# Supplementary material for: Mechanisms for leaf color changes in Osmanthus fragrans ‘Ziyan Gongzhu’ using physiology, transcriptomics and metabolomics
Source: BMC Plant Biol. 2023 Sep 27;23:453. doi: 10.1186/s12870-023-04457-8 (PMC10523669; doi:10.1186/s12870-023-04457-8)
Supplement: Supplementary file 1 — Additional file 1: Table S1. 26 MYBs from other plant species used for phylogenetic analysis. [file 12870_2023_4457_MOESM1_ESM.xls]

## Sheet: Sheet1
Table S1. 26 MYBs from other plant species used for phylogenetic analysis.
Species	Gene name	ITS
Arabidopsis thaliana	AtMYB12	ABB03913
	AtMYB32	AT4G34990
	AtMYB75	AAG42001
	AtMYB113	NP176811
	AtMYBTT2	CAC40021
	AtGL1	P27900
	AtWER	NP_196979
Anthurium andraeanum	AaMYB1	AAO92352.1
Antirrhinum majus	AmROSEA1	ABB83826
	AmMYB308	P81393
Gerbera hybrid	GhMYB10	CAD87010
Lilium hybrid	LhMYB6	BAJ05399
	LhMYB12	BAJ05398
Malus × domestica	MdMYB10	ACQ45201
	MdMYB16	ADL36756
Medicago truncatula	MtLAP1	ACN79541
Nicotiana tabacum	NtAN2	ACO52472
Oncidium hybrid	OhMYB1	ABS58501
Oryza sativa	OsMYB-IF35	BAB20661
Petunia hybrida	PhAN2	AAF66727
	PhMYB4	ADX33331
Solanum lycopersicum	SlMYB12	NP_001234401
Vanda hybrid	VhMYB6	ADQ57817
Vitis vinifera	VvMYBA1	BAD18977
Zea mays	ZmC1	AAA33482
	ZmMYB38	P20025
