# Supplementary material for: Mechanisms for leaf color changes in Osmanthus fragrans ‘Ziyan Gongzhu’ using physiology, transcriptomics and metabolomics
Source: BMC Plant Biol. 2023 Sep 27;23:453. doi: 10.1186/s12870-023-04457-8 (PMC10523669; doi:10.1186/s12870-023-04457-8)
Supplement: Supplementary file 2 — Additional file 2: Table S2. Primers used for RT-PCR analysis in this study. [file 12870_2023_4457_MOESM2_ESM.xls]

## Sheet: Sheet1
Table S2. Primers used for RT-PCR analysis in this study.
Gene_ID	Forward primer	Reverse primer
Actin	CGTGGCACTTGACTATGAA	TCTGGGCAACGGAATCTCT
evm.model.Contig337.42-gene	AAAGAAGTCGAGGGTGCGAG	GCTCAGTTCCCAGTTCCTCC
evm.model.Contig45.204-gene	CCTGTGGCATTTGTGGTTCG	AGCGGGAGACTTGGGAATTG
evm.model.Contig270.101-gene	CTTGGTCAATGCTTGGTGGC	CATTCCCATTGGCCTCCACT
evm.model.Contig320.44-gene	GTCCCTTGATGCTAGGCAGG	TCTTCGATTTGGGCTGACCC
evm.model.Contig190.11-gene	GCTAGAGAGCGCGGTAAGAG	TGCAAATGCAATCTCAGCGG
evm.model.Contig11.304-gene	GTCGGATCGAAACGTGGACT	GTATCGGTCCCAGCGGAAAA
evm.model.Contig306.27-gene	GACGATCTATGCGACGCTCA	GGACGTCATAATCGGGCCAT
evm.model.Contig482.28-gene	AAGGTGGCCTGATAAACCCG	GCTGCGGGCATTTTGGATAG
evm.model.Contig583.8-gene	TGGCCTGCAACTCTTCTACG	CCTTGGGTGGCTCACAGAAA
evm.model.Contig85.119-gene	GGAACCACCATCCAAGCAGA	CTGACGCTGCCGAAATTGAG
evm.model.Contig22.288-gene	ATGTTGTGGCTCTGTCTCGG	GGAATTGAGCCCAGCGGATA
evm.model.Contig45.232-gene	TACTTTGGGGCTCCCTGACT	CGAGAATAACAGCGGCAAGC
evm.model.Contig38.113-gene	TCCCTCGAACAATACGGCTG	CAACCGCCTGCTTACACAAC
evm.model.Contig52.129-gene	TCGCTCTGAGGAGGACTTGA	CGTGTGGTTCCACCCTCTAC
evm.model.Contig1.384-gene	CCATTCCTCCTCCTCGATGC	CGCCCCGGAGTAAAACTTCT
evm.model.Contig167.81-gene	GCAGAGTGCAAAGGTTGTCG	CGACCCTGTTTACACGTCCA
evm.model.Contig53.101-gene	GATGCTGACGGATGAAGGGT	ATATCACTGGCCGACACCAC
evm.model.Contig508.32-gene	TGGCACTGGACTTGGGATTC	CTCGTCCTGGCACCAATTCT
evm.model.Contig91.85-gene	CAACTGCAAAACAGCCGACA	GCCAAGGTGTTCGTGTTTCC
evm.model.Contig561.10-gene	CATTTGTGTGCAGAAGCCCC	TTCACCAGCTCAACCTGACC
evm.model.Contig467.16-gene	GTCTCGGGTTGGCTGGTTTA	TAGCTTGCTCCCAAGGCAAA
evm.model.Contig182.127-gene	CGCCATTTTCGAGTACGCAG	CGACCAACTCCTCGGCTATC
evm.model.Contig155.45-gene	GTTGTCTGTGTCCAGAGCGA	AAGACGCTTCACCCCAGATG
evm.model.Contig401.25-gene	GAGGATCTAGCACCCCGTTG	CCCGGAGAGGCTGTATGAAC
evm.model.Contig421.28-gene	CTATCGACGGGCCTTTCACA	CAACGGGGCCAATCCCTATT
evm.model.Contig15.125-gene	AGATGATGTGCTTGCCGAGT	TCCATACAGCACAGCCTCAA
evm.model.Contig106.179-gene	GATGCCCATAAAAGCACGCC	CAAAAGCAAGGCAGGTCCAC
evm.model.Contig62.40-gene	ACACAAAGCTCCCTCTCGTG	GACGGATGCTTTTGAGGTGC
evm.model.Contig71.188-gene	CTGTACTCTCCCACCCGATG	AGCACTGAGAGATGTTCCGC
evm.model.Contig208.73-gene	GCTTTTGGGCTCTCTTTGCC	CTTCCCCGAGTGCCAATTCT
