# Supplementary material for: Mechanisms for leaf color changes in Osmanthus fragrans ‘Ziyan Gongzhu’ using physiology, transcriptomics and metabolomics
Source: BMC Plant Biol. 2023 Sep 27;23:453. doi: 10.1186/s12870-023-04457-8 (PMC10523669; doi:10.1186/s12870-023-04457-8)
Supplement: Supplementary file 3 — Additional file 3: Table S3. Summary of the RNA-Seq data collected from the leaves of “Ziyan Gongzhu”. [file 12870_2023_4457_MOESM3_ESM.xls]

## Sheet: Sheet1
Table S3. Summary of the RNA-Seq data collected from the leaves of “Ziyan Gongzhu”.
Samples	Raw reads	Clean reads (%)	Clean bases (G)	Q20 (%)	Q30 (%)	Adapter (%)	N (%)	Low quality (%)	GC content (%)
T1-1	45350982	45202190 (99.67)	6.8	98.69	95.73	0.08	0	0.25	42.98
T1-2	48034384	47874250 (99.67)	7.21	98.66	95.68	0.11	0	0.23	43.17
T1-3	41885326	41740916 (99.66)	6.28	98.7	95.79	0.1	0	0.24	43.11
T2-1	45843508	45689390 (99.66)	6.88	98.68	95.74	0.1	0	0.24	42.82
T2-2	45217592	45043398 (99.61)	6.78	98.75	95.93	0.1	0	0.28	42.89
T2-3	50998826	50829220 (99.67)	7.65	98.82	96.12	0.1	0	0.24	42.87
T3-1	37766474	37629700 (99.64)	5.66	98.8	96	0.09	0	0.28	42.74
T3-2	43218180	43059444 (99.63)	6.48	98.8	96.05	0.1	0	0.27	42.68
T3-3	40125482	40003008 (99.69)	6.02	98.85	96.15	0.08	0	0.22	42.73
T4-1	39631214	39496148 (99.66)	5.94	98.72	95.82	0.08	0	0.26	42.96
T4-2	38875484	38755458 (99.69)	5.83	98.79	95.99	0.08	0	0.23	42.97
T4-3	50436476	50273154 (99.68)	7.57	98.54	95.3	0.09	0	0.24	42.87
