# Supplementary material for: Mechanisms for leaf color changes in Osmanthus fragrans ‘Ziyan Gongzhu’ using physiology, transcriptomics and metabolomics
Source: BMC Plant Biol. 2023 Sep 27;23:453. doi: 10.1186/s12870-023-04457-8 (PMC10523669; doi:10.1186/s12870-023-04457-8)
Supplement: Supplementary file 4 — Additional file 4: Table S4. Summary of clean reads and genes mapped to the reference genome from “Ziyan Gongzhu”. [file 12870_2023_4457_MOESM4_ESM.xls]

## Sheet: Sheet1
Table S4. Summary of clean reads and genes mapped to the reference genome from “Ziyan Gongzhu”.
Samples	Total Reads	Total mapped	Unique mapped	Multi mapped	Unmapped
T1-1	45196344	42312039 (93.62%)	39580078 (87.57%)	2731961 (6.04%)	2884305 (6.38%)
T1-2	47867312	44960138 (93.93%)	41982208 (87.71%)	2977930 (6.22%)	2907174 (6.07%)
T1-3	41735762	39134937 (93.77%)	36580954 (87.65%)	2553983 (6.12%)	2600825 (6.23%)
T2-1	45673914	42721996 (93.54%)	40086137 (87.77%)	2635859 (5.77%)	2951918 (6.46%)
T2-2	45027178	41992959 (93.26%)	39372766 (87.44%)	2620193 (5.82%)	3034219 (6.74%)
T2-3	50809296	47557059 (93.60%)	44569048 (87.72%)	2988011 (5.88%)	3252237 (6.40%)
T3-1	37604990	35124998 (93.41%)	32873387 (87.42%)	2251611 (5.99%)	2479992 (6.59%)
T3-2	43038128	40179611 (93.36%)	37600726 (87.37%)	2578885 (5.99%)	2858517 (6.64%)
T3-3	39983994	37346301 (93.40%)	34930541 (87.36%)	2415760 (6.04%)	2637693 (6.60%)
T4-1	39475820	36867347 (93.39%)	34437266 (87.24%)	2430081 (6.16%)	2608473 (6.61%)
T4-2	38725264	36164799 (93.39%)	33751045 (87.16%)	2413754 (6.23%)	2560465 (6.61%)
T4-3	50250522	46838450 (93.21%)	43721280 (87.01%)	3117170 (6.20%)	3412072 (6.79%)
