# Supplementary material for: Mechanisms for leaf color changes in Osmanthus fragrans ‘Ziyan Gongzhu’ using physiology, transcriptomics and metabolomics
Source: BMC Plant Biol. 2023 Sep 27;23:453. doi: 10.1186/s12870-023-04457-8 (PMC10523669; doi:10.1186/s12870-023-04457-8)
Supplement: Supplementary file 5 — Additional file 5: Table S5. List of known genes identified in “Ziyan Gongzhu” leaves. [file 12870_2023_4457_MOESM5_ESM.xls]

## Sheet: Table S5 List of known genes id
Table S5 List of known genes identified in “Ziyan Gongzhu” leaves.
id	T1-1_fpkm	T1-2_fpkm	T1-3_fpkm	T2-1_fpkm	T2-2_fpkm	T2-3_fpkm	T3-1_fpkm	T3-2_fpkm	T3-3_fpkm	T4-1_fpkm	T4-2_fpkm	T4-3_fpkm	T1-1_count	T1-2_count	T1-3_count	T2-1_count	T2-2_count	T2-3_count	T3-1_count	T3-2_count	T3-3_count	T4-1_count	T4-2_count	T4-3_count	Symbol	Description	KEGG_A_class	KEGG_B_class	Pathway	K_ID	GO Component	GO Function	GO Process
evm.model.Contig1.1-gene	0	0	0	0	0	0	0	0	0	0	0	0	0	0	0	0	0	0	0	0	0	0	0	0	--	XP_022846283.1 uncharacterized abhydrolase domain-containing protein DDB_G0269086-like [Olea europaea var. sylvestris] [Olea europaea]	-	-	-	-	-	-	-
evm.model.Contig1.10-gene	11.73	13.93	11.8	12	12.66	15.76	11.66	12.59	10.68	9.65	13.72	12.95	172	224	162	177	185	263.73	141	174	141	124	175	213	--	XP_022873310.1 uncharacterized protein LOC111392252 [Olea europaea var. sylvestris] [Olea europaea]	-	-	-	-	-	-	-
evm.model.Contig1.101-gene	0	0	0	0.19	1.55	0	0	0	0.21	0.66	2	1.38	0	0	0	1	8	0	0	0	1	3	9	8	--	XP_022854539.1 uncharacterized protein LOC111375860 [Olea europaea var. sylvestris] [Olea europaea]	-	-	-	-	-	-	-
evm.model.Contig1.102-gene	3.27	1.8	1.58	1.47	2.87	1.12	4.26	2.01	1.21	2.83	1.61	3.42	33.25	20.06	15.12	15.06	29.08	13.07	35.75	19.29	11.06	25.27	14.28	39.12	LSM2	XP_022854537.1 uncharacterized protein LOC111375858 [Olea europaea var. sylvestris] [Olea europaea]	Genetic Information Processing;Genetic Information Processing	Transcription;Folding, sorting and degradation	ko03040//Spliceosome;ko03018//RNA degradation	K12621;K12621	-	-	GO:0006397//mRNA processing
evm.model.Contig1.103-gene	0	0.53	0.36	0.28	0.22	0	0.27	0.27	0.25	0.44	0.51	0.4	0	2.62	1.53	1.29	1	0	1	1.15	1	1.74	2	2	--	XP_022854539.1 uncharacterized protein LOC111375860 [Olea europaea var. sylvestris] [Olea europaea]	-	-	-	-	-	-	-
evm.model.Contig1.106-gene	0.17	0.63	0	0.09	0	0	0	0	0	0	0	0.08	2	8	0	1	0	0	0	0	0	0	0	1	PIP1-5	XP_022899481.1 probable aquaporin TIP4-3 [Olea europaea var. sylvestris] [Olea europaea]	-	-	-	-	-	GO:0005215//transporter activity	-
evm.model.Contig1.107-gene	13.72	11.28	16.58	5.04	4.29	5.53	1.15	1.63	0.55	0.45	1.03	1.64	276	249	312.51	102	86	127	19	31	10	8	18	37	INVB	XP_022876201.1 probable alkaline/neutral invertase B [Olea europaea var. sylvestris] [Olea europaea]	-	-	-	-	-	GO:0033926//glycopeptide alpha-N-acetylgalactosaminidase activity	-
evm.model.Contig1.109-gene	149.19	132.96	135.97	129.21	118.18	132.47	207.23	220.9	212.51	286.12	294.9	286.91	1677	1640	1431.98	1461	1324	1700	1921	2341	2151	2820.73	2885	3619	TPIP1	XP_022898624.1 triosephosphate isomerase, chloroplastic-like [Olea europaea var. sylvestris] [Olea europaea]	Metabolism;Metabolism;Metabolism;Metabolism;Metabolism;Metabolism;Metabolism;Metabolism	Global and overview maps;Global and overview maps;Global and overview maps;Global and overview maps;Carbohydrate metabolism;Energy metabolism;Carbohydrate metabolism;Carbohydrate metabolism	ko01100//Metabolic pathways;ko01110//Biosynthesis of secondary metabolites;ko01200//Carbon metabolism;ko01230//Biosynthesis of amino acids;ko00010//Glycolysis / Gluconeogenesis;ko00710//Carbon fixation in photosynthetic organisms;ko00051//Fructose and mannose metabolism;ko00562//Inositol phosphate metabolism	K01803;K01803;K01803;K01803;K01803;K01803;K01803;K01803	-	GO:0004807//triose-phosphate isomerase activity	-
evm.model.Contig1.11-gene	0	0	0	0	0	0	0	0	0	0	0	0	0	0	0	0	0	0	0	0	0	0	0	0	atpA	YP_009110587.1 ATP synthase CF1 alpha subunit [Hesperelaea palmeri]	Metabolism;Metabolism;Metabolism	Global and overview maps;Energy metabolism;Energy metabolism	ko01100//Metabolic pathways;ko00190//Oxidative phosphorylation;ko00195//Photosynthesis	K02111;K02111;K02111	-	-	GO:0015986//ATP synthesis coupled proton transport
evm.model.Contig1.110-gene	0	0	0	0	0	0	0	0	0	0	0	0	0	0	0	0	0	0	0	0	0	0	0	0	At1g65010	XP_022853161.1 WEB family protein At3g02930, chloroplastic-like isoform X1 [Olea europaea var. sylvestris] [Olea europaea]	-	-	-	-	-	-	-
evm.model.Contig1.112-gene	0	0	0	0	0	0	0	0	0	0	0	0	0	0	0	0	0	0	0	0	0	0	0	0	DELTA-ADR	GER38620.1 AP-3 complex subunit delta [Striga asiatica]	-	-	-	-	-	-	GO:0006886//intracellular protein transport
evm.model.Contig1.113-gene	0	0	0	0.04	0	0	0	0	0	0	0	0	0	0	0	1	0	0	0	0	0	0	0	0	NERD	XP_022876204.1 zinc finger CCCH domain-containing protein 19-like [Olea europaea var. sylvestris] [Olea europaea]	-	-	-	-	-	GO:0005515//protein binding	-
evm.model.Contig1.114-gene	0	0	0	0	0	0	0	0	0	0	0	0	0	0	0	0	0	0	0	0	0	0	0	0	NERD	XP_022876204.1 zinc finger CCCH domain-containing protein 19-like [Olea europaea var. sylvestris] [Olea europaea]	-	-	-	-	-	GO:0003677//DNA binding	-
evm.model.Contig1.115-gene	0	0	0	0	0	0	0	0	0	0	0	0	0	0	0	0	0	0	0	0	0	0	0	0	--	XP_022876204.1 zinc finger CCCH domain-containing protein 19-like [Olea europaea var. sylvestris] [Olea europaea]	-	-	-	-	-	-	-
evm.model.Contig1.117-gene	0	0	0	0	0	0	0	0	0	0	0	0	0	0	0	0	0	0	0	0	0	0	0	0	Cyp1	XP_022855652.1 peptidyl-prolyl cis-trans isomerase 1-like [Olea europaea var. sylvestris] [Olea europaea]	-	-	-	-	-	GO:0003755//peptidyl-prolyl cis-trans isomerase activity	-
evm.model.Contig1.118-gene	0	0	0	0	0	0	0	0	0	0	0	0	0	0	0	0	0	0	0	0	0	0	0	0	--	XP_022876207.1 fructose-bisphosphate aldolase 1, chloroplastic [Olea europaea var. sylvestris] [Olea europaea]	Metabolism;Metabolism;Metabolism;Metabolism;Metabolism;Metabolism;Metabolism;Metabolism	Global and overview maps;Global and overview maps;Global and overview maps;Global and overview maps;Carbohydrate metabolism;Energy metabolism;Carbohydrate metabolism;Carbohydrate metabolism	ko01100//Metabolic pathways;ko01110//Biosynthesis of secondary metabolites;ko01200//Carbon metabolism;ko01230//Biosynthesis of amino acids;ko00010//Glycolysis / Gluconeogenesis;ko00710//Carbon fixation in photosynthetic organisms;ko00030//Pentose phosphate pathway;ko00051//Fructose and mannose metabolism	K01623;K01623;K01623;K01623;K01623;K01623;K01623;K01623	-	GO:0004332//fructose-bisphosphate aldolase activity	-
evm.model.Contig1.12-gene	0	0	0	0	0	0	0	0	0	0	0	0	0	0	0	0	0	0	0	0	0	0	0	0	--	XP_011084464.1 uncharacterized protein At3g49140 isoform X2 [Sesamum indicum]	-	-	-	-	-	-	-
evm.model.Contig1.121-gene	4.55	7.54	5.29	3.19	4.16	3.99	5.19	6.11	4.91	2.75	2.92	6.68	34	61.79	37	24	31	34	32	43	33	18	19	56	BBX19	XP_022898630.1 B-box zinc finger protein 19-like isoform X1 [Olea europaea var. sylvestris] [Olea europaea]	-	-	-	-	GO:0005622//intracellular	-	-
evm.model.Contig1.124-gene	0	0	0	0	0	0	0.48	0	0.15	0	0.15	0.12	0	0	0	0	0	0	3	0	1	0	1	1	CIB22	XP_022898626.1 NADH dehydrogenase [ubiquinone] 1 beta subcomplex subunit 9 [Olea europaea var. sylvestris] [Olea europaea]	Metabolism;Metabolism	Global and overview maps;Energy metabolism	ko01100//Metabolic pathways;ko00190//Oxidative phosphorylation	K03965;K03965	GO:0005747//mitochondrial respiratory chain complex I	-	-
evm.model.Contig1.125-gene	0	0	0	0	0.14	0	0	0.07	0	0	0.16	0.12	0	0	0	0	2	0	0	1	0	0	2	2	PLA2	GER55259.1 protein terminal ear1 [Striga asiatica]	-	-	-	-	-	-	-
evm.model.Contig1.127-gene	0	0	0	0	0	0	0	0	0	0	0	0	0	0	0	0	0	0	0	0	0	0	0	0	--	XP_022887416.1 protein ILITYHIA [Olea europaea var. sylvestris] [Olea europaea]	-	-	-	-	-	-	GO:0006417//regulation of translation
evm.model.Contig1.128-gene	14.76	13.95	13.27	9.83	9.14	9.7	10.14	7.76	8.54	6.14	7.35	8.24	435.9	452	367	292	269	326.97	247	216	227	159	189	273	MCM4	XP_011092833.1 DNA replication licensing factor MCM4 [Sesamum indicum]	Genetic Information Processing	Replication and repair	ko03030//DNA replication	K02212	-	GO:0003677//DNA binding	-
evm.model.Contig1.129-gene	0	0	0	0	0	0	0	0	0	0	0	0	0	0	0	0	0	0	0	0	0	0	0	0	--	XP_022888074.1 uncharacterized protein LOC111403707 [Olea europaea var. sylvestris] [Olea europaea]	-	-	-	-	-	-	-
evm.model.Contig1.130-gene	3.14	3.29	3.44	4.42	2.54	3.63	0.56	0.16	0.17	0	0.18	0	41	47	42	58	33	54	6	2	2	0	2	0	RD19A	XP_022876210.1 probable cysteine protease RD19B [Olea europaea var. sylvestris] [Olea europaea]	Organismal Systems	Environmental adaptation	ko04626//Plant-pathogen interaction	K01373	-	GO:0008234//cysteine-type peptidase activity	-
evm.model.Contig1.132-gene	10.51	11.85	13.74	13.32	13.31	16.92	14.66	15.89	17.65	10.49	14.34	9.37	80	99	98	102	101	147	92	114	121	70	95	80	--	XP_022876211.1 chromatin remodeling protein SHL-like [Olea europaea var. sylvestris] [Olea europaea]	-	-	-	-	-	GO:0003682//chromatin binding	-
evm.model.Contig1.133-gene	14.98	16.76	15.28	11.17	10.1	11.15	16.35	15.27	18.3	16.04	15.11	12.98	180	221	172	135	121	153	162	173	198	169	158	175	HISN7	XP_022876212.1 bifunctional phosphatase IMPL2, chloroplastic-like [Olea europaea var. sylvestris] [Olea europaea]	Metabolism;Metabolism;Metabolism;Environmental Information Processing;Metabolism;Metabolism;Metabolism	Global and overview maps;Global and overview maps;Global and overview maps;Signal transduction;Carbohydrate metabolism;Carbohydrate metabolism;Amino acid metabolism	ko01100//Metabolic pathways;ko01110//Biosynthesis of secondary metabolites;ko01230//Biosynthesis of amino acids;ko04070//Phosphatidylinositol signaling system;ko00562//Inositol phosphate metabolism;ko00053//Ascorbate and aldarate metabolism;ko00340//Histidine metabolism	K18649;K18649;K18649;K18649;K18649;K18649;K18649	-	-	GO:0046854//phosphatidylinositol phosphorylation
evm.model.Contig1.136-gene	0	0	0	0	0	0	0	0	0	0	0	0	0	0	0	0	0	0	0	0	0	0	0	0	--	XP_022867228.1 uncharacterized protein LOC111386957 [Olea europaea var. sylvestris] [Olea europaea]	-	-	-	-	-	-	-
evm.model.Contig1.137-gene	0	0	0	0	0	0	0	0	0	0	0	0	0	0	0	0	0	0	0	0	0	0	0	0	-	-	-	-	-	-	-	-	GO:0006950//response to stress
evm.model.Contig1.139-gene	6.66	8.56	10.17	9.34	7.22	11.32	11.15	9.75	8.88	10.48	14.31	9.91	100	141	143	141	108	194	138	138	120	138	187	167	--	XP_022876213.1 uncharacterized protein LOC111394578 [Olea europaea var. sylvestris] [Olea europaea]	-	-	-	-	-	-	-
evm.model.Contig1.14-gene	61.37	61.4	61.57	65.9	61.89	56.07	64.3	63.5	60.56	58.28	63.25	65.21	1185	1301	1114	1280	1191	1236	1024	1156	1053	987	1063	1413	DSK2B	XP_022873321.1 ubiquitin domain-containing protein DSK2b-like isoform X2 [Olea europaea var. sylvestris] [Olea europaea]	Genetic Information Processing	Folding, sorting and degradation	ko04141//Protein processing in endoplasmic reticulum	K04523	-	GO:0005515//protein binding	-
evm.model.Contig1.140-gene	41.4	37.88	41.25	31.2	45.81	46.76	34.61	38.16	36.34	26.46	28.1	29.75	496	498	463	376	547	639.61	342	431	392	278	293	400	ATJ10	XP_022876236.1 chaperone protein dnaJ 10-like isoform X1 [Olea europaea var. sylvestris] [Olea europaea]	-	-	-	-	-	-	-
evm.model.Contig1.141-gene	0	0	0	0	0	0	0	0	0	0	0	0	0	0	0	0	0	0	0	0	0	0	0	0	--	XP_022879830.1 uncharacterized protein LOC111397240 [Olea europaea var. sylvestris] [Olea europaea]	-	-	-	-	-	-	-
evm.model.Contig1.143-gene	0	0	0	0	0	0	0	0	0	0	0	0	0	0	0	0	0	0	0	0	0	0	0	0	--	XP_022860991.1 uncharacterized protein LOC111381444 [Olea europaea var. sylvestris] [Olea europaea]	-	-	-	-	-	-	-
evm.model.Contig1.145-gene	0	0	0	0	0	0	0	0	0	0	0	0	0	0	0	0	0	0	0	0	0	0	0	0	IPMI2	XP_022866996.1 3-isopropylmalate dehydratase small subunit 3-like [Olea europaea var. sylvestris] [Olea europaea]	Metabolism;Metabolism;Metabolism;Metabolism;Metabolism;Metabolism	Global and overview maps;Global and overview maps;Global and overview maps;Global and overview maps;Amino acid metabolism;Carbohydrate metabolism	ko01100//Metabolic pathways;ko01110//Biosynthesis of secondary metabolites;ko01230//Biosynthesis of amino acids;ko01210//2-Oxocarboxylic acid metabolism;ko00290//Valine, leucine and isoleucine biosynthesis;ko00660//C5-Branched dibasic acid metabolism	K01704;K01704;K01704;K01704;K01704;K01704	-	-	-
evm.model.Contig1.146-gene	3.19	4.85	2.46	0.35	3.56	0.78	2.8	1.13	1.58	2.02	0.41	0.95	18	30	13	2	20	5	13	6	8	10	2	6	--	XP_022876240.1 bZIP transcription factor 44-like [Olea europaea var. sylvestris] [Olea europaea]	-	-	-	-	-	GO:0003700//transcription factor activity, sequence-specific DNA binding	-
evm.model.Contig1.147-gene	24.44	27.39	24.63	24.34	27.4	26.37	15.01	13.9	12.89	15.82	12.97	14.14	539	663	509	540	602.34	664	273.04	289	256	306	249	350	SFH8	XP_022876241.1 phosphatidylinositol/phosphatidylcholine transfer protein SFH8-like isoform X1 [Olea europaea var. sylvestris] [Olea europaea]	-	-	-	-	-	-	-
evm.model.Contig1.148-gene	78.99	86.96	84.56	45.96	49.24	48.63	66.03	69.67	72.16	72.2	74.39	62.23	1336	1614	1340.05	782	830	939	921	1111	1099	1071	1095	1181.15	LYSA2	XP_022876253.1 diaminopimelate decarboxylase 1, chloroplastic-like [Olea europaea var. sylvestris] [Olea europaea]	Metabolism;Metabolism;Metabolism;Metabolism	Global and overview maps;Global and overview maps;Global and overview maps;Amino acid metabolism	ko01100//Metabolic pathways;ko01110//Biosynthesis of secondary metabolites;ko01230//Biosynthesis of amino acids;ko00300//Lysine biosynthesis	K01586;K01586;K01586;K01586	-	GO:0008836//diaminopimelate decarboxylase activity	-
evm.model.Contig1.15-gene	0	0	0	0	0	0	0	0	0	0	0	0	0	0	0	0	0	0	0	0	0	0	0	0	-	XP_022872486.1 cysteine synthase [Olea europaea var. sylvestris] [Olea europaea]	Metabolism;Metabolism;Metabolism;Metabolism;Metabolism;Metabolism	Global and overview maps;Global and overview maps;Global and overview maps;Global and overview maps;Amino acid metabolism;Energy metabolism	ko01100//Metabolic pathways;ko01110//Biosynthesis of secondary metabolites;ko01200//Carbon metabolism;ko01230//Biosynthesis of amino acids;ko00270//Cysteine and methionine metabolism;ko00920//Sulfur metabolism	K01738;K01738;K01738;K01738;K01738;K01738	-	-	-
evm.model.Contig1.150-gene	0	0	0	0	0	0	0	0	0	0	0	0	0	0	0	0	0	0	0	0	0	0	0	0	--	XP_022890387.1 uncharacterized protein LOC111405644 isoform X1 [Olea europaea var. sylvestris] [Olea europaea]	-	-	-	-	-	-	-
evm.model.Contig1.151-gene	0	0	0	0	0	0	0	0	0	0	0	0	0	0	0	0	0	0	0	0	0	0	0	0	TBP1	XP_022858465.1 TATA-box-binding protein-like [Olea europaea var. sylvestris] [Olea europaea]	Genetic Information Processing	Transcription	ko03022//Basal transcription factors	K03120	-	GO:0003677//DNA binding	-
evm.model.Contig1.152-gene	124.97	142.36	120.6	92.4	102.67	115.39	98.18	86.44	116.52	102.71	118.46	112.53	480	600	434	357	393	506	311	313	403	346	396	485	RPS25	XP_022876256.1 40S ribosomal protein S25 [Olea europaea var. sylvestris] [Olea europaea]	Genetic Information Processing	Translation	ko03010//Ribosome	K02975	-	-	-
evm.model.Contig1.153-gene	3.99	4.15	3.04	2.83	2.97	3.79	1.93	3.51	4.18	2.47	2.75	2.95	35	40	25	25	26	38	14	29	33	19	21	29	--	XP_022845539.1 adoMet-dependent rRNA methyltransferase spb1-like [Olea europaea var. sylvestris] [Olea europaea]	-	-	-	-	-	-	-
evm.model.Contig1.155-gene	15.29	11.1	12.41	14.93	15.89	15.4	10.88	14.08	18.1	16.18	16.3	14.28	167	133	127	164	173	192	98	145	178	155	155	175	PLR3	XP_022876254.1 probable pinoresinol-lariciresinol reductase 3 isoform X1 [Olea europaea var. sylvestris] [Olea europaea]	-	-	-	-	-	-	-
evm.model.Contig1.156-gene	0	0	0	0	0	0	0	0	0	0	0	0	0	0	0	0	0	0	0	0	0	0	0	0	LAC11	XP_027105739.1 laccase-11-like [Coffea arabica]	-	-	-	-	-	GO:0005507//copper ion binding	-
evm.model.Contig1.157-gene	0	0	0	0	0	0	0	0	0	0	0	0	0	0	0	0	0	0	0	0	0	0	0	0	--	XP_022845539.1 adoMet-dependent rRNA methyltransferase spb1-like [Olea europaea var. sylvestris] [Olea europaea]	-	-	-	-	-	-	-
evm.model.Contig1.158-gene	2.71	6.68	4.08	4.12	4.8	5.17	12.18	11.67	16.29	12	14.84	11.51	17	46	24	26	30	37	63	69	92	66	81	81	--	XP_022876260.1 universal stress protein PHOS32-like [Olea europaea var. sylvestris] [Olea europaea]	-	-	-	-	-	-	GO:0006950//response to stress
evm.model.Contig1.159-gene	14.38	10.04	8.17	8.72	9.18	13.57	35.32	23.96	51.63	34.49	45.05	45.59	77	59	41	47	49	83	156	121	249	162	210	274	-	XP_022876261.1 glycine-rich RNA-binding protein 2-like [Olea europaea var. sylvestris] [Olea europaea]	-	-	-	-	-	GO:0003676//nucleic acid binding	-
evm.model.Contig1.16-gene	45.8	45.68	44.21	24.18	28.02	30.83	9.96	10.67	11.77	3.55	4.3	3.62	1015	1111	918	539	619	780	182	223	235	69	83	90	PUB15	XP_022873302.1 U-box domain-containing protein 15-like [Olea europaea var. sylvestris] [Olea europaea]	-	-	-	-	-	GO:0005515//protein binding	-
evm.model.Contig1.160-gene	0	0	0	0	0	0	0	0	0	0	0	0	0	0	0	0	0	0	0	0	0	0	0	0	EDR2	XP_022850999.1 protein ENHANCED DISEASE RESISTANCE 2-like isoform X2 [Olea europaea var. sylvestris] [Olea europaea]	-	-	-	-	-	-	-
evm.model.Contig1.161-gene	0	0	0	0	0	0	0	0	0	0	0	0	0	0	0	0	0	0	0	0	0	0	0	0	RAD	XP_022876263.1 protein RADIALIS-like 1 isoform X2 [Olea europaea var. sylvestris] [Olea europaea]	-	-	-	-	-	-	-
evm.model.Contig1.163-gene	2.81	1.8	4.1	3.59	2.98	1.12	2.74	4.03	5.2	4.51	1.99	3.31	22.76	15.99	31.17	29.25	24.04	10.33	18.29	30.81	37.98	32.05	14.01	30.09	--	XP_022857456.1 N-terminal acetyltransferase B complex auxiliary subunit NAA25-like [Olea europaea var. sylvestris] [Olea europaea]	-	-	-	-	-	-	-
evm.model.Contig1.164-gene	111.12	154	122.34	87.57	116.49	130.58	70.16	60.01	91.27	49.8	54.42	63.06	603	917	622	478	630	809	314	307	446	237	257	384	-	XP_022876265.1 glycine-rich RNA-binding protein-like isoform X1 [Olea europaea var. sylvestris] [Olea europaea]	-	-	-	-	-	GO:0003676//nucleic acid binding	-
evm.model.Contig1.165-gene	8.65	6.66	7.63	7.79	7.49	7.55	4.22	4.22	4.53	3	2.77	2.49	276	233	228	250	238	275	111	127	130	84	77	89	At2g16250	XP_011088398.1 probable LRR receptor-like serine/threonine-protein kinase At2g16250 [Sesamum indicum]	-	-	-	-	-	GO:0005515//protein binding	-
evm.model.Contig1.166-gene	24.99	24.08	28.45	26.04	31.3	33.06	26.68	28.21	26.16	25.87	24.95	23.5	435	460	464	456	543	657	383	463	410	395	378	459	At1g63850	XP_022876269.1 BTB/POZ domain-containing protein At3g05675-like [Olea europaea var. sylvestris] [Olea europaea]	-	-	-	-	-	-	-
evm.model.Contig1.168-gene	0	0	0	0	0.09	0.19	0.23	0.27	0	0.17	0.26	0.09	0	0	0	0	1.26	3	2.69	3.63	0	2.15	3.13	1.42	--	XP_022862544.1 ankyrin repeat-containing protein ITN1-like isoform X1 [Olea europaea var. sylvestris] [Olea europaea]	-	-	-	-	-	GO:0005515//protein binding	-
evm.model.Contig1.169-gene	0	0	0	0	0	0	0	0	0	0	0	0	0	0	0	0	0	0	0	0	0	0	0	0	--	XP_022865182.1 axoneme-associated protein mst101(2)-like [Olea europaea var. sylvestris] [Olea europaea]	-	-	-	-	-	-	-
evm.model.Contig1.17-gene	26.16	21.28	24.49	22.95	20.8	20.38	9.77	6.91	7.64	5.93	5.98	7.06	578	516	507	510	458	514	178	144	152	115	115	175	SLY1	XP_022873303.1 SEC1 family transport protein SLY1-like [Olea europaea var. sylvestris] [Olea europaea]	-	-	-	-	-	-	GO:0006904//vesicle docking involved in exocytosis
evm.model.Contig1.170-gene	18.99	16.12	20.75	18.91	17.3	21.36	12.75	12.64	11.3	9.28	6.88	9.39	321.16	299.18	328.85	321.69	291.61	412.45	177.84	201.6	172.14	137.63	101.24	178.13	At4g34500	XP_022876270.1 probable receptor-like serine/threonine-protein kinase At4g34500 [Olea europaea var. sylvestris] [Olea europaea]	-	-	-	-	-	GO:0004672//protein kinase activity	-
evm.model.Contig1.171-gene	9.28	8.24	9.31	5.39	7.1	5.1	7.72	5.5	4.71	3.94	2.89	5.18	118	115	111	69	90	74	81	66	54	44	32	74	MIZ1	XP_022876271.1 protein MIZU-KUSSEI 1-like [Olea europaea var. sylvestris] [Olea europaea]	-	-	-	-	-	-	-
evm.model.Contig1.172-gene	19.45	17.51	14.51	23.7	21.58	21.64	20.11	23.81	24.69	17.72	19.79	22.93	417.45	412.35	291.67	511.52	461.48	530.09	355.84	481.74	477.1	333.54	369.65	552.13	At4g28010	XP_022883963.1 pentatricopeptide repeat-containing protein At4g28010-like [Olea europaea var. sylvestris] [Olea europaea]	-	-	-	-	-	-	-
evm.model.Contig1.173-gene	17.97	19.87	15.94	19.93	20.5	22.1	19.81	18.97	19.82	15.15	17.28	15.85	281.84	341.82	234.15	314.31	320.39	395.55	256.16	280.4	279.86	208.37	235.76	278.87	At4g34500	XP_022876270.1 probable receptor-like serine/threonine-protein kinase At4g34500 [Olea europaea var. sylvestris] [Olea europaea]	-	-	-	-	-	GO:0004672//protein kinase activity	-
evm.model.Contig1.174-gene	2.39	1.58	1.36	1.82	2.9	1.81	2.8	2.84	3.09	1.7	1.58	2.58	43.4	31.61	23.16	33.36	52.49	37.49	41.94	48.65	50.6	27.18	25.06	52.6	At4g28010	XP_022883963.1 pentatricopeptide repeat-containing protein At4g28010-like [Olea europaea var. sylvestris] [Olea europaea]	-	-	-	-	-	-	-
evm.model.Contig1.175-gene	0.17	0	0	0	0.87	0	0	0.19	0.39	0.39	0.2	0	1	0	0	0	5	0	0	1.05	2.01	2	1	0	PYD2	XP_022883946.1 dihydropyrimidinase [Olea europaea var. sylvestris] [Olea europaea]	Metabolism;Metabolism;Metabolism;Metabolism	Global and overview maps;Nucleotide metabolism;Metabolism of other amino acids;Metabolism of cofactors and vitamins	ko01100//Metabolic pathways;ko00240//Pyrimidine metabolism;ko00410//beta-Alanine metabolism;ko00770//Pantothenate and CoA biosynthesis	K01464;K01464;K01464;K01464	-	-	-
evm.model.Contig1.176-gene	0	0	0	0	0	0	0	0	0	0	0	0	0	0	0	0	0	0	0	0	0	0	0	0	PYD2	XP_022883946.1 dihydropyrimidinase [Olea europaea var. sylvestris] [Olea europaea]	Metabolism;Metabolism;Metabolism;Metabolism	Global and overview maps;Nucleotide metabolism;Metabolism of other amino acids;Metabolism of cofactors and vitamins	ko01100//Metabolic pathways;ko00240//Pyrimidine metabolism;ko00410//beta-Alanine metabolism;ko00770//Pantothenate and CoA biosynthesis	K01464;K01464;K01464;K01464	-	-	-
evm.model.Contig1.177-gene	0.07	0.64	0.3	0.14	0	0.54	0.17	0.29	0.38	0.16	0.16	0	1	10.19	4.09	2	0	9	2	4	5	2	2	0	CPK17	OVA05661.1 Protein kinase domain [Macleaya cordata]	Organismal Systems	Environmental adaptation	ko04626//Plant-pathogen interaction	K13412	-	GO:0005509//calcium ion binding	-
evm.model.Contig1.178-gene	0	0	0	0	0	0	0	0.18	0	0	0.1	0	0	0	0	0	0	0	0	2.01	0	0	1.06	0	At4g28010	KDO40826.1 hypothetical protein CISIN_1g0431911mg, partial [Citrus sinensis]	-	-	-	-	-	-	-
evm.model.Contig1.179-gene	0.4	0	0	0	0	0	0	0.21	0	0	0.45	0	2.09	0	0	0	0	0	0	1.02	0	0	2.03	0	At4g28010	XP_022883963.1 pentatricopeptide repeat-containing protein At4g28010-like [Olea europaea var. sylvestris] [Olea europaea]	-	-	-	-	-	-	-
evm.model.Contig1.18-gene	0	0.24	0	1.81	1.04	0.91	0.95	0	0.58	0.59	0.6	0	0	1	0	7	4	4	3	0	2	2	2	0	--	-	-	-	-	-	-	-	-
evm.model.Contig1.180-gene	54.95	48.37	55.89	52.89	53.87	49.82	24.84	22.69	21.61	18.21	21.18	16.05	912	881	869	883	891	944	340	355	323	265	306	299	CAP1	XP_022876272.1 cyclase-associated protein 1-like [Olea europaea var. sylvestris] [Olea europaea]	-	-	-	-	-	GO:0003779//actin binding	-
evm.model.Contig1.181-gene	0	0	0	0	0	0	0	0	0	0	0	0	0	0	0	0	0	0	0	0	0	0	0	0	OLE9	XP_022899477.1 glucan endo-1,3-beta-D-glucosidase-like [Olea europaea var. sylvestris] [Olea europaea]	-	-	-	-	-	GO:0004553//hydrolase activity, hydrolyzing O-glycosyl compounds	-
evm.model.Contig1.183-gene	80.25	88.29	87.98	54.98	61.54	56.36	152.9	145.88	148.46	152.9	154.08	146	772	932	793	532	590	619	1213	1323	1286	1290	1290	1576	CLPP6	XP_022876276.1 ATP-dependent Clp protease proteolytic subunit 6, chloroplastic isoform X1 [Olea europaea var. sylvestris] [Olea europaea]	-	-	-	-	-	GO:0004252//serine-type endopeptidase activity	-
evm.model.Contig1.184-gene	11.49	13.44	10.34	11.64	9.94	8.68	14.47	10.15	13.26	10.02	12.29	9.63	102	131	86	104	88	88	106	85	106	78	95	96	NUS1	XP_022876278.1 dehydrodolichyl diphosphate synthase complex subunit nus1 [Olea europaea var. sylvestris] [Olea europaea]	Metabolism;Metabolism	Global and overview maps;Metabolism of terpenoids and polyketides	ko01110//Biosynthesis of secondary metabolites;ko00900//Terpenoid backbone biosynthesis	K11778;K11778	-	-	-
evm.model.Contig1.185-gene	0	0	0	0	0	0	0	0	0	0	0	0	0	0	0	0	0	0	0	0	0	0	0	0	--	XP_022899319.1 uncharacterized protein LOC111412614 [Olea europaea var. sylvestris] [Olea europaea]	-	-	-	-	-	-	-
evm.model.Contig1.186-gene	0	0.23	0.27	0	0	0	0	0	0	0	0	0	0	2.96	3	0	0	0	0	0	0	0	0	0	--	XP_022847593.1 uncharacterized protein LOC111370121 [Olea europaea var. sylvestris] [Olea europaea]	Genetic Information Processing;Genetic Information Processing;Genetic Information Processing;Genetic Information Processing	Replication and repair;Replication and repair;Replication and repair;Replication and repair	ko03420//Nucleotide excision repair;ko03440//Homologous recombination;ko03030//DNA replication;ko03430//Mismatch repair	K07466;K07466;K07466;K07466	-	-	-
evm.model.Contig1.187-gene	49.9	45.5	46.13	51.76	44.64	44.31	31.71	33.74	32.03	26.39	25.64	28.26	3564	3566	3087	3719	3178	3613	1868	2272	2060	1653	1594	2265	PI4KA1	XP_022876279.1 phosphatidylinositol 4-kinase alpha 1 isoform X1 [Olea europaea var. sylvestris] [Olea europaea]	Metabolism;Environmental Information Processing;Metabolism	Global and overview maps;Signal transduction;Carbohydrate metabolism	ko01100//Metabolic pathways;ko04070//Phosphatidylinositol signaling system;ko00562//Inositol phosphate metabolism	K00888;K00888;K00888	-	GO:0016301//kinase activity	-
evm.model.Contig1.188-gene	21.42	20.95	22.86	20.38	25.71	21.98	20.39	12.26	16.78	16.63	14.79	13.11	163	175	163	156	195	191	128	88	115	111	98	112	rnf-5	XP_022876281.1 E3 ubiquitin-protein ligase RNF5-like [Olea europaea var. sylvestris] [Olea europaea]	Genetic Information Processing	Folding, sorting and degradation	ko04141//Protein processing in endoplasmic reticulum	K10666	-	-	-
evm.model.Contig1.189-gene	5.45	5.06	6.51	6.87	6.06	6.9	9.09	7.67	7.61	7.14	5.95	7.16	101	103	113	128	112	146	139	134	127	116	96	149	ARI2	XP_022864198.1 probable E3 ubiquitin-protein ligase ARI2 isoform X4 [Olea europaea var. sylvestris] [Olea europaea]	-	-	-	-	-	GO:0004842//ubiquitin-protein transferase activity	-
evm.model.Contig1.19-gene	20.9	21.36	24.36	24.38	21.05	20.6	26.09	29.94	23.55	29.28	25.08	27.35	271	304	296	318	272	305	279	366	275	333	283	398	IDH1	GER57754.1 isocitrate dehydrogenase [Striga asiatica]	Metabolism;Metabolism;Metabolism;Metabolism;Metabolism;Metabolism	Global and overview maps;Global and overview maps;Global and overview maps;Global and overview maps;Carbohydrate metabolism;Global and overview maps	ko01100//Metabolic pathways;ko01110//Biosynthesis of secondary metabolites;ko01200//Carbon metabolism;ko01230//Biosynthesis of amino acids;ko00020//Citrate cycle (TCA cycle);ko01210//2-Oxocarboxylic acid metabolism	K00030;K00030;K00030;K00030;K00030;K00030	-	GO:0016616//oxidoreductase activity, acting on the CH-OH group of donors, NAD or NADP as acceptor	-
evm.model.Contig1.191-gene	5.94	9.45	10.36	7.59	7.47	7.35	5.72	3.7	7.22	4.19	5.52	5.8	63	110	103	81	79	89	50	37	69	39	51	69	PDV2	XP_022864203.1 plastid division protein PDV2-like [Olea europaea var. sylvestris] [Olea europaea]	-	-	-	-	-	-	-
evm.model.Contig1.192-gene	17.04	9.54	11.79	16.65	13.65	10.6	19.96	18.81	18.73	13.99	12.43	20.26	293	180	190	288	234	208	283	305	290	211	186	391	At2g15980	PIN22127.1 hypothetical protein CDL12_05153 [Handroanthus impetiginosus]	-	-	-	-	-	-	-
evm.model.Contig1.193-gene	1.46	1.17	0.98	0.55	1.29	0.8	1.78	0.78	1.22	1.04	0.21	1.96	8	7	5	3	7	5	8	4	6	5	1	12	Os03g0767900	XP_022864199.1 CASP-like protein 5C1 [Olea europaea var. sylvestris] [Olea europaea]	-	-	-	-	-	-	-
evm.model.Contig1.194-gene	8.79	9.2	7.44	4.22	5.07	5.4	3.67	5.03	4.04	3.22	2.55	3.33	87	100	69	42	50	61	30	47	36	28	22	37	psmg2	XP_022864205.1 proteasome assembly chaperone 2 [Olea europaea var. sylvestris] [Olea europaea]	-	-	-	-	-	-	-
evm.model.Contig1.195-gene	28.13	23.35	21.71	29.66	28.92	29.13	27.07	31.97	26.93	22.63	28.15	28.85	1022	931	739	1084	1047	1208	811	1095	881	721	890	1176	Snx16	XP_022864206.1 uncharacterized protein LOC111384179 isoform X1 [Olea europaea var. sylvestris] [Olea europaea]	-	-	-	-	-	GO:0035091//phosphatidylinositol binding	-
evm.model.Contig1.196-gene	43.43	72.9	54.48	84.64	117.53	95.93	120.1	108.89	164.77	168.3	189.3	168.54	228	420	268	447	615	575	520	539	779	775	865	993	--	XP_022876175.1 CCG-binding protein 1-like [Olea europaea var. sylvestris] [Olea europaea]	-	-	-	-	-	-	-
evm.model.Contig1.197-gene	0.38	0.26	0.51	0.33	0.34	0.46	0.35	0.61	0.69	0.05	0.44	0.64	8	6	10	7	7	11	6	12	13	1	8	15	PEX1	XP_022876176.1 pollen-specific leucine-rich repeat extensin-like protein 3 [Olea europaea var. sylvestris] [Olea europaea]	-	-	-	-	-	GO:0005515//protein binding	-
evm.model.Contig1.198-gene	0	0	0	0	0	0	0	0	0	0	0	0	0	0	0	0	0	0	0	0	0	0	0	0	--	GER33160.1 copper-transporting P-type ATPase [Striga asiatica]	Environmental Information Processing	Signal transduction	ko04016//MAPK signaling pathway - plant	K17686	-	-	-
evm.model.Contig1.2-gene	14.55	12.42	13.67	12.94	12.49	14.31	14.47	17.88	17.81	14.95	16.77	15.98	284	266	250	254	243	319	233	329	313	256	285	350	FRS9	XP_022863056.1 protein FAR1-RELATED SEQUENCE 9-like isoform X1 [Olea europaea var. sylvestris] [Olea europaea]	-	-	-	-	-	GO:0008270//zinc ion binding	-
evm.model.Contig1.20-gene	11.44	10.54	11.44	8.37	10.71	10.66	13.05	18.48	12.69	14.91	13.02	15.61	242.28	245	227	178.22	226	257.8	228	369	242	277	240	371	DTX45	XP_022858409.1 protein DETOXIFICATION 45, chloroplastic [Olea europaea var. sylvestris] [Olea europaea]	-	-	-	-	-	-	GO:0006855//drug transmembrane transport
evm.model.Contig1.200-gene	49.4	50.47	48.8	42.56	39.05	40.58	28.49	28.53	25.54	28.35	21.76	19.18	900	1009	833	780	709	844	428	490	419	453	345	392	--	XP_022875738.1 uncharacterized protein LOC111394208 [Olea europaea var. sylvestris] [Olea europaea]	-	-	-	-	-	-	-
evm.model.Contig1.201-gene	0	0	0	0	0	0	0	0	0	0.58	0	0	0	0	0	0	0	0	0	0	0	1	0	0	--	-	-	-	-	-	-	-	-
evm.model.Contig1.202-gene	0	0	0	0	0	0	0	0	0	0	0	0	0	0	0	0	0	0	0	0	0	0	0	0	--	-	-	-	-	-	-	-	-
evm.model.Contig1.203-gene	4.4	2.17	3.08	3.12	2.14	2.09	5.63	4.93	7.39	5.58	6.49	5.93	35	19	23	25	17	19	37	37	53	39	45	53	--	XP_022876180.1 uncharacterized protein LOC111394552 [Olea europaea var. sylvestris] [Olea europaea]	-	-	-	-	-	-	-
evm.model.Contig1.204-gene	36.02	37.16	35.37	57.51	50.22	55.38	39.99	39.03	38.7	36.45	33.95	30.92	462	523	425	742	642	811	423	472	447	410	379	445	SRK2E	XP_022876183.1 serine/threonine-protein kinase SRK2E [Olea europaea var. sylvestris] [Olea europaea]	Environmental Information Processing;Environmental Information Processing	Signal transduction;Signal transduction	ko04075//Plant hormone signal transduction;ko04016//MAPK signaling pathway - plant	K14498;K14498	-	GO:0004672//protein kinase activity	-
evm.model.Contig1.205-gene	8.83	7.5	8.74	6.02	7.32	6.39	11.96	14.13	12.5	13.84	12.03	13.04	248	231	230	170	205	205	277	374	316	341	294	411	OTP51	XP_022876185.1 pentatricopeptide repeat-containing protein At2g15820, chloroplastic [Olea europaea var. sylvestris] [Olea europaea]	-	-	-	-	-	GO:0004519//endonuclease activity	-
evm.model.Contig1.206-gene	0.17	0.08	0	0	0	0	0	0	0	0	0.1	0.37	2	1	0	0	0	0	0	0	0	0	1	5	PER10	XP_011088753.1 peroxidase 10 [Sesamum indicum]	Metabolism;Metabolism;Metabolism	Global and overview maps;Global and overview maps;Biosynthesis of other secondary metabolites	ko01100//Metabolic pathways;ko01110//Biosynthesis of secondary metabolites;ko00940//Phenylpropanoid biosynthesis	K00430;K00430;K00430	-	GO:0004601//peroxidase activity	-
evm.model.Contig1.207-gene	0	0	0	0	0	0	0	0	0	0	0	0	0	0	0	0	0	0	0	0	0	0	0	0	--	XP_022865962.1 acid beta-fructofuranosidase-like [Olea europaea var. sylvestris] [Olea europaea]	-	-	-	-	-	-	-
evm.model.Contig1.208-gene	22.61	20.46	20.22	12.56	11.89	15.57	13.14	10.75	10.39	9.42	10.12	11.81	290	288	243	162	152	228	139	130	120	106	113	170	CYP40	XP_022876186.1 peptidyl-prolyl cis-trans isomerase CYP40 [Olea europaea var. sylvestris] [Olea europaea]	-	-	-	-	-	GO:0005515//protein binding	-
evm.model.Contig1.209-gene	1	2.57	0.71	7.92	8.16	7.85	1.21	1.06	0.55	0	0	0.15	6	17	4	48	49	54	6	6	3	0	0	1	--	XP_022876190.1 uncharacterized protein LOC111394557 [Olea europaea var. sylvestris] [Olea europaea]	-	-	-	-	-	GO:0009055//electron carrier activity	-
evm.model.Contig1.210-gene	0	0	0	0	0	0	0	0	0	0	0	0	0	0	0	0	0	0	0	0	0	0	0	0	--	-	-	-	-	-	-	-	-
evm.model.Contig1.212-gene	17.83	19.1	16.84	28.92	29.19	27.36	22.36	22.59	24.71	16.15	16.82	17.16	375	441	332	612	612	657	388	448	468	298	308	405	CRK	XP_022876191.1 CDPK-related protein kinase-like isoform X1 [Olea europaea var. sylvestris] [Olea europaea]	-	-	-	-	-	GO:0004672//protein kinase activity	-
evm.model.Contig1.215-gene	16.88	15.38	15.03	14.64	18.55	15.63	19.68	18.36	14.33	17.16	16.43	14.37	157	157	131	137	172	166	151	161	120	140	133	150	--	XP_022876299.1 zinc finger protein ZOP1 isoform X2 [Olea europaea var. sylvestris] [Olea europaea]	-	-	-	-	-	GO:0003676//nucleic acid binding	-
evm.model.Contig1.217-gene	52.27	51.72	49.26	50.34	51.8	52.68	47.63	47.83	44.98	40.2	32.88	39.31	897	974	792	869	886	1032	674	773.87	695	605	491	757	CXP;2-3	XP_022876296.1 putative serine carboxypeptidase-like 23 [Olea europaea var. sylvestris] [Olea europaea]	-	-	-	-	-	GO:0004185//serine-type carboxypeptidase activity	-
evm.model.Contig1.218-gene	0.6	0.96	3.21	1.34	1.05	1.97	2.18	3.03	2.5	0.86	2.07	1.74	4	7	20	9	7	15	12	19	15	5	12	13	RBP47	XP_011092727.1 polyadenylate-binding protein RBP47-like isoform X2 [Sesamum indicum]	-	-	-	-	-	GO:0003676//nucleic acid binding	-
evm.model.Contig1.220-gene	0	0.11	0	0.12	0	0	0	0	0	0	0	0	0	1	0	1	0	0	0	0	0	0	0	0	HIDM	XP_022868867.1 2-hydroxyisoflavanone dehydratase-like [Olea europaea var. sylvestris] [Olea europaea]	-	-	-	-	-	-	GO:0008152//metabolic process
evm.model.Contig1.221-gene	0	0	0	0	0	0	0	0	0	0	0	0	0	0	0	0	0	0	0	0	0	0	0	0	KRP3	XP_022899449.1 cyclin-dependent kinase inhibitor 7-like isoform X2 [Olea europaea var. sylvestris] [Olea europaea]	-	-	-	-	-	GO:0004861//cyclin-dependent protein serine/threonine kinase inhibitor activity	-
evm.model.Contig1.222-gene	0	0	0	0	0	0	0	0	0	0	0	0	0	0	0	0	0	0	0	0	0	0	0	0	--	TKS11417.1 hypothetical protein D5086_0000073600 [Populus alba]	-	-	-	-	GO:0005777//peroxisome	-	-
evm.model.Contig1.225-gene	0	0	0	0	0	0	0	0	0	0	0	0	0	0	0	0	0	0	0	0	0	0	0	0	KRP7	XP_022899449.1 cyclin-dependent kinase inhibitor 7-like isoform X2 [Olea europaea var. sylvestris] [Olea europaea]	-	-	-	-	-	GO:0004861//cyclin-dependent protein serine/threonine kinase inhibitor activity	-
evm.model.Contig1.227-gene	0	0	0	0	0	0	0	0	0	0	0	0.4	0	0	0	0	0	0	0	0	0	0	0	3	KRP7	XP_022899449.1 cyclin-dependent kinase inhibitor 7-like isoform X2 [Olea europaea var. sylvestris] [Olea europaea]	-	-	-	-	-	GO:0004861//cyclin-dependent protein serine/threonine kinase inhibitor activity	-
evm.model.Contig1.229-gene	0	0	0.17	0	0	0	0	0	0	0	0	0	0	0	1	0	0	0	0	0	0	0	0	0	KRP7	XP_022899449.1 cyclin-dependent kinase inhibitor 7-like isoform X2 [Olea europaea var. sylvestris] [Olea europaea]	-	-	-	-	-	GO:0004861//cyclin-dependent protein serine/threonine kinase inhibitor activity	-
evm.model.Contig1.23-gene	19.63	22.58	14.9	24.29	20.21	18.39	24.42	22.88	19.57	23.81	22.75	19.73	343	433	244	427	352	367	352	377	308	365	346	387	TIM44-2	XP_022873307.1 mitochondrial import inner membrane translocase subunit TIM44-2-like isoform X2 [Olea europaea var. sylvestris] [Olea europaea]	-	-	-	-	-	-	-
evm.model.Contig1.230-gene	0	0	0	0	0	0	0	0	0	0	0	0	0	0	0	0	0	0	0	0	0	0	0	0	CIPK7	XP_022858556.1 CBL-interacting serine/threonine-protein kinase 7-like [Olea europaea var. sylvestris] [Olea europaea]	-	-	-	-	-	GO:0004672//protein kinase activity	-
evm.model.Contig1.232-gene	0.15	0	0.48	1.62	0.45	0.39	0	0.16	0	0.17	0	0.4	1	0	3	11	3	3	0	1	0	1	0	3	KRP7	XP_022899449.1 cyclin-dependent kinase inhibitor 7-like isoform X2 [Olea europaea var. sylvestris] [Olea europaea]	-	-	-	-	-	GO:0004861//cyclin-dependent protein serine/threonine kinase inhibitor activity	-
evm.model.Contig1.233-gene	0	0	0	0	0	0	0	0	0	0	0	0	0	0	0	0	0	0	0	0	0	0	0	0	At3g13860	XP_023731076.1 chaperonin CPN60-like 2, mitochondrial [Lactuca sativa]	Genetic Information Processing	Folding, sorting and degradation	ko03018//RNA degradation	K04077	-	-	-
evm.model.Contig1.234-gene	24.13	22.03	26.9	28.3	23.98	25.72	31.81	29.82	28.88	31.95	31.84	30.99	539	540	563	636	534	656	586	628	581	626	619	777	--	XP_022881462.1 prostaglandin reductase-3-like [Olea europaea var. sylvestris] [Olea europaea]	-	-	-	-	-	GO:0016491//oxidoreductase activity	-
evm.model.Contig1.237-gene	0	0	0	0	0	0	0	0	0	0	0	0	0	0	0	0	0	0	0	0	0	0	0	0	CNR1	XP_022881461.1 protein PLANT CADMIUM RESISTANCE 2-like [Olea europaea var. sylvestris] [Olea europaea]	-	-	-	-	-	-	-
evm.model.Contig1.238-gene	3.68	1.88	4.51	4.95	4.24	5.79	3.55	2.3	5.05	2.47	4.23	4.83	34	19	39	46	39	61	27	20	42	20	34	50	LAG2	XP_022881460.1 LAG1 longevity assurance homolog 2-like [Olea europaea var. sylvestris] [Olea europaea]	-	-	-	-	GO:0016021//integral component of membrane	-	-
evm.model.Contig1.239-gene	0	0	0	0	0	0	0	0	0	0	0	0	0	0	0	0	0	0	0	0	0	0	0	0	--	XP_031109790.1 uncharacterized protein LOC116013946 [Ipomoea triloba]	-	-	-	-	GO:0005777//peroxisome	-	-
evm.model.Contig1.240-gene	0	0	0	0	0	0	0	0	0	0	0	0	0	0	0	0	0	0	0	0	0	0	0	0	--	-	-	-	-	-	-	-	-
evm.model.Contig1.242-gene	0	0	0	0	0	0	0	0	0	0	0	0	0	0	0	0	0	0	0	0	0	0	0	0	MARF1	KAF2531421.1 hypothetical protein F2Q70_00029664 [Brassica cretica]	-	-	-	-	GO:0005777//peroxisome	-	-
evm.model.Contig1.243-gene	0	0.26	0.31	1.14	1.15	0	0	0	0.64	0	0	0	0	1	1	4	4	0	0	0	2	0	0	0	ARP5	XP_022856444.1 actin-related protein 5 isoform X1 [Olea europaea var. sylvestris] [Olea europaea]	-	-	-	-	-	-	-
evm.model.Contig1.244-gene	0	0	0	0	0	0	0	0	0	0	0	0	0	0	0	0	0	0	0	0	0	0	0	0	PUB26	XP_022898485.1 U-box domain-containing protein 26-like [Olea europaea var. sylvestris] [Olea europaea]	-	-	-	-	-	GO:0004842//ubiquitin-protein transferase activity	-
evm.model.Contig1.245-gene	7.2	6.31	8.41	5.6	7.36	9.51	1.48	1.58	1.73	0.77	0.31	1.21	106	102	116	83	108	160	18	22	23	10	4	20	PUB26	XP_022898485.1 U-box domain-containing protein 26-like [Olea europaea var. sylvestris] [Olea europaea]	-	-	-	-	-	GO:0004842//ubiquitin-protein transferase activity	-
evm.model.Contig1.246-gene	1.37	1.15	1.01	1.36	1.16	2.59	0.9	0.67	0.23	1.32	0	0.28	13	12	9	13	11	28	7	6	2	11	0	3	BHLH95	XP_022872772.1 transcription factor bHLH95-like [Olea europaea var. sylvestris] [Olea europaea]	-	-	-	-	-	GO:0046983//protein dimerization activity	-
evm.model.Contig1.248-gene	72.46	77.48	75.6	42.43	51.7	47.37	45.98	43.92	43.66	20.42	27.93	25.5	623	731	609	367	443	465	326	356	338	154	209	246	-	ALR35193.1 caffeoyl CoA-O- methyl-transferas [Fraxinus mandshurica]	Metabolism;Metabolism;Metabolism;Metabolism;Metabolism	Global and overview maps;Global and overview maps;Biosynthesis of other secondary metabolites;Biosynthesis of other secondary metabolites;Biosynthesis of other secondary metabolites	ko01100//Metabolic pathways;ko01110//Biosynthesis of secondary metabolites;ko00940//Phenylpropanoid biosynthesis;ko00941//Flavonoid biosynthesis;ko00945//Stilbenoid, diarylheptanoid and gingerol biosynthesis	K00588;K00588;K00588;K00588;K00588	-	GO:0008171//O-methyltransferase activity	-
evm.model.Contig1.249-gene	49.52	60.11	56.61	28.6	41.44	43.2	44.38	29.69	48.03	33.7	32.83	38.89	253	337	271	147	211	252	187	143	221	151	146	223	RPS16	XP_022868341.1 40S ribosomal protein S16 [Olea europaea var. sylvestris] [Olea europaea]	Genetic Information Processing	Translation	ko03010//Ribosome	K02960	-	GO:0003735//structural constituent of ribosome	-
evm.model.Contig1.250-gene	33.34	43	43.22	41.29	39.12	44.36	46.44	47.35	47.66	47.22	46.53	46.36	289	409	351	360	338	439	332	387	372	359	351	451	CBSX1	XP_022868335.1 CBS domain-containing protein CBSX1, chloroplastic-like [Olea europaea var. sylvestris] [Olea europaea]	-	-	-	-	-	-	-
evm.model.Contig1.251-gene	6.3	6.31	4.71	10.18	13.37	10.97	11.55	8.35	13.46	8.69	13.63	11.01	105.73	116.17	74	171.81	223.43	210.07	159.74	132	203.32	127.85	199.01	207.22	TOGT1	XP_022868311.1 scopoletin glucosyltransferase-like [Olea europaea var. sylvestris] [Olea europaea]	-	-	-	-	-	-	GO:0008152//metabolic process
evm.model.Contig1.252-gene	3.01	2.91	2.77	8.99	10.64	10.56	6.43	6.58	5.29	12.3	10.25	9.99	50	53	43	150	176	200	88	103	79	179	148	186	TOGT1	XP_022868325.1 scopoletin glucosyltransferase-like [Olea europaea var. sylvestris] [Olea europaea]	-	-	-	-	-	-	GO:0008152//metabolic process
evm.model.Contig1.253-gene	7.36	6.23	6.27	19.89	14.27	18.96	12.7	10.25	13.22	15.63	13.35	12.41	120.27	111.83	96	327.19	232.57	353.93	171.26	158	194.68	224.15	189.99	227.78	TOGT1	AVM80877.1 UGT1, partial [Ligustrum quihoui]	-	-	-	-	-	-	GO:0008152//metabolic process
evm.model.Contig1.254-gene	26.3	26.6	30.71	34.21	33.26	31.8	28.09	28.15	25.85	21.68	21.38	22.92	564.47	626.45	617.5	738.41	711.3	779.08	497.13	569.54	499.54	408	399.37	552	--	XP_022868286.1 phosphatidylinositol 3,4,5-trisphosphate 3-phosphatase and protein-tyrosine-phosphatase PTEN2A-like isoform X2 [Olea europaea var. sylvestris] [Olea europaea]	Metabolism;Environmental Information Processing;Metabolism	Global and overview maps;Signal transduction;Carbohydrate metabolism	ko01100//Metabolic pathways;ko04070//Phosphatidylinositol signaling system;ko00562//Inositol phosphate metabolism	K01110;K01110;K01110	-	-	-
evm.model.Contig1.255-gene	57.22	57.25	58.63	46.3	45.24	63.65	48.43	48.43	48.29	50.23	47.99	40.08	500	549	480	407	394	635	349	399	380	385	365	393	ERG1	XP_022868270.1 extensin-like [Olea europaea var. sylvestris] [Olea europaea]	-	-	-	-	-	-	-
evm.model.Contig1.256-gene	59.93	54.14	58.61	50.27	55.47	56.82	28.69	26.35	27.5	30.84	31.93	29.82	813	806	745	686	750	880	321	337	336	367	377	454	GSO1	XP_011088215.1 probable inactive leucine-rich repeat receptor kinase XIAO [Sesamum indicum]	-	-	-	-	-	GO:0005515//protein binding	-
evm.model.Contig1.258-gene	23.2	24.05	20.21	16.03	18.08	18.83	30.01	29.13	30.71	27.06	26.26	28.83	479	545	391	333	372	444	511	567	571	490	472	668	--	XP_022876306.1 sodium/proton antiporter 2-like isoform X2 [Olea europaea var. sylvestris] [Olea europaea]	-	-	-	-	GO:0016021//integral component of membrane	-	-
evm.model.Contig1.259-gene	34.82	32.94	32.51	23.31	27.76	25.4	24.36	23.07	22.41	26.69	30.54	29.05	735	763	643	495	584	612	424	459	426	494	561	688	PGDH1	XP_022898475.1 D-3-phosphoglycerate dehydrogenase 3, chloroplastic-like [Olea europaea var. sylvestris] [Olea europaea]	Metabolism;Metabolism;Metabolism;Metabolism;Metabolism;Metabolism	Global and overview maps;Global and overview maps;Global and overview maps;Global and overview maps;Amino acid metabolism;Amino acid metabolism	ko01100//Metabolic pathways;ko01110//Biosynthesis of secondary metabolites;ko01200//Carbon metabolism;ko01230//Biosynthesis of amino acids;ko00270//Cysteine and methionine metabolism;ko00260//Glycine, serine and threonine metabolism	K00058;K00058;K00058;K00058;K00058;K00058	-	GO:0051287//NAD binding	-
evm.model.Contig1.26-gene	24.8	20.7	22.49	26.14	27.38	25.11	26.93	28.01	25.67	22.53	19.77	27.31	679	622	577	720	747	785	608	723	633	541	471	839	--	XP_022873313.1 nitrate regulatory gene2 protein-like [Olea europaea var. sylvestris] [Olea europaea]	-	-	-	-	-	-	-
evm.model.Contig1.261-gene	7.89	12.24	7.09	16.38	15.83	14.31	1.18	3.38	3.38	2.53	1.91	2.22	57	97	48	119	114	118	7	23	22	16	12	18	RTNLB11	XP_022876307.1 reticulon-like protein B11 [Olea europaea var. sylvestris] [Olea europaea]	-	-	-	-	-	-	-
evm.model.Contig1.262-gene	18.21	17.24	19.75	10.34	11.09	9.11	0.22	0.5	0	0.13	0	0	308	320	313	176	187	176	3	8	0	2	0	0	--	XP_022876308.1 gallate 1-beta-glucosyltransferase-like [Olea europaea var. sylvestris] [Olea europaea]	-	-	-	-	-	-	GO:0008152//metabolic process
evm.model.Contig1.263-gene	0.45	0	0	0	0	0	0	0	0	0	0	0	2	0	0	0	0	0	0	0	0	0	0	0	--	GER33786.1 FAR1-domain family sequence [Striga asiatica]	-	-	-	-	-	-	-
evm.model.Contig1.266-gene	0	0	0	0	0	0	0	0.85	0.3	0.15	0	0.6	0	0	0	0	0	0	0	6	2	1	0	5	-	XP_022876309.1 uncharacterized protein LOC111394630 [Olea europaea var. sylvestris] [Olea europaea]	-	-	-	-	-	-	-
evm.model.Contig1.267-gene	1.35	0.89	1.44	0.73	1.23	1.07	0.3	0	0.54	0	0.14	0.11	11	8	11	6	10	10	2	0	4	0	1	1	BHLH113	XP_022876760.1 transcription factor bHLH154-like [Olea europaea var. sylvestris] [Olea europaea]	-	-	-	-	-	GO:0046983//protein dimerization activity	-
evm.model.Contig1.269-gene	11.29	15.57	13.14	13.85	13.37	16.3	13.57	16.18	15.36	10.79	7.13	11.42	111	168	121	137	131	182.96	110	150	136	93	61	126	--	XP_022876310.1 TIP41-like protein [Olea europaea var. sylvestris] [Olea europaea]	-	-	-	-	-	-	-
evm.model.Contig1.27-gene	0	0	0	0	0	0	0	0	0	0	0	0	0	0	0	0	0	0	0	0	0	0	0	0	At4g35230	KAA8546165.1 hypothetical protein F0562_020941 [Nyssa sinensis]	Environmental Information Processing	Signal transduction	ko04075//Plant hormone signal transduction	K14500	-	-	-
evm.model.Contig1.270-gene	0.39	0.18	0	0	0	0	0	0	0	0	0	0	2	1	0	0	0	0	0	0	0	0	0	0	--	XP_022891688.1 uncharacterized protein LOC111406506 [Olea europaea var. sylvestris] [Olea europaea]	-	-	-	-	-	-	-
evm.model.Contig1.271-gene	18.23	15.38	16	8.97	9.65	8.48	1.93	2.94	4.59	1.88	2.51	2.31	309	286	254	153	163	164	27	47	70	28	37	44	--	XP_022876312.1 uncharacterized protein LOC111394632 [Olea europaea var. sylvestris] [Olea europaea]	-	-	-	-	-	-	-
evm.model.Contig1.273-gene	72.7	68.04	65.63	76.03	66.59	76.55	119.65	103.19	109.01	115.33	109.03	113.8	999	1026	845	1051	912	1201	1356	1337	1349	1390	1304	1755	-	XP_022876314.1 3-oxo-Delta(4,5)-steroid 5-beta-reductase-like [Olea europaea var. sylvestris] [Olea europaea]	-	-	-	-	-	GO:0003824//catalytic activity	-
evm.model.Contig1.274-gene	65.2	68.24	71.69	63.44	68.7	68.33	89.21	90.15	89.94	90.35	96.32	94.16	896	1029	923	877	941	1072	1011	1168	1113	1089	1152	1452	At4g33920	XP_022876315.1 probable protein phosphatase 2C 63 [Olea europaea var. sylvestris] [Olea europaea]	-	-	-	-	-	GO:0003824//catalytic activity	-
evm.model.Contig1.276-gene	0	1.08	0	0.39	0.59	0.35	0.24	0.21	0.66	0	0	0	0	6	0	2	3	2	1	1	3	0	0	0	--	XP_022876316.1 histone deacetylase 6 [Olea europaea var. sylvestris] [Olea europaea]	-	-	-	-	-	-	-
evm.model.Contig1.277-gene	8.88	10.06	8.8	11.1	9.68	9.19	4	5.52	4.32	4.39	3.64	2.34	210	261	195	264	228	248	78	123	92	91	75	62	QWRF2	XP_022876320.1 QWRF motif-containing protein 2-like [Olea europaea var. sylvestris] [Olea europaea]	-	-	-	-	-	-	-
evm.model.Contig1.278-gene	5.36	4.77	3.63	5.07	4.33	4.58	3.33	0.97	1.89	1.64	1.2	1.05	41	40	26	39	33	40	21	7	13	11	8	9	LBD37	XP_022876321.1 LOB domain-containing protein 37-like [Olea europaea var. sylvestris] [Olea europaea]	-	-	-	-	-	-	-
evm.model.Contig1.281-gene	28.89	28.86	33.58	48.45	57.05	61.06	123.81	116.81	123.55	139.04	144.37	144.87	281	308	306	474	553	678	993	1071	1082	1186	1222	1581	ZAT10	XP_022888193.1 zinc finger protein ZAT10-like [Olea europaea var. sylvestris] [Olea europaea]	-	-	-	-	-	GO:0003676//nucleic acid binding	-
evm.model.Contig1.282-gene	0	0	0	0	0	0	0	0	0	0	0	0	0	0	0	0	0	0	0	0	0	0	0	0	RPL30	XP_027092773.1 60S ribosomal protein L30-like [Coffea arabica]	Genetic Information Processing	Translation	ko03010//Ribosome	K02908	-	-	-
evm.model.Contig1.284-gene	58.24	66.69	61.13	68.46	66.19	71.51	189.72	194.01	183.81	230.57	226.29	225.09	784	985	771	927	888	1099	2106	2462	2228	2722	2651	3400	CLPR1	XP_022888192.1 ATP-dependent Clp protease proteolytic subunit-related protein 1, chloroplastic-like [Olea europaea var. sylvestris] [Olea europaea]	-	-	-	-	-	GO:0004252//serine-type endopeptidase activity	-
evm.model.Contig1.285-gene	22.72	23.81	23.18	12.49	13.11	12.76	11.3	9.09	8.6	7.12	5.45	8.23	273	314	261	151	157	175	112	103	93	75	57	111	BUB3.2	XP_022876324.1 mitotic checkpoint protein BUB3.1 [Olea europaea var. sylvestris] [Olea europaea]	-	-	-	-	-	GO:0005515//protein binding	-
evm.model.Contig1.286-gene	6.38	6.24	7.11	5.79	7.38	5.71	6.31	2.94	3.85	5.7	3.99	5.44	92	98.71	96	84	106	94	75	40	50	72	50	88	IFRD1	XP_022876325.1 uncharacterized protein LOC111394645 [Olea europaea var. sylvestris] [Olea europaea]	-	-	-	-	-	-	-
evm.model.Contig1.287-gene	16.51	13.94	13.81	15.51	14.81	12.53	15.04	15.66	11.41	10.93	9.79	10.92	217	201	170	205	194	188	163	194	135	126	112	161	rlmN1	XP_022876328.1 uncharacterized protein LOC111394648 [Olea europaea var. sylvestris] [Olea europaea]	-	-	-	-	GO:0005737//cytoplasm	-	-
evm.model.Contig1.289-gene	0.54	0.49	0	0.8	2.69	0.7	2.6	1.14	0.59	1.53	2.46	0.24	2	2	0	3	10	3	8	4	2	5	8	1	--	XP_022876330.1 uncharacterized protein LOC111394649 [Olea europaea var. sylvestris] [Olea europaea]	-	-	-	-	-	-	-
evm.model.Contig1.29-gene	0	0	0	0	0	0	0	0	0	0	0	0	0	0	0	0	0	0	0	0	0	0	0	0	--	XP_022843367.1 uncharacterized protein LOC111366917 [Olea europaea var. sylvestris] [Olea europaea]	-	-	-	-	-	-	-
evm.model.Contig1.291-gene	17.71	15.96	15.14	16.15	17.77	21	17.8	20.24	25.54	23.1	19.23	18.31	181	179	145	166	181	245	150	195	235	207	171	210	TRB1	XP_022876331.1 telomere repeat-binding factor 1 isoform X1 [Olea europaea var. sylvestris] [Olea europaea]	-	-	-	-	GO:0000786//nucleosome	-	-
evm.model.Contig1.294-gene	9.93	6.47	5.89	0.63	0.79	0.14	0	0	0	0	0	0	63	45	35	4	5	1	0	0	0	0	0	0	--	XP_022876761.1 uncharacterized protein LOC111394957 isoform X1 [Olea europaea var. sylvestris] [Olea europaea]	-	-	-	-	-	-	-
evm.model.Contig1.295-gene	0	0	0	0	0	0	0	0	0	0	0	0	0	0	0	0	0	0	0	0	0	0	0	0	--	XP_027109806.1 uncharacterized protein LOC113729773 [Coffea arabica]	-	-	-	-	-	-	-
evm.model.Contig1.296-gene	0	0	0	0	0	0	0	0	0	0	0	0	0	0	0	0	0	0	0	0	0	0	0	0	--	XP_022876337.1 uncharacterized protein LOC111394651 [Olea europaea var. sylvestris] [Olea europaea]	-	-	-	-	-	-	-
evm.model.Contig1.297-gene	0.73	1.43	0.22	1.14	1.05	1.28	0.63	0.33	1.39	0.59	1.2	0.19	7	15	2	11	10	14	5	3	12	5	10	2	Thyn1	XP_022876338.1 thymocyte nuclear protein 1 [Olea europaea var. sylvestris] [Olea europaea]	-	-	-	-	-	-	-
evm.model.Contig1.298-gene	19.36	15.02	17.25	17.84	16.93	15.97	21	19.84	20.1	18.76	20.17	18.39	740	630	618	686	645	697	662	715	692	629	671	789	PRP40A	XP_022875761.1 pre-mRNA-processing protein 40A-like [Olea europaea var. sylvestris] [Olea europaea]	Genetic Information Processing	Transcription	ko03040//Spliceosome	K12821	-	GO:0005515//protein binding	-
evm.model.Contig1.299-gene	6.03	5.54	4.6	10.67	9.88	8.33	24.72	26.62	25.69	25.65	30.81	30.27	123	124	88	219	201	194	416	512	472	459	547	693	EGY3	XP_011088044.2 probable zinc metallopeptidase EGY3, chloroplastic [Sesamum indicum]	-	-	-	-	-	-	-
evm.model.Contig1.30-gene	1.34	0.38	0.66	2.15	1.86	2.8	22.65	23.86	19.37	22.59	24.19	23.45	13	4	6	21	18	31	181	218	169	192	204	255	--	XP_022859366.1 NAC domain-containing protein 35-like [Olea europaea var. sylvestris] [Olea europaea]	-	-	-	-	-	GO:0003677//DNA binding	-
evm.model.Contig1.300-gene	0.06	0.11	0.32	0	0	0	0	0	0	0.07	0	0	1	2	5	0	0	0	0	0	0	1	0	0	AAP6	XP_022876347.1 amino acid permease 6-like [Olea europaea var. sylvestris] [Olea europaea]	-	-	-	-	-	-	-
evm.model.Contig1.301-gene	6.54	5.84	7.82	8.32	7.61	7.45	7.14	6.1	7.41	9.99	12.02	11.3	50	49	56	64	58	65	45	44	51	67	80	97	--	XP_022876341.1 uncharacterized protein LOC111394655 isoform X1 [Olea europaea var. sylvestris] [Olea europaea]	-	-	-	-	-	-	-
evm.model.Contig1.302-gene	16.01	16.91	16.77	6.61	4.09	5.21	0.85	0.89	0.82	0.27	0.38	0.42	479	555	470	199	122	178	21	25	22	7	10	14	--	XP_022876348.1 uncharacterized protein LOC111394657 [Olea europaea var. sylvestris] [Olea europaea]	-	-	-	-	-	-	-
evm.model.Contig1.303-gene	20.51	20.68	18.12	22.58	22.04	19.58	19.08	18.65	17.69	17.21	17.06	17.53	613	677.97	507.39	678.81	656.49	667.89	470.15	525.51	476	451	443.62	587.83	MAG2	XP_022876349.1 RINT1-like protein MAG2 [Olea europaea var. sylvestris] [Olea europaea]	-	-	-	-	GO:0005783//endoplasmic reticulum	-	-
evm.model.Contig1.304-gene	1.74	3.66	1.12	2.54	3.5	1.02	0.56	1.61	1.42	2.78	3.6	3.01	15	34.55	9	22	30	10	4	13.01	11	21	26.94	29	murF	PON52712.1 UDP-N-acetylmuramoyl-tripeptide--D-alanyl-D-alanine ligase [Trema orientale]	-	-	-	-	-	GO:0005524//ATP binding	-
evm.model.Contig1.305-gene	12.57	14.49	13.56	10.23	12.67	8.64	20.5	17.94	16.74	16.65	16.79	20.9	299.06	378.1	302.27	244.8	300.43	234.48	402.04	402.2	358.49	347.26	347.47	557.91	At4g33760	XP_022876350.1 aspartate--tRNA ligase, chloroplastic/mitochondrial-like [Olea europaea var. sylvestris] [Olea europaea]	Genetic Information Processing	Translation	ko00970//Aminoacyl-tRNA biosynthesis	K01876	-	GO:0003676//nucleic acid binding	-
evm.model.Contig1.306-gene	0	0	0	0	0	0	0	0	0	0	0	0	0	0	0	0	0	0	0	0	0	0	0	0	AGL61	XP_022875763.1 agamous-like MADS-box protein AGL61 [Olea europaea var. sylvestris] [Olea europaea]	-	-	-	-	-	GO:0003677//DNA binding	-
evm.model.Contig1.307-gene	6.95	7.25	7.1	7	8.38	11.37	24.29	20.76	23.84	42.1	43.4	37.91	106.55	122	102	108	128	199	307	300	329	566	579	652	--	PIN16208.1 hypothetical protein CDL12_11142 [Handroanthus impetiginosus]	-	-	-	-	-	-	-
evm.model.Contig1.308-gene	6.81	6.55	6.57	6.66	8.64	6.73	3.3	2.54	4.78	2.92	2.19	2.86	125	132	113	123	158	141	50	44	79	47	35	59	--	XP_022899140.1 spore wall protein 2-like [Olea europaea var. sylvestris] [Olea europaea]	-	-	-	-	-	-	-
evm.model.Contig1.309-gene	6.16	6.4	9.04	8.89	11.02	11.63	0.47	1.02	0.85	0.88	1.44	0.09	64	73	88	93	114.22	138	4	10	8	8	13	1	XTH10	XP_022867470.1 probable xyloglucan endotransglucosylase/hydrolase protein 10 [Olea europaea var. sylvestris] [Olea europaea]	-	-	-	-	-	GO:0004553//hydrolase activity, hydrolyzing O-glycosyl compounds	-
evm.model.Contig1.31-gene	0	0	0	0	0	0	0	0	0	0	0	0	0	0	0	0	0	0	0	0	0	0	0	0	HCC1	XP_022882370.1 protein SCO1 homolog 1, mitochondrial-like [Olea europaea var. sylvestris] [Olea europaea]	-	-	-	-	-	-	-
evm.model.Contig1.310-gene	0.11	0.31	0	0.35	0.45	0.29	0.68	0	0.37	0.51	0.13	0.3	1	3	0	3.18	4	3.01	5.02	0	3	4	1.01	3.01	--	XP_022877484.1 MAP kinase kinase MKK1/SSP32-like isoform X1 [Olea europaea var. sylvestris] [Olea europaea]	-	-	-	-	-	-	-
evm.model.Contig1.311-gene	0	0	0	0	0	0	0	0	0	0	0	0	0	0	0	0	0	0	0	0	0	0	0	0	--	-	-	-	-	-	-	-	-
evm.model.Contig1.312-gene	0	0	0	0	0	0	0	0	0	0	0	0	0	0	0	0	0	0	0	0	0	0	0	0	--	-	-	-	-	-	-	-	-
evm.model.Contig1.313-gene	0	0	0	0	0	0	0	0	0	0	0	0	0	0	0	0	0	0	0	0	0	0	0	0	--	XP_022897705.1 replication protein A 70 kDa DNA-binding subunit D-like [Olea europaea var. sylvestris] [Olea europaea]	-	-	-	-	-	-	-
evm.model.Contig1.314-gene	0	0	0	0	0	0	0	0	0	0	0	0	0	0	0	0	0	0	0	0	0	0	0	0	At3g17210	XP_022870387.1 stress-response A/B barrel domain-containing protein HS1 [Olea europaea var. sylvestris] [Olea europaea]	-	-	-	-	-	-	-
evm.model.Contig1.316-gene	170.17	170.49	179.99	86.27	98.46	95.7	43.28	41.45	35.39	12.32	13.17	12.06	1559	1714	1545	795	899	1001	327	358	292	99	105	124	EMB2024	XP_022899144.1 probable 6-phosphogluconolactonase 4, chloroplastic [Olea europaea var. sylvestris] [Olea europaea]	Metabolism;Metabolism;Metabolism;Metabolism	Global and overview maps;Global and overview maps;Global and overview maps;Carbohydrate metabolism	ko01100//Metabolic pathways;ko01110//Biosynthesis of secondary metabolites;ko01200//Carbon metabolism;ko00030//Pentose phosphate pathway	K01057;K01057;K01057;K01057	-	-	GO:0005975//carbohydrate metabolic process
evm.model.Contig1.317-gene	0	0	0	0	0	0	0	0	0	0	0	0	0	0	0	0	0	0	0	0	0	0	0	0	--	-	-	-	-	-	-	-	-
evm.model.Contig1.318-gene	0	0	0	0	0	0	0	0	0	0	0	0	0	0	0	0	0	0	0	0	0	0	0	0	--	-	-	-	-	-	-	-	-
evm.model.Contig1.319-gene	0	0	0	0	0	0	0	0	0	0	0	0	0	0	0	0	0	0	0	0	0	0	0	0	--	XP_022899497.1 uncharacterized protein LOC111412847 [Olea europaea var. sylvestris] [Olea europaea]	-	-	-	-	-	-	-
evm.model.Contig1.320-gene	0	0	0	0	0	0	0	0	0	0	0	0	0	0	0	0	0	0	0	0	0	0	0	0	-	XP_022899518.1 pathogenesis-related protein 1A-like [Olea europaea var. sylvestris] [Olea europaea]	Environmental Information Processing;Organismal Systems;Environmental Information Processing	Signal transduction;Environmental adaptation;Signal transduction	ko04075//Plant hormone signal transduction;ko04626//Plant-pathogen interaction;ko04016//MAPK signaling pathway - plant	K13449;K13449;K13449	-	-	-
evm.model.Contig1.322-gene	7.69	9.25	8.07	9.23	7.98	7.49	4.1	5.7	6.26	3.78	4.95	6.2	116	153	114	140	120	129	51	81	85	50	65	105	TBL13	XP_022899145.1 protein trichome birefringence-like 13 isoform X1 [Olea europaea var. sylvestris] [Olea europaea]	-	-	-	-	-	-	-
evm.model.Contig1.323-gene	1.85	2.47	2.97	2.76	2.52	1.68	1.36	0.98	1.84	1.89	1.82	1.53	28	41	42	42	38	29	17	14	25	25	24	26	CBSDUF3	XP_022899147.1 DUF21 domain-containing protein At2g14520-like [Olea europaea var. sylvestris] [Olea europaea]	-	-	-	-	-	-	-
evm.model.Contig1.324-gene	0	0	0	0	0	0	0	0	0	0	0	0	0	0	0	0	0	0	0	0	0	0	0	0	ZED1	XP_022899437.1 non-functional pseudokinase ZED1-like [Olea europaea var. sylvestris] [Olea europaea]	-	-	-	-	-	GO:0004672//protein kinase activity	-
evm.model.Contig1.325-gene	0	0.06	0	0	0	0.17	0	0	0	0	0	0	0	1	0	0	0	3	0	0	0	0	0	0	ZED1	XP_022899437.1 non-functional pseudokinase ZED1-like [Olea europaea var. sylvestris] [Olea europaea]	-	-	-	-	-	GO:0004672//protein kinase activity	-
evm.model.Contig1.327-gene	0.88	1.41	1.6	0.53	1.08	0.91	1.21	0.83	2.17	1.28	1.55	0	7	12.4	12.01	4.27	8.59	8.27	8	6.29	15.63	9	10.78	0	RCH2	-	-	-	-	-	-	-	-
evm.model.Contig1.329-gene	0	0	0	0	0	0	0	0	0	0	0	0	0	0	0	0	0	0	0	0	0	0	0	0	--	XP_022895545.1 uncharacterized protein LOC111409759 [Olea europaea var. sylvestris] [Olea europaea]	-	-	-	-	-	-	-
evm.model.Contig1.33-gene	23.64	25.64	21.95	12.67	12.84	14.2	4.09	2.54	3.69	2.45	1.68	1.74	484	576	421	261	262	332	69	49	68	44	30	40	ROPGEF1	XP_022898671.1 rop guanine nucleotide exchange factor 1 [Olea europaea var. sylvestris] [Olea europaea]	-	-	-	-	-	GO:0005089//Rho guanyl-nucleotide exchange factor activity	-
evm.model.Contig1.331-gene	61.42	62.62	59.01	37.66	39.61	38.87	56.41	52.86	57.99	55.77	58.88	56.48	1002	1121	902	618	644	724	759	813	852	798	836	1034	DAP	XP_022898451.1 LL-diaminopimelate aminotransferase, chloroplastic [Olea europaea var. sylvestris] [Olea europaea]	Metabolism;Metabolism;Metabolism;Metabolism	Global and overview maps;Global and overview maps;Global and overview maps;Amino acid metabolism	ko01100//Metabolic pathways;ko01110//Biosynthesis of secondary metabolites;ko01230//Biosynthesis of amino acids;ko00300//Lysine biosynthesis	K10206;K10206;K10206;K10206	-	-	GO:0009089//lysine biosynthetic process via diaminopimelate
evm.model.Contig1.332-gene	45.01	50.67	43.83	38.28	36.7	43.08	65.07	67.17	61.57	55.63	58.91	52.85	582	719	531	498	473	636	694	819	717	631	663	767	PIP	PIN04512.1 putative hydrolase/acyltransferase (alpha/beta hydrolase superfamily) [Handroanthus impetiginosus]	Metabolism;Metabolism	Global and overview maps;Amino acid metabolism	ko01100//Metabolic pathways;ko00330//Arginine and proline metabolism	K01259;K01259	-	-	GO:0006508//proteolysis
evm.model.Contig1.333-gene	16.58	18.67	16.08	20.45	23.12	17.81	122.67	121.93	125.01	257.46	273.13	246.86	208	257	189	258	289	255	1269	1442	1412.13	2832.58	2982	3475	-	XP_022898445.1 malate dehydrogenase, glyoxysomal-like [Olea europaea var. sylvestris] [Olea europaea]	Metabolism;Metabolism;Metabolism;Metabolism;Metabolism;Metabolism;Metabolism;Metabolism	Global and overview maps;Global and overview maps;Global and overview maps;Amino acid metabolism;Carbohydrate metabolism;Energy metabolism;Carbohydrate metabolism;Carbohydrate metabolism	ko01100//Metabolic pathways;ko01110//Biosynthesis of secondary metabolites;ko01200//Carbon metabolism;ko00270//Cysteine and methionine metabolism;ko00620//Pyruvate metabolism;ko00710//Carbon fixation in photosynthetic organisms;ko00020//Citrate cycle (TCA cycle);ko00630//Glyoxylate and dicarboxylate metabolism	K00026;K00026;K00026;K00026;K00026;K00026;K00026;K00026	-	GO:0016616//oxidoreductase activity, acting on the CH-OH group of donors, NAD or NADP as acceptor	-
evm.model.Contig1.334-gene	22.65	21.6	21.51	27.1	26.43	21.4	23.23	23.33	21.86	12.69	18.69	19.13	344	360	306	414	400	371	291	334	299	169	247	326	--	XP_022899148.1 uncharacterized protein LOC111412446 [Olea europaea var. sylvestris] [Olea europaea]	-	-	-	-	-	-	-
evm.model.Contig1.335-gene	0.82	1.08	0.6	1.51	1.09	1.62	1.48	1.71	1.57	1.69	1.89	2.23	25	36	17	46	33	56	37	49	43	45	50	76	PAT23	XP_022899151.1 transcription factor bHLH18-like isoform X1 [Olea europaea var. sylvestris] [Olea europaea]	-	-	-	-	-	GO:0046983//protein dimerization activity	-
evm.model.Contig1.336-gene	0	0	0	0	0	0	0	0	0	0	0	0	0	0	0	0	0	0	0	0	0	0	0	0	MSRB3	XP_022898444.1 peptide methionine sulfoxide reductase B5-like [Olea europaea var. sylvestris] [Olea europaea]	-	-	-	-	-	-	GO:0006979//response to oxidative stress
evm.model.Contig1.337-gene	9.11	10.31	7.78	8.01	9.81	8.44	12.15	10.22	11.29	10.28	13.22	9.22	190	236	152	168	204	201	209	201	212	188	240	215.73	HEMA1	XP_022896190.1 glutamyl-tRNA reductase 1, chloroplastic-like [Olea europaea var. sylvestris] [Olea europaea]	Metabolism;Metabolism;Metabolism	Global and overview maps;Global and overview maps;Metabolism of cofactors and vitamins	ko01100//Metabolic pathways;ko01110//Biosynthesis of secondary metabolites;ko00860//Porphyrin and chlorophyll metabolism	K02492;K02492;K02492	-	GO:0008883//glutamyl-tRNA reductase activity	-
evm.model.Contig1.338-gene	33.08	31.23	34.37	48.52	47.71	48.89	42.77	40	44.66	47.07	44.05	47.62	528	547	514	779	759	891	563	602	642	659	612	853	--	XP_022876352.1 uncharacterized protein LOC111394661 [Olea europaea var. sylvestris] [Olea europaea]	-	-	-	-	-	GO:0005515//protein binding	-
evm.model.Contig1.341-gene	144.06	135.49	143.06	141.91	144.69	148.07	109.91	97.64	100.4	136.84	139.35	131.99	3061	3159	2848	3033	3064	3592	1926	1956	1921	2550	2577	3147	GTE7	XP_022875766.1 transcription factor GTE7-like [Olea europaea var. sylvestris] [Olea europaea]	-	-	-	-	-	GO:0005515//protein binding	-
evm.model.Contig1.342-gene	10.58	8.51	9.27	9.97	7.4	7.74	12.56	13	11.21	11.79	11.18	12.24	486	429	399	461	339	406	476	563	464	475	447	631	pol5	XP_022876353.1 DNA polymerase V-like [Olea europaea var. sylvestris] [Olea europaea]	-	-	-	-	-	GO:0003677//DNA binding	-
evm.model.Contig1.343-gene	0	0.25	0	0	0	0	0	0	0.3	0	0	0	0	3	0	0	0	0	0	0	3	0	0	0	MADS27	XP_011087974.2 MADS-box transcription factor 23-like [Sesamum indicum]	-	-	-	-	-	GO:0003677//DNA binding	-
evm.model.Contig1.344-gene	1.1	5.27	4.12	1.64	10.23	5.79	6.35	4.09	8.57	3.77	3.48	4.91	4	21	14	6	37	24	19	14	28	12	11	20	RPL6	XP_022864045.1 uncharacterized protein LOC111384061 [Olea europaea var. sylvestris] [Olea europaea]	Genetic Information Processing	Translation	ko03010//Ribosome	K02933	-	GO:0003735//structural constituent of ribosome	-
evm.model.Contig1.345-gene	21.06	26.14	21.82	17.29	23.58	30.74	14.43	20.23	22.87	16.7	16.3	16.04	138	188	134	114	154	230	78	125	135	96	93	118	ARL2	XP_022876361.1 ADP-ribosylation factor-like protein 2 isoform X2 [Olea europaea var. sylvestris] [Olea europaea]	-	-	-	-	-	GO:0005525//GTP binding	-
evm.model.Contig1.346-gene	4.48	4.13	3.41	1.92	3.24	3.69	2.77	1.84	2.49	1.89	1.68	2.53	113.64	115	81	49	82	107	58	44	57	42	37	72	mag2	XP_022876363.1 putative DNA-3-methyladenine glycosylase YfjP isoform X1 [Olea europaea var. sylvestris] [Olea europaea]	Genetic Information Processing	Replication and repair	ko03410//Base excision repair	K01247	-	-	GO:0006284//base-excision repair
evm.model.Contig1.347-gene	30.62	33.76	30.61	32.67	24.43	27.74	22.82	20.6	20.4	18.73	23.68	21.43	205	248	192	220	163	212	126	130	123	110	138	161	MDP1	XP_022876365.1 magnesium-dependent phosphatase 1 [Olea europaea var. sylvestris] [Olea europaea]	-	-	-	-	-	GO:0016791//phosphatase activity	-
evm.model.Contig1.349-gene	22.31	22.71	21.78	13.19	12.75	11.19	22.68	22.24	19.91	21.01	24.17	21.58	316	353	289	188	180	181	265	297	254	261	298	343	ABC4	XP_022876366.1 2-carboxy-1,4-naphthoquinone phytyltransferase, chloroplastic isoform X1 [Olea europaea var. sylvestris] [Olea europaea]	Metabolism;Metabolism;Metabolism	Global and overview maps;Global and overview maps;Metabolism of cofactors and vitamins	ko01100//Metabolic pathways;ko01110//Biosynthesis of secondary metabolites;ko00130//Ubiquinone and other terpenoid-quinone biosynthesis	K02548;K02548;K02548	GO:0016021//integral component of membrane	-	-
evm.model.Contig1.35-gene	0	0	0	0	0	0	0	0	0	0	0	0	0	0	0	0	0	0	0	0	0	0	0	0	--	XP_022843367.1 uncharacterized protein LOC111366917 [Olea europaea var. sylvestris] [Olea europaea]	-	-	-	-	-	-	-
evm.model.Contig1.351-gene	0	0	0	0	0	0	0	0	0	0	0	0	0	0	0	0	0	0	0	0	0	0	0	0	--	XP_022879830.1 uncharacterized protein LOC111397240 [Olea europaea var. sylvestris] [Olea europaea]	-	-	-	-	-	-	-
evm.model.Contig1.352-gene	54.06	46.66	49.87	45.86	46.56	45.27	44.81	42.58	39.84	43.8	42.4	46.35	1002	949	866	855	860	958	685	744	665	712	684	964	DHS2	XP_022876370.1 phospho-2-dehydro-3-deoxyheptonate aldolase 2, chloroplastic-like [Olea europaea var. sylvestris] [Olea europaea]	Metabolism;Metabolism;Metabolism;Metabolism	Global and overview maps;Global and overview maps;Global and overview maps;Amino acid metabolism	ko01100//Metabolic pathways;ko01110//Biosynthesis of secondary metabolites;ko01230//Biosynthesis of amino acids;ko00400//Phenylalanine, tyrosine and tryptophan biosynthesis	K01626;K01626;K01626;K01626	-	GO:0003849//3-deoxy-7-phosphoheptulonate synthase activity	-
evm.model.Contig1.353-gene	0.35	0.27	0.06	0.12	0.18	0.21	0	0.19	0.26	0	0	0	6	5	1	2	3	4	0	3	4	0	0	0	UGT85A8	AYN74349.1 glucosyltransferase [Osmanthus fragrans]	-	-	-	-	-	-	GO:0008152//metabolic process
evm.model.Contig1.355-gene	0	0	0	0	0	0	0	0	0	0	0	0	0	0	0	0	0	0	0	0	0	0	0	0	CPL4	PHU10864.1 RNA polymerase II C-terminal domain phosphatase-like 4 [Capsicum chinense]	-	-	-	-	-	-	-
evm.model.Contig1.356-gene	23.03	21.85	20.64	21.57	20.67	23.76	22.97	17.84	21.04	18.55	22.13	18.07	293	305	246	276	262	345	241	214	241	207	245	258	--	XP_022863500.1 uncharacterized protein LOC111383615 [Olea europaea var. sylvestris] [Olea europaea]	-	-	-	-	-	-	-
evm.model.Contig1.357-gene	6.21	4.69	5.92	6.34	5.8	4.02	6.97	6.49	6.05	5.8	4.43	6.72	187	155	167	192	174	138	173	184	164	153	116	227	PCMP-E32	XP_022897015.1 putative pentatricopeptide repeat-containing protein At5g08490 [Olea europaea var. sylvestris] [Olea europaea]	-	-	-	-	-	-	-
evm.model.Contig1.358-gene	23.57	20.14	24.87	22.37	17.49	22.69	19.68	21.07	20.39	21.32	15.96	16.78	353	331	349	337	261	388	243	297.46	275	280	208	282	MSI1	XP_022863499.1 WD-40 repeat-containing protein MSI1 [Olea europaea var. sylvestris] [Olea europaea]	-	-	-	-	-	GO:0005515//protein binding	-
evm.model.Contig1.360-gene	0.62	0.31	0.24	0.5	0.22	0	0.27	0.3	0.06	0	0	0.1	11	6	4	9	4	0	4	5	1	0	0	2	WRKY9	XP_022876397.1 probable WRKY transcription factor 9 isoform X2 [Olea europaea var. sylvestris] [Olea europaea]	-	-	-	-	-	GO:0003700//transcription factor activity, sequence-specific DNA binding	-
evm.model.Contig1.362-gene	1.64	2.99	4.97	3.18	1.01	2.8	3.1	3.48	4.36	3.02	4.93	2.76	18	36	51	35	11	35	28	36	43	29	47	34	At2g06000	XP_022876391.1 pentatricopeptide repeat-containing protein At2g06000 [Olea europaea var. sylvestris] [Olea europaea]	-	-	-	-	-	-	-
evm.model.Contig1.363-gene	17.17	16.27	16.26	12.79	11.98	11.9	13.1	12.81	12.07	10.35	8.22	10.24	499	519	443	374	347	395	314	351	316	264	208	334	MAA3	XP_022876390.1 probable helicase MAGATAMA 3 [Olea europaea var. sylvestris] [Olea europaea]	-	-	-	-	-	-	-
evm.model.Contig1.364-gene	0	0	0	0	0	0	0	0	0	0	0	0	0	0	0	0	0	0	0	0	0	0	0	0	--	XP_022855538.1 uncharacterized protein LOC111376775 [Olea europaea var. sylvestris] [Olea europaea]	-	-	-	-	-	-	-
evm.model.Contig1.365-gene	53.44	42.79	34.41	64.16	57.14	59.53	45.12	39.97	42.58	38.63	36.97	41.61	563	494.71	339.72	680	600	716	392	397	404	357	339	492	GBF4	XP_022863494.1 ABSCISIC ACID-INSENSITIVE 5-like protein 4 isoform X1 [Olea europaea var. sylvestris] [Olea europaea]	Environmental Information Processing	Signal transduction	ko04075//Plant hormone signal transduction	K14432	-	GO:0003700//transcription factor activity, sequence-specific DNA binding	-
evm.model.Contig1.367-gene	31.82	31.46	41.22	53.44	60.62	57.6	28.74	27.31	23.72	24.77	18.07	23.4	435	472	528	735	826	899	324	352	292	297	215	359	Os10g0513300	XP_022876380.1 uncharacterized protein LOC111394680 isoform X1 [Olea europaea var. sylvestris] [Olea europaea]	-	-	-	-	-	-	-
evm.model.Contig1.368-gene	40.25	46.16	41.4	53.86	55.82	53.78	38.51	34.88	34.61	30.32	25.9	29.72	607	764	585	817	839	926	479	496	470	401	340	503	TULP8	XP_022876379.1 tubby-like F-box protein 8 [Olea europaea var. sylvestris] [Olea europaea]	-	-	-	-	-	GO:0005515//protein binding	-
evm.model.Contig1.369-gene	0	0	0	0	0	0	0	0	0	0.24	0	0	0	0	0	0	0	0	0	0	0	1	0	0	--	XP_022855538.1 uncharacterized protein LOC111376775 [Olea europaea var. sylvestris] [Olea europaea]	-	-	-	-	-	-	-
evm.model.Contig1.370-gene	1.99	1.38	0.81	1.84	2.41	1.75	0.08	0	0	0	0	0	29	22	11	27	35	29	1	0	0	0	0	0	At1g68170	XP_022876377.1 WAT1-related protein At1g68170-like isoform X1 [Olea europaea var. sylvestris] [Olea europaea]	-	-	-	-	GO:0016020//membrane	-	-
evm.model.Contig1.372-gene	0	0	0	0	0	0	0	0	0	0	0	0	0	0	0	0	0	0	0	0	0	0	0	0	At3g43660	XP_022876766.1 vacuolar iron transporter homolog 1-like [Olea europaea var. sylvestris] [Olea europaea]	-	-	-	-	-	-	-
evm.model.Contig1.373-gene	0	0	0	0	0	0	0	0	0	0	0	0	0	0	0	0	0	0	0	0	0	0	0	0	At3g43660	XP_022876766.1 vacuolar iron transporter homolog 1-like [Olea europaea var. sylvestris] [Olea europaea]	-	-	-	-	-	-	-
evm.model.Contig1.374-gene	20.06	24.54	24.19	18.29	15.54	20.94	17.4	8.93	16.97	12.21	15.29	11.39	193	259	218	177	149	230	138	81	147	103	128	123	RZ1A	XP_021627768.1 glycine-rich RNA-binding protein RZ1A [Manihot esculenta]	Genetic Information Processing	Transcription	ko03040//Spliceosome	K12885	-	GO:0003676//nucleic acid binding	-
evm.model.Contig1.376-gene	0	0	0.44	0	0.42	0	0	0.22	0.46	0	0	0	0	0	2	0	2	0	0	1	2	0	0	0	--	-	-	-	-	-	-	-	-
evm.model.Contig1.377-gene	0	0	0.55	0	0	0	0	0.54	0	0	0	0	0	0	3	0	0	0	0	3	0	0	0	0	MBR2	XP_022875769.1 E3 ubiquitin ligase BIG BROTHER-related-like [Olea europaea var. sylvestris] [Olea europaea]	-	-	-	-	-	-	-
evm.model.Contig1.378-gene	161.66	190.49	200.13	182.34	173.17	184.93	160.95	166.91	160.03	238.59	240.3	216.88	1464	1893	1698	1661	1563	1912	1202	1425	1305	1895	1894	2204	CAP10A	XP_022876398.1 chlorophyll a-b binding protein CP24 10A, chloroplastic-like [Olea europaea var. sylvestris] [Olea europaea]	Metabolism;Metabolism	Global and overview maps;Energy metabolism	ko01100//Metabolic pathways;ko00196//Photosynthesis - antenna proteins	K08917;K08917	-	-	GO:0009765//photosynthesis, light harvesting
evm.model.Contig1.379-gene	10.7	6.61	9.44	11.69	15.43	15.41	17.37	19.79	16.2	21.37	19	16.15	121	82	100	133	174	199	162	211	165	212	187	205	At1g22040	XP_022876399.1 F-box/kelch-repeat protein At1g22040-like [Olea europaea var. sylvestris] [Olea europaea]	-	-	-	-	-	GO:0005515//protein binding	-
evm.model.Contig1.380-gene	10.27	7.88	8.11	5.71	6.08	5.67	9.51	11.32	13.74	10.05	11.24	10.45	127	107	94	71	75	80	97	132	153	109	121	145	RAE1	XP_030459188.1 protein RAE1-like [Syzygium oleosum]	Genetic Information Processing	Translation	ko03013//RNA transport	K14298	-	GO:0005515//protein binding	-
evm.model.Contig1.381-gene	21.89	20.28	20.19	28.3	27.55	25.04	26.27	22.1	23.5	24.07	22.11	20.42	479	487	414	623	600.79	625.54	474	456	463	462	421	501.51	BAK1	XP_022876401.1 BRASSINOSTEROID INSENSITIVE 1-associated receptor kinase 1-like isoform X1 [Olea europaea var. sylvestris] [Olea europaea]	Environmental Information Processing;Organismal Systems;Environmental Information Processing	Signal transduction;Environmental adaptation;Signal transduction	ko04075//Plant hormone signal transduction;ko04626//Plant-pathogen interaction;ko04016//MAPK signaling pathway - plant	K13416;K13416;K13416	-	GO:0004672//protein kinase activity	-
evm.model.Contig1.382-gene	38.24	37.93	39.31	45.74	44.71	44.36	38.41	35.99	37.55	29.65	29.23	28.02	950	1034	915	1143	1107	1258	787	843	840	646	632	781	WRKY19	XP_022876409.1 uncharacterized protein LOC111394697 [Olea europaea var. sylvestris] [Olea europaea]	-	-	-	-	-	-	-
evm.model.Contig1.384-gene	15.16	16.97	18.56	28.8	27.18	23.62	27.29	26.92	28.12	26.46	33.69	27.7	258	317	296	493	461	459	383	432	431	395	499	529	hemY	XP_022876411.1 phytoene dehydrogenase, chloroplastic/chromoplastic [Olea europaea var. sylvestris] [Olea europaea]	-	-	-	-	-	GO:0016491//oxidoreductase activity	-
evm.model.Contig1.385-gene	31.07	29.64	32.84	26.87	26.9	21.45	32.74	33.3	29.74	30.66	30.18	28.95	854	894	845.58	743	737	673	741.99	863	736	739	722	893	ARC5	XP_022898089.1 dynamin-like protein ARC5 isoform X1 [Olea europaea var. sylvestris] [Olea europaea]	-	-	-	-	-	GO:0003924//GTPase activity	-
evm.model.Contig1.386-gene	2.49	2	1.87	1.02	2.35	2.82	0	1.09	0.32	0	0	0	17	15	12	7	16	22	0	7	2	0	0	0	--	XP_022876413.1 NAC domain-containing protein 104-like [Olea europaea var. sylvestris] [Olea europaea]	-	-	-	-	-	GO:0003677//DNA binding	-
evm.model.Contig1.387-gene	5.74	6.6	4.89	9.56	9.69	9.44	16.53	15.69	14.46	10.87	10.41	14.3	133	168	106.13	223	224	250	316	343	302	221	210	372	PSD2	XP_022876414.1 phosphatidylserine decarboxylase proenzyme 2-like [Olea europaea var. sylvestris] [Olea europaea]	Metabolism;Metabolism;Metabolism	Global and overview maps;Global and overview maps;Lipid metabolism	ko01100//Metabolic pathways;ko01110//Biosynthesis of secondary metabolites;ko00564//Glycerophospholipid metabolism	K01613;K01613;K01613	-	GO:0005509//calcium ion binding	-
evm.model.Contig1.388-gene	9.82	8.9	7.88	11.06	10.39	10.26	15.26	17.11	15.54	19.95	23.9	20.96	202	201	152	229	213	241	259	332	288	360	428	484	At1g03050	XP_022876415.1 putative clathrin assembly protein At4g02650 [Olea europaea var. sylvestris] [Olea europaea]	-	-	-	-	-	GO:0005543//phospholipid binding	-
evm.model.Contig1.389-gene	0	0	0	0	0	0	0	0	0	0	0	0	0	0	0	0	0	0	0	0	0	0	0	0	DNAJ1	XP_022852349.1 dnaJ protein homolog [Olea europaea var. sylvestris] [Olea europaea]	Genetic Information Processing	Folding, sorting and degradation	ko04141//Protein processing in endoplasmic reticulum	K09503	-	GO:0031072//heat shock protein binding	-
evm.model.Contig1.39-gene	0	0	0	0	0	0	0	0	0	0	0	0	0	0	0	0	0	0	0	0	0	0	0	0	--	-	-	-	-	-	-	-	-
evm.model.Contig1.390-gene	0	0	1.1	0.29	1.48	0	0	0	0.27	0	0.06	0.04	0	0	7	2	10	0	0	0	1.67	0	0.33	0.33	--	XP_022875779.1 E3 ubiquitin ligase BIG BROTHER-related-like [Olea europaea var. sylvestris] [Olea europaea]	-	-	-	-	-	-	-
evm.model.Contig1.391-gene	0	0	0	0	0	0	0	0	0	0	0	0	0	0	0	0	0	0	0	0	0	0	0	0	--	-	-	-	-	-	-	-	-
evm.model.Contig1.392-gene	1.47	1.07	0	0.29	0	0.77	0	0.62	0.27	0.17	0.06	0.04	10	8	0	2	0	6	0	4	1.67	1	0.33	0.33	--	XP_022875779.1 E3 ubiquitin ligase BIG BROTHER-related-like [Olea europaea var. sylvestris] [Olea europaea]	-	-	-	-	-	-	-
evm.model.Contig1.394-gene	0	0	0	0	0.33	0.19	0	0	0	0.19	0	0	0	0	0	0	2	1.32	0	0	0	1	0	0	PNC2	XP_022876417.1 peroxidase N1-like [Olea europaea var. sylvestris] [Olea europaea]	Metabolism;Metabolism;Metabolism	Global and overview maps;Global and overview maps;Biosynthesis of other secondary metabolites	ko01100//Metabolic pathways;ko01110//Biosynthesis of secondary metabolites;ko00940//Phenylpropanoid biosynthesis	K00430;K00430;K00430	-	GO:0004601//peroxidase activity	-
evm.model.Contig1.396-gene	0	0	0	0.29	0	0	0	0	0.27	0.17	0.06	0.04	0	0	0	2	0	0	0	0	1.67	1	0.33	0.33	--	XP_022875779.1 E3 ubiquitin ligase BIG BROTHER-related-like [Olea europaea var. sylvestris] [Olea europaea]	-	-	-	-	-	-	-
evm.model.Contig1.397-gene	0	0.16	0.38	0.88	3.16	1.25	2.54	1.31	2.18	5.82	1.64	4.4	0	1	2	4.97	17.65	8	11.72	6.94	11	28.6	8	27.65	poxN1	XP_022876433.1 peroxidase N1-like [Olea europaea var. sylvestris] [Olea europaea]	Metabolism;Metabolism;Metabolism	Global and overview maps;Global and overview maps;Biosynthesis of other secondary metabolites	ko01100//Metabolic pathways;ko01110//Biosynthesis of secondary metabolites;ko00940//Phenylpropanoid biosynthesis	K00430;K00430;K00430	-	GO:0004601//peroxidase activity	-
evm.model.Contig1.399-gene	0.15	0.27	0	0	0.44	0.13	0	0	0	0	0	0	1	2	0	0	3	1	0	0	0	0	0	0	--	XP_022875779.1 E3 ubiquitin ligase BIG BROTHER-related-like [Olea europaea var. sylvestris] [Olea europaea]	-	-	-	-	-	-	-
evm.model.Contig1.400-gene	0	0	0	0	0	0	0	0	0	0	0	0	0	0	0	0	0	0	0	0	0	0	0	0	HIP1	XP_022875779.1 E3 ubiquitin ligase BIG BROTHER-related-like [Olea europaea var. sylvestris] [Olea europaea]	-	-	-	-	-	-	-
evm.model.Contig1.401-gene	3.63	1.66	1.94	3.7	8.27	6.9	4.68	4.37	2.79	4.43	4.27	2.49	42	21	21	43	95.24	91	44.61	47.66	29	44.9	43	32.3	poxN1	XP_022876417.1 peroxidase N1-like [Olea europaea var. sylvestris] [Olea europaea]	Metabolism;Metabolism;Metabolism	Global and overview maps;Global and overview maps;Biosynthesis of other secondary metabolites	ko01100//Metabolic pathways;ko01110//Biosynthesis of secondary metabolites;ko00940//Phenylpropanoid biosynthesis	K00430;K00430;K00430	-	GO:0004601//peroxidase activity	-
evm.model.Contig1.402-gene	1.47	0.47	0.55	4.65	4.18	3.77	2.59	5.08	5.57	10.41	5.67	5.71	17	6	6	54.03	48.11	49.68	24.67	55.39	58	105.51	57	74.05	poxN1	XP_022876417.1 peroxidase N1-like [Olea europaea var. sylvestris] [Olea europaea]	Metabolism;Metabolism;Metabolism	Global and overview maps;Global and overview maps;Biosynthesis of other secondary metabolites	ko01100//Metabolic pathways;ko01110//Biosynthesis of secondary metabolites;ko00940//Phenylpropanoid biosynthesis	K00430;K00430;K00430	-	GO:0004601//peroxidase activity	-
evm.model.Contig1.404-gene	0	0	0	0	0	0	0	0	0	0	0	0	0	0	0	0	0	0	0	0	0	0	0	0	At1g60630	XP_022899205.1 probable inactive receptor kinase At2g26730 [Olea europaea var. sylvestris] [Olea europaea]	-	-	-	-	-	-	-
evm.model.Contig1.405-gene	0	0	0	0	0	0	0	0	0	0	0	0	0	0	0	0	0	0	0	0	0	0	0	0	PRK1	XP_022899205.1 probable inactive receptor kinase At2g26730 [Olea europaea var. sylvestris] [Olea europaea]	-	-	-	-	-	GO:0004672//protein kinase activity	-
evm.model.Contig1.406-gene	21.94	19.43	20.89	24.84	22.42	24.15	29.97	30.81	28.19	26.96	24.65	26.4	491	477	438	559	500	617	553	650	568	529	480	663	--	XP_022876431.1 protein LNK1-like isoform X1 [Olea europaea var. sylvestris] [Olea europaea]	-	-	-	-	-	-	-
evm.model.Contig1.407-gene	12.75	11.75	13.09	10.94	10.62	11.29	10.79	10.85	10.19	7.35	9.58	10.87	182	184	175	157	151	184	127	146	131	92	119	174	Cd2bp2	XP_022876428.1 CD2 antigen cytoplasmic tail-binding protein 2-like isoform X1 [Olea europaea var. sylvestris] [Olea europaea]	-	-	-	-	-	-	-
evm.model.Contig1.408-gene	11.3	10.19	10.68	8.6	11.05	13.2	12.42	12.62	12.95	11.88	9.67	13.59	192	190	170	147	187	256	174	202	198	177	143	259	SC35	XP_022876427.1 serine/arginine-rich splicing factor SC35-like [Olea europaea var. sylvestris] [Olea europaea]	Genetic Information Processing	Transcription	ko03040//Spliceosome	K12891	-	GO:0003676//nucleic acid binding	-
evm.model.Contig1.410-gene	40.69	36.52	42.12	41.16	40.52	43.21	40.46	34.42	37.95	35.72	39.5	39.25	400	394	388	407	397	485	328	319	336	308	338	433	At1g34750	XP_022876425.1 probable protein phosphatase 2C 10 isoform X1 [Olea europaea var. sylvestris] [Olea europaea]	-	-	-	-	-	GO:0003824//catalytic activity	-
evm.model.Contig1.411-gene	4.8	3.05	3.57	1.79	1.03	1.8	2.91	3	2.38	3.52	3.15	2.6	56	39	39	21	12	24	28	33	25	36	32	34	AMC1	XP_022898072.1 metacaspase-1-like isoform X1 [Olea europaea var. sylvestris] [Olea europaea]	-	-	-	-	-	-	-
evm.model.Contig1.412-gene	6.53	5.8	7.5	6.62	8.18	6.42	11.58	10.16	11.38	16.03	14.51	16.52	197	192	212	201	246	221	288	289	309	424	381	559	--	XP_022863284.1 uncharacterized protein LOC111383404 [Olea europaea var. sylvestris] [Olea europaea]	-	-	-	-	-	-	-
evm.model.Contig1.413-gene	0	0	0	0	0	0	0	0	0	0	0	0	0	0	0	0	0	0	0	0	0	0	0	0	At4g06599	XP_022863275.1 ubiquitin-like domain-containing CTD phosphatase [Olea europaea var. sylvestris] [Olea europaea]	-	-	-	-	-	-	-
evm.model.Contig1.414-gene	0	0	0	0	0	0	0	0	0	0	0	0	0	0	0	0	0	0	0	0	0	0	0	0	At4g06599	XP_022863275.1 ubiquitin-like domain-containing CTD phosphatase [Olea europaea var. sylvestris] [Olea europaea]	-	-	-	-	-	-	-
evm.model.Contig1.415-gene	17.95	14.69	20.75	17.1	13.05	12.7	11.83	10.85	10.15	10.27	12.76	11.59	265	238	287	254	192	214	144	151	135	133	164	192	At4g06598	XP_022898158.1 uncharacterized protein At4g06598-like [Olea europaea var. sylvestris] [Olea europaea]	-	-	-	-	-	GO:0003700//transcription factor activity, sequence-specific DNA binding	-
evm.model.Contig1.416-gene	122.01	153.06	137.64	136.65	129.2	143.74	80.29	81.7	80.4	164.43	170.36	172.9	632	870	668	712	667	850	343	399	375	747	768	1005	AP1	XP_022863280.1 ferredoxin-B-like [Olea europaea var. sylvestris] [Olea europaea]	Metabolism	Energy metabolism	ko00195//Photosynthesis	K02639	-	GO:0009055//electron carrier activity	-
evm.model.Contig1.417-gene	35.2	37.37	36.34	36.14	36.95	35.25	28.94	29.59	25.38	25.4	21.41	24.69	733	854	709	757	767	838	497	581	476	464	388	577	TMN1	KAB2088030.1 hypothetical protein ES319_A04G146500v1 [Gossypium barbadense]	-	-	-	-	GO:0016021//integral component of membrane	-	-
evm.model.Contig1.419-gene	15.03	15.74	13.5	14.62	14.75	16.64	26.04	26.73	29.86	34.54	24.88	30.2	322	370	271	315	315	407	460	540	576	649	464	726	SHM6	XP_022863281.1 serine hydroxymethyltransferase 7-like [Olea europaea var. sylvestris] [Olea europaea]	Metabolism;Metabolism;Metabolism;Metabolism;Metabolism;Metabolism;Metabolism;Metabolism	Global and overview maps;Global and overview maps;Global and overview maps;Global and overview maps;Carbohydrate metabolism;Amino acid metabolism;Metabolism of other amino acids;Metabolism of cofactors and vitamins	ko01100//Metabolic pathways;ko01110//Biosynthesis of secondary metabolites;ko01200//Carbon metabolism;ko01230//Biosynthesis of amino acids;ko00630//Glyoxylate and dicarboxylate metabolism;ko00260//Glycine, serine and threonine metabolism;ko00460//Cyanoamino acid metabolism;ko00670//One carbon pool by folate	K00600;K00600;K00600;K00600;K00600;K00600;K00600;K00600	-	GO:0004372//glycine hydroxymethyltransferase activity	-
evm.model.Contig1.42-gene	19.7	16.58	17.1	16.93	21.02	27.27	30.77	35.5	29.48	38.64	39.13	38.16	236	218	192	204	251	373	304	401	318	406	408	513	GGR	XP_022876147.1 heterodimeric geranylgeranyl pyrophosphate synthase small subunit, chloroplastic-like [Olea europaea var. sylvestris] [Olea europaea]	Metabolism;Metabolism;Metabolism	Global and overview maps;Global and overview maps;Metabolism of terpenoids and polyketides	ko01100//Metabolic pathways;ko01110//Biosynthesis of secondary metabolites;ko00900//Terpenoid backbone biosynthesis	K13789;K13789;K13789	-	-	GO:0008299//isoprenoid biosynthetic process
evm.model.Contig1.422-gene	0	0	0.28	0	0	0	0	0	0	0	0	0	0	0	3	0	0	0	0	0	0	0	0	0	--	XP_022873096.1 uncharacterized protein LOC111392044 [Olea europaea var. sylvestris] [Olea europaea]	-	-	-	-	-	-	-
evm.model.Contig1.423-gene	6.4	7.23	4.38	4.08	5.75	7.87	2.43	1.42	1.85	1.85	0.11	0.6	66.99	83	42.91	43	60	94	21	14	17.45	17	1	7	FA18	XP_002269464.1 PREDICTED: 11S globulin seed storage protein 2 [Vitis vinifera]	-	-	-	-	-	GO:0045735//nutrient reservoir activity	-
evm.model.Contig1.424-gene	0.91	0.85	0.45	1.01	0.59	0.44	0.1	0.18	0	0.29	0	0	10.8	11	5	12	7	6	1	2	0	3	0	0	GLUA3	XP_002270155.1 PREDICTED: glutelin type-A 3 isoform X1 [Vitis vinifera]	-	-	-	-	-	GO:0045735//nutrient reservoir activity	-
evm.model.Contig1.425-gene	0.11	0.48	0.1	1.15	0.18	0.16	0.22	0.47	0.35	0.2	0	0.08	1.21	6	1.09	13	2	2	2	5	3.55	2	0	1	FA02	XP_002269464.1 PREDICTED: 11S globulin seed storage protein 2 [Vitis vinifera]	-	-	-	-	-	GO:0045735//nutrient reservoir activity	-
evm.model.Contig1.427-gene	47.7	46.39	55.79	34.03	29.28	35.53	36.44	42.6	44.51	37.84	36.57	42.08	595	635	652	427	364	506	374.87	501	500	414	397	589	AKR2B	XP_022896977.1 ankyrin repeat domain-containing protein 2B-like [Olea europaea var. sylvestris] [Olea europaea]	-	-	-	-	-	GO:0005515//protein binding	-
evm.model.Contig1.428-gene	45.41	48.81	50.74	34.21	44.14	53.75	28.61	31.42	43.53	35.59	33.42	31.61	256	302	268	194	248	346	133	167	221	176	164	200	--	XP_022876532.1 uncharacterized protein LOC111394781 [Olea europaea var. sylvestris] [Olea europaea]	-	-	-	-	-	-	-
evm.model.Contig1.429-gene	8.8	9.22	11.43	6.6	6.26	7.14	1.51	1.6	1.53	0.22	0.83	1	134	154	163	101	95	124	19	23	21	3	11	17	TCP8	XP_022876534.1 transcription factor TCP8-like [Olea europaea var. sylvestris] [Olea europaea]	-	-	-	-	-	-	-
evm.model.Contig1.43-gene	5.55	4.05	5.16	2.74	2.78	2.55	3.18	3.34	2.87	2.75	2.34	3.23	534	428	465	265	267	280	252	303	249	232	196	349	ATR	XP_022875728.1 LOW QUALITY PROTEIN: serine/threonine-protein kinase ATR [Olea europaea var. sylvestris] [Olea europaea]	-	-	-	-	-	GO:0016301//kinase activity	-
evm.model.Contig1.430-gene	14.51	13.22	12.05	9.78	13.99	15.11	7.72	6.58	8.42	6.43	7.87	5.6	180	180	140	122	173	214	79	77	94	70	85	78	At1g71900	XP_022876535.1 probable magnesium transporter NIPA4 [Olea europaea var. sylvestris] [Olea europaea]	-	-	-	-	-	GO:0015095//magnesium ion transmembrane transporter activity	-
evm.model.Contig1.432-gene	17.88	15.97	16.26	12.03	10.4	13.89	9.28	12.32	10.12	8.25	14.79	12.89	257	252	219	174	149	228	110	167	131	104	185	208	HISN1B	XP_009608004.1 PREDICTED: ATP phosphoribosyltransferase 2, chloroplastic [Nicotiana tomentosiformis]	Metabolism;Metabolism;Metabolism;Metabolism	Global and overview maps;Global and overview maps;Global and overview maps;Amino acid metabolism	ko01100//Metabolic pathways;ko01110//Biosynthesis of secondary metabolites;ko01230//Biosynthesis of amino acids;ko00340//Histidine metabolism	K00765;K00765;K00765;K00765	-	-	GO:0000105//histidine biosynthetic process
evm.model.Contig1.433-gene	2.29	5.56	4.56	5.01	4.44	6.28	6.85	8.25	9.83	8	17.53	10.06	15	40	28	33	29	47	37	51	58	46	100	74	NIFU2	XP_022876537.1 nifU-like protein 2, chloroplastic [Olea europaea var. sylvestris] [Olea europaea]	-	-	-	-	-	GO:0005506//iron ion binding	-
evm.model.Contig1.434-gene	0.14	0	0.29	0.27	0.14	0	1.32	0	1.06	0	0	0	1	0	2	2	1	0	8	0	7	0	0	0	fosB	XP_022876538.1 uncharacterized protein LOC111394787 [Olea europaea var. sylvestris] [Olea europaea]	-	-	-	-	-	-	-
evm.model.Contig1.435-gene	0	0	0	0	0	0	0	0	0	0	0	0	0	0	0	0	0	0	0	0	0	0	0	0	--	XP_022876538.1 uncharacterized protein LOC111394787 [Olea europaea var. sylvestris] [Olea europaea]	-	-	-	-	-	-	-
evm.model.Contig1.436-gene	3.94	5.57	2.61	8.91	5.99	5.47	0	0	0.6	0	0	0	29	45	18	66	44	46	0	0	4	0	0	0	--	XP_022876539.1 uncharacterized protein LOC111394789 [Olea europaea var. sylvestris] [Olea europaea]	-	-	-	-	-	-	-
evm.model.Contig1.437-gene	12.47	11.55	11.17	10.08	10.82	10.09	7.61	8.85	10.08	6.62	8.5	8.19	423	430	355	344	366	391	213	283	308	197	251	312	DMI1	PIN16988.1 hypothetical protein CDL12_10356 [Handroanthus impetiginosus]	-	-	-	-	-	-	-
evm.model.Contig1.438-gene	58.31	57.58	57.6	61.87	60.65	56.13	65.14	67.84	68.78	71.36	60.77	67.65	980	1062	907	1046	1016	1077	903	1075	1041	1052	889	1276	Os06g0170500	XP_022876544.1 zinc finger CCCH domain-containing protein 49-like [Olea europaea var. sylvestris] [Olea europaea]	Genetic Information Processing	Transcription	ko03040//Spliceosome	K12872	-	GO:0003676//nucleic acid binding	-
evm.model.Contig1.439-gene	59.29	65.32	64.99	41.66	48.86	43.74	46.13	46.35	54.15	58.56	57.79	52.95	890	1076	914	629.07	731	749.52	571	656	732	771	755	892	RPL3	XP_022876545.1 60S ribosomal protein L3-2 [Olea europaea var. sylvestris] [Olea europaea]	Genetic Information Processing	Translation	ko03010//Ribosome	K02925	-	GO:0003735//structural constituent of ribosome	-
evm.model.Contig1.440-gene	5.4	5.1	3.84	3.58	5.61	3.33	0.73	0.21	1.11	0	0.46	0.53	27	28	18	18	28	19	3	1	5	0	2	3	--	XP_022876549.1 uncharacterized protein LOC111394795 isoform X2 [Olea europaea var. sylvestris] [Olea europaea]	-	-	-	-	-	-	-
evm.model.Contig1.442-gene	58.89	55.46	57.82	58.88	57.74	55.82	24.8	30.16	27.71	25.82	24.54	26.14	1048	1083	964	1054	1024	1134	364	506	444	403	380	522	At5g05010	XP_022876554.1 coatomer subunit delta isoform X1 [Olea europaea var. sylvestris] [Olea europaea]	-	-	-	-	-	-	GO:0006890//retrograde vesicle-mediated transport, Golgi to ER
evm.model.Contig1.443-gene	0	0.31	0.09	0.33	0.25	0.37	0.41	0	0.65	0.38	0.19	0.23	0	4	1	4	3	5	4	0	7	4	2	3	--	PIN07567.1 hypothetical protein CDL12_19865 [Handroanthus impetiginosus]	-	-	-	-	-	GO:0005515//protein binding	-
evm.model.Contig1.444-gene	74	67.76	72.73	50.73	51.16	53.79	70.82	72.62	72.16	81.72	76.41	75.55	1846	1855	1700	1273	1272	1532	1457	1708	1621	1788	1659	2115	HSP70	XP_022876557.1 stromal 70 kDa heat shock-related protein, chloroplastic-like [Olea europaea var. sylvestris] [Olea europaea]	-	-	-	-	-	-	-
evm.model.Contig1.448-gene	14.19	12.17	12.22	15.34	13.15	12.65	12.68	10.91	14.1	16.18	13.54	12.79	171	161	138	186	158	174	126	124	153	171	142	173	UPF3	XP_022876560.1 regulator of nonsense transcripts UPF3-like isoform X1 [Olea europaea var. sylvestris] [Olea europaea]	Genetic Information Processing;Genetic Information Processing	Translation;Translation	ko03013//RNA transport;ko03015//mRNA surveillance pathway	K14328;K14328	-	-	-
evm.model.Contig1.449-gene	0	0	0	0	0	0	0	0	0	0	0	0	0	0	0	0	0	0	0	0	0	0	0	0	OPR11	XP_022875813.1 putative 12-oxophytodienoate reductase 11 [Olea europaea var. sylvestris] [Olea europaea]	Metabolism;Metabolism;Metabolism	Global and overview maps;Global and overview maps;Lipid metabolism	ko01100//Metabolic pathways;ko01110//Biosynthesis of secondary metabolites;ko00592//alpha-Linolenic acid metabolism	K05894;K05894;K05894	-	GO:0010181//FMN binding	-
evm.model.Contig1.45-gene	0	0	0	0	0	0	0	0	0	0	0	0	0	0	0	0	0	0	0	0	0	0	0	0	--	XP_022877049.1 DNA-directed RNA polymerase 1B, mitochondrial-like [Olea europaea var. sylvestris] [Olea europaea]	-	-	-	-	-	-	-
evm.model.Contig1.450-gene	0	0	0	0	0	0	0	0	0	0	0	0	0	0	0	0	0	0	0	0	0	0	0	0	OPR1	XP_012840230.1 PREDICTED: 12-oxophytodienoate reductase 1-like [Erythranthe guttata]	Metabolism;Metabolism;Metabolism	Global and overview maps;Global and overview maps;Lipid metabolism	ko01100//Metabolic pathways;ko01110//Biosynthesis of secondary metabolites;ko00592//alpha-Linolenic acid metabolism	K05894;K05894;K05894	-	GO:0010181//FMN binding	-
evm.model.Contig1.451-gene	33.97	38.47	30.89	22.51	19.64	22.29	12.21	17.5	12.73	8.45	9.48	8.1	243	302	207	162	140	182	72	118	82	53	59	65	RABD1	XP_022876568.1 ras-related protein RABD1-like [Olea europaea var. sylvestris] [Olea europaea]	-	-	-	-	-	GO:0003924//GTPase activity	-
evm.model.Contig1.452-gene	8.34	10.19	13.31	8.63	8.02	10.7	11.05	17.79	8.4	11.47	12.15	10.35	97	130	145	101	93	142	106	195	88	117	123	135	--	XP_022858319.1 uncharacterized protein LOC111379206 [Olea europaea var. sylvestris] [Olea europaea]	-	-	-	-	-	-	-
evm.model.Contig1.453-gene	13.66	18.39	11.66	12.82	11.42	18.21	2.39	4.19	5.56	4.85	2.27	3.38	90	133	72	85	75	137	13	26	33	28	13	25	guaD	XP_022858314.1 uncharacterized protein LOC111379200 [Olea europaea var. sylvestris] [Olea europaea]	-	-	-	-	-	-	-
evm.model.Contig1.454-gene	4.69	3.21	4.17	2.49	2.51	2.26	0.57	0.66	0.61	0.71	0.63	0.91	60	45	50	32	32	33	6	8	7	8	7	13	OPR11	XP_011087656.2 putative 12-oxophytodienoate reductase 11 [Sesamum indicum]	Metabolism;Metabolism;Metabolism	Global and overview maps;Global and overview maps;Lipid metabolism	ko01100//Metabolic pathways;ko01110//Biosynthesis of secondary metabolites;ko00592//alpha-Linolenic acid metabolism	K05894;K05894;K05894	-	GO:0010181//FMN binding	-
evm.model.Contig1.455-gene	0	0	0	0	0	0	0	0	0	0	0	0	0	0	0	0	0	0	0	0	0	0	0	0	larp-1	XP_022860514.1 la-related protein 1B-like isoform X1 [Olea europaea var. sylvestris] [Olea europaea]	-	-	-	-	-	-	-
evm.model.Contig1.456-gene	24.78	21.14	20.19	19.26	17.4	18.54	15.29	15.77	16.51	17.59	21.74	13.85	220	206	168	172	154	188	112	132	132	137	168	138	emc2	XP_011091941.1 ER membrane protein complex subunit 2 [Sesamum indicum]	-	-	-	-	-	GO:0005515//protein binding	-
evm.model.Contig1.457-gene	29.7	47.51	39.68	26.46	31.79	30.25	25.08	20.3	32.74	16.56	24.52	22.74	135	237	169	121	144	157	94	87	134	66	97	116	RPL22B	XP_022868150.1 60S ribosomal protein L22-3-like [Olea europaea var. sylvestris] [Olea europaea]	Genetic Information Processing	Translation	ko03010//Ribosome	K02891	-	GO:0003735//structural constituent of ribosome	-
evm.model.Contig1.458-gene	20.73	22.16	23.6	18.56	21.7	22.99	15.2	16.15	11.55	13.82	16.62	17.37	301	352.99	321	271	314	380.99	182	221	151	176	210	283	--	XP_022876572.1 E3 ubiquitin-protein ligase RFI2-like isoform X1 [Olea europaea var. sylvestris] [Olea europaea]	-	-	-	-	-	-	-
evm.model.Contig1.459-gene	0.53	0	0.19	0	0	0	0	0	0	0	0	0	6	0	2	0	0	0	0	0	0	0	0	0	--	XP_022876575.1 uncharacterized protein LOC111394806 [Olea europaea var. sylvestris] [Olea europaea]	-	-	-	-	-	GO:0003824//catalytic activity	-
evm.model.Contig1.460-gene	24.81	22.27	27.05	23.84	25.92	22.73	22.08	23.74	22.08	23.28	23.71	22.99	327	322	334	316	340.46	342	240	295	262	269.07	272	340	PRP38	XP_022876576.1 pre-mRNA-splicing factor 38 [Olea europaea var. sylvestris] [Olea europaea]	Genetic Information Processing	Transcription	ko03040//Spliceosome	K12849	-	-	-
evm.model.Contig1.461-gene	12.19	15.08	17.57	9.37	10.18	11.45	13.81	19.06	16.4	14.4	16.56	14.51	137	186	185	106	114	147	128	202	166	142	162	183	DPD1	XP_022876577.1 exonuclease DPD1, chloroplastic/mitochondrial-like [Olea europaea var. sylvestris] [Olea europaea]	-	-	-	-	-	-	-
evm.model.Contig1.463-gene	15.47	13.62	13.64	15.88	16.46	15.02	9.46	8.34	8.04	6.07	6.58	5.43	500	483	413	516	530	554	252	254	234	172	185	197	--	XP_011087453.1 uncharacterized protein LOC105168937 [Sesamum indicum]	-	-	-	-	-	-	-
evm.model.Contig1.464-gene	0	0	0	0	0	0	0	0	0	0	0.09	0	0	0	0	0	0	0	0	0	0	0	1	0	-	XP_022898127.1 calreticulin-like [Olea europaea var. sylvestris] [Olea europaea]	Genetic Information Processing;Cellular Processes	Folding, sorting and degradation;Transport and catabolism	ko04141//Protein processing in endoplasmic reticulum;ko04145//Phagosome	K08057;K08057	-	GO:0005509//calcium ion binding	-
evm.model.Contig1.465-gene	8.75	8.36	7.41	5.71	5.76	3.91	4.26	3.27	4.95	5.47	5.42	4.51	102	107	81	67	67	52	41	36	52	56	55	59	At1g56345	XP_022867355.1 RNA pseudouridine synthase 1 [Olea europaea var. sylvestris] [Olea europaea]	-	-	-	-	-	-	GO:0001522//pseudouridine synthesis
evm.model.Contig1.466-gene	2.21	1.41	1.59	0.82	1	0.58	0	0.18	0.37	0.13	0	0.05	40	28	27	15	18	12	0	3	6	2	0	1	--	XP_022898128.1 uncharacterized protein LOC111411762 isoform X1 [Olea europaea var. sylvestris] [Olea europaea]	-	-	-	-	-	-	-
evm.model.Contig1.467-gene	36.81	33.63	35.25	35.82	27.6	30.29	18.09	20.44	19.79	14.36	14.02	15.54	380	381	341	372	284	357	154	199	184	130	126	180	--	XP_022865104.1 uncharacterized protein LOC111384982 [Olea europaea var. sylvestris] [Olea europaea]	-	-	-	-	-	-	-
evm.model.Contig1.468-gene	5.98	6.56	6.75	3.75	5.3	5.54	3.87	3.82	3.16	2.71	2.53	2.9	103	124	109	65	91	109	55	62	49	41	38	56	OSH6	XP_022865093.1 homeobox protein knotted-1-like 1 isoform X2 [Olea europaea var. sylvestris] [Olea europaea]	-	-	-	-	-	GO:0003677//DNA binding	-
evm.model.Contig1.471-gene	30.19	32.12	32.25	32.45	28.53	28.43	90.42	83.53	91.22	117.44	118.28	120.07	1148	1340	1149	1241	1081	1234	2835	2994	3123	3916	3914	5123	NHLRC2	XP_022865066.1 protein SUPPRESSOR OF QUENCHING 1, chloroplastic isoform X2 [Olea europaea var. sylvestris] [Olea europaea]	-	-	-	-	-	GO:0005515//protein binding	-
evm.model.Contig1.472-gene	0.14	0.65	0.91	0.57	0.86	1.12	0.17	0.91	0.32	0.33	0.16	0.51	1	5	6	4	6	9	1	6	2	2	1	4	BHLH150	XP_022865052.1 transcription factor bHLH149-like [Olea europaea var. sylvestris] [Olea europaea]	-	-	-	-	-	-	-
evm.model.Contig1.473-gene	5.46	3.69	5.16	3.1	3.29	2.19	1.51	3.31	1.9	2.13	4.66	5.14	35	26	31	20	21	16	8	20	11	12	26	37	ECH	XP_022865032.1 Golgi apparatus membrane protein-like protein ECHIDNA [Olea europaea var. sylvestris] [Olea europaea]	-	-	-	-	GO:0016021//integral component of membrane	-	-
evm.model.Contig1.474-gene	15.65	17.19	15.14	9.3	14.55	16.57	6.43	5.29	5.31	3.56	3.4	4.03	100.38	121	91	60	93	121.34	34	32	30.65	20	19	29	ARF	XP_012082956.1 ADP-ribosylation factor [Jatropha curcas]	Cellular Processes	Transport and catabolism	ko04144//Endocytosis	K07937	-	GO:0005525//GTP binding	-
evm.model.Contig1.475-gene	0	0	0	0	0	0	0	0	0	0	0	0	0	0	0	0	0	0	0	0	0	0	0	0	--	XP_019234235.1 PREDICTED: BOI-related E3 ubiquitin-protein ligase 1-like [Nicotiana attenuata]	-	-	-	-	-	-	-
evm.model.Contig1.477-gene	1.57	1.96	2.92	0.78	1.18	0	0	0	0.65	0	0.22	0	8	11	14	4	6	0	0	0	3	0	1	0	--	-	-	-	-	-	-	-	GO:0010112//regulation of systemic acquired resistance
evm.model.Contig1.478-gene	64.69	68.49	67.95	61.79	52.35	56.99	34.94	36	33.07	27.68	29.07	28.9	1199	1393	1180	1152	967	1206	534	629	552	450	469	601	MSK-1	XP_022864991.1 shaggy-related protein kinase NtK-1-like isoform X1 [Olea europaea var. sylvestris] [Olea europaea]	-	-	-	-	-	GO:0004672//protein kinase activity	-
evm.model.Contig1.48-gene	30.2	27.88	28.95	37.71	39.15	36.27	35.79	38.85	34.36	32.29	36.99	29.19	531	538	477	667	686	728	519	644	544	498	566	576	dcaf8	XP_009588095.1 PREDICTED: DDB1- and CUL4-associated factor 8 isoform X2 [Nicotiana tomentosiformis]	-	-	-	-	-	GO:0005515//protein binding	-
evm.model.Contig1.480-gene	14.68	15.04	13.12	3.64	2.69	3.91	0.93	1.04	0.52	0.19	0.54	0.27	345	388	289	86	63	105	18	23	11	4	11	7	--	XP_022856903.1 serine/threonine-protein kinase haspin homolog, partial [Olea europaea var. sylvestris] [Olea europaea]	-	-	-	-	-	GO:0004672//protein kinase activity	-
evm.model.Contig1.481-gene	41.05	36.81	36.01	25.77	20.99	23.59	14.75	12.21	13.99	10.15	11.81	11.23	567	558	466	358	289	372	168	159	174	123	142	174	At1g11820	XP_022864981.1 PLASMODESMATA CALLOSE-BINDING PROTEIN 4-like [Olea europaea var. sylvestris] [Olea europaea]	-	-	-	-	-	-	-
evm.model.Contig1.483-gene	12.7	14.16	13.11	9.52	8.63	8.69	13.21	13.32	11.94	11	14.35	11.87	183	224	177	138	124	143	157	181	155	139	180	192	--	XP_022864972.1 uncharacterized protein LOC111384862 [Olea europaea var. sylvestris] [Olea europaea]	-	-	-	-	-	-	-
evm.model.Contig1.484-gene	7.29	4.45	4.86	2.91	1.76	3.65	4.26	6.42	2.82	3.34	2.17	2.55	112	75	70	45	27	64	54	93	39	45	29	44	CpNIFS3	XP_022864959.1 probable L-cysteine desulfhydrase, chloroplastic [Olea europaea var. sylvestris] [Olea europaea]	-	-	-	-	-	-	-
evm.model.Contig1.486-gene	0	0	0	0	0.1	0	0	0.32	0.33	0	0.69	0.45	0	0	0	0	1	0	0	3	3	0	6	5	Gpatch8	XP_027109564.1 G patch domain-containing protein 8-like [Coffea arabica]	-	-	-	-	-	GO:0003676//nucleic acid binding	-
evm.model.Contig1.487-gene	0.82	0.75	3.51	5.32	11.55	7.21	11.47	12.65	11.88	5.16	12.76	5.13	2	2	8	13	28	20	23	29	26	11	27	14	RCI2A	AFK38849.1 unknown [Lotus japonicus]	-	-	-	-	GO:0016021//integral component of membrane	-	-
evm.model.Contig1.489-gene	32.55	27.29	33.56	33.53	39.68	34.22	4.48	4.59	3.67	2.33	1.72	1.12	414	381	400	429	503	497	47	55	42	26	19	16	--	XP_022855161.1 transcription factor MYB61-like [Olea europaea var. sylvestris] [Olea europaea]	-	-	-	-	-	-	-
evm.model.Contig1.49-gene	34.17	39.06	35.85	27.25	29.64	36.02	15.92	24.57	18.22	21.13	19.08	18.75	177	222	174	142	153	213	68	120	85	96	86	109	--	PSS21771.1 DNA-directed RNA polymerase subunit alpha like [Actinidia chinensis var. chinensis] [Actinidia chinensis]	-	-	-	-	-	-	-
evm.model.Contig1.491-gene	96.91	103.69	103.5	62.98	63.97	69.74	11.09	11.06	7.84	2.38	3.09	3.6	1441	1692	1442	942	948	1184	136	155	105	31	40	60	PAE12	XP_022868623.1 pectin acetylesterase 12-like isoform X2 [Olea europaea var. sylvestris] [Olea europaea]	-	-	-	-	-	GO:0016787//hydrolase activity	-
evm.model.Contig1.492-gene	66.61	63.83	61.22	96.69	93.5	92.51	12.84	13.25	13.98	3.28	3.1	4.39	1434	1508	1235	2094	2006.21	2274	228	269	271	62	58	106	NPF4.3	XP_022863830.1 protein NRT1/ PTR FAMILY 4.5-like [Olea europaea var. sylvestris] [Olea europaea]	-	-	-	-	-	GO:0005215//transporter activity	-
evm.model.Contig1.495-gene	3.98	4.87	3.51	9.4	8.12	10.69	5.15	3.64	4.26	4.06	3.94	2.93	29	39	24	69	59	89	31	25	28	26	25	24	Os05g0277500	XP_022852911.1 germin-like protein 5-1 [Olea europaea var. sylvestris] [Olea europaea]	-	-	-	-	-	GO:0045735//nutrient reservoir activity	-
evm.model.Contig1.496-gene	9.54	9.21	8.71	6.16	5.75	5.68	3.3	3.3	3.77	1.63	3.19	2.59	368	390	315	239	221	250	105	120	131	55	107	112	PHYA	XP_022852912.1 phytochrome A-like [Olea europaea var. sylvestris] [Olea europaea]	Organismal Systems	Environmental adaptation	ko04712//Circadian rhythm - plant	K12120	-	-	GO:0006355//regulation of transcription, DNA-templated
evm.model.Contig1.497-gene	0.85	2.59	0	1.69	2.56	0.5	0	0	0	0	0.33	0	3	10	0	6	9	2	0	0	0	0	1	0	--	OIT24463.1 hypothetical protein A4A49_49658 [Nicotiana attenuata]	-	-	-	-	-	-	-
evm.model.Contig1.498-gene	0	0	0	0	0	0	0	0.45	0	0	0	0	0	0	0	0	0	0	0	2	0	0	0	0	--	XP_022863839.1 uncharacterized protein LOC111383886 [Olea europaea var. sylvestris] [Olea europaea]	-	-	-	-	-	-	-
evm.model.Contig1.499-gene	5.49	7.96	7.95	9.63	7.54	7.77	3.29	2.01	2.18	1.39	1.71	1.69	81	129	110	143	111	131	40	28	29	18	22	28	Tmem184b	XP_022863834.1 transmembrane protein 184B isoform X1 [Olea europaea var. sylvestris] [Olea europaea]	-	-	-	-	-	-	-
evm.model.Contig1.50-gene	8.69	8.97	12.05	11.61	10.56	9.39	7.84	10.96	7.5	8.47	8.65	8.26	90	102	117	121	109	111	67	107	70	77	78	96	Dnajc17	XP_022898692.1 dnaJ homolog subfamily C member 17-like [Olea europaea var. sylvestris] [Olea europaea]	-	-	-	-	-	GO:0003676//nucleic acid binding	-
evm.model.Contig1.500-gene	8.14	9.2	9.18	3.82	6.67	6.68	1.67	2.43	2.36	1.57	1.98	1.84	142	176	150	67	116	133	24	40	37	24	30	36	MLO13	XP_022863837.1 MLO-like protein 13 [Olea europaea var. sylvestris] [Olea europaea]	-	-	-	-	-	-	GO:0006952//defense response
evm.model.Contig1.501-gene	61.99	61.16	71.03	71.25	69.79	68.53	61.94	68.11	62.54	52.28	56.14	58.91	557	603	598	644	625	703	459	577	506	412	439	594	ALFIN-1	XP_009618971.1 PREDICTED: PHD finger protein Alfin1-like [Nicotiana tomentosiformis]	-	-	-	-	-	-	GO:0006355//regulation of transcription, DNA-templated
evm.model.Contig1.502-gene	1.3	1.29	1.31	1.11	1.71	1.59	1.58	2.01	1.4	1.02	0.81	1.19	35	38	33	30	46	49	35	51	34	24	19	36	PCMP-A4	CDO97674.1 unnamed protein product [Coffea canephora]	-	-	-	-	-	GO:0008270//zinc ion binding	-
evm.model.Contig1.503-gene	1.79	0.41	0.32	1.48	0.6	0.39	0.72	1.43	0.66	2.04	4.63	2	12	3	2	10	4	3	4	9	4	12	27	15	HSP22.7	XP_022868476.1 22.0 kDa class IV heat shock protein-like [Olea europaea var. sylvestris] [Olea europaea]	Genetic Information Processing	Folding, sorting and degradation	ko04141//Protein processing in endoplasmic reticulum	K13993	-	-	-
evm.model.Contig1.504-gene	17.09	19.39	17.68	20.41	22.22	24.18	124.38	129.07	127.21	122.73	127.91	130.05	529.29	659	513	636	686	855	3177	3769	3548	3334	3448	4520	PHOT2	AML79549.1 putative LOV domain-containing protein [Cyrilla racemiflora]	-	-	-	-	-	GO:0000155//phosphorelay sensor kinase activity	-
evm.model.Contig1.505-gene	17.06	13.55	15.49	15.51	17.95	10.15	13.61	12.68	15.81	12.49	14.89	10.98	187	163	159	171	196	127	123	131	156	120	142	135	SINAT5	AXO66325.1 ubiquitin protein ligase activity [Fraxinus mandshurica]	Genetic Information Processing	Folding, sorting and degradation	ko04120//Ubiquitin mediated proteolysis	K04506	GO:0005634//nucleus	-	-
evm.model.Contig1.506-gene	0	0	0	0	0	0	0	0	0	0	0	0	0	0	0	0	0	0	0	0	0	0	0	0	--	XP_022860922.1 uncharacterized protein LOC111381376 [Olea europaea var. sylvestris] [Olea europaea]	-	-	-	-	-	-	-
evm.model.Contig1.507-gene	36.3	41.9	30.99	24.28	29.58	32.76	19.21	22.17	19.54	15.8	18.96	18.82	165	209	132	111	134	170	72	95	80	63	75	96	AIP3	PIN26582.1 Molecular chaperone Prefoldin, subunit 4 [Handroanthus impetiginosus]	-	-	-	-	-	-	GO:0006457//protein folding
evm.model.Contig1.508-gene	13.34	9.93	12.24	14.95	14.71	15.64	14.36	12.16	18.99	9.43	12.74	9.04	71	58	61	80	78	95	63	61	91	44	59	54	TATA	XP_022860921.1 sec-independent protein translocase protein TATA, chloroplastic-like [Olea europaea var. sylvestris] [Olea europaea]	Genetic Information Processing	Folding, sorting and degradation	ko03060//Protein export	K03116	-	GO:0008565//protein transporter activity	-
evm.model.Contig1.509-gene	6.8	5.92	7.09	7.98	7.83	7.41	9.08	7.66	7.48	6.39	6.09	7.56	432	413	422	510	496	538	476	459.3	428	356	337	539	MED14	PIN26584.1 Thyroid hormone receptor-associated coactivator complex component (TRAP170) [Handroanthus impetiginosus]	-	-	-	-	-	GO:0001104//RNA polymerase II transcription cofactor activity	-
evm.model.Contig1.51-gene	0	0.09	0.11	0	0	0.17	0	0	0	0	0	0	0	1	1	0	0	2	0	0	0	0	0	0	Bx8	XP_022866177.1 UDP-glycosyltransferase 83A1-like [Olea europaea var. sylvestris] [Olea europaea]	-	-	-	-	-	-	GO:0008152//metabolic process
evm.model.Contig1.510-gene	25.32	28.87	27.79	36.79	42.71	41.38	37.25	57.98	43.33	54.7	49	49.86	314	393	323	459	528	586	381	678	484	595	529	694	CPRF2	ANF04589.1 putative light inducible protein CPRF2 [Avicennia marina]	-	-	-	-	-	GO:0003700//transcription factor activity, sequence-specific DNA binding	-
evm.model.Contig1.511-gene	27.52	27.02	28.41	21.52	22.52	33.28	16.91	17.52	22.1	16.27	16.15	13.43	171.65	184.91	166	135	140	237	87	103	124.11	89	87.69	94	At3g04780	XP_022860914.1 PITH domain-containing protein At3g04780-like [Olea europaea var. sylvestris] [Olea europaea]	-	-	-	-	-	-	-
evm.model.Contig1.512-gene	72.54	70.44	73.18	70.14	78.75	77.53	136.08	138.19	127.16	210.32	219.02	195.42	731	779	691	711	791	892	1131	1313	1154	1859	1921	2210	RPI3	XP_022860915.1 probable ribose-5-phosphate isomerase 3, chloroplastic [Olea europaea var. sylvestris] [Olea europaea]	Metabolism;Metabolism;Metabolism;Metabolism;Metabolism;Metabolism	Global and overview maps;Global and overview maps;Global and overview maps;Global and overview maps;Energy metabolism;Carbohydrate metabolism	ko01100//Metabolic pathways;ko01110//Biosynthesis of secondary metabolites;ko01200//Carbon metabolism;ko01230//Biosynthesis of amino acids;ko00710//Carbon fixation in photosynthetic organisms;ko00030//Pentose phosphate pathway	K01807;K01807;K01807;K01807;K01807;K01807	-	GO:0004751//ribose-5-phosphate isomerase activity	-
evm.model.Contig1.514-gene	54.13	55.2	62.77	4.65	6.94	4.61	2.32	2.86	2.49	0.38	0.08	0.12	822	920	893.11	71	105	80	29	41	34	5	1	2	--	XP_022876602.1 aspartyl protease AED3-like [Olea europaea var. sylvestris] [Olea europaea]	-	-	-	-	-	GO:0004190//aspartic-type endopeptidase activity	-
evm.model.Contig1.515-gene	17.38	21.11	23.03	18.71	22.52	19.53	20.19	20.12	20.26	19.98	14.47	16.77	120	160	149	130	155	154	115	131	126	121	87	130	NQR	XP_022876603.1 NAD(P)H:quinone oxidoreductase [Olea europaea var. sylvestris] [Olea europaea]	-	-	-	-	-	GO:0016491//oxidoreductase activity	-
evm.model.Contig1.516-gene	0.79	0.79	0.62	0.36	2.02	2.52	1.92	3.44	2.48	1.23	0.66	1.09	11	12	8	5	28	40	22	45	31	15	8	17	PIP5K6	XP_022876604.1 phosphatidylinositol 4-phosphate 5-kinase 6-like isoform X1 [Olea europaea var. sylvestris] [Olea europaea]	Metabolism;Cellular Processes;Environmental Information Processing;Metabolism	Global and overview maps;Transport and catabolism;Signal transduction;Carbohydrate metabolism	ko01100//Metabolic pathways;ko04144//Endocytosis;ko04070//Phosphatidylinositol signaling system;ko00562//Inositol phosphate metabolism	K00889;K00889;K00889;K00889	-	GO:0016307//phosphatidylinositol phosphate kinase activity	-
evm.model.Contig1.517-gene	9.41	11.62	13.69	14.56	15.61	19.54	26.04	25.19	25.11	21.8	27.9	26.85	124	168	169	193	205	294	283	313	298	252	320	397	--	XP_011088672.1 uncharacterized protein LOC105169824 isoform X1 [Sesamum indicum]	-	-	-	-	-	-	-
evm.model.Contig1.519-gene	18.72	16.06	19.98	20.97	19.19	16.27	19.97	19.49	16.85	13.81	15.4	14.01	275	259	275	310	281	273	242	270	223	178	197	231	ERI2	XP_022876611.1 ERI1 exoribonuclease 2-like [Olea europaea var. sylvestris] [Olea europaea]	-	-	-	-	-	-	-
evm.model.Contig1.52-gene	15.7	15.35	18.53	16.06	16.73	14.6	15.37	11.63	15.47	14.65	12.27	10.79	275	295	304	283	292	292	222	192	244	225	187	212	--	XP_022876150.1 uncharacterized protein LOC111394529 isoform X1 [Olea europaea var. sylvestris] [Olea europaea]	-	-	-	-	-	-	-
evm.model.Contig1.520-gene	44.46	42.67	41.49	42.18	42.8	39.35	50.27	50.99	49.02	46.8	49.6	51.36	962	1013	841	918	923	972	897	1040	955	888	934	1247	THO1	XP_022876613.1 THO complex subunit 1 isoform X1 [Olea europaea var. sylvestris] [Olea europaea]	Genetic Information Processing;Genetic Information Processing	Transcription;Translation	ko03040//Spliceosome;ko03013//RNA transport	K12878;K12878	-	-	-
evm.model.Contig1.524-gene	10.66	10.02	9.77	5.01	7.5	7.58	11.4	10.42	8.02	20.97	25.66	26.04	127	131	109	60	89	103	112	117	86	219	266	348	CXE17	XP_022876617.1 probable carboxylesterase 6 [Olea europaea var. sylvestris] [Olea europaea]	-	-	-	-	-	-	GO:0008152//metabolic process
evm.model.Contig1.525-gene	0	1.16	0	0.25	0.77	0	0.62	0.81	0	0	0	0	0	5	0	1	3	0	2	3	0	0	0	0	PPCK1	XP_022855709.1 phosphoenolpyruvate carboxylase kinase 2-like [Olea europaea var. sylvestris] [Olea europaea]	-	-	-	-	-	GO:0004672//protein kinase activity	-
evm.model.Contig1.526-gene	8.49	7.64	7.06	9.96	8.75	11.17	19.47	22.88	19.38	21.86	24.57	21.1	177	175	138	209	182	266	335	450	364	400	446	494	CYP72A154	XP_022876619.1 11-oxo-beta-amyrin 30-oxidase-like isoform X2 [Olea europaea var. sylvestris] [Olea europaea]	-	-	-	-	-	GO:0005506//iron ion binding	-
evm.model.Contig1.527-gene	0	0	0	0	0	0	0	0	0	0	0	0	0	0	0	0	0	0	0	0	0	0	0	0	ZFP1	XP_022875832.1 zinc finger protein 1-like [Olea europaea var. sylvestris] [Olea europaea]	-	-	-	-	-	GO:0003676//nucleic acid binding	-
evm.model.Contig1.528-gene	1.43	2.44	1.33	2.48	2.15	2.35	2.81	3.79	2.97	1.02	2.87	3.98	8	15	7	14	12	15	13	20	15	5	14	25	At1g65420	XP_022876621.1 ycf20-like protein [Olea europaea var. sylvestris] [Olea europaea]	-	-	-	-	-	-	-
evm.model.Contig1.529-gene	30.9	30.15	29.39	23.37	20.05	24.96	13.37	15.08	15.54	17.04	16.91	14.86	552	591	492	420	357	509	197	254	250	267	263	298	FLK	XP_022876625.1 flowering locus K homology domain-like isoform X3 [Olea europaea var. sylvestris] [Olea europaea]	-	-	-	-	-	GO:0003676//nucleic acid binding	-
evm.model.Contig1.53-gene	3.13	4.38	2.89	3.03	4.55	3.55	2.54	4.26	2.02	2.09	3.83	3.52	53.96	82.88	46.68	52.48	78.09	69.89	36.06	69.24	31.39	31.57	57.46	68.08	VHA-B2	XP_022869963.1 V-type proton ATPase subunit B2 [Olea europaea var. sylvestris] [Olea europaea]	Metabolism;Metabolism;Cellular Processes	Global and overview maps;Energy metabolism;Transport and catabolism	ko01100//Metabolic pathways;ko00190//Oxidative phosphorylation;ko04145//Phagosome	K02147;K02147;K02147	-	GO:0005524//ATP binding	-
evm.model.Contig1.531-gene	0.06	0.46	0.2	0.44	0.19	0.17	0	0	0.21	0	0.07	0.17	1	8	3	7	3	3	0	0	3	0	1	3	GAM1	XP_022876626.1 transcription factor GAMYB [Olea europaea var. sylvestris] [Olea europaea]	-	-	-	-	-	-	-
evm.model.Contig1.532-gene	0	0	0	0	0	0	0	0	0	0	0	0	0	0	0	0	0	0	0	0	0	0	0	0	--	XP_022871902.1 uncharacterized protein LOC111391000 [Olea europaea var. sylvestris] [Olea europaea]	-	-	-	-	-	-	-
evm.model.Contig1.533-gene	4.17	3.95	3.67	3.58	3.69	2.65	5.06	7.98	10.44	5.59	6.95	6.19	51	53	42	44	45	37	51	92	115	60	74	85	--	PIN12680.1 hypothetical protein CDL12_14720 [Handroanthus impetiginosus]	-	-	-	-	-	-	-
evm.model.Contig1.535-gene	0	0	0	0	0	0	0	0	0	0	0	0	0	0	0	0	0	0	0	0	0	0	0	0	--	-	-	-	-	-	-	-	-
evm.model.Contig1.537-gene	8.88	8.8	7.99	16.45	17.87	17.03	1.17	1.92	1.74	0.41	0.9	0.86	147	160	124	274	295	322	16	30	26	6	13	16	--	XP_022876631.1 protein WVD2-like 2 isoform X1 [Olea europaea var. sylvestris] [Olea europaea]	-	-	-	-	-	-	-
evm.model.Contig1.539-gene	0	0	0	0	0	0	0	0	0	0	0	0	0	0	0	0	0	0	0	0	0	0	0	0	--	XP_022856277.1 uncharacterized protein LOC111377413 [Olea europaea var. sylvestris] [Olea europaea]	-	-	-	-	-	-	-
evm.model.Contig1.54-gene	0	0	0	0	0	0	0	0	0	0	0	0	0	0	0	0	0	0	0	0	0	0	0	0	At3g04780	XP_022860914.1 PITH domain-containing protein At3g04780-like [Olea europaea var. sylvestris] [Olea europaea]	-	-	-	-	-	-	-
evm.model.Contig1.540-gene	2.11	1.87	1.69	2.04	3.87	2.15	3.62	3.66	3.25	3.47	4.24	3.65	36	35	27	35	66	42	51	59	50	52	63	70	At2g13420	XP_022875836.1 pentatricopeptide repeat-containing protein At2g13420, mitochondrial-like [Olea europaea var. sylvestris] [Olea europaea]	-	-	-	-	-	-	-
evm.model.Contig1.541-gene	3.11	3.79	3.42	6.25	6.67	6.62	8.53	7.92	7.78	3.4	2.78	3.88	95	127	98	192	203	231	215	228	214	91	74	133	--	XP_022876633.1 probable serine/threonine-protein kinase kinX [Olea europaea var. sylvestris] [Olea europaea]	-	-	-	-	-	-	-
evm.model.Contig1.542-gene	0	0	0	0	0	0	0	0	0	0	0	0	0	0	0	0	0	0	0	0	0	0	0	0	--	-	-	-	-	-	-	-	-
evm.model.Contig1.543-gene	0	0	0	0	0	0	0	0	0	0	0	0	0	0	0	0	0	0	0	0	0	0	0	0	At3g28040	XP_022870149.1 LRR receptor-like serine/threonine-protein kinase [Olea europaea var. sylvestris] [Olea europaea]	-	-	-	-	-	-	-
evm.model.Contig1.544-gene	32.31	35.92	31.58	40.54	44.41	41.28	23.17	24.33	27.82	23.51	22.99	22.68	641	782	587	809	878	935	379	455	497	409	397	505	ELD1	XP_022876634.1 glycosyltransferase-like KOBITO 1 [Olea europaea var. sylvestris] [Olea europaea]	-	-	-	-	-	-	-
evm.model.Contig1.545-gene	1.69	2.23	2.27	1.25	0.69	1.21	1.9	1.79	1.88	1.43	1.8	1.62	27	39	34	20	11	22	25	27	27	20	25	29	CHLP	XP_022876635.1 geranylgeranyl diphosphate reductase, chloroplastic-like [Olea europaea var. sylvestris] [Olea europaea]	Metabolism;Metabolism;Metabolism;Metabolism	Global and overview maps;Global and overview maps;Metabolism of terpenoids and polyketides;Metabolism of cofactors and vitamins	ko01100//Metabolic pathways;ko01110//Biosynthesis of secondary metabolites;ko00900//Terpenoid backbone biosynthesis;ko00860//Porphyrin and chlorophyll metabolism	K10960;K10960;K10960;K10960	-	GO:0071949//FAD binding	-
evm.model.Contig1.547-gene	0	0	0	0.21	0	0.18	0	0.88	0.92	0.24	0.95	0.37	0	0	0	1	0	1	0	4	4	1	4	2	PPH	XP_022876643.1 pheophytinase, chloroplastic-like isoform X3 [Olea europaea var. sylvestris] [Olea europaea]	-	-	-	-	-	-	-
evm.model.Contig1.56-gene	0	0	0	0	0	0	0	0	0	0	0	0	0	0	0	0	0	0	0	0	0	0	0	0	--	-	-	-	-	-	-	-	-
evm.model.Contig1.57-gene	97.92	95.02	91.64	86.15	96.94	102.66	62.96	68.63	62.79	50.64	49.37	49.36	1356	1444	1189	1200	1338	1623	719	896	783	615	595	767	Os06g0717800	XP_022876157.1 probable protein phosphatase 2C 60 [Olea europaea var. sylvestris] [Olea europaea]	-	-	-	-	-	GO:0003824//catalytic activity	-
evm.model.Contig1.58-gene	0	0	0	0	0	0	0	0	0	0	0	0	0	0	0	0	0	0	0	0	0	0	0	0	21D7	XP_012855383.1 PREDICTED: probable 26S proteasome non-ATPase regulatory subunit 3 [Erythranthe guttata]	Genetic Information Processing	Folding, sorting and degradation	ko03050//Proteasome	K03033	-	GO:0005515//protein binding	-
evm.model.Contig1.59-gene	0.79	0.36	0.42	0.39	0.2	0.35	0	0.84	0	0	0	0	4	2	2	2	1	2	0	4	0	0	0	0	trappc2l	KAF3958806.1 hypothetical protein CMV_016325 [Castanea mollissima]	-	-	-	-	GO:0005622//intracellular	-	-
evm.model.Contig1.60-gene	0	0	0	0	0	0	0	0	0	0	0	0	0	0	0	0	0	0	0	0	0	0	0	0	--	-	-	-	-	-	-	-	-
evm.model.Contig1.64-gene	2.26	1.17	1.02	2.05	1.94	1.15	1.03	2.26	1.09	1.65	1.02	1.55	69	39	29	63	59	40	26	65	30	44	27	53	UBC23	XP_022875732.1 probable ubiquitin-conjugating enzyme E2 23 [Olea europaea var. sylvestris] [Olea europaea]	Genetic Information Processing	Folding, sorting and degradation	ko04120//Ubiquitin mediated proteolysis	K10581	-	-	-
evm.model.Contig1.65-gene	1.77	0.58	1.62	4.16	3.05	1	1.38	1.75	1.41	1.59	2.06	1.81	14	5.03	12	33	24	9	9	13	10	11	14.12	16	UBC23	XP_022857689.1 probable ubiquitin-conjugating enzyme E2 23 isoform X1 [Olea europaea var. sylvestris] [Olea europaea]	Genetic Information Processing	Folding, sorting and degradation	ko04120//Ubiquitin mediated proteolysis	K10581	-	-	-
evm.model.Contig1.66-gene	6.49	8.45	6.53	6.45	5.96	7.8	8.55	5.12	6.8	5.92	6.39	9.26	35	50	33	35	32	48	38	26	33	28	30	56	--	XP_015067405.1 uncharacterized protein LOC107012153 [Solanum pennellii]	-	-	-	-	-	-	-
evm.model.Contig1.68-gene	233.53	256.16	268.45	146.13	151.4	150.63	13.81	16.22	13.65	6.72	5.51	6.5	2337	2813	2517	1471	1510	1721	114	153	123	59	48	73	PIP2-7	AOA52194.1 aquaporin PIP2;2 [Olea europaea]	-	-	-	-	-	GO:0005215//transporter activity	-
evm.model.Contig1.69-gene	0	0.09	0	0.29	0.1	0	0	0.1	0.22	0.33	0.11	0.61	0	1	0	3	1	0	0	1	2	3	1	7	HPR	XP_022898764.1 glycerate dehydrogenase HPR, peroxisomal [Olea europaea var. sylvestris] [Olea europaea]	Metabolism;Metabolism;Metabolism;Metabolism;Metabolism	Global and overview maps;Global and overview maps;Global and overview maps;Carbohydrate metabolism;Amino acid metabolism	ko01100//Metabolic pathways;ko01110//Biosynthesis of secondary metabolites;ko01200//Carbon metabolism;ko00630//Glyoxylate and dicarboxylate metabolism;ko00260//Glycine, serine and threonine metabolism	K15893;K15893;K15893;K15893;K15893	-	GO:0051287//NAD binding	-
evm.model.Contig1.72-gene	25.07	25.18	25.23	19.76	19.86	21.56	27.93	26.59	29.34	27.89	25	24.89	333	367	314	264	263	327	306	333	351	325	289	371	ureH	XP_022873075.1 uncharacterized protein LOC111392020 isoform X1 [Olea europaea var. sylvestris] [Olea europaea]	-	-	-	-	-	-	-
evm.model.Contig1.73-gene	17.33	17.51	18.63	20.6	23.43	25.74	19.95	13.72	20.78	13.32	11.11	9.96	138	153	139	165	186	234	131	103	149	93	77	89	PIS2	XP_022873083.1 probable CDP-diacylglycerol--inositol 3-phosphatidyltransferase 2 [Olea europaea var. sylvestris] [Olea europaea]	Metabolism;Metabolism;Environmental Information Processing;Metabolism	Global and overview maps;Lipid metabolism;Signal transduction;Carbohydrate metabolism	ko01100//Metabolic pathways;ko00564//Glycerophospholipid metabolism;ko04070//Phosphatidylinositol signaling system;ko00562//Inositol phosphate metabolism	K00999;K00999;K00999;K00999	-	-	GO:0008654//phospholipid biosynthetic process
evm.model.Contig1.75-gene	21.48	22.92	18.17	11.29	12.73	16.77	21.05	23.02	24.47	19.29	25.19	20.93	193	226	153	102	114	172	156	195	198	152	197	211	--	XP_022873082.1 basic leucine zipper 19-like [Olea europaea var. sylvestris] [Olea europaea]	-	-	-	-	-	GO:0003700//transcription factor activity, sequence-specific DNA binding	-
evm.model.Contig1.78-gene	105.69	106.23	106.15	43.17	46.46	44.09	19.36	15.25	15.69	3.49	5.55	4.52	1728	1906	1626	710	757	823	261	235	231	50	79	83	UGT75L6	XP_022873073.1 crocetin glucosyltransferase, chloroplastic-like [Olea europaea var. sylvestris] [Olea europaea]	Metabolism	Biosynthesis of other secondary metabolites	ko00942//Anthocyanin biosynthesis	K12338	-	-	GO:0008152//metabolic process
evm.model.Contig1.79-gene	0	0	0.59	0	0.28	0	0	0	0.31	0	0	0	0	0	2	0	1	0	0	0	1	0	0	0	--	-	-	-	-	-	-	-	-
evm.model.Contig1.8-gene	0	0	0	0	0	0	0	0	0	0	0	0	0	0	0	0	0	0	0	0	0	0	0	0	At2g17140	BAT73816.1 hypothetical protein VIGAN_01135400 [Vigna angularis var. angularis] [Vigna angularis]	-	-	-	-	-	-	-
evm.model.Contig1.80-gene	25.96	18.58	21.24	20.98	18.32	20.86	16.95	18.5	15.05	14.63	15.24	15.38	182	143	139.56	148	128	167	98	122.3	95	90	93	121	ARAC3	XP_027105658.1 rac-like GTP-binding protein 5 isoform X1 [Coffea arabica]	Cellular Processes	Transport and catabolism	ko04145//Phagosome	K04392	-	GO:0005525//GTP binding	-
evm.model.Contig1.81-gene	37.39	33.54	34.32	44.11	35.23	37.14	47.41	49.51	44.74	48.09	46.16	48.49	2477	2438	2130	2939	2326	2809	2590	3092	2669	2794	2661.6	3605	UPL3	XP_022876159.1 E3 ubiquitin-protein ligase UPL3-like [Olea europaea var. sylvestris] [Olea europaea]	Genetic Information Processing	Folding, sorting and degradation	ko04120//Ubiquitin mediated proteolysis	K10590	-	GO:0004842//ubiquitin-protein transferase activity	-
evm.model.Contig1.82-gene	63.12	63.08	67.36	57.22	58.54	58.65	57.81	61.65	60.11	59.15	55.3	54.83	556	609.75	556	507	514	589.84	420	512	476.85	457	424	542	PAD1	XP_022876160.1 proteasome subunit alpha type-7 [Olea europaea var. sylvestris] [Olea europaea]	Genetic Information Processing	Folding, sorting and degradation	ko03050//Proteasome	K02731	-	GO:0004298//threonine-type endopeptidase activity	-
evm.model.Contig1.83-gene	44.4	40.14	42.04	43.72	39.17	42.48	40.66	34.07	42.65	40.89	46.32	53.16	629	624	558	623	553	687	475	455	544	508	571	845	EIF4B3	XP_022869869.1 eukaryotic translation initiation factor 4B3-like, partial [Olea europaea var. sylvestris] [Olea europaea]	-	-	-	-	-	GO:0003743//translation initiation factor activity	-
evm.model.Contig1.85-gene	0	0	0	0	0	0	0	0	0	0	0	0	0	0	0	0	0	0	0	0	0	0	0	0	DTX43	THF94566.1 hypothetical protein TEA_024943 [Camellia sinensis var. sinensis] [Camellia sinensis]	-	-	-	-	-	-	-
evm.model.Contig1.86-gene	0	0	0	0	0	0.4	0	0	0	0	0	0	0	0	0	0	0	2	0	0	0	0	0	0	ANTR1	XP_022847069.1 sodium-dependent phosphate transport protein 1, chloroplastic-like isoform X1 [Olea europaea var. sylvestris] [Olea europaea]	-	-	-	-	-	-	-
evm.model.Contig1.87-gene	0	0	0	0	0	0.67	0	0	0	0	0	0	0	0	0	0	0	3	0	0	0	0	0	0	--	XP_022889845.1 uncharacterized protein LOC111405270 [Olea europaea var. sylvestris] [Olea europaea]	-	-	-	-	-	-	-
evm.model.Contig1.88-gene	12.5	15.61	13.34	15.66	20.2	21.79	13.95	13.39	16.1	14.54	15.37	14.37	100	137	100	126	161	199	92	101	116	102	107	129	CYP21-1	XP_022855645.1 peptidyl-prolyl cis-trans isomerase CYP21-1-like isoform X1 [Olea europaea var. sylvestris] [Olea europaea]	-	-	-	-	-	GO:0003755//peptidyl-prolyl cis-trans isomerase activity	-
evm.model.Contig1.9-gene	16.12	14.75	16.01	17.61	16.39	17.46	43.76	40.54	39.19	42.45	40.18	41.98	506	508	471	556	513	626	1133	1200	1108	1169	1098	1479	NLP2	XP_022873314.1 protein NLP2-like isoform X1 [Olea europaea var. sylvestris] [Olea europaea]	-	-	-	-	-	GO:0005515//protein binding	-
evm.model.Contig1.90-gene	21.71	19.62	18.95	17.88	18.64	19.42	28.5	22.83	26.41	22.34	22.57	17.63	472	468	386	391	404	482	511	468	517	426	427	430	PNS1	XP_022855644.1 CTL-like protein DDB_G0288717 [Olea europaea var. sylvestris] [Olea europaea]	-	-	-	-	-	-	-
evm.model.Contig1.91-gene	8.61	9.01	7	5.42	7.95	6.79	0.83	2.44	0.85	0.58	0.78	0.91	101	116	77	64	93	91	8	27	9	6	8	12	At2g21120	XP_022855651.1 probable magnesium transporter NIPA6 isoform X2 [Olea europaea var. sylvestris] [Olea europaea]	-	-	-	-	-	GO:0015095//magnesium ion transmembrane transporter activity	-
evm.model.Contig1.92-gene	0	0	0	0	0	0	0	0	0	0	0	0	0	0	0	0	0	0	0	0	0	0	0	0	CBP60D	BBH00821.1 Calmodulin-binding protein [Prunus dulcis]	-	-	-	-	-	GO:0005516//calmodulin binding	-
evm.model.Contig1.93-gene	0	0	0	0	0	0	0	0	0	0	0	0	0	0	0	0	0	0	0	0	0	0	0	0	--	-	-	-	-	-	-	-	-
evm.model.Contig1.94-gene	46.82	40.83	41.1	62.34	66.08	61.91	94.35	83.84	82.86	83.61	94.77	84.81	952	911	783	1275	1339	1437	1582	1607	1517	1491	1677	1935	RF2b	XP_009804619.1 PREDICTED: probable transcription factor PosF21 [Nicotiana sylvestris]	-	-	-	-	-	GO:0003700//transcription factor activity, sequence-specific DNA binding	-
evm.model.Contig1.95-gene	8.31	6.89	6.89	21.93	24.2	26.66	33.66	30.83	35.03	25.15	28.34	27.25	121	110	94	321	351	443	404	423	459	321	359	445	ASE2	XP_022876193.1 amidophosphoribosyltransferase, chloroplastic-like [Olea europaea var. sylvestris] [Olea europaea]	Metabolism;Metabolism;Metabolism;Metabolism	Global and overview maps;Global and overview maps;Nucleotide metabolism;Amino acid metabolism	ko01100//Metabolic pathways;ko01110//Biosynthesis of secondary metabolites;ko00230//Purine metabolism;ko00250//Alanine, aspartate and glutamate metabolism	K00764;K00764;K00764;K00764	-	-	GO:0009116//nucleoside metabolic process
evm.model.Contig1.97-gene	0	0	0	2.09	0	0	0	0	0.58	0	1.21	1.87	0	0	0	4	0	0	0	0	1	0	2	4	--	XP_022876197.1 uncharacterized protein LOC111394562 [Olea europaea var. sylvestris] [Olea europaea]	-	-	-	-	-	-	-
evm.model.Contig1.98-gene	5.86	9	12.35	9.2	5.11	11.21	14.21	21.92	17.13	11.08	15.06	16.08	38	64	75	60	33	83	76	134.01	100	63	85	117	At4g34730	XP_022898614.1 probable ribosome-binding factor A, chloroplastic [Olea europaea var. sylvestris] [Olea europaea]	-	-	-	-	-	-	GO:0006364//rRNA processing
evm.model.Contig1.99-gene	1.08	2.46	0.58	3.76	1.9	3.79	0	0	0	0	0	0	4	10	2	14	7	16	0	0	0	0	0	0	--	XP_022876198.1 auxin-responsive protein SAUR50-like [Olea europaea var. sylvestris] [Olea europaea]	Environmental Information Processing	Signal transduction	ko04075//Plant hormone signal transduction	K14488	-	-	GO:0009733//response to auxin
evm.model.Contig10.10-gene	10.41	10.21	9.32	13.66	13.29	11.94	15.92	16.68	14.09	16.5	16.69	15.9	187	201.39	157	247	238	245	236	282.68	228	260	261	320.67	HCF101	XP_022842602.1 fe-S cluster assembly factor HCF101, chloroplastic-like isoform X1 [Olea europaea var. sylvestris] [Olea europaea]	-	-	-	-	-	-	-
evm.model.Contig10.100-gene	41.32	37.65	41.7	34.7	36.17	30.89	31.38	36.96	32.56	42.59	36.62	36.87	792	792	749	669	691	676	496	668	562	716	611	793	At1g54220	XP_022844508.1 dihydrolipoyllysine-residue acetyltransferase component 2 of pyruvate dehydrogenase complex, mitochondrial-like [Olea europaea var. sylvestris] [Olea europaea]	Metabolism;Metabolism;Metabolism;Metabolism;Metabolism;Metabolism	Global and overview maps;Global and overview maps;Global and overview maps;Carbohydrate metabolism;Carbohydrate metabolism;Carbohydrate metabolism	ko01100//Metabolic pathways;ko01110//Biosynthesis of secondary metabolites;ko01200//Carbon metabolism;ko00010//Glycolysis / Gluconeogenesis;ko00620//Pyruvate metabolism;ko00020//Citrate cycle (TCA cycle)	K00627;K00627;K00627;K00627;K00627;K00627	-	-	GO:0008152//metabolic process
evm.model.Contig10.101-gene	9.21	8.67	13	7.83	10.88	14.32	8.47	6.3	10.4	3.73	6.66	9	62	64	82	53	73	110	47	40	63	22	39	68	TIM23-1	XP_022844521.1 mitochondrial import inner membrane translocase subunit TIM23-2-like [Olea europaea var. sylvestris] [Olea europaea]	-	-	-	-	-	-	-
evm.model.Contig10.102-gene	47.13	44.14	49.96	42.88	39.94	42.6	42.17	38.01	39.47	37.43	34.74	37.61	1473	1514	1463	1348	1244	1520	1087	1120	1111	1026	945	1319	At3g02760	PIN05342.1 Histidyl-tRNA synthetase [Handroanthus impetiginosus]	Genetic Information Processing	Translation	ko00970//Aminoacyl-tRNA biosynthesis	K01892	GO:0005737//cytoplasm	-	-
evm.model.Contig10.104-gene	63.38	58.22	63.73	56.86	52.68	48.91	70.35	70.65	68.53	55.85	56.84	56.75	2470	2490	2327	2229	2046	2176	2261	2596	2405	1909	1928	2482	TPR4	XP_011073420.1 topless-related protein 4 [Sesamum indicum]	-	-	-	-	-	GO:0005515//protein binding	-
evm.model.Contig10.106-gene	23.58	26.53	31.5	26.52	26.68	27.14	16.96	20.27	16.16	13.35	14.29	10.87	290	358	363	328	327	381	172	235	179	144	153	150	At3g15890	PIN22042.1 Serine/threonine protein kinase [Handroanthus impetiginosus]	-	-	-	-	-	GO:0004672//protein kinase activity	-
evm.model.Contig10.107-gene	0.5	0.49	0.18	0	0.12	0.25	0	0.18	0	0	0	0	8.75	9.45	3	0	2.04	5	0	3.01	0	0	0	0	-	XP_021639702.1 signal recognition particle 54 kDa protein 2 [Hevea brasiliensis]	Genetic Information Processing	Folding, sorting and degradation	ko03060//Protein export	K03106	-	GO:0005525//GTP binding	-
evm.model.Contig10.108-gene	0	0	0	0	0	0	0	0	0	0	0	0	0	0	0	0	0	0	0	0	0	0	0	0	-	TEY86715.1 signal recognition particle subunit SRP54 [Salvia splendens]	Genetic Information Processing	Folding, sorting and degradation	ko03060//Protein export	K03106	-	GO:0005525//GTP binding	-
evm.model.Contig10.109-gene	40.47	41.29	46.01	39.51	39.42	36.16	36.7	33.98	31.45	30.14	26.31	32.57	708.82	793.56	755	696	687.96	723	530	561	495.93	463	401	640	-	XP_021628629.1 signal recognition particle 54 kDa protein 2 isoform X1 [Manihot esculenta]	Genetic Information Processing	Folding, sorting and degradation	ko03060//Protein export	K03106	-	GO:0005525//GTP binding	-
evm.model.Contig10.11-gene	0	0	0	0	0	0	0	0	0.9	0	0	0	0	0	0	0	0	0	0	0	4	0	0	0	--	XP_022842605.1 heavy metal-associated isoprenylated plant protein 45 [Olea europaea var. sylvestris] [Olea europaea]	-	-	-	-	-	-	GO:0030001//metal ion transport
evm.model.Contig10.110-gene	1.23	2.24	2.38	2.22	2.01	1.41	1.87	1.88	1.71	1.93	3.18	0.82	16	32	29	29	26	21	20	23	20	22	36	12	purB	XP_028058958.1 uncharacterized protein LOC114262762 isoform X2 [Camellia sinensis]	Metabolism;Metabolism;Metabolism;Metabolism	Global and overview maps;Global and overview maps;Nucleotide metabolism;Amino acid metabolism	ko01100//Metabolic pathways;ko01110//Biosynthesis of secondary metabolites;ko00230//Purine metabolism;ko00250//Alanine, aspartate and glutamate metabolism	K01756;K01756;K01756;K01756	-	GO:0004018//N6-(1,2-dicarboxyethyl)AMP AMP-lyase (fumarate-forming) activity	-
evm.model.Contig10.111-gene	6.76	8.42	9.75	8.26	9.06	9.2	8.07	8.66	7.11	7.18	5.95	7.44	188	257	254	231	251	292	185	227	178	175	144	232	FRS8	XP_022852019.1 protein FAR1-RELATED SEQUENCE 8-like [Olea europaea var. sylvestris] [Olea europaea]	-	-	-	-	-	GO:0008270//zinc ion binding	-
evm.model.Contig10.112-gene	1.67	1.9	4.45	1.38	0.28	0.97	0	0	0.31	0	0	0.12	12	15	30	10	2	8	0	0	2	0	0	1	VQ11	XP_022852010.1 VQ motif-containing protein 11-like [Olea europaea var. sylvestris] [Olea europaea]	-	-	-	-	-	-	-
evm.model.Contig10.113-gene	0	0	0	0	0	0	0	0	0	0	0	0	0	0	0	0	0	0	0	0	0	0	0	0	DPE2	XP_022883170.1 4-alpha-glucanotransferase DPE2-like [Olea europaea var. sylvestris] [Olea europaea]	Metabolism;Metabolism;Metabolism	Global and overview maps;Global and overview maps;Carbohydrate metabolism	ko01100//Metabolic pathways;ko01110//Biosynthesis of secondary metabolites;ko00500//Starch and sucrose metabolism	K00705;K00705;K00705	-	GO:2001070//starch binding	-
evm.model.Contig10.114-gene	41.19	43.47	41.12	45.15	44.26	46.53	31.39	33.55	27.84	28.15	30.11	29.01	759	879	709.98	837	813	979	477	582.84	462	455	483	600	GLPK	XP_022852013.1 glycerol kinase-like isoform X1 [Olea europaea var. sylvestris] [Olea europaea]	Metabolism;Organismal Systems;Metabolism	Global and overview maps;Environmental adaptation;Lipid metabolism	ko01100//Metabolic pathways;ko04626//Plant-pathogen interaction;ko00561//Glycerolipid metabolism	K00864;K00864;K00864	-	-	GO:0005975//carbohydrate metabolic process
evm.model.Contig10.115-gene	2.42	5.29	4.65	1.6	3.07	3.81	4.89	3.93	4.12	5.33	5.37	5.46	15	36	27	10	19	27	25	23	23	29	29	38	CNB1	XP_022852012.1 calcineurin subunit B-like [Olea europaea var. sylvestris] [Olea europaea]	-	-	-	-	-	GO:0005509//calcium ion binding	-
evm.model.Contig10.116-gene	0	0	0	0	0	0	0	0	0	0	0	0	0	0	0	0	0	0	0	0	0	0	0	0	--	XP_022852009.1 uncharacterized protein LOC111373677 [Olea europaea var. sylvestris] [Olea europaea]	-	-	-	-	-	-	-
evm.model.Contig10.117-gene	50.47	46.38	50.48	36.82	40.91	41.79	66.77	63.68	64.37	75.23	75.74	73.52	1878	1893.84	1760	1378	1517	1775.18	2049	2234	2157	2455	2453	3070	RH35	TEY58013.1 ATP-dependent RNA helicase DDX41 [Salvia splendens]	-	-	-	-	-	GO:0003676//nucleic acid binding	-
evm.model.Contig10.118-gene	15.17	15.56	17.13	27.34	26.17	29.4	37.44	37.78	35.81	33.75	28.33	31.13	310	349	328	562	533	686	631	728	659	605	504	714	FBXL13	XP_022862178.1 F-box/LRR-repeat protein 14 isoform X1 [Olea europaea var. sylvestris] [Olea europaea]	-	-	-	-	-	GO:0005515//protein binding	-
evm.model.Contig10.119-gene	13.85	14.98	18	16.65	13.65	17.09	21.65	18.67	13.13	12.77	12.8	12.62	225	267	274	272	221	317	290	286	192	182	181	230	WIN1	XP_022862176.1 acetylornithine aminotransferase, chloroplastic/mitochondrial-like [Olea europaea var. sylvestris] [Olea europaea]	Metabolism;Metabolism;Metabolism;Metabolism;Metabolism	Global and overview maps;Global and overview maps;Global and overview maps;Global and overview maps;Amino acid metabolism	ko01100//Metabolic pathways;ko01110//Biosynthesis of secondary metabolites;ko01230//Biosynthesis of amino acids;ko01210//2-Oxocarboxylic acid metabolism;ko00220//Arginine biosynthesis	K00818;K00818;K00818;K00818;K00818	-	GO:0008483//transaminase activity	-
evm.model.Contig10.12-gene	25.26	25.43	23.18	24.92	25.06	24.61	41.5	43.07	40.78	47.06	43.07	43.43	527	582	453	523	521	586	714	847	766	861	782	1016.53	--	XP_022843191.1 uncharacterized protein LOC111366718 [Olea europaea var. sylvestris] [Olea europaea]	-	-	-	-	-	GO:0003677//DNA binding	-
evm.model.Contig10.120-gene	0.2	0	0	0	0	0	0	0	0	0	0	0	2	0	0	0	0	0	0	0	0	0	0	0	ERF084	XP_022862183.1 ethylene-responsive transcription factor ERF084-like [Olea europaea var. sylvestris] [Olea europaea]	-	-	-	-	-	GO:0003700//transcription factor activity, sequence-specific DNA binding	-
evm.model.Contig10.121-gene	7.07	2.72	2.59	4.83	5.1	6.09	4.82	9.02	7.73	5.79	6.6	5.31	64	27	22	44	46	63	36	77	63	46	52	54	--	XP_022862181.1 uncharacterized protein LOC111382435 [Olea europaea var. sylvestris] [Olea europaea]	-	-	-	-	-	-	-
evm.model.Contig10.123-gene	15.52	14.67	14.24	10.88	14.37	13.71	5.5	5.66	5.93	5.58	5.62	5.07	174.44	181	150	123	161	176	51	60	60	55	55	64	--	XP_022862174.1 uncharacterized protein LOC111382432 isoform X1 [Olea europaea var. sylvestris] [Olea europaea]	-	-	-	-	-	-	-
evm.model.Contig10.124-gene	0.15	0	0	0.03	0	0	0	0	0	0	0	0	5	0	0	1	0	0	0	0	0	0	0	0	PMA4	XP_022862182.1 plasma membrane ATPase 4-like [Olea europaea var. sylvestris] [Olea europaea]	Metabolism;Metabolism	Global and overview maps;Energy metabolism	ko01100//Metabolic pathways;ko00190//Oxidative phosphorylation	K01535;K01535	-	-	GO:0006754//ATP biosynthetic process
evm.model.Contig10.125-gene	0.71	0.32	0.38	0.71	0	0.16	0	0	0	0	0	0	4	2	2	4	0	1	0	0	0	0	0	0	ERF003	XP_022842116.1 ethylene-responsive transcription factor ERF003-like [Olea europaea var. sylvestris] [Olea europaea]	-	-	-	-	-	GO:0003700//transcription factor activity, sequence-specific DNA binding	-
evm.model.Contig10.126-gene	0.27	0.86	1.15	0.67	0.27	0	0	0.57	0.15	0	0	0.36	2	7	8	5	2	0	0	4	1	0	0	3	At4g17486	XP_022853322.1 deSI-like protein At4g17486 isoform X1 [Olea europaea var. sylvestris] [Olea europaea]	-	-	-	-	-	-	-
evm.model.Contig10.127-gene	65.07	61.75	63.2	44.29	41.59	41.37	29.08	26.1	33.86	24.81	21.99	21.85	2309	2404.25	2101	1581	1471	1676	851	873	1082	772	679	870	FDM1	XP_022853939.1 factor of DNA methylation 1-like [Olea europaea var. sylvestris] [Olea europaea]	-	-	-	-	-	-	GO:0031047//gene silencing by RNA
evm.model.Contig10.128-gene	26.93	25.3	21.81	26.16	25.58	28.38	30.03	30.21	22	23.65	25.49	21.8	261	269	198	255	247	314	240	276	192	201	215	237	CAF1-6	XP_022853943.1 probable CCR4-associated factor 1 homolog 6 [Olea europaea var. sylvestris] [Olea europaea]	Genetic Information Processing	Folding, sorting and degradation	ko03018//RNA degradation	K12581	-	-	-
evm.model.Contig10.129-gene	25.01	25.02	26.64	24.4	25.34	26.37	25.52	25.54	22.9	21.25	25.24	21.12	593	651	592	582	599	714	499	571	489	442	521	562	Cherp	XP_022851041.1 calcium homeostasis endoplasmic reticulum protein-like isoform X1 [Olea europaea var. sylvestris] [Olea europaea]	-	-	-	-	-	GO:0003723//RNA binding	-
evm.model.Contig10.13-gene	14.91	13.91	13	12.86	12.66	11.57	11.77	11.8	9.83	11.42	13.34	13.21	954.92	978	780	828.94	808.51	846	622	712.88	567	641.48	744	949.94	FAB1B	XP_022843196.1 1-phosphatidylinositol-3-phosphate 5-kinase FAB1B-like isoform X1 [Olea europaea var. sylvestris] [Olea europaea]	Metabolism;Cellular Processes;Environmental Information Processing;Metabolism	Global and overview maps;Transport and catabolism;Signal transduction;Carbohydrate metabolism	ko01100//Metabolic pathways;ko04145//Phagosome;ko04070//Phosphatidylinositol signaling system;ko00562//Inositol phosphate metabolism	K00921;K00921;K00921;K00921	-	GO:0046872//metal ion binding	-
evm.model.Contig10.130-gene	1.81	1.84	2.81	1.97	1.69	1.95	0.95	2.1	1.33	0.94	0.71	0.62	44	49	64	48	41	54	19	48	29	20	15	17	pds5b-b	XP_011073330.1 uncharacterized protein LOC105158314 [Sesamum indicum]	-	-	-	-	-	-	-
evm.model.Contig10.131-gene	0	0.1	0.45	0.31	0.95	0.55	0	0.33	0.58	0.12	0	0	0	1	4	3	9	6	0	3	5	1	0	0	CCR1	XP_022841510.1 cinnamoyl-CoA reductase 1-like [Olea europaea var. sylvestris] [Olea europaea]	Metabolism;Metabolism;Metabolism	Global and overview maps;Global and overview maps;Biosynthesis of other secondary metabolites	ko01100//Metabolic pathways;ko01110//Biosynthesis of secondary metabolites;ko00940//Phenylpropanoid biosynthesis	K09753;K09753;K09753	-	GO:0003824//catalytic activity	-
evm.model.Contig10.134-gene	13.56	15.72	14.48	36.11	36.82	37.89	9.47	11.34	7.98	4.56	5.96	3.51	217	276	217	581	587	692	125	171	115	64	83	63	CIPK25	XP_022853948.1 CBL-interacting serine/threonine-protein kinase 5-like [Olea europaea var. sylvestris] [Olea europaea]	-	-	-	-	-	GO:0004672//protein kinase activity	-
evm.model.Contig10.135-gene	0.1	0.09	0	0.1	1.76	0.17	0.24	0.1	0.11	0.44	0	0.17	1	1	0	1	18	2	2	1	1	4	0	2	WRKY40	XP_022853959.1 probable WRKY transcription factor 40 [Olea europaea var. sylvestris] [Olea europaea]	-	-	-	-	-	GO:0003700//transcription factor activity, sequence-specific DNA binding	-
evm.model.Contig10.136-gene	14.83	12.65	11.38	16.08	13.08	12.4	11.29	11.14	11.86	8.92	8.95	10.26	769	720	553	839	676	734	483	545	554	406	404	597	ABCC13	XP_022853952.1 ABC transporter C family member 13 isoform X4 [Olea europaea var. sylvestris] [Olea europaea]	Environmental Information Processing	Membrane transport	ko02010//ABC transporters	K05674	-	GO:0005524//ATP binding	-
evm.model.Contig10.137-gene	6.28	6.01	5.14	4.75	4.55	3.35	5.5	2.43	4.56	2.79	2.68	4.12	159	167	122	121	115	97	115	58	104	62	59	117	At1g80870	XP_022853960.1 putative receptor-like protein kinase At1g80870 [Olea europaea var. sylvestris] [Olea europaea]	-	-	-	-	-	GO:0004672//protein kinase activity	-
evm.model.Contig10.138-gene	1	0.3	0.36	0	1	1.75	2.83	1.06	2.22	1.9	3.45	2.08	3	1	1	0	3	6	7	3	6	5	9	7	--	XP_022853961.1 uncharacterized protein LOC111375379 [Olea europaea var. sylvestris] [Olea europaea]	-	-	-	-	-	-	-
evm.model.Contig10.139-gene	9.89	11.35	13.68	13.83	21.69	15.56	11.1	12.62	13.22	11.27	12.62	10.93	54	68	70	76	118.09	97	50	65	65	54	60	67	ATJ8	XP_022842668.1 chaperone protein dnaJ 8, chloroplastic-like [Olea europaea var. sylvestris] [Olea europaea]	-	-	-	-	-	-	-
evm.model.Contig10.14-gene	12.37	12.64	13.43	12.29	13.77	12.33	13.96	12.21	14.13	13.2	12.73	11.47	173	194	176	173	192	197	161	161	178	162	155	180	eif2b1	XP_022843206.1 translation initiation factor eIF-2B subunit alpha-like [Olea europaea var. sylvestris] [Olea europaea]	Genetic Information Processing	Translation	ko03013//RNA transport	K03239	-	-	GO:0044237//cellular metabolic process
evm.model.Contig10.140-gene	22.95	23.36	19.62	16.74	19.93	20.63	24.73	24.27	17.96	21.42	20.12	24.39	342	382	274	251	296	351	304	341	241	280	261	408	Os02g0180000	XP_022853962.1 probable protein phosphatase 2C 60 isoform X1 [Olea europaea var. sylvestris] [Olea europaea]	-	-	-	-	-	GO:0003824//catalytic activity	-
evm.model.Contig10.142-gene	64.87	65.43	63.58	47.97	53.14	49.09	53.36	50.35	47.49	43.99	42.3	37.12	992	1098	911	738	810	857	673	726	654	590	563	637	HST	XP_022853964.1 shikimate O-hydroxycinnamoyltransferase isoform X1 [Olea europaea var. sylvestris] [Olea europaea]	Metabolism;Metabolism;Metabolism;Metabolism;Metabolism	Global and overview maps;Global and overview maps;Biosynthesis of other secondary metabolites;Biosynthesis of other secondary metabolites;Biosynthesis of other secondary metabolites	ko01100//Metabolic pathways;ko01110//Biosynthesis of secondary metabolites;ko00940//Phenylpropanoid biosynthesis;ko00941//Flavonoid biosynthesis;ko00945//Stilbenoid, diarylheptanoid and gingerol biosynthesis	K13065;K13065;K13065;K13065;K13065	-	GO:0016747//transferase activity, transferring acyl groups other than amino-acyl groups	-
evm.model.Contig10.143-gene	1.26	1.29	1.19	0.15	0.22	0.13	0	0.16	0	0	0	0	17	19	15	2	3	2	0	2	0	0	0	0	FAD12	XP_022849107.1 delta(12)-acyl-lipid-desaturase-like [Olea europaea var. sylvestris] [Olea europaea]	Metabolism;Metabolism;Metabolism	Global and overview maps;Global and overview maps;Lipid metabolism	ko01100//Metabolic pathways;ko01212//Fatty acid metabolism;ko01040//Biosynthesis of unsaturated fatty acids	K10256;K10256;K10256	-	GO:0016717//oxidoreductase activity, acting on paired donors, with oxidation of a pair of donors resulting in the reduction of molecular oxygen to two molecules of water	-
evm.model.Contig10.144-gene	0.08	0.07	0	0.05	0.05	0	0	0	0	0.06	0.12	0	1.63	1.55	0	1	1	0	0	0	0	1	2	0	NPF7.1	XP_028103156.1 protein NRT1/ PTR FAMILY 7.1-like isoform X2 [Camellia sinensis]	-	-	-	-	-	GO:0005215//transporter activity	-
evm.model.Contig10.145-gene	1.95	1.29	1.45	1.53	1.6	1.19	0.29	0	0.39	0.27	0	0.11	33	24	23	26	27	23	4	0	6	4	0	2	HSP70	XP_022885666.1 heat shock 70 kDa protein [Olea europaea var. sylvestris] [Olea europaea]	Genetic Information Processing;Genetic Information Processing;Cellular Processes	Folding, sorting and degradation;Transcription;Transport and catabolism	ko04141//Protein processing in endoplasmic reticulum;ko03040//Spliceosome;ko04144//Endocytosis	K03283;K03283;K03283	-	-	-
evm.model.Contig10.146-gene	3.16	3.52	2.77	2.72	2.04	3.2	2.81	2.53	1.64	1.92	2.66	1.94	45	55	37	39	29	52	33	34	21	24	33	31	--	XP_022859023.1 mitogen-activated protein kinase kinase kinase 17-like [Olea europaea var. sylvestris] [Olea europaea]	-	-	-	-	-	GO:0004672//protein kinase activity	-
evm.model.Contig10.147-gene	5.66	4.2	3.51	4.24	3.72	5.51	4.41	3.93	3.57	4.22	4.02	2.99	81	66	47	61	53	90	52	53	46	53	50	48	--	XP_022859021.1 mitogen-activated protein kinase kinase kinase 17-like [Olea europaea var. sylvestris] [Olea europaea]	-	-	-	-	-	GO:0004672//protein kinase activity	-
evm.model.Contig10.148-gene	2.77	2.85	2.4	2.36	1.98	1.11	3.35	1.68	1.93	3.33	2.18	3.94	70	79	57	60	50	32	70	40	44	74	48	112	--	XP_011073303.1 uncharacterized protein LOC105158293 isoform X2 [Sesamum indicum]	-	-	-	-	-	-	-
evm.model.Contig10.149-gene	15.43	25.76	17.31	32.3	35.14	30.92	28.61	26.52	33.02	32.17	38.11	35.17	274	502	288	577	622	627	419	444	528	501	589	701	--	XP_022859025.1 uncharacterized protein LOC111379823 isoform X1 [Olea europaea var. sylvestris] [Olea europaea]	-	-	-	-	-	-	-
evm.model.Contig10.15-gene	61.21	62.39	56.79	59.58	61.57	61.68	23.25	24.66	20.7	24.78	25.5	23.2	811	907	705	794	813	933	254	308	247	288	294	345	RAP2-12	XP_022843213.1 ethylene-responsive transcription factor RAP2-12-like [Olea europaea var. sylvestris] [Olea europaea]	-	-	-	-	-	GO:0003700//transcription factor activity, sequence-specific DNA binding	-
evm.model.Contig10.150-gene	0	0	0	0	0	0	0	0	0	0	0	0	0	0	0	0	0	0	0	0	0	0	0	0	--	XP_022885342.1 uncharacterized protein LOC111401717 [Olea europaea var. sylvestris] [Olea europaea]	-	-	-	-	-	-	-
evm.model.Contig10.151-gene	19.08	16.3	20.89	3.92	2.9	3.58	0.17	0.82	0.63	0	0.16	0.06	271	254	278	56	41	58	2	11	8	0	2	1	TULP8	XP_022842235.1 tubby-like protein 8 [Olea europaea var. sylvestris] [Olea europaea]	-	-	-	-	-	-	-
evm.model.Contig10.154-gene	0.12	0.76	0.13	1.06	0.24	1.14	1.73	0.63	1.45	1.08	1.23	2.01	1	7	1	9	2	11	12	5	11	8	9	19	--	XP_022842254.1 E3 ubiquitin-protein ligase arih1l-like [Olea europaea var. sylvestris] [Olea europaea]	-	-	-	-	-	GO:0004842//ubiquitin-protein transferase activity	-
evm.model.Contig10.155-gene	0.48	0.99	0.52	1.44	1.09	0.95	2.78	0.26	2.01	0.55	1.11	1.83	4	9	4	12	9	9	19	2	15	4	8	17	rnf144a	XP_009622499.1 PREDICTED: probable E3 ubiquitin-protein ligase RNF217 [Nicotiana tomentosiformis]	-	-	-	-	-	GO:0004842//ubiquitin-protein transferase activity	-
evm.model.Contig10.156-gene	0	0	0	0	0	0	0	0	0	0	0	0	0	0	0	0	0	0	0	0	0	0	0	0	--	XP_016432933.1 PREDICTED: uncharacterized protein LOC107759487 [Nicotiana tabacum]	-	-	-	-	-	-	-
evm.model.Contig10.157-gene	27.85	24.03	25.2	32.07	31.12	30.72	40.81	42.32	42.73	37.05	37.68	36.3	940	890	797	1089	1047	1184	1136	1347	1299	1097	1107	1375	CLPD	XP_011073259.1 chaperone protein ClpD, chloroplastic [Sesamum indicum]	-	-	-	-	-	GO:0005524//ATP binding	-
evm.model.Contig10.16-gene	1.12	0.91	0.4	0.99	0.62	0.65	0.15	0.13	0.55	0	0	0.11	9	8	3	8	5	6	1	1	4	0	0	1	--	XP_022843220.1 uncharacterized protein LOC111366750 [Olea europaea var. sylvestris] [Olea europaea]	-	-	-	-	-	-	-
evm.model.Contig10.161-gene	0.34	0.7	0.26	0.15	0.03	0.24	0.52	0.07	0	0.1	0	0.03	11	25	8	5	1	9	14	2	0	3	0	1	RBOHC	XP_022842676.1 respiratory burst oxidase homolog protein C-like isoform X1 [Olea europaea var. sylvestris] [Olea europaea]	Organismal Systems;Environmental Information Processing	Environmental adaptation;Signal transduction	ko04626//Plant-pathogen interaction;ko04016//MAPK signaling pathway - plant	K13447;K13447	-	GO:0005509//calcium ion binding	-
evm.model.Contig10.162-gene	1.19	1.76	0.95	0.74	1.04	4.29	2.34	4.1	2.31	1.36	2.56	2.91	8	13	6	5	7	33	13	26	14	8	15	22	Os11g0537300	XP_022842683.1 germin-like protein subfamily 3 member 4 [Olea europaea var. sylvestris] [Olea europaea]	-	-	-	-	-	GO:0045735//nutrient reservoir activity	-
evm.model.Contig10.163-gene	3.24	3.5	3.91	2.92	2.17	2.52	3.27	2.35	3.4	2.05	1.1	2.94	54	64	61	49	36	48	45	37	51	30	16	55	gatA	XP_022842286.1 uncharacterized protein LOC111365936 isoform X2 [Olea europaea var. sylvestris] [Olea europaea]	-	-	-	-	-	GO:0004040//amidase activity	-
evm.model.Contig10.164-gene	1.55	2.4	1.96	2.62	3.05	1.91	0.35	1.03	0.51	0.65	0.33	0.31	27	46	32	46	53	38	5	17	8	10	5	6	CNX1	GER45584.1 calreticulin family protein [Striga asiatica]	Genetic Information Processing;Cellular Processes	Folding, sorting and degradation;Transport and catabolism	ko04141//Protein processing in endoplasmic reticulum;ko04145//Phagosome	K08054;K08054	-	GO:0005509//calcium ion binding	-
evm.model.Contig10.166-gene	4.96	4.46	4.15	3.31	2.96	3.19	3.12	2.06	4.88	3.79	4.11	4.31	79	78	62	53	47	58	41	31	70	53	57	77	SLC25A24	XP_022842686.1 calcium-binding mitochondrial carrier protein SCaMC-1-B-like isoform X1 [Olea europaea var. sylvestris] [Olea europaea]	-	-	-	-	-	GO:0005509//calcium ion binding	-
evm.model.Contig10.167-gene	113.58	112.55	115.18	176.24	177.69	184.09	658.7	680.19	687.87	605.84	616.6	609.67	1865	2028	1772	2911	2908	3451	8920	10530	10171	8725	8812	11234	--	XP_022842989.1 uncharacterized protein LOC111366462 isoform X1 [Olea europaea var. sylvestris] [Olea europaea]	-	-	-	-	-	-	-
evm.model.Contig10.168-gene	0	0.06	0	0	0	0.17	0	0.87	0	0.14	0.41	0.05	0	1	0	0	0	3.12	0	13.65	0	2	5.87	1	--	XP_022842989.1 uncharacterized protein LOC111366462 isoform X1 [Olea europaea var. sylvestris] [Olea europaea]	-	-	-	-	-	-	-
evm.model.Contig10.169-gene	0.14	0.12	0.22	0.47	0.07	1	0.49	0.1	0.38	0.23	0.71	1.15	2	2	3	7	1	16.88	6	1.35	5	3	9.13	19	--	XP_022842989.1 uncharacterized protein LOC111366462 isoform X1 [Olea europaea var. sylvestris] [Olea europaea]	-	-	-	-	-	-	-
evm.model.Contig10.17-gene	11.66	12.33	10.79	6.11	3.28	6.2	9.52	7.42	8.29	4.52	3.48	5.96	150	174	130	79	42	91	101	90	96	51	39	86	GLIP5	XP_022843224.1 GDSL esterase/lipase 5 [Olea europaea var. sylvestris] [Olea europaea]	-	-	-	-	-	GO:0016788//hydrolase activity, acting on ester bonds	-
evm.model.Contig10.170-gene	17.03	16.39	17.15	33.58	30.4	33.72	7.77	7.11	7.9	4.99	5.97	6.4	249	263	235	494	443	563	93.76	98	104	64	76	105	IRX10L	XP_022842979.1 probable beta-1,4-xylosyltransferase IRX10L [Olea europaea var. sylvestris] [Olea europaea]	-	-	-	-	-	-	-
evm.model.Contig10.171-gene	0	0	0	0	0	0	0	0	0	0	0	0	0	0	0	0	0	0	0	0	0	0	0	0	--	-	-	-	-	-	-	-	-
evm.model.Contig10.172-gene	0	0	0	0	0	0	0	0	0	0	0	0	0	0	0	0	0	0	0	0	0	0	0	0	--	XP_020420261.1 serine/threonine-protein phosphatase 7 isoform X1 [Prunus persica]	-	-	-	-	-	-	-
evm.model.Contig10.174-gene	0	0	0.12	0	0.7	0.1	0.19	0.86	0.64	0.92	0.68	1.86	0	0	1	0	6	1	1.36	7	5	7	5.1	18	ERF114	XP_022842968.1 ethylene-responsive transcription factor ERF114-like [Olea europaea var. sylvestris] [Olea europaea]	-	-	-	-	-	GO:0003700//transcription factor activity, sequence-specific DNA binding	-
evm.model.Contig10.175-gene	39.45	41.95	38.88	38.83	40.51	38.65	26.25	26.64	25.4	25.07	28.69	27.98	809	944	747	801	828	905	444	515	469	451	512	644	BON1	XP_022842952.1 protein BONZAI 1-like [Olea europaea var. sylvestris] [Olea europaea]	-	-	-	-	-	GO:0005544//calcium-dependent phospholipid binding	-
evm.model.Contig10.176-gene	3.14	2.55	2.28	1.74	1.23	1.57	1.38	1.11	1.07	2.09	0.65	1.32	72	64	49	40	28	41	26	24	22	42	13	34	HAT2	XP_022842938.1 U5 small nuclear ribonucleoprotein 40 kDa protein isoform X1 [Olea europaea var. sylvestris] [Olea europaea]	-	-	-	-	-	GO:0005515//protein binding	-
evm.model.Contig10.177-gene	0.58	0.83	0.26	0	0	0	0	0	0	0	0	0	7	11	3	0	0	0	0	0	0	0	0	0	SCRM	XP_022842694.1 transcription factor ICE1-like [Olea europaea var. sylvestris] [Olea europaea]	-	-	-	-	-	GO:0046983//protein dimerization activity	-
evm.model.Contig10.178-gene	0	0	0	0	0	0	0.16	0	0	0	0	0	0	0	0	0	0	0	1	0	0	0	0	0	At5g58730	XP_027162727.1 5-amino-6-(5-phospho-D-ribitylamino)uracil phosphatase, chloroplastic isoform X2 [Coffea eugenioides]	-	-	-	-	-	-	-
evm.model.Contig10.179-gene	14.7	18.35	16.66	11.58	10.61	10.78	9.74	12.73	9.55	5.57	5.84	6.44	289	396	307	229	208	242	158	236	169	96	100	142	SCRM	XP_022842930.1 transcription factor ICE1-like [Olea europaea var. sylvestris] [Olea europaea]	-	-	-	-	-	GO:0046983//protein dimerization activity	-
evm.model.Contig10.180-gene	75.44	91.13	84.66	67.4	74.41	75.76	53.59	43.68	53.76	8.88	13.93	10.63	949	1258	997.86	852.87	932.92	1088	556	518	609	98	152.48	150	GS1-1	XP_022842908.1 glutamine synthetase cytosolic isozyme 1-like [Olea europaea var. sylvestris] [Olea europaea]	Metabolism;Metabolism;Metabolism;Metabolism;Metabolism;Metabolism	Global and overview maps;Global and overview maps;Carbohydrate metabolism;Amino acid metabolism;Energy metabolism;Amino acid metabolism	ko01100//Metabolic pathways;ko01230//Biosynthesis of amino acids;ko00630//Glyoxylate and dicarboxylate metabolism;ko00250//Alanine, aspartate and glutamate metabolism;ko00910//Nitrogen metabolism;ko00220//Arginine biosynthesis	K01915;K01915;K01915;K01915;K01915;K01915	-	GO:0004356//glutamate-ammonia ligase activity	-
evm.model.Contig10.181-gene	0	0	0	0	0	0	0	0	0	0	0	0	0	0	0	0	0	0	0	0	0	0	0	0	--	XP_022841508.1 stromal processing peptidase, chloroplastic [Olea europaea var. sylvestris] [Olea europaea]	-	-	-	-	-	-	-
evm.model.Contig10.183-gene	0	0	0	0	0	0	0	0	0	0	0	0	0	0	0	0	0	0	0	0	0	0	0	0	ERF114	XP_022842691.1 ethylene-responsive transcription factor ERF113-like [Olea europaea var. sylvestris] [Olea europaea]	-	-	-	-	-	GO:0003700//transcription factor activity, sequence-specific DNA binding	-
evm.model.Contig10.186-gene	154.81	163.71	144.63	171.68	200.18	192.15	256.71	239.91	281.43	192.69	210.64	187.9	1091	1266	955	1217	1406	1546	1492	1594	1786	1191	1292	1486	NUDT17	XP_022842887.1 nudix hydrolase 17, mitochondrial-like [Olea europaea var. sylvestris] [Olea europaea]	-	-	-	-	-	GO:0016787//hydrolase activity	-
evm.model.Contig10.187-gene	89.05	82.82	83.65	71.95	65.66	65.29	7.53	5.05	6.85	1.79	1.42	1.63	2093	2136	1842	1701	1538	1752	146	112	145	37	29	43	RKL1	XP_022842875.1 probable inactive receptor kinase At1g48480 [Olea europaea var. sylvestris] [Olea europaea]	-	-	-	-	-	GO:0004672//protein kinase activity	-
evm.model.Contig10.188-gene	34.16	26.98	31.15	35.33	32.63	32.27	26.13	32.92	27.37	25.26	23.46	27.16	1566	1357	1338	1629	1491	1689	988	1423	1130	1015.72	936	1397	IREH1	XP_022842864.1 probable serine/threonine protein kinase IREH1 [Olea europaea var. sylvestris] [Olea europaea]	-	-	-	-	-	GO:0004672//protein kinase activity	-
evm.model.Contig10.189-gene	43.94	40.11	38.55	45.39	41.18	46.09	52.04	55.39	48.01	47.33	46.62	44.8	562	563	462	584	525	673	549	668	553	531	519	643	TIFY6B	XP_022842826.1 protein TIFY 6B-like isoform X1 [Olea europaea var. sylvestris] [Olea europaea]	Environmental Information Processing	Signal transduction	ko04075//Plant hormone signal transduction	K13464	-	-	-
evm.model.Contig10.19-gene	0	0.2	0	0	0	0	0	0	0	0	0	0	0	2	0	0	0	0	0	0	0	0	0	0	1a	XP_022842608.1 uncharacterized protein C4F10.09c [Olea europaea var. sylvestris] [Olea europaea]	-	-	-	-	-	-	-
evm.model.Contig10.191-gene	17.24	14.98	16.23	21.95	19.89	19.05	23.94	22.35	21.23	23.98	22.78	22.35	413	394	364.37	529	475	521	473	505	458	504	475	601	HRD3A	XP_022842797.1 ERAD-associated E3 ubiquitin-protein ligase component HRD3A-like [Olea europaea var. sylvestris] [Olea europaea]	Genetic Information Processing	Folding, sorting and degradation	ko04141//Protein processing in endoplasmic reticulum	K14026	-	-	-
evm.model.Contig10.192-gene	12.04	12.6	11.74	10.01	11.16	7.05	9.31	7.36	7.23	7	7.34	6.95	196	225	179	164	181	131	125	113	106	100	104	127	POT1B	XP_022842806.1 protection of telomeres protein 1b isoform X1 [Olea europaea var. sylvestris] [Olea europaea]	-	-	-	-	-	-	GO:0000723//telomere maintenance
evm.model.Contig10.193-gene	4.1	5.61	1.28	1.19	2.06	3.29	3.94	1.45	3.61	3.51	2.55	5.64	24	36	7	7	12	22	19	8	19	18	13	37	CAR4	XP_022842787.1 protein C2-DOMAIN ABA-RELATED 4-like [Olea europaea var. sylvestris] [Olea europaea]	-	-	-	-	-	-	-
evm.model.Contig10.194-gene	4.07	5.14	4.69	0.25	0.83	0.44	0.4	0.7	0.46	0	0.57	0.44	49	68	53	3	10	6	4	8	5	0	6	6	WOX1	XP_022842776.1 WUSCHEL-related homeobox 1-like [Olea europaea var. sylvestris] [Olea europaea]	-	-	-	-	-	GO:0003677//DNA binding	-
evm.model.Contig10.195-gene	311.49	340.48	347.11	123.2	125.15	131.51	7.77	9.59	10.04	1.04	1.31	3.98	2722	3265	2842	1083	1090	1312	56	79	79	8	10	39	At1g18250	XP_022842743.1 thaumatin-like protein isoform X3 [Olea europaea var. sylvestris] [Olea europaea]	-	-	-	-	-	-	-
evm.model.Contig10.196-gene	0	0	0	0	0	0	0	0	0	0	0	0	0	0	0	0	0	0	0	0	0	0	0	0	--	XP_022842705.1 OTU domain-containing protein DDB_G0284757-like isoform X3 [Olea europaea var. sylvestris] [Olea europaea]	-	-	-	-	-	-	-
evm.model.Contig10.197-gene	3.88	4.64	3.57	0.63	1.65	1.83	0.41	0.62	1.19	1.27	0.5	0.82	80	105	69	13	34	43	7	12	22	23	9	19	--	XP_022842695.1 amino acid transporter AVT1C isoform X1 [Olea europaea var. sylvestris] [Olea europaea]	-	-	-	-	-	-	-
evm.model.Contig10.198-gene	0	0	0.9	0	0	0	0	0	0	0	0	0	0	0	3	0	0	0	0	0	0	0	0	0	--	PNT18157.1 hypothetical protein POPTR_010G226200 [Populus trichocarpa]	-	-	-	-	-	-	-
evm.model.Contig10.199-gene	30.9	29.6	33.42	32.69	37.84	37.76	49	49.93	48.32	56.29	54.71	50.98	686	721	695	730	837.27	957	897	1045	966	1096	1057	1270	PUB14	XP_022842685.1 U-box domain-containing protein 14-like [Olea europaea var. sylvestris] [Olea europaea]	-	-	-	-	-	GO:0004842//ubiquitin-protein transferase activity	-
evm.model.Contig10.2-gene	0	0.42	0.25	0	0	0.61	0	1.23	0	0.27	0	0	0	2	1	0	0	3	0	5	0	1	0	0	--	XP_022843144.1 protein NUCLEAR FUSION DEFECTIVE 6, chloroplastic/mitochondrial-like [Olea europaea var. sylvestris] [Olea europaea]	-	-	-	-	-	-	-
evm.model.Contig10.20-gene	7.48	5.72	5.83	12.72	13.85	12.47	1.34	1.12	2.77	0.44	0.33	0.21	156	131	114	267	288	297	23	22	52	8	6	5	--	XP_022842610.1 LOW QUALITY PROTEIN: uncharacterized protein LOC111366154 [Olea europaea var. sylvestris] [Olea europaea]	-	-	-	-	-	-	-
evm.model.Contig10.200-gene	9.46	10.72	10.64	9.15	6.41	10.3	2.79	4.34	8.8	4.08	3.23	5.92	37	46	39	36	25	46	9	16	31	14	11	26	--	XP_022842674.1 uncharacterized protein LOC111366199 [Olea europaea var. sylvestris] [Olea europaea]	-	-	-	-	-	-	-
evm.model.Contig10.201-gene	84.69	78.99	83.62	74.92	74.73	74.37	82.16	80.63	79.57	76.22	71.34	70.19	3241	3317	2998	2884	2850	3249	2593	2909	2742	2558	2376	3014	At1g09620	XP_022842657.1 leucine--tRNA ligase, cytoplasmic-like [Olea europaea var. sylvestris] [Olea europaea]	Genetic Information Processing	Translation	ko00970//Aminoacyl-tRNA biosynthesis	K01869	-	GO:0000166//nucleotide binding	-
evm.model.Contig10.202-gene	29.41	28.55	27.94	38.46	39.92	38.46	63.41	64.28	64.94	50.93	54.24	46.11	428	456	381	563	579	639	761	882	851	650	687	753	ACR10	XP_022842646.1 ACT domain-containing protein ACR10-like [Olea europaea var. sylvestris] [Olea europaea]	-	-	-	-	-	-	-
evm.model.Contig10.203-gene	0	0	0	0	0	0	0	0	0	0	0	0	0	0	0	0	0	0	0	0	0	0	0	0	NFD4	XP_022851978.1 protein NUCLEAR FUSION DEFECTIVE 4-like [Olea europaea var. sylvestris] [Olea europaea]	-	-	-	-	-	-	-
evm.model.Contig10.205-gene	9.02	7.85	8.74	7.14	6.85	7.7	5.4	7.56	5.74	4.6	4.98	5.77	152	145	138	121	115	148	75	120	87	68	73	109	B'BETA	XP_022842635.1 serine/threonine protein phosphatase 2A 57 kDa regulatory subunit B' beta isoform-like [Olea europaea var. sylvestris] [Olea europaea]	Genetic Information Processing	Translation	ko03015//mRNA surveillance pathway	K11584	GO:0000159//protein phosphatase type 2A complex	-	-
evm.model.Contig10.206-gene	5.36	8.18	5.47	8.69	7.02	5.92	4.45	4.51	5.76	2.92	5.36	1.97	92	154	88	150	120	116	63	73	89	44	80	38	PMR6	XP_022841476.1 probable pectate lyase 5 [Olea europaea var. sylvestris] [Olea europaea]	Metabolism;Metabolism	Global and overview maps;Carbohydrate metabolism	ko01100//Metabolic pathways;ko00040//Pentose and glucuronate interconversions	K01728;K01728	-	-	-
evm.model.Contig10.207-gene	1.17	1.64	1.53	0.18	0.63	0.55	0.76	0.76	0.3	0.61	0.1	0	13	20	16	2	7	7	7	8	3	6	1	0	--	XP_022842606.1 SHUGOSHIN 1-like isoform X1 [Olea europaea var. sylvestris] [Olea europaea]	-	-	-	-	GO:0000775//chromosome, centromeric region	-	-
evm.model.Contig10.208-gene	0	0	0.53	0.2	0	0	0	0	0.22	0	0	0	0	0	5	2	0	0	0	0	2	0	0	0	ZAT5	XP_022854794.1 zinc finger protein ZAT5-like [Olea europaea var. sylvestris] [Olea europaea]	-	-	-	-	-	GO:0003676//nucleic acid binding	-
evm.model.Contig10.209-gene	0	0	0	0	0	0	0	0	0	0	0	0	0	0	0	0	0	0	0	0	0	0	0	0	SKU5	XP_022841475.1 monocopper oxidase-like protein SKU5 [Olea europaea var. sylvestris] [Olea europaea]	-	-	-	-	-	GO:0005507//copper ion binding	-
evm.model.Contig10.21-gene	0	0	0	0	0	0	0	0	0	0	0	0	0	0	0	0	0	0	0	0	0	0	0	0	--	XP_022841883.1 uncharacterized protein LOC111365558 [Olea europaea var. sylvestris] [Olea europaea]	-	-	-	-	-	-	-
evm.model.Contig10.210-gene	42.35	37.86	40.77	39.06	42.64	39.45	58.06	65.37	64.08	63.89	68.22	64.98	582	571	525	540	584	619	658	847	793	770	816	1002	NAC078	XP_022841474.1 NAC domain containing protein 50-like isoform X2 [Olea europaea var. sylvestris] [Olea europaea]	-	-	-	-	-	GO:0003677//DNA binding	-
evm.model.Contig10.211-gene	26.33	25.21	28.27	24.09	25.13	20.77	39.63	41.13	36.58	32.82	31.18	31.95	514	540	517	473	489	463	638	757	643	562	529.67	700	NAC078	XP_022842578.1 NAC domain-containing protein 53-like isoform X1 [Olea europaea var. sylvestris] [Olea europaea]	-	-	-	-	-	GO:0003677//DNA binding	-
evm.model.Contig10.213-gene	10.32	13.47	9.76	8.98	11.77	10.37	21.47	15.67	16.02	20.46	24.12	21.95	88	126	78	77	100	101	151	126	123	153	179	210	SYNPCC7002_A1590	XP_022851910.1 uncharacterized protein LOC111373588 [Olea europaea var. sylvestris] [Olea europaea]	-	-	-	-	-	-	-
evm.model.Contig10.215-gene	0.61	1.39	0	0	0	1.34	0.74	0.65	3.05	1.74	0.7	0.82	2	5	0	0	0	5	2	2	9	5	2	3	--	XP_022851900.1 uncharacterized protein LOC111373580 [Olea europaea var. sylvestris] [Olea europaea]	-	-	-	-	-	-	-
evm.model.Contig10.216-gene	25.08	25.02	24.09	11.68	14.77	9.42	24.97	22.33	22.43	20.39	19.64	18.59	380	416	342	178	223	163	312	319	306	271	259	316	--	XP_022851900.1 uncharacterized protein LOC111373580 [Olea europaea var. sylvestris] [Olea europaea]	-	-	-	-	-	-	-
evm.model.Contig10.218-gene	0	0	0	0	0	0	0	0	0	0	0	0	0	0	0	0	0	0	0	0	0	0	0	0	At3g13860	KAE9467931.1 hypothetical protein C3L33_00166, partial [Rhododendron williamsianum]	Genetic Information Processing	Folding, sorting and degradation	ko03018//RNA degradation	K04077	-	-	-
evm.model.Contig10.219-gene	23.64	20.1	19.35	26.85	30.33	26.9	15.21	16.01	12.82	11.35	12.24	11.14	639	596	490	730	817	830	339	408	312	269	288	338	At5g04500	XP_022892564.1 glycosyltransferase family protein 64 protein C5 [Olea europaea var. sylvestris] [Olea europaea]	-	-	-	-	GO:0016021//integral component of membrane	-	-
evm.model.Contig10.22-gene	12.26	10.48	10.47	18.35	13.8	13.7	17.26	19.19	18.28	16.13	16.48	16.87	566	531	453	852	635	722	657	835	760	653	662	874	--	XP_022842611.1 mediator of RNA polymerase II transcription subunit 15a [Olea europaea var. sylvestris] [Olea europaea]	-	-	-	-	-	-	-
evm.model.Contig10.220-gene	11.92	9.83	14.94	7.52	7.59	7.62	7.34	13.45	9.45	14.02	9.56	11.46	63	57	74	40	40	46	32	67	45	65	44	68	--	XP_022841828.1 uncharacterized protein LOC111365501 [Olea europaea var. sylvestris] [Olea europaea]	-	-	-	-	-	-	-
evm.model.Contig10.221-gene	15.32	13.89	11.04	27.84	32.03	26.97	124.38	120.32	123.3	111.36	111.78	116.29	203	202	137	371	423	408	1359	1502.98	1471	1294	1289	1729	OPR1	XP_022841812.1 12-oxophytodienoate reductase 1-like [Olea europaea var. sylvestris] [Olea europaea]	Metabolism;Metabolism;Metabolism	Global and overview maps;Global and overview maps;Lipid metabolism	ko01100//Metabolic pathways;ko01110//Biosynthesis of secondary metabolites;ko00592//alpha-Linolenic acid metabolism	K05894;K05894;K05894	-	GO:0010181//FMN binding	-
evm.model.Contig10.222-gene	0	0	0	0	0	0	0	0	0	0	0	0	0	0	0	0	0	0	0	0	0	0	0	0	FAB1C	XP_022882037.1 putative 1-phosphatidylinositol-3-phosphate 5-kinase FAB1C isoform X3 [Olea europaea var. sylvestris] [Olea europaea]	Metabolism;Cellular Processes;Environmental Information Processing;Metabolism	Global and overview maps;Transport and catabolism;Signal transduction;Carbohydrate metabolism	ko01100//Metabolic pathways;ko04145//Phagosome;ko04070//Phosphatidylinositol signaling system;ko00562//Inositol phosphate metabolism	K00921;K00921;K00921;K00921	-	-	-
evm.model.Contig10.224-gene	0	0	0	0	0	0	0	0.16	0	0	0	0.34	0	0	0	0	0	0	0	2.02	0	0	0	5	OPR1	XP_022841821.1 12-oxophytodienoate reductase 1-like [Olea europaea var. sylvestris] [Olea europaea]	Metabolism;Metabolism;Metabolism	Global and overview maps;Global and overview maps;Lipid metabolism	ko01100//Metabolic pathways;ko01110//Biosynthesis of secondary metabolites;ko00592//alpha-Linolenic acid metabolism	K05894;K05894;K05894	-	GO:0010181//FMN binding	-
evm.model.Contig10.225-gene	2.5	2.11	1.8	1.8	3.01	1.97	2.58	1.72	3.12	3.14	2.44	1.34	40	37	27	29	48	36	34	26	45	44	34	24	mettl13	XP_022841797.1 methyltransferase-like protein 13 [Olea europaea var. sylvestris] [Olea europaea]	-	-	-	-	-	-	-
evm.model.Contig10.226-gene	7.74	6.52	9.26	10.26	7.18	11.61	11.52	7.21	7.16	4.55	8.35	6.58	66	61	74	88	61	113	81	58	55	34	62	63	ATL34	XP_011076903.1 RING-H2 finger protein ATL38 isoform X2 [Sesamum indicum]	-	-	-	-	-	-	-
evm.model.Contig10.227-gene	0	0	0	0	0	0	0	0	0	0	0	0	0	0	0	0	0	0	0	0	0	0	0	0	--	XP_022876108.1 uncharacterized protein LOC111394492 [Olea europaea var. sylvestris] [Olea europaea]	-	-	-	-	-	-	-
evm.model.Contig10.228-gene	6.19	5	8.17	2.85	3.97	3.24	0.39	1.69	1.06	0	0.15	0.11	97	86	120	45	62	58	5	25	15	0	2	2	UGT94E5	XP_022841836.1 beta-D-glucosyl crocetin beta-1,6-glucosyltransferase-like [Olea europaea var. sylvestris] [Olea europaea]	-	-	-	-	-	-	GO:0008152//metabolic process
evm.model.Contig10.229-gene	0.58	0.46	0	0.17	0.84	0.29	0	0	0	0	0.19	0.22	7	6	0	2	10	4	0	0	0	0	2	3	At3g05170	XP_022841438.1 phosphoglycerate mutase-like protein AT74H [Olea europaea var. sylvestris] [Olea europaea]	-	-	-	-	-	-	-
evm.model.Contig10.23-gene	49.97	56.12	60.31	50.37	41.98	48.33	67.59	70.64	64.37	84.26	71.85	71.51	787	970	890	798	659	869	878	1049	913	1164	985	1264	UBP1B	PIN09555.1 Apoptosis-promoting RNA-binding protein TIA-1/TIAR (RRM superfamily) [Handroanthus impetiginosus]	-	-	-	-	-	GO:0003676//nucleic acid binding	-
evm.model.Contig10.230-gene	23.44	26.99	31.79	41.36	40.5	51.11	11.76	6.73	12.33	5.23	4.86	4.4	133	168	169	236	229	331	55	36	63	26	24	28	--	XP_022841843.1 uncharacterized protein LOC111365517 [Olea europaea var. sylvestris] [Olea europaea]	-	-	-	-	-	-	-
evm.model.Contig10.231-gene	0	0	0	0	0	0.24	0	0	0	0	0	0	0	0	0	0	0	1	0	0	0	0	0	0	--	XP_022841437.1 tip elongation aberrant protein 1 [Olea europaea var. sylvestris] [Olea europaea]	-	-	-	-	-	-	-
evm.model.Contig10.232-gene	12	11.07	11.23	12.7	9.42	9.83	25.17	21.64	26.34	24.31	22.63	24.6	170	172	149	181	133	159	294	289	336	302	279	391	--	XP_022841891.1 organelle RRM domain-containing protein 1, chloroplastic isoform X1 [Olea europaea var. sylvestris] [Olea europaea]	-	-	-	-	-	GO:0003676//nucleic acid binding	-
evm.model.Contig10.233-gene	0	0	0	0	0	0	0	0	0	0	0	0	0	0	0	0	0	0	0	0	0	0	0	0	--	XP_022876122.1 uncharacterized protein LOC111394498 [Olea europaea var. sylvestris] [Olea europaea]	-	-	-	-	-	-	-
evm.model.Contig10.234-gene	29.16	27.38	30.39	29.77	28.28	26.4	43.43	36.43	44.23	42.06	38.57	38.63	298	307	291	306	288	308	366	351	407	377	343	443	NIFU4	XP_022841904.1 nifU-like protein 4, mitochondrial [Olea europaea var. sylvestris] [Olea europaea]	-	-	-	-	-	GO:0005506//iron ion binding	-
evm.model.Contig10.235-gene	290.57	318.22	337.8	329.87	348.99	369.68	310.3	306.74	336.97	603.15	598.33	594.97	2959	3556	3223	3379	3542	4298	2606	2945	3090	5387	5303	6799	LHCB4.2	XP_022841913.1 chlorophyll a-b binding protein CP29.2, chloroplastic [Olea europaea var. sylvestris] [Olea europaea]	Metabolism;Metabolism	Global and overview maps;Energy metabolism	ko01100//Metabolic pathways;ko00196//Photosynthesis - antenna proteins	K08915;K08915	-	-	GO:0009765//photosynthesis, light harvesting
evm.model.Contig10.236-gene	50.79	48.05	47.56	108.51	110.03	107.98	4.68	4.03	3.84	0.45	0.46	0.4	894.88	929	785	1923	1932	2172	68	67	61	7	7	8	GPAT6	XP_022841918.1 glycerol-3-phosphate 2-O-acyltransferase 6-like [Olea europaea var. sylvestris] [Olea europaea]	Metabolism;Metabolism;Metabolism;Metabolism	Global and overview maps;Global and overview maps;Lipid metabolism;Lipid metabolism	ko01100//Metabolic pathways;ko01110//Biosynthesis of secondary metabolites;ko00564//Glycerophospholipid metabolism;ko00561//Glycerolipid metabolism	K13508;K13508;K13508;K13508	-	-	GO:0008152//metabolic process
evm.model.Contig10.237-gene	12.73	12.63	14.03	16.21	15.46	15.48	16.16	18.24	14.73	15.47	15.72	12.83	214	233	221	274	259	297	224	289	223	228	230	242	At3g09030	XP_022841923.1 BTB/POZ domain-containing protein At3g09030 [Olea europaea var. sylvestris] [Olea europaea]	-	-	-	-	-	GO:0005515//protein binding	-
evm.model.Contig10.238-gene	7.66	8.06	10.04	8.69	9.54	10.13	9.85	9.49	10.45	5.33	5.02	7.19	149	172	183	170	185	225	158	174	183	91	85	157	NPF5.5	XP_022841937.1 protein NRT1/ PTR FAMILY 5.5-like isoform X1 [Olea europaea var. sylvestris] [Olea europaea]	-	-	-	-	-	GO:0005215//transporter activity	-
evm.model.Contig10.239-gene	31.24	37.04	35.55	27.14	30.63	30.03	19.87	18.42	24.16	22.15	20.78	18.83	349	454	372	305	341	383	183	194	243	217	202	236	FTSJ1	XP_022841947.1 putative tRNA (cytidine(32)/guanosine(34)-2'-O)-methyltransferase [Olea europaea var. sylvestris] [Olea europaea]	-	-	-	-	-	GO:0008168//methyltransferase activity	-
evm.model.Contig10.24-gene	6.43	4.88	3.62	4.26	1.97	8.6	6.28	4.73	9.51	2.65	2.26	5.89	36	30	19	24	11	55	29	25	48	13	11	37	LSM1B	XP_022842616.1 sm-like protein LSM1B [Olea europaea var. sylvestris] [Olea europaea]	Genetic Information Processing	Folding, sorting and degradation	ko03018//RNA degradation	K12620	-	-	GO:0000956//nuclear-transcribed mRNA catabolic process
evm.model.Contig10.240-gene	1.82	1.66	0.24	0.23	0.46	0.6	1.1	1.2	0.5	1.29	0.26	0.61	8	8	1	1	2	3	4	5	2	5	1	3	--	XP_022851745.1 uncharacterized protein LOC111373445 [Olea europaea var. sylvestris] [Olea europaea]	-	-	-	-	-	-	-
evm.model.Contig10.241-gene	28.31	30.24	30.43	8.78	8.93	8.13	26.38	26.86	30.22	14.66	20.82	15.74	436	511	439	136	137	143	335	390	419	198	279	272	SQD2	XP_022841955.1 sulfoquinovosyl transferase SQD2-like isoform X1 [Olea europaea var. sylvestris] [Olea europaea]	Metabolism;Metabolism	Global and overview maps;Lipid metabolism	ko01100//Metabolic pathways;ko00561//Glycerolipid metabolism	K06119;K06119	-	-	-
evm.model.Contig10.242-gene	6.41	3.83	5.61	12.96	10.65	14.91	4.33	3.79	4.44	1.92	3.62	3.84	61	40	50	124	101	162	34	34	38	16	30	41	DIVARICATA	XP_022841973.1 transcription factor DIVARICATA-like [Olea europaea var. sylvestris] [Olea europaea]	-	-	-	-	-	-	-
evm.model.Contig10.244-gene	0.1	1.81	0.53	0.49	0.2	0.52	0.36	1.48	2.1	0.57	0.34	1.77	1	20	5	5	2	6	3	14	19	5	3	20	RNGTT	TEY20338.1 mRNA-capping enzyme [Salvia splendens]	Genetic Information Processing	Translation	ko03015//mRNA surveillance pathway	K13917	-	GO:0004484//mRNA guanylyltransferase activity	-
evm.model.Contig10.246-gene	0.3	0	0	0	0	0.26	0	0	0	0.34	0	0	1	0	0	0	0	1	0	0	0	1	0	0	--	GER25958.1 mRNA capping enzyme family protein [Striga asiatica]	-	-	-	-	-	-	-
evm.model.Contig10.247-gene	31.45	29.22	32.5	28.88	30.21	27.94	52.63	49.95	41.01	55.1	49.55	48.54	563	574	545	520	539	571	777	843	661	865	772	975	MEX1	XP_022841980.1 maltose excess protein 1-like, chloroplastic [Olea europaea var. sylvestris] [Olea europaea]	-	-	-	-	-	-	-
evm.model.Contig10.248-gene	0.41	3.54	2.18	2.44	3.07	2.86	0	0	0	0	0	0	2	19	10	12	15	16	0	0	0	0	0	0	--	XP_022854769.1 uncharacterized protein LOC111376071 [Olea europaea var. sylvestris] [Olea europaea]	-	-	-	-	-	-	-
evm.model.Contig10.249-gene	8.72	8.69	8.37	8.34	11.42	8.25	7	3.41	5.44	3.11	4.01	5.05	160	175	144	154	209	173	106	59	90	50	64	104	At1g77220	XP_022841986.1 protein LAZ1 homolog 1 isoform X1 [Olea europaea var. sylvestris] [Olea europaea]	-	-	-	-	GO:0009522//photosystem I	-	-
evm.model.Contig10.25-gene	3.15	3.67	4.67	1.92	3.87	1.84	0.21	3.16	2.14	0.6	1.41	2.34	18	23	25	11	22	12	1	17	11	3	7	15	--	XP_022843251.1 uncharacterized protein LOC111366786 [Olea europaea var. sylvestris] [Olea europaea]	-	-	-	-	-	-	-
evm.model.Contig10.250-gene	14.78	12.69	15.2	10.65	13.65	16.51	10.78	19.76	12.73	14.9	15.5	11.07	138	130	133	100	127	176	83	174	107	122	126	116	Os01g0851400	XP_022842037.1 ataxin-3 homolog [Olea europaea var. sylvestris] [Olea europaea]	Genetic Information Processing	Folding, sorting and degradation	ko04141//Protein processing in endoplasmic reticulum	K11863	-	GO:0004843//thiol-dependent ubiquitin-specific protease activity	-
evm.model.Contig10.251-gene	22.3	22.45	20.01	24.87	24.45	21.52	24.69	24.55	30.8	24.84	25.18	25.06	345	381	290	387	377	380	315	358	429	337	339	435	CBLL1	XP_022842021.1 E3 ubiquitin-protein ligase Hakai-like isoform X2 [Olea europaea var. sylvestris] [Olea europaea]	-	-	-	-	-	GO:0003676//nucleic acid binding	-
evm.model.Contig10.253-gene	0	0	0	0	0	0	0	0	0	0.41	0	0.8	0	0	0	0	0	0	0	0	0	2	0	5	--	XP_022841419.1 protein SSUH2 homolog isoform X2 [Olea europaea var. sylvestris] [Olea europaea]	-	-	-	-	-	-	-
evm.model.Contig10.254-gene	0.49	0.57	0.48	0	0	0	0	0	0	0	0	0	11	14	10	0	0	0	0	0	0	0	0	0	At1g04910	XP_022842041.1 O-fucosyltransferase 19-like [Olea europaea var. sylvestris] [Olea europaea]	-	-	-	-	-	-	-
evm.model.Contig10.255-gene	1.43	1.82	1.83	2.13	2.15	4.12	21.62	19.21	25.02	11.87	15.73	18.05	10	14	12	15	15	33	125	127	158	73	96	142	At3g10130	XP_009794784.1 PREDICTED: heme-binding-like protein At3g10130, chloroplastic [Nicotiana sylvestris]	-	-	-	-	-	-	-
evm.model.Contig10.256-gene	45.63	50.58	48.03	19.17	14.95	18.82	0	1.16	2.44	0.72	0	0.14	291	354	287	123	95	137	0	7	14	4	0	1	--	XP_022842063.1 uncharacterized protein LOC111365757 [Olea europaea var. sylvestris] [Olea europaea]	-	-	-	-	-	-	-
evm.model.Contig10.257-gene	2.43	5.86	4.27	5.43	4.99	6.06	0.44	0	0.27	0	0	0.11	20	53	33	45	41	57	3	0	2	0	0	1	--	XP_022842055.1 uncharacterized protein LOC111365749 [Olea europaea var. sylvestris] [Olea europaea]	-	-	-	-	-	GO:0008270//zinc ion binding	-
evm.model.Contig10.258-gene	13.45	16.13	16	15.13	16.52	16.49	17.03	20.53	19.85	22.67	20.47	21.66	228	300	254	258	279	319	238	328	303	337	302	412	UGT709C2	XP_022842049.1 7-deoxyloganetic acid glucosyltransferase-like [Olea europaea var. sylvestris] [Olea europaea]	-	-	-	-	-	-	GO:0008152//metabolic process
evm.model.Contig10.259-gene	0.38	1.22	0.82	3.43	4.43	4.37	44.18	41.9	51.32	58.38	71.6	73.82	2	7	4	18	23	26	190	206	241	267	325	432	COPT6	XP_022842094.1 copper transporter 6-like [Olea europaea var. sylvestris] [Olea europaea]	-	-	-	-	-	GO:0005375//copper ion transmembrane transporter activity	-
evm.model.Contig10.26-gene	247.93	235.24	244.17	224.1	217.48	216.88	303.09	313.7	308.09	356.77	338.69	364.52	7985.06	8313.66	7367.76	7260.06	6980.71	7974.57	8050.09	9525.13	8935.18	10077.7	9493.75	13174.3	LOX3.1	XP_022843244.1 linoleate 13S-lipoxygenase 3-1, chloroplastic-like [Olea europaea var. sylvestris] [Olea europaea]	Metabolism;Metabolism;Metabolism;Metabolism	Global and overview maps;Global and overview maps;Lipid metabolism;Lipid metabolism	ko01100//Metabolic pathways;ko01110//Biosynthesis of secondary metabolites;ko00592//alpha-Linolenic acid metabolism;ko00591//Linoleic acid metabolism	K00454;K00454;K00454;K00454	-	GO:0016702//oxidoreductase activity, acting on single donors with incorporation of molecular oxygen, incorporation of two atoms of oxygen	-
evm.model.Contig10.260-gene	22.74	25.78	22.98	15.26	19.9	18.62	15.36	14.34	13.37	17.51	16.87	14.6	508	632	481	343	443	475	283	302	269	343	328	366	PAS1	XP_022842085.1 peptidyl-prolyl cis-trans isomerase PASTICCINO1 isoform X1 [Olea europaea var. sylvestris] [Olea europaea]	-	-	-	-	-	GO:0005515//protein binding	-
evm.model.Contig10.262-gene	1.05	0	0.19	2.26	0.7	1.84	0.42	2.79	1.75	5.19	2.62	2.97	6	0	1	13	4	12	2	15	9	26	13	19	--	XP_022842103.1 uncharacterized protein LOC111365819 [Olea europaea var. sylvestris] [Olea europaea]	-	-	-	-	-	-	-
evm.model.Contig10.267-gene	0	0	0	0	0	0	0	0	0	0	0	0	0	0	0	0	0	0	0	0	0	0	0	0	--	XP_028126925.1 uncharacterized protein LOC114323512 [Camellia sinensis]	-	-	-	-	-	-	-
evm.model.Contig10.268-gene	33	31.48	30.06	32.59	33.11	35.65	33.61	36.4	37.13	34.11	35.89	33.13	150	157	128	149	150	185	126	156	152	136	142	169	snu13	XP_022842127.1 NHP2-like protein 1 [Olea europaea var. sylvestris] [Olea europaea]	Genetic Information Processing;Genetic Information Processing	Transcription;Translation	ko03040//Spliceosome;ko03008//Ribosome biogenesis in eukaryotes	K12845;K12845	-	GO:0003723//RNA binding	-
evm.model.Contig10.269-gene	11	10.43	9.89	10.73	11.42	9.44	2.18	1.85	1.71	1.39	1.34	0.9	207.79	216.22	175	203.93	215	203.48	34	33	29	23	22	19	--	XP_022859874.1 aldehyde oxidase GLOX, partial [Olea europaea var. sylvestris] [Olea europaea]	-	-	-	-	-	-	-
evm.model.Contig10.27-gene	26.05	26.32	25.87	32.25	30.23	25.44	36.76	39.32	33.92	51.73	48.03	50.57	838.94	930.34	780.73	1044.94	970.29	935.43	976.32	1193.87	983.82	1461.17	1346.25	1827.59	LOX3.1	XP_022843244.1 linoleate 13S-lipoxygenase 3-1, chloroplastic-like [Olea europaea var. sylvestris] [Olea europaea]	Metabolism;Metabolism;Metabolism;Metabolism	Global and overview maps;Global and overview maps;Lipid metabolism;Lipid metabolism	ko01100//Metabolic pathways;ko01110//Biosynthesis of secondary metabolites;ko00592//alpha-Linolenic acid metabolism;ko00591//Linoleic acid metabolism	K00454;K00454;K00454;K00454	-	GO:0016702//oxidoreductase activity, acting on single donors with incorporation of molecular oxygen, incorporation of two atoms of oxygen	-
evm.model.Contig10.270-gene	3	2.43	1.87	3.57	3.01	2.56	6.88	3.54	4.73	2.09	3.55	3.64	36	32	21	43	36	35	68	40	51	22	37	49	mcfB	XP_022842134.1 mitochondrial substrate carrier family protein B-like [Olea europaea var. sylvestris] [Olea europaea]	-	-	-	-	-	-	GO:0055085//transmembrane transport
evm.model.Contig10.271-gene	0.77	0	0.28	0	0.26	1.13	5.63	6.29	7.74	8.24	8.6	6.44	3	0	1	0	1	5	18	23	27	28	29	28	dlc-1	XP_022842140.1 dynein light chain 1, cytoplasmic-like isoform X2 [Olea europaea var. sylvestris] [Olea europaea]	-	-	-	-	-	-	GO:0007017//microtubule-based process
evm.model.Contig10.272-gene	0.04	0.04	0	0.04	0	0	0.16	0.05	0	0	0	0	1	1	0	1	0	0	3	1	0	0	0	0	ABCG23	XP_022842144.1 ABC transporter G family member 23 [Olea europaea var. sylvestris] [Olea europaea]	-	-	-	-	-	GO:0005524//ATP binding	-
evm.model.Contig10.273-gene	13.51	15.89	17.02	15.45	15.59	11.72	9.18	10.18	9.45	10.02	9.32	6.5	100	129	118	115	115	99	56	71	63	65	60	54	PRA1A2	XP_022842170.1 PRA1 family protein A1-like isoform X2 [Olea europaea var. sylvestris] [Olea europaea]	-	-	-	-	-	-	-
evm.model.Contig10.274-gene	15.8	17.42	17.72	10.7	10	8.99	19.65	21.67	16.32	23.64	21.04	20.63	157	190	165	107	99	102	161	203	146	206	182	230	UPP	XP_022842180.1 uracil phosphoribosyltransferase [Olea europaea var. sylvestris] [Olea europaea]	Metabolism;Metabolism	Global and overview maps;Nucleotide metabolism	ko01100//Metabolic pathways;ko00240//Pyrimidine metabolism	K00761;K00761	-	-	GO:0009116//nucleoside metabolic process
evm.model.Contig10.275-gene	10.54	12	11.56	8.51	7.03	11.28	13.39	13.06	12.34	13.23	11.18	13.87	149	186	153	121	99	182	156	174	157	164	137.54	220	AKR4C9	XP_022842195.1 NADPH-dependent aldo-keto reductase, chloroplastic-like [Olea europaea var. sylvestris] [Olea europaea]	-	-	-	-	-	GO:0016491//oxidoreductase activity	-
evm.model.Contig10.276-gene	13.07	9.03	12.26	8.05	10.35	9.18	12.01	10.77	11	5.98	9.51	7.94	157	119	138	97.24	124	126	119	122	119	63	99.46	107	AKR4C9	XP_022842209.1 NADPH-dependent aldo-keto reductase, chloroplastic-like [Olea europaea var. sylvestris] [Olea europaea]	-	-	-	-	-	GO:0016491//oxidoreductase activity	-
evm.model.Contig10.277-gene	209.02	229.42	228.26	177.88	198.88	180.18	312.2	299.95	310.34	345.62	361.86	336.56	2342.11	2821	2396.38	2005	2221.11	2305	2885	3168.73	3131.36	3396.6	3529	4232	AKR4C9	XP_022842209.1 NADPH-dependent aldo-keto reductase, chloroplastic-like [Olea europaea var. sylvestris] [Olea europaea]	-	-	-	-	-	GO:0016491//oxidoreductase activity	-
evm.model.Contig10.279-gene	97.49	96.26	102.35	96.51	88.16	92.09	84.12	79.59	84.38	69.96	75.32	65.44	1174.89	1273	1155.62	1169.9	1058.89	1267	836	904.27	915.64	739.4	790	885	AKR4C9	XP_022842209.1 NADPH-dependent aldo-keto reductase, chloroplastic-like [Olea europaea var. sylvestris] [Olea europaea]	-	-	-	-	-	GO:0016491//oxidoreductase activity	-
evm.model.Contig10.28-gene	5.5	4.96	5.35	6.81	8.9	7.98	5.64	4.02	4.96	11.79	7.24	11.94	90	89	82	112	145	149	76	62	73	169	103	219	RROP1	XP_022843236.1 apyrase-like [Olea europaea var. sylvestris] [Olea europaea]	Metabolism;Metabolism;Metabolism	Global and overview maps;Nucleotide metabolism;Nucleotide metabolism	ko01100//Metabolic pathways;ko00230//Purine metabolism;ko00240//Pyrimidine metabolism	K14641;K14641;K14641	-	GO:0016787//hydrolase activity	-
evm.model.Contig10.280-gene	0	0	0	0	0	0	0	0	0	0	0	0	0	0	0	0	0	0	0	0	0	0	0	0	Rccd1	XP_022842706.1 ultraviolet-B receptor UVR8-like isoform X2 [Olea europaea var. sylvestris] [Olea europaea]	-	-	-	-	-	-	-
evm.model.Contig10.282-gene	6.7	14.02	6.73	10.02	9.2	13.38	7.7	14.58	12.8	11.26	15.71	14.13	19.59	45.01	18.45	29.47	26.83	44.66	18.58	40.2	33.71	28.88	39.99	46.39	CAF1-7	XP_022854390.1 probable CCR4-associated factor 1 homolog 7 [Olea europaea var. sylvestris] [Olea europaea]	Genetic Information Processing	Folding, sorting and degradation	ko03018//RNA degradation	K12581	-	-	-
evm.model.Contig10.283-gene	12.39	15.95	13.79	19.33	20.62	27.23	27.4	27	27.19	18.94	20.38	19.46	107.86	152.37	112.44	169.26	178.87	270.6	196.65	221.54	213.1	144.55	154.39	190.08	CAF1-7	XP_022854390.1 probable CCR4-associated factor 1 homolog 7 [Olea europaea var. sylvestris] [Olea europaea]	Genetic Information Processing	Folding, sorting and degradation	ko03018//RNA degradation	K12581	-	-	-
evm.model.Contig10.284-gene	4.36	2.81	3.31	5.83	5.98	4.68	4.39	7.67	6.65	4.88	6.06	6.82	29.98	21.21	21.31	40.27	40.96	36.72	24.87	49.69	41.14	29.42	36.25	52.56	--	XP_022896339.1 uncharacterized protein LOC111410304 [Olea europaea var. sylvestris] [Olea europaea]	-	-	-	-	-	-	-
evm.model.Contig10.285-gene	0	0.1	0	0	0.42	0	0	0	0	0	0	0	0	1	0	0	4	0	0	0	0	0	0	0	--	XP_022853257.1 zinc finger protein 10-like [Olea europaea var. sylvestris] [Olea europaea]	-	-	-	-	-	GO:0003676//nucleic acid binding	-
evm.model.Contig10.286-gene	27.72	28.15	33.11	24.15	28.34	32.6	23.53	28.42	33.86	22.73	22.9	23.88	210	234	235	184	214	282	147	203	231	151	151	203	Gid4	XP_011094894.1 glucose-induced degradation protein 4 homolog [Sesamum indicum]	-	-	-	-	-	-	-
evm.model.Contig10.288-gene	3.6	2.33	4.21	1.13	2.03	1.42	0	0.05	0	0	0	0	73	52	80	23	41	33	0	1	0	0	0	0	LAC17	XP_022853264.1 laccase-17-like isoform X1 [Olea europaea var. sylvestris] [Olea europaea]	-	-	-	-	-	-	GO:0055114//oxidation-reduction process
evm.model.Contig10.29-gene	4.22	3.2	2.84	2	1.82	2.9	0.55	0	0.36	0	0	0.12	65	54	41	31	28	51	7	0	5	0	0	2	--	XP_022854836.1 serine/threonine-protein kinase RIPK-like [Olea europaea var. sylvestris] [Olea europaea]	-	-	-	-	-	GO:0004672//protein kinase activity	-
evm.model.Contig10.290-gene	1.03	0.42	0.85	0.45	1.26	0.3	0.83	0.12	0.38	0.39	0.26	0.41	9	4	7	4	11	3	6	1	3	3	2	4	PAT16	XP_027177267.1 probable protein S-acyltransferase 16 isoform X1 [Coffea eugenioides]	-	-	-	-	-	-	-
evm.model.Contig10.291-gene	0.74	1.34	0.39	0.55	0	0.65	0.67	1.76	1.02	1.05	1.06	0	4	8	2	3	0	4	3	9	5	5	5	0	At3g09310	XP_022853259.1 UPF0161 protein At3g09310 isoform X1 [Olea europaea var. sylvestris] [Olea europaea]	-	-	-	-	-	-	-
evm.model.Contig10.292-gene	58.48	59.24	60.78	51.47	52.56	51.12	73.97	68.76	69.59	58.82	65.5	58.1	950	1056	925	841	851	948	991	1053	1018	838	926	1059	ORP3A	XP_002532324.1 oxysterol-binding protein-related protein 3A [Ricinus communis]	-	-	-	-	-	-	-
evm.model.Contig10.293-gene	13.54	16	14.3	17.67	16.75	18.33	24.07	22.73	27.54	17.08	16.96	20.44	189	245	187	248	233	292	277	299	346	209	206	320	RBL1	PIN04762.1 Rhomboid family protein [Handroanthus impetiginosus]	-	-	-	-	-	GO:0004252//serine-type endopeptidase activity	-
evm.model.Contig10.294-gene	9.19	10.05	10.95	8.47	8.65	9.3	7.03	6.1	7.35	6.03	5.25	6.45	179	215	200	166	168	207	113	112	129	103	89	141	--	XP_022869522.1 transcription factor MYB3R-3-like [Olea europaea var. sylvestris] [Olea europaea]	-	-	-	-	-	-	-
evm.model.Contig10.295-gene	20.07	47.62	30.29	48.17	37.85	62.75	114.99	107.56	169.49	95.1	108.56	97.46	58	151	82	140	109	207	274	293	441	241	273	316	MT1	XP_022853258.1 metallothionein-like protein type 2 [Olea europaea var. sylvestris] [Olea europaea]	-	-	-	-	-	GO:0046872//metal ion binding	-
evm.model.Contig10.298-gene	0	0	0	0	0.18	0	0	0	0	0.2	0.2	0	0	0	0	0	1	0	0	0	0	1	1	0	SMR3	XP_022869533.1 cyclin-dependent protein kinase inhibitor SMR3-like [Olea europaea var. sylvestris] [Olea europaea]	-	-	-	-	-	-	-
evm.model.Contig10.3-gene	0	0	0	0	0	0	0	0	0	0	0	0	0	0	0	0	0	0	0	0	0	0	0	0	PRORP1	XP_022842592.1 proteinaceous RNase P 1, chloroplastic/mitochondrial-like [Olea europaea var. sylvestris] [Olea europaea]	Genetic Information Processing	Translation	ko03013//RNA transport	K18213	-	-	-
evm.model.Contig10.30-gene	1.91	3.07	2.62	2.53	2.92	5.02	3.75	2.89	5.96	6.84	8.15	6.24	21	37	27	28	32	63	34	30	59	66	78	77	--	XP_022856559.1 two-component response regulator ARR10-like isoform X1 [Olea europaea var. sylvestris] [Olea europaea]	-	-	-	-	-	-	-
evm.model.Contig10.302-gene	2.94	3.2	3.48	6.08	3.52	4.86	1.98	3.11	4.44	3.25	3.94	3.63	36	43	40	75	43	68	20	36	49	35	42	50	DOF2.4	XP_022897228.1 dof zinc finger protein DOF2.4-like [Olea europaea var. sylvestris] [Olea europaea]	-	-	-	-	-	GO:0003677//DNA binding	-
evm.model.Contig10.304-gene	8.07	6.89	9.27	7.57	7.53	6.77	11.43	10.29	10.9	12.61	11.28	9.35	143	134	154	135	133	137	167	172	174	196	174	186	--	XP_022872764.1 uncharacterized protein LOC111391747 [Olea europaea var. sylvestris] [Olea europaea]	-	-	-	-	-	-	-
evm.model.Contig10.305-gene	24.83	35.81	31.16	5.43	8.76	5.74	2.65	4.34	2.42	0.93	0.31	1.95	91	144	107	20	32	24	8	15	8	3	1	8	-	XP_016507811.1 PREDICTED: uncharacterized protein LOC107825453 [Nicotiana tabacum]	-	-	-	-	GO:0000786//nucleosome	-	-
evm.model.Contig10.306-gene	0	0	0	0	0	0	0	0	0	0	0	0	0	0	0	0	0	0	0	0	0	0	0	0	OM64	XP_022857407.1 outer envelope protein 64, mitochondrial-like [Olea europaea var. sylvestris] [Olea europaea]	-	-	-	-	-	GO:0004040//amidase activity	-
evm.model.Contig10.307-gene	0	0	0	0	0	0	0	0	0	0	0	0	0	0	0	0	0	0	0	0	0	0	0	0	CHX20	XP_022872751.1 cation/H(+) antiporter 20-like [Olea europaea var. sylvestris] [Olea europaea]	-	-	-	-	-	-	GO:0006812//cation transport
evm.model.Contig10.308-gene	0	0	0	0	0	0	0	0	0	0	0	0	0	0	0	0	0	0	0	0	0	0	0	0	--	-	-	-	-	-	-	-	-
evm.model.Contig10.309-gene	80.36	70.82	83.23	62.75	70.79	71.71	4.29	2.63	5.01	2.32	2.84	2.68	909	879	882	714	798	926	40	28	51	23	28	34	TIC32	XP_022872775.1 short-chain dehydrogenase TIC 32, chloroplastic-like [Olea europaea var. sylvestris] [Olea europaea]	-	-	-	-	-	-	-
evm.model.Contig10.31-gene	7.46	5.57	4.73	9.37	6.92	6.83	11.49	11.06	11.15	6.2	7.41	13.04	133	109	79	168	123	139	169	186	179	97	115	261	NSP1	XP_022857875.1 nodulation-signaling pathway 1 protein [Olea europaea var. sylvestris] [Olea europaea]	-	-	-	-	-	-	-
evm.model.Contig10.310-gene	0	0.42	0	0.23	0	0.4	0	0	0	0	0.53	0	0	2	0	1	0	2	0	0	0	0	2	0	--	XP_022872753.1 uncharacterized protein LOC111391734 [Olea europaea var. sylvestris] [Olea europaea]	-	-	-	-	-	-	-
evm.model.Contig10.311-gene	13.93	14.06	14.17	15.02	16.4	14.38	17.21	16.23	15.69	14.17	15.03	10.9	213	236	203	231	250	251	217	234	216	190	200	187	At3g09470	XP_022872735.1 UNC93-like protein 3 [Olea europaea var. sylvestris] [Olea europaea]	-	-	-	-	-	-	-
evm.model.Contig10.312-gene	10.89	14.53	8.92	9.86	10.34	14.98	15.56	13.2	13.17	13.96	12.73	14.03	56	82	43	51	53	88	66	64	61	63	57	81	--	XP_022872771.1 organelle RRM domain-containing protein 2, mitochondrial [Olea europaea var. sylvestris] [Olea europaea]	-	-	-	-	-	GO:0003676//nucleic acid binding	-
evm.model.Contig10.313-gene	0	0	0	0	0	0	0	0	0	0	0	0	0	0	0	0	0	0	0	0	0	0	0	0	--	KAA8518870.1 hypothetical protein F0562_016356 [Nyssa sinensis]	-	-	-	-	-	-	-
evm.model.Contig10.314-gene	0	0	0	0	0	0	0	0	0	0	0	0	0	0	0	0	0	0	0	0	0	0	0	0	--	XP_022869489.1 uncharacterized protein LOC111388897 [Olea europaea var. sylvestris] [Olea europaea]	-	-	-	-	-	-	-
evm.model.Contig10.316-gene	9.62	13.92	12.83	13.03	12.55	11.06	18.96	15.94	16.02	17.69	20.31	20.47	80	127	100	109	104	105	130	125	120	129	147	191	--	XP_022872766.1 uncharacterized protein LOC111391750 [Olea europaea var. sylvestris] [Olea europaea]	-	-	-	-	-	-	-
evm.model.Contig10.317-gene	35.34	39.15	36.88	32	34.93	34.41	51.3	51.14	51.8	45.24	42.57	44.49	269	327	263	245	265	299	322	367	355	302	282	380	PPA4	XP_022872757.1 soluble inorganic pyrophosphatase 4-like [Olea europaea var. sylvestris] [Olea europaea]	Metabolism	Energy metabolism	ko00190//Oxidative phosphorylation	K01507	-	GO:0000287//magnesium ion binding	-
evm.model.Contig10.318-gene	44.99	41.97	44.25	41.86	42.25	45.25	27.12	37.31	24.25	29.67	27.95	27.97	344	352.12	317	322	322	395	171	269	167	199	186	240	RABE1C	XP_022872759.1 ras-related protein RABE1c [Olea europaea var. sylvestris] [Olea europaea]	Cellular Processes	Transport and catabolism	ko04144//Endocytosis	K07901	-	GO:0003924//GTPase activity	-
evm.model.Contig10.319-gene	47.1	41.33	41.06	34.68	36.03	32.1	31.31	24.21	24.45	20.52	20.17	19.23	644	620	526	477	491	501	353	312	301	246	240	295	ASIL2	XP_022872744.1 trihelix transcription factor ASIL1-like [Olea europaea var. sylvestris] [Olea europaea]	-	-	-	-	-	-	-
evm.model.Contig10.321-gene	30.38	27.96	27.5	23.09	21.45	19.47	33.67	30.51	25.88	31.13	36.94	32.42	395	399	335	302	278	289	361	374	303	355	418	473	SG1	XP_022872762.1 protein SLOW GREEN 1, chloroplastic-like [Olea europaea var. sylvestris] [Olea europaea]	-	-	-	-	-	GO:0005515//protein binding	-
evm.model.Contig10.322-gene	4.68	3.68	4.25	3.87	3.7	3.08	0.81	1.54	0.61	0.2	0.43	0.16	161	139	137	134	127	121	23	50	19	6	13	6	--	XP_022872745.1 uncharacterized protein LOC111391729 isoform X1 [Olea europaea var. sylvestris] [Olea europaea]	-	-	-	-	-	-	-
evm.model.Contig10.325-gene	46.66	50.73	43.73	63.67	73.16	68.86	25.19	24.14	26.83	19.39	22.11	19.54	730	871	641	1002	1140.79	1229.98	325	356	377.94	266	301	343	UXS1	XP_022872776.1 UDP-glucuronic acid decarboxylase 1-like [Olea europaea var. sylvestris] [Olea europaea]	-	-	-	-	-	-	-
evm.model.Contig10.327-gene	1.43	1.64	0.9	3.47	3.35	2.32	7.77	8.7	10.47	4.77	6.63	5.66	27	34	16	66	63	50	121	155	178	79	109	120	At5g02620	XP_022872756.1 ankyrin repeat-containing protein At5g02620-like [Olea europaea var. sylvestris] [Olea europaea]	-	-	-	-	-	GO:0005515//protein binding	-
evm.model.Contig10.328-gene	0.08	0.76	0.45	0.08	0	0	0	0	0	0	0	0	1	10	5	1	0	0	0	0	0	0	0	0	MAKR4	XP_022872774.1 probable membrane-associated kinase regulator 4 [Olea europaea var. sylvestris] [Olea europaea]	-	-	-	-	-	-	-
evm.model.Contig10.329-gene	13.89	14.85	14.86	20.38	16.95	18.04	23.79	22.32	21.82	24.78	28.9	27.74	439	515	440	648	534	651	620	665	621	687	795	984	PAH1	XP_022872773.1 phosphatidate phosphatase PAH1-like [Olea europaea var. sylvestris] [Olea europaea]	Metabolism;Metabolism;Metabolism;Metabolism	Global and overview maps;Global and overview maps;Lipid metabolism;Lipid metabolism	ko01100//Metabolic pathways;ko01110//Biosynthesis of secondary metabolites;ko00564//Glycerophospholipid metabolism;ko00561//Glycerolipid metabolism	K15728;K15728;K15728;K15728	-	-	-
evm.model.Contig10.33-gene	0	0.16	0.5	0	0.06	0	0.14	0.43	0	0.07	0.2	0.21	0	3	8	0	1	0	2	7	0	1	3	4	AIL1	XP_022842633.1 AP2-like ethylene-responsive transcription factor AIL1 [Olea europaea var. sylvestris] [Olea europaea]	-	-	-	-	-	GO:0003700//transcription factor activity, sequence-specific DNA binding	-
evm.model.Contig10.330-gene	0	0	0	0	0	0	0	0	0	0	0	0	0	0	0	0	0	0	0	0	0	0	0	0	--	XP_022843367.1 uncharacterized protein LOC111366917 [Olea europaea var. sylvestris] [Olea europaea]	-	-	-	-	-	-	-
evm.model.Contig10.331-gene	31.45	35.99	27.59	25.61	25.84	23.43	0.99	2.3	1	0.41	0	0.32	348	437	286	285	285	296	9	24	10	4	0	4	--	XP_022872797.1 uncharacterized protein LOC111391770 isoform X2 [Olea europaea var. sylvestris] [Olea europaea]	-	-	-	-	-	-	-
evm.model.Contig10.332-gene	34.24	29.28	31.09	31.2	29.68	36.83	35.14	32.97	35.35	28.42	33.12	34.79	228	214	194	209	197	280	193	207	212	166	192	260	MOS11	XP_022872798.1 protein MODIFIER OF SNC1 11-like [Olea europaea var. sylvestris] [Olea europaea]	-	-	-	-	-	-	-
evm.model.Contig10.333-gene	65.58	70.09	69.49	78	80.76	90.55	143.14	145.2	149.63	264.71	283.05	269.26	550	645	546	658	675	867	990	1148	1130	1947	2066	2534	GSTL1	XP_011094758.1 glutathione S-transferase L3-like isoform X1 [Sesamum indicum]	Metabolism;Metabolism	Global and overview maps;Metabolism of other amino acids	ko01100//Metabolic pathways;ko00480//Glutathione metabolism	K00799;K00799	-	GO:0005515//protein binding	-
evm.model.Contig10.334-gene	16.98	17.17	17.01	16.29	17.49	16.12	31.61	24.18	28.46	25.05	28.5	26.68	228	253	214	220	234	247	350	306	344	295	333	402	--	XP_022872755.1 probable serine/threonine-protein kinase PBL7 [Olea europaea var. sylvestris] [Olea europaea]	-	-	-	-	-	GO:0004672//protein kinase activity	-
evm.model.Contig10.337-gene	0.93	1.15	1.35	1.51	0.51	0.44	1.95	1.08	2.25	0.1	1.07	0.9	11	15	15	18	6	6	19	12	24	1	11	12	APRR7	XP_012831940.1 PREDICTED: two-component response regulator-like APRR7 [Erythranthe guttata]	Organismal Systems	Environmental adaptation	ko04712//Circadian rhythm - plant	K12129	-	-	GO:0000160//phosphorelay signal transduction system
evm.model.Contig10.338-gene	218.26	219.67	223.44	144.58	164.24	158.88	142.8	135.57	129.84	140.32	127.91	137.86	3084	3406	2958	2055	2313	2563	1664	1806	1652	1739	1573	2186	RPL4A	XP_022872752.1 60S ribosomal protein L4-1 [Olea europaea var. sylvestris] [Olea europaea]	Genetic Information Processing	Translation	ko03010//Ribosome	K02930	-	GO:0003735//structural constituent of ribosome	-
evm.model.Contig10.339-gene	11.89	8.32	9.48	14.69	12.96	12.94	21.88	24.33	22.66	21.17	21.14	21.25	640	491	478	795	695	795	971	1234	1098	999	990	1283	UPL4	XP_022872758.1 E3 ubiquitin-protein ligase UPL4 [Olea europaea var. sylvestris] [Olea europaea]	Genetic Information Processing	Folding, sorting and degradation	ko04120//Ubiquitin mediated proteolysis	K10590	-	GO:0004842//ubiquitin-protein transferase activity	-
evm.model.Contig10.34-gene	1.24	0.6	2.3	0.08	0.42	0.36	0.5	0	0.37	0.57	0.19	0.15	15	8	26	1	5	5	5	0	4	6	2	2	BRXL2	XP_022864022.1 protein Brevis radix-like 2 [Olea europaea var. sylvestris] [Olea europaea]	-	-	-	-	-	-	-
evm.model.Contig10.340-gene	22.44	20.8	21.03	28.48	27.25	27.69	105.82	111.04	112.46	117.03	119.28	109.3	590	600	518	753	714	831	2294	2752	2662	2698	2729	3224	HCF152	PIN18480.1 hypothetical protein CDL12_08852 [Handroanthus impetiginosus]	-	-	-	-	-	-	-
evm.model.Contig10.341-gene	2.72	2.58	1.28	3.03	3.38	2.86	2.24	1.96	1.57	1.24	2.12	0.78	25	26	11	28	31.01	30	17	17	13.01	10	17	8	FRS12	EPS67201.1 hypothetical protein M569_07575, partial [Genlisea aurea]	-	-	-	-	-	-	GO:0006355//regulation of transcription, DNA-templated
evm.model.Contig10.342-gene	5.51	5.98	6.01	5.15	6.82	5.92	7.95	8.8	9.04	6.6	9.44	8.69	136	162	139	128	168	167	162	205	201	143	203	241	Glyr1	XP_022872754.1 uncharacterized protein LOC111391735 [Olea europaea var. sylvestris] [Olea europaea]	-	-	-	-	-	-	-
evm.model.Contig10.343-gene	0.47	0.43	0	0	0	0	0	0	0	0	0	0	1	1	0	0	0	0	0	0	0	0	0	0	--	-	-	-	-	-	-	-	-
evm.model.Contig10.344-gene	5.34	7.85	6.21	10.25	16.55	11.9	16.91	16.72	19.66	21.85	18.81	26.69	44	71	48	85	136	112	115	130	146	158	135	247	--	XP_022872770.1 uncharacterized protein LOC111391756 [Olea europaea var. sylvestris] [Olea europaea]	Genetic Information Processing;Genetic Information Processing	Translation;Translation	ko03013//RNA transport;ko03008//Ribosome biogenesis in eukaryotes	K03538;K03538	-	-	-
evm.model.Contig10.346-gene	36.11	39.41	38.29	32.14	28.42	28.42	13.59	16.08	15.33	12.92	11.12	14.46	612	733	608	548	480	550	190	257	234	192	164	275	IQD1	XP_022841815.1 protein IQ-DOMAIN 1-like [Olea europaea var. sylvestris] [Olea europaea]	-	-	-	-	-	GO:0005515//protein binding	-
evm.model.Contig10.347-gene	25.89	24.39	25.91	32.42	28.72	25.84	18.72	19.8	23.22	15.61	17.3	20.85	208	215	195	262	230	237	124	150	168	110	121	188	LPPG	XP_022841814.1 lipid phosphate phosphatase gamma, partial [Olea europaea var. sylvestris] [Olea europaea]	Metabolism	Glycan biosynthesis and metabolism	ko00510//N-Glycan biosynthesis	K07252	-	-	-
evm.model.Contig10.348-gene	8.14	8.96	7.5	1.36	0.98	0.63	0.47	0.14	0	0.07	0	0	125	151	108	21	15	11	6	2	0	1	0	0	POLAR	XP_022872740.1 uncharacterized protein LOC111391723 [Olea europaea var. sylvestris] [Olea europaea]	-	-	-	-	-	-	-
evm.model.Contig10.35-gene	20.37	22.78	28.01	18.02	16.27	22.69	13.25	17.68	17.51	12.2	12.42	13.05	180.84	222	233	161	144	230	97	148	140	95	96	130	AL3	XP_022842638.1 PHD finger protein ALFIN-LIKE 4-like [Olea europaea var. sylvestris] [Olea europaea]	-	-	-	-	-	-	GO:0006355//regulation of transcription, DNA-templated
evm.model.Contig10.350-gene	1.53	4.43	6	2.54	1.54	2.02	0	0.81	0.57	0	0.29	1.82	6	19	22	10	6	9	0	3	2	0	1	8	--	XP_022872777.1 uncharacterized protein LOC111391767 isoform X1 [Olea europaea var. sylvestris] [Olea europaea]	-	-	-	-	-	-	-
evm.model.Contig10.351-gene	23.75	24.06	22.08	23.92	25.03	23.58	30.38	34.13	37.52	35.79	35.35	35.62	457	508	398	463	480	518	482	619	650	604	592	769	MBR1	XP_022872790.1 E3 ubiquitin-protein ligase MBR2-like isoform X2 [Olea europaea var. sylvestris] [Olea europaea]	-	-	-	-	-	-	-
evm.model.Contig10.353-gene	185.17	202.07	191.76	133.81	170.85	165.08	87	94.01	100.87	42.95	59.47	51.29	1853	2219	1798	1347	1704	1886	718	887	909	377	518	576	PIP2-1	XP_022856958.1 aquaporin PIP2-1-like [Olea europaea var. sylvestris] [Olea europaea]	-	-	-	-	-	GO:0005215//transporter activity	-
evm.model.Contig10.355-gene	2.43	1.8	2.02	1.06	1.87	1.63	1.24	1.29	0.59	1.08	0.26	0.3	64	52	50	28	49	49	27	32	14	25	6	9	CCR1	XP_022852418.1 serine/threonine-protein kinase-like protein CCR1 [Olea europaea var. sylvestris] [Olea europaea]	-	-	-	-	-	GO:0005515//protein binding	-
evm.model.Contig10.356-gene	0.08	0	0.16	0	0.15	0	0	0	0	0	0	0	1	0	2	0	2	0	0	0	0	0	0	0	--	XP_022861157.1 putative serine/threonine-protein kinase [Olea europaea var. sylvestris] [Olea europaea]	-	-	-	-	-	GO:0004672//protein kinase activity	-
evm.model.Contig10.358-gene	13.34	8.65	9.11	8.82	10.61	7.72	5.55	5.28	6.97	4.77	6.56	4.03	236	168	151	157	187	156	81	88	111	74	101	80	2023-03-07	XP_022887328.1 uncharacterized protein LOC111403160 isoform X2 [Olea europaea var. sylvestris] [Olea europaea]	-	-	-	-	-	GO:0008270//zinc ion binding	-
evm.model.Contig10.36-gene	4.05	3.35	4.38	2.69	3.27	3.76	0.9	0.84	1.35	0.27	0.32	0.08	87	79	88	58	70	92	16	17	26	5	6	2	--	XP_011072646.1 serine/arginine repetitive matrix protein 1-like [Sesamum indicum]	-	-	-	-	-	-	-
evm.model.Contig10.360-gene	24.44	23.58	27.17	27.62	23.56	26.64	24.34	27.25	27.2	20.03	21.28	18.79	409	433	426	465	393	509	336	430	410	294	310	353	JKD	XP_022852427.1 protein indeterminate-domain 9-like [Olea europaea var. sylvestris] [Olea europaea]	-	-	-	-	-	GO:0003676//nucleic acid binding	-
evm.model.Contig10.361-gene	19.06	21.03	20.47	25.23	25.63	23.63	12.75	10.76	9.9	6.74	10.15	6.95	464	562	467	618	622	657	256	247	217	144	215	190	ARF18	XP_022841785.1 auxin response factor 18-like [Olea europaea var. sylvestris] [Olea europaea]	-	-	-	-	-	GO:0005515//protein binding	-
evm.model.Contig10.362-gene	0.42	0.85	0.33	0.62	1.1	0.1	0.95	0.39	0.52	1.24	0.24	1.25	8	18	6	12	21	2.19	15	7	9	21	4	27	SYT3	XP_022841778.1 synaptotagmin-3-like [Olea europaea var. sylvestris] [Olea europaea]	-	-	-	-	-	GO:0008289//lipid binding	-
evm.model.Contig10.364-gene	67.29	60.55	62.29	69	62.43	62.89	67.69	71.61	66.41	62.46	67.49	68.56	3027.67	2990	2626	3123	2800	3231	2512	3038	2691	2465	2643	3462	EIN2	XP_022841749.1 ethylene-insensitive protein 2-like isoform X1 [Olea europaea var. sylvestris] [Olea europaea]	Environmental Information Processing;Environmental Information Processing	Signal transduction;Signal transduction	ko04075//Plant hormone signal transduction;ko04016//MAPK signaling pathway - plant	K14513;K14513	-	GO:0005215//transporter activity	-
evm.model.Contig10.365-gene	0	0	0	0	0	0	0	0	0	0	0	0	0	0	0	0	0	0	0	0	0	0	0	0	-	XP_022887262.1 phenylalanine ammonia-lyase-like isoform X1 [Olea europaea var. sylvestris] [Olea europaea]	Metabolism;Metabolism;Metabolism;Metabolism	Global and overview maps;Global and overview maps;Biosynthesis of other secondary metabolites;Amino acid metabolism	ko01100//Metabolic pathways;ko01110//Biosynthesis of secondary metabolites;ko00940//Phenylpropanoid biosynthesis;ko00360//Phenylalanine metabolism	K10775;K10775;K10775;K10775	-	-	-
evm.model.Contig10.366-gene	0	0	0	0	0	0	0	0	0	0	0	0	0	0	0	0	0	0	0	0	0	0	0	0	PAL1	GAV67870.1 Lyase_aromatic domain-containing protein [Cephalotus follicularis]	Metabolism;Metabolism;Metabolism;Metabolism	Global and overview maps;Global and overview maps;Biosynthesis of other secondary metabolites;Amino acid metabolism	ko01100//Metabolic pathways;ko01110//Biosynthesis of secondary metabolites;ko00940//Phenylpropanoid biosynthesis;ko00360//Phenylalanine metabolism	K10775;K10775;K10775;K10775	-	-	-
evm.model.Contig10.368-gene	123.84	158.13	150.29	93.49	106.05	104.1	61.76	57.11	65.25	56.46	64.93	58.29	1488	2085	1692	1130	1270	1428	612	647	706	595	679	786	ADK2	XP_022841728.1 adenosine kinase 2-like isoform X1 [Olea europaea var. sylvestris] [Olea europaea]	Metabolism;Metabolism	Global and overview maps;Nucleotide metabolism	ko01100//Metabolic pathways;ko00230//Purine metabolism	K00856;K00856	-	GO:0004001//adenosine kinase activity	-
evm.model.Contig10.369-gene	55.75	52.28	52.56	26.07	27.2	28.67	9.06	12.21	10.44	11.57	8.03	11.71	1269	1306	1121	597	617	745	170	262	214	231	159	299	TRP4	XP_022841664.1 uncharacterized protein LOC111365390 [Olea europaea var. sylvestris] [Olea europaea]	-	-	-	-	-	-	-
evm.model.Contig10.37-gene	103.86	124.95	121.69	212.74	213.71	211.68	681.36	716.1	685.83	794.75	814.27	815.13	1043	1377	1145	2149	2139	2427	5643	6780	6202	7000	7117	9186	--	XP_022866574.1 uncharacterized protein LOC111386345 isoform X2 [Olea europaea var. sylvestris] [Olea europaea]	-	-	-	-	-	-	-
evm.model.Contig10.370-gene	19.73	24.93	19.07	17.21	19.7	16.3	9.59	8.19	7.44	7.74	10.58	9.45	212	294	192	186	211	200	85	83	72	73	99	114	TSN	XP_022841636.1 translin isoform X1 [Olea europaea var. sylvestris] [Olea europaea]	-	-	-	-	-	GO:0043565//sequence-specific DNA binding	-
evm.model.Contig10.371-gene	2.38	1.41	2.85	2.68	3.07	3.3	3.36	4.44	4.04	3.19	3.07	3.54	91	59	102	103	117	144	106	160	139	107	102	152	WBC30	XP_022841612.1 putative white-brown complex homolog protein 30 isoform X1 [Olea europaea var. sylvestris] [Olea europaea]	-	-	-	-	-	GO:0005524//ATP binding	-
evm.model.Contig10.372-gene	8.1	9.64	8.14	12.44	12.69	13.84	14.93	11.93	14.42	10.15	10.31	10.8	121	158	114	187	189	236	184	168	194	133	134	181	--	XP_022841581.1 probable serine/threonine-protein kinase PBL19 isoform X1 [Olea europaea var. sylvestris] [Olea europaea]	-	-	-	-	-	GO:0004672//protein kinase activity	-
evm.model.Contig10.373-gene	10.3	12.7	11.36	13.43	16.69	16.35	13.93	17.38	18.2	18.1	20.96	19.27	122	165	126	160	197	221	136	194	194	188	216	256	DDB_G0284757	XP_022841544.1 uncharacterized protein LOC111365303 isoform X3 [Olea europaea var. sylvestris] [Olea europaea]	-	-	-	-	-	-	-
evm.model.Contig10.375-gene	105.06	105.28	107.4	101.82	103.09	95.02	102.42	113.01	106.07	105.82	104.21	102.02	2983.8	3280.99	2857.85	2908.92	2918	3081	2399	3026	2712.77	2636	2576	3251.56	CAFP	TYI65583.1 hypothetical protein E1A91_D09G167000v1 [Gossypium mustelinum]	Genetic Information Processing	Folding, sorting and degradation	ko04141//Protein processing in endoplasmic reticulum	K13525	-	GO:0005524//ATP binding	-
evm.model.Contig10.376-gene	4.19	6.75	6.57	4.97	3.49	4.92	4	3.5	3.96	5.19	4.51	2.94	47	83	69	56	39	63	37	37	40	51	44	37	TAF8	XP_022841501.1 transcription initiation factor TFIID subunit 8-like [Olea europaea var. sylvestris] [Olea europaea]	Genetic Information Processing	Transcription	ko03022//Basal transcription factors	K14649	-	-	-
evm.model.Contig10.377-gene	9.5	11.08	8.65	6.15	10.7	5.7	13.97	18.56	8.77	10.34	9.07	13.79	89	114	76	58	100	61	108	164	74	85	74	145	At5g52970	XP_022841491.1 thylakoid lumenal 15.0 kDa protein 2, chloroplastic [Olea europaea var. sylvestris] [Olea europaea]	-	-	-	-	-	-	-
evm.model.Contig10.378-gene	68.61	71.62	65.3	158.99	171.2	186.01	137.65	141.69	165.14	102.62	107.98	99.43	776	889	692	1809	1930	2402	1284	1511	1682	1018	1063	1262	--	XP_022841479.1 heavy metal-associated isoprenylated plant protein 3-like [Olea europaea var. sylvestris] [Olea europaea]	-	-	-	-	-	-	GO:0030001//metal ion transport
evm.model.Contig10.379-gene	0	0	0	0.06	0	0.44	0.08	0	0.07	0.36	0.07	0	0	0	0	1	0	8	1	0	1	5	1	0	ManS	XP_022841451.1 mannan synthase 1-like isoform X2 [Olea europaea var. sylvestris] [Olea europaea]	-	-	-	-	-	-	-
evm.model.Contig10.38-gene	103.09	99.1	88.13	88.68	106.27	103.54	108.92	97.71	108.1	100.7	102.49	98.01	1166	1230	934	1009	1198	1337	1016	1042	1101	999	1009	1244	MBD10	XP_022866576.1 methyl-CpG-binding domain-containing protein 11-like [Olea europaea var. sylvestris] [Olea europaea]	-	-	-	-	-	GO:0003677//DNA binding	-
evm.model.Contig10.380-gene	20.68	26.26	18.55	13.78	23.84	21.39	45.88	34.07	36.89	31.61	42.72	44.7	94	131	79	63	108	111	172	146	151	126	169	228	CDC25	XP_022861130.1 dual specificity phosphatase Cdc25 [Olea europaea var. sylvestris] [Olea europaea]	-	-	-	-	-	-	-
evm.model.Contig10.381-gene	0.1	0.09	0	0.1	0	0.04	0.12	0.05	0	0	0.06	0	2	2	0	2	0	1	2	1	0	0	1	0	NFD4	RVX11902.1 Protein nuclear fusion defective 4 [Vitis vinifera]	-	-	-	-	-	-	-
evm.model.Contig10.382-gene	22.96	18.35	19.02	24.43	22.22	21.37	25.81	22.15	27.22	22.3	20.28	19.94	398	349	309	426	384	423	369	362	425	339	306	388	B'BETA	XP_022851550.1 serine/threonine protein phosphatase 2A 57 kDa regulatory subunit B' beta isoform [Olea europaea var. sylvestris] [Olea europaea]	Genetic Information Processing	Translation	ko03015//mRNA surveillance pathway	K11584	GO:0000159//protein phosphatase type 2A complex	-	-
evm.model.Contig10.384-gene	64.39	75.36	73.64	100.4	100.45	106.46	50.67	48.99	51.29	52.55	48.8	53.28	658	845	705	1032	1023	1242	427	472	472	471	434	611	--	XP_022878097.1 E3 ubiquitin-protein ligase RZFP34-like [Olea europaea var. sylvestris] [Olea europaea]	Genetic Information Processing	Folding, sorting and degradation	ko04120//Ubiquitin mediated proteolysis	K10144	-	GO:0008270//zinc ion binding	-
evm.model.Contig10.386-gene	5.84	6.72	4.16	10.39	12.44	12.74	0.37	0.43	1.37	0.47	1.06	0.09	57	72	38	102	121	142	3	4	12	4	9	1	ZAT5	XP_022899641.1 zinc finger protein ZAT5-like [Olea europaea var. sylvestris] [Olea europaea]	-	-	-	-	-	GO:0003676//nucleic acid binding	-
evm.model.Contig10.387-gene	18.74	20.62	20.15	25.82	24.71	20.87	23.37	27.55	27.06	29.92	27.69	29.7	140	169	141	194	184	178	144	194	182	196	180	249	BARD1	XP_022899628.1 tankyrase-1 [Olea europaea var. sylvestris] [Olea europaea]	-	-	-	-	-	GO:0005515//protein binding	-
evm.model.Contig10.388-gene	0	0	0	0	0	0	0	0	0	0	0	0	0	0	0	0	0	0	0	0	0	0	0	0	--	XP_022878092.1 WD repeat-containing protein 3 [Olea europaea var. sylvestris] [Olea europaea]	Genetic Information Processing	Translation	ko03008//Ribosome biogenesis in eukaryotes	K14556	-	-	-
evm.model.Contig10.389-gene	0.59	0.27	0.87	4.25	3.17	3.23	16.96	16.76	14.88	29.62	33.35	28.57	10	5	14	73	54	63	239	270	229	444	496	548	UGT73C1	XP_022899595.1 UDP-glycosyltransferase 73C6-like [Olea europaea var. sylvestris] [Olea europaea]	Metabolism;Metabolism	Global and overview maps;Metabolism of terpenoids and polyketides	ko01110//Biosynthesis of secondary metabolites;ko00908//Zeatin biosynthesis	K13496;K13496	-	-	GO:0008152//metabolic process
evm.model.Contig10.39-gene	0	0	0	0	0	0	0	0	0	0	0	0	0	0	0	0	0	0	0	0	0	0	0	0	-	XP_022842080.1 EPIDERMAL PATTERNING FACTOR-like protein 8 [Olea europaea var. sylvestris] [Olea europaea]	-	-	-	-	-	-	-
evm.model.Contig10.390-gene	0.87	0.26	0.72	0.29	0.87	0.51	0.23	0.31	0.64	0	0.88	0.51	9	3	7	3	9	6	2	3	6	0	8	6	ATL32	XP_022854719.1 RING-H2 finger protein ATL51-like [Olea europaea var. sylvestris] [Olea europaea]	-	-	-	-	-	-	-
evm.model.Contig10.391-gene	0.32	0	0.17	0	0	0	0	0	0	0	0	0	2	0	1	0	0	0	0	0	0	0	0	0	--	XP_022854710.1 uncharacterized protein LOC111376015 [Olea europaea var. sylvestris] [Olea europaea]	-	-	-	-	-	-	-
evm.model.Contig10.392-gene	45.98	49.01	45.04	48.62	42.11	43.39	36.57	37.95	39.03	34.06	42.95	37.7	802	938	736	853	732	864	526	624	613	521	652	738	RH38	XP_022899578.1 DEAD-box ATP-dependent RNA helicase 38 isoform X2 [Olea europaea var. sylvestris] [Olea europaea]	-	-	-	-	-	GO:0003676//nucleic acid binding	-
evm.model.Contig10.393-gene	65.36	57.07	62.12	52.33	49.73	48.2	47.33	45.09	39.22	40.23	42.99	45.63	2271	2176	2022	1829	1722	1912	1356	1477	1227	1226	1300	1779	EMC1	XP_022899558.1 ER membrane protein complex subunit 1-like [Olea europaea var. sylvestris] [Olea europaea]	-	-	-	-	GO:0072546//ER membrane protein complex	-	-
evm.model.Contig10.394-gene	1.32	1.48	0.59	1.01	1.07	0.8	5.4	5.15	4.38	3.52	3.72	3.38	26	32	11	20	21	18	88	96	78	61	64	75	WAKL20	XP_022899553.1 wall-associated receptor kinase-like 20 [Olea europaea var. sylvestris] [Olea europaea]	-	-	-	-	-	GO:0004672//protein kinase activity	-
evm.model.Contig10.395-gene	0.21	0.1	0	0.16	0.11	0	10.92	10.27	10.47	22.69	24.06	26.88	4	2	0	3	2	0	172	185	180	380	400	576	At5g03795	XP_022899545.1 probable glycosyltransferase At5g03795 [Olea europaea var. sylvestris] [Olea europaea]	-	-	-	-	-	-	-
evm.model.Contig10.396-gene	2.91	3.58	2.7	0.13	0.13	0.11	0	0	0	0	0	0	23	31	20	1	1	1	0	0	0	0	0	0	ATHB-51	XP_022899536.1 homeobox-leucine zipper protein ATHB-22-like [Olea europaea var. sylvestris] [Olea europaea]	-	-	-	-	-	GO:0003677//DNA binding	-
evm.model.Contig10.397-gene	2.52	3.63	2.91	0.9	1.19	0.67	0.51	0.22	0.79	0.4	0.32	1.18	36	57	39	13	17	11	6	3	10.12	5	4	19	--	XP_022866332.1 uncharacterized protein LOC111386127 isoform X1 [Olea europaea var. sylvestris] [Olea europaea]	-	-	-	-	-	-	-
evm.model.Contig10.398-gene	64.39	55.34	59.99	82.96	79.88	84.99	6.65	8.05	7.49	3.46	3.49	2.22	1527	1440	1333	1979	1888	2301	130	180	160	72	72	59	PXC1	XP_022899375.1 leucine-rich repeat receptor-like protein kinase PXC1 [Olea europaea var. sylvestris] [Olea europaea]	-	-	-	-	-	GO:0004672//protein kinase activity	-
evm.model.Contig10.399-gene	13.72	14.12	13.93	23.43	18.54	19.77	42.6	43.07	43.86	72.79	63.5	65.07	248	280	236	426	334	408	635	734	714	1154	999	1320	CYP76A2	XP_022899380.1 cytochrome P450 76A1-like [Olea europaea var. sylvestris] [Olea europaea]	-	-	-	-	-	GO:0005506//iron ion binding	-
evm.model.Contig10.4-gene	9.22	11.89	10.28	8.96	11.12	13.06	12.31	13.84	12.31	7.79	11.78	9.51	89	126	93	87	107	144	98	126	107	66	99	103	COV1	XP_022843149.1 protein LIKE COV 1-like [Olea europaea var. sylvestris] [Olea europaea]	-	-	-	-	-	-	-
evm.model.Contig10.40-gene	0.5	1.25	0.66	1.61	1.62	0.55	0.15	0.92	1.8	1.42	1.29	0.89	4	11	5	13	13	5	1	7	13	10	9	8	HSP26.5	XP_011081392.1 26.5 kDa heat shock protein, mitochondrial [Sesamum indicum]	Genetic Information Processing	Folding, sorting and degradation	ko04141//Protein processing in endoplasmic reticulum	K13993	-	-	-
evm.model.Contig10.400-gene	1.98	3.91	2.47	4.92	2.85	2.89	3.6	2.1	3.55	4.14	1.14	4.41	6	13	7	15	8.61	10	9	6	9.7	11	3	15	--	XP_022872738.1 uncharacterized protein LOC111391721 [Olea europaea var. sylvestris] [Olea europaea]	-	-	-	-	-	-	-
evm.model.Contig10.401-gene	82.09	77.59	73.45	31.72	26.27	30.51	85.51	83.72	91.3	89.85	79.77	94.86	674	699	565	262	215	286	579	648	675	647	570	874	PRXIIE-2	XP_022899414.1 peroxiredoxin-2E-2, chloroplastic-like [Olea europaea var. sylvestris] [Olea europaea]	-	-	-	-	-	GO:0016491//oxidoreductase activity	-
evm.model.Contig10.402-gene	179.65	194.17	196.51	94.15	94.24	88.15	89.16	81.24	91.5	89.73	90.61	88.01	2817	3341	2887	1485	1472.73	1578	1153	1201	1291.94	1234	1236.54	1548.56	PGH1	XP_011094426.1 enolase [Sesamum indicum]	Metabolism;Metabolism;Metabolism;Metabolism;Metabolism;Genetic Information Processing	Global and overview maps;Global and overview maps;Global and overview maps;Global and overview maps;Carbohydrate metabolism;Folding, sorting and degradation	ko01100//Metabolic pathways;ko01110//Biosynthesis of secondary metabolites;ko01200//Carbon metabolism;ko01230//Biosynthesis of amino acids;ko00010//Glycolysis / Gluconeogenesis;ko03018//RNA degradation	K01689;K01689;K01689;K01689;K01689;K01689	GO:0000015//phosphopyruvate hydratase complex	-	-
evm.model.Contig10.403-gene	21.86	22.3	21.69	15.1	13.7	17.4	11.9	8.14	9.54	9.53	8.64	7.25	285	319	265	198	178	259	128	100	112	109	98	106	FK	PIN03195.1 Sterol reductase/lamin B receptor [Handroanthus impetiginosus]	Metabolism;Metabolism;Metabolism	Global and overview maps;Global and overview maps;Lipid metabolism	ko01100//Metabolic pathways;ko01110//Biosynthesis of secondary metabolites;ko00100//Steroid biosynthesis	K00222;K00222;K00222	GO:0016020//membrane	-	-
evm.model.Contig10.404-gene	22.66	23.45	23.42	25.92	23.53	21.81	17.96	18.96	16.68	16.45	19.07	17.31	658	747	637	757	681	723	430	519	436	419	482	564	CTR1	XP_022899446.1 serine/threonine-protein kinase CTR1-like [Olea europaea var. sylvestris] [Olea europaea]	Environmental Information Processing;Environmental Information Processing	Signal transduction;Signal transduction	ko04075//Plant hormone signal transduction;ko04016//MAPK signaling pathway - plant	K14510;K14510	-	GO:0004672//protein kinase activity	-
evm.model.Contig10.406-gene	30.04	31.77	29.53	35.91	34.74	34.21	27.41	28.76	26.78	27.94	26.34	25.92	380	441	350	457	438	494	286	343	305	310	290	368	ALDC	XP_022899451.1 fructose-bisphosphate aldolase, cytoplasmic isozyme-like [Olea europaea var. sylvestris] [Olea europaea]	Metabolism;Metabolism;Metabolism;Metabolism;Metabolism;Metabolism;Metabolism;Metabolism	Global and overview maps;Global and overview maps;Global and overview maps;Global and overview maps;Carbohydrate metabolism;Energy metabolism;Carbohydrate metabolism;Carbohydrate metabolism	ko01100//Metabolic pathways;ko01110//Biosynthesis of secondary metabolites;ko01200//Carbon metabolism;ko01230//Biosynthesis of amino acids;ko00010//Glycolysis / Gluconeogenesis;ko00710//Carbon fixation in photosynthetic organisms;ko00030//Pentose phosphate pathway;ko00051//Fructose and mannose metabolism	K01623;K01623;K01623;K01623;K01623;K01623;K01623;K01623	-	GO:0004332//fructose-bisphosphate aldolase activity	-
evm.model.Contig10.407-gene	0.54	0.59	0.58	0.43	0	0.09	0.07	0.46	0	0	0	0	10	12	10	8	0	2	1	8.01	0	0	0	0	PTL	XP_022848358.1 trihelix transcription factor PTL-like [Olea europaea var. sylvestris] [Olea europaea]	-	-	-	-	-	-	-
evm.model.Contig10.408-gene	0	0	0.85	0.25	0	0.54	0.14	0.32	0.97	0.15	0.82	0.34	0	0	7	2.17	0	5.38	1.03	2.65	7.62	1.14	6.2	3.3	--	XP_022849641.1 uncharacterized protein LOC111371737 isoform X2 [Olea europaea var. sylvestris] [Olea europaea]	-	-	-	-	-	-	-
evm.model.Contig10.409-gene	0	0	0	0	0	0	0	0	0	0	0	0	0	0	0	0	0	0	0	0	0	0	0	0	--	XP_022863870.1 protein SMAX1-LIKE 3-like [Olea europaea var. sylvestris] [Olea europaea]	-	-	-	-	-	-	-
evm.model.Contig10.41-gene	0.54	2.14	1.35	1.08	4.53	2.37	11.84	9.78	9.23	12.98	9.55	11.6	3	13	7	6	25	15	54	51	46	63	46	72	--	XP_022858043.1 uncharacterized protein LOC111378970 isoform X2 [Olea europaea var. sylvestris] [Olea europaea]	-	-	-	-	-	-	-
evm.model.Contig10.411-gene	67.65	71.72	64.28	58.89	86.75	68.94	34.61	34.13	34.26	23.33	30.9	29.91	410	477	365	359	524	477	173	195	187	124	163	203.45	--	XP_022899462.1 uncharacterized protein LOC111412793 [Olea europaea var. sylvestris] [Olea europaea]	-	-	-	-	-	-	-
evm.model.Contig10.413-gene	6.03	5.85	2.07	2.71	6.44	4.6	2.36	3.09	5.61	1.77	2.46	2.94	31	33	10	14	33	27	10	15	26	8	11	17	Os05g0446300	XP_022899471.1 protein BUD31 homolog 2-like [Olea europaea var. sylvestris] [Olea europaea]	Genetic Information Processing	Transcription	ko03040//Spliceosome	K12873	GO:0005634//nucleus	-	-
evm.model.Contig10.414-gene	7.88	9.42	10.03	3.68	4.11	4.12	5.96	6.11	5.62	3.04	3.31	3.05	260	341	310	122	135	155	162	190	167	88	95	113	--	XP_022899483.1 serine/threonine-protein kinase D6PKL1-like [Olea europaea var. sylvestris] [Olea europaea]	-	-	-	-	-	GO:0004672//protein kinase activity	-
evm.model.Contig10.415-gene	0	0	0	0	0	0	0	0	0	0	0	0	0	0	0	0	0	0	0	0	0	0	0	0	--	XP_022877049.1 DNA-directed RNA polymerase 1B, mitochondrial-like [Olea europaea var. sylvestris] [Olea europaea]	-	-	-	-	-	-	-
evm.model.Contig10.417-gene	13.36	14.24	13.11	11.48	11.66	11.05	8.74	10.06	10.09	8.15	6.29	7.5	200	234	184	173	174	189	108	142	136	107	82	126	IQM3	XP_022847605.1 IQ domain-containing protein IQM3-like [Olea europaea var. sylvestris] [Olea europaea]	-	-	-	-	-	GO:0005515//protein binding	-
evm.model.Contig10.418-gene	0.24	0.71	0.13	0.3	0.24	0.16	0	0.13	0.2	0.27	1.3	0.48	4	13	2	5	4	3	0	2	3	4	19	9	CYP94C1	XP_022899336.1 cytochrome P450 94C1-like [Olea europaea var. sylvestris] [Olea europaea]	-	-	-	-	-	GO:0005506//iron ion binding	-
evm.model.Contig10.419-gene	0	0	0	0	0	0	0	0	0	0	0	0	0	0	0	0	0	0	0	0	0	0	0	0	--	XP_022877049.1 DNA-directed RNA polymerase 1B, mitochondrial-like [Olea europaea var. sylvestris] [Olea europaea]	-	-	-	-	-	-	-
evm.model.Contig10.42-gene	8.91	15.29	9.29	23.27	32.01	30.12	27.38	25.93	30.37	18.9	21.9	27.32	43	81	42	113	154	166	109	118	132	80	92	148	--	XP_012856273.1 PREDICTED: uncharacterized protein LOC105975628 [Erythranthe guttata]	-	-	-	-	-	-	-
evm.model.Contig10.420-gene	11.28	11.77	9.71	22.79	22.63	24.06	19.19	16.4	9.9	12.86	13.8	9.08	62	71	50	126	124	151	87	85	49	62	66	56	SAP4	XP_022899328.1 zinc finger A20 and AN1 domain-containing stress-associated protein 4-like [Olea europaea var. sylvestris] [Olea europaea]	-	-	-	-	-	GO:0003677//DNA binding	-
evm.model.Contig10.421-gene	0	0	0.25	0	0	0	0	0	0	0	0	0	0	0	1	0	0	0	0	0	0	0	0	0	--	KAA8518588.1 hypothetical protein F0562_016062 [Nyssa sinensis]	-	-	-	-	-	-	-
evm.model.Contig10.423-gene	0.26	0.24	0	0	0	0.08	0	0	0	0	0	0	3	3	0	0	0	1	0	0	0	0	0	0	ABI5	XP_022888584.1 protein ABSCISIC ACID-INSENSITIVE 5-like [Olea europaea var. sylvestris] [Olea europaea]	Environmental Information Processing	Signal transduction	ko04075//Plant hormone signal transduction	K14432	-	GO:0003700//transcription factor activity, sequence-specific DNA binding	-
evm.model.Contig10.424-gene	0	0	0	0	0	0	0	0	0.09	0	0	0	0	0	0	0	0	0	0	0	1	0	0	0	At3g52320	XP_022899320.1 putative F-box protein At3g52320 [Olea europaea var. sylvestris] [Olea europaea]	-	-	-	-	-	GO:0005515//protein binding	-
evm.model.Contig10.426-gene	0	0	0	0	0	0	0	0	0	0	0	0	0	0	0	0	0	0	0	0	0	0	0	0	--	EYU35481.1 hypothetical protein MIMGU_mgv1a013729mg [Erythranthe guttata]	-	-	-	-	-	-	-
evm.model.Contig10.427-gene	0	0	0	0	0	0	0	0	0	0	0	0	0	0	0	0	0	0	0	0	0	0	0	0	--	XP_022860960.1 uncharacterized protein LOC111381415 [Olea europaea var. sylvestris] [Olea europaea]	-	-	-	-	-	-	-
evm.model.Contig10.428-gene	23.17	23.86	22.64	18.49	21.7	20.97	59.63	59.89	58.03	79.04	85.91	76.08	391	442	358	314	365	404	830	953	882	1170	1262	1441	FTSZ2-1	XP_022842723.1 cell division protein FtsZ homolog 2-1, chloroplastic-like isoform X1 [Olea europaea var. sylvestris] [Olea europaea]	-	-	-	-	-	GO:0003924//GTPase activity	-
evm.model.Contig10.43-gene	1.19	2.44	1.27	0.15	0	0.65	0	0	0	0	0	0	8	18	8	1	0	5	0	0	0	0	0	0	WIN1	XP_022842081.1 ethylene-responsive transcription factor WIN1-like [Olea europaea var. sylvestris] [Olea europaea]	-	-	-	-	-	GO:0003700//transcription factor activity, sequence-specific DNA binding	-
evm.model.Contig10.430-gene	3	2.09	3.95	1.4	4.42	2.01	2.78	3.55	3.91	7.24	3.24	6.44	17	13	21	8	25	13	13	19	20	36	16	41	At5g03905	XP_022842722.1 iron-sulfur assembly protein IscA-like 2, mitochondrial [Olea europaea var. sylvestris] [Olea europaea]	-	-	-	-	-	-	-
evm.model.Contig10.431-gene	0	0	0.28	0	0	0.23	0	0	0	0	0.3	0	0	0	1	0	0	1	0	0	0	0	1	0	GNA1	XP_022842739.1 glucosamine 6-phosphate N-acetyltransferase-like [Olea europaea var. sylvestris] [Olea europaea]	Metabolism;Metabolism	Global and overview maps;Carbohydrate metabolism	ko01100//Metabolic pathways;ko00520//Amino sugar and nucleotide sugar metabolism	K00621;K00621	-	GO:0008080//N-acetyltransferase activity	-
evm.model.Contig10.432-gene	2.83	2.79	3.27	1.99	1.71	3.92	4.07	4.12	3.73	2.55	3.38	2.68	48	52	52	34	29	76	57	66	57	38	50	51	At2g36240	XP_022899314.1 pentatricopeptide repeat-containing protein At2g36240 [Olea europaea var. sylvestris] [Olea europaea]	-	-	-	-	-	-	-
evm.model.Contig10.434-gene	25.94	29.72	24.07	18.31	18.48	25.6	31.22	29.8	27.13	32.25	31.42	28.14	276	347	240	196	196	311	274	299	260	301	291	336	HISN3	XP_022899281.1 1-(5-phosphoribosyl)-5-[(5-phosphoribosylamino)methylideneamino] imidazole-4-carboxamide isomerase, chloroplastic isoform X1 [Olea europaea var. sylvestris] [Olea europaea]	Metabolism;Metabolism;Metabolism;Metabolism	Global and overview maps;Global and overview maps;Global and overview maps;Amino acid metabolism	ko01100//Metabolic pathways;ko01110//Biosynthesis of secondary metabolites;ko01230//Biosynthesis of amino acids;ko00340//Histidine metabolism	K01814;K01814;K01814;K01814	-	-	GO:0000105//histidine biosynthetic process
evm.model.Contig10.435-gene	4.82	3.43	4.77	8.39	5.55	6.77	24	25.51	30.41	22.65	22.01	21.12	68	53	63	119	78	109	279	339	386	280	270	334	--	XP_022899273.1 myb-related protein 2-like isoform X1 [Olea europaea var. sylvestris] [Olea europaea]	-	-	-	-	-	-	-
evm.model.Contig10.436-gene	1.37	2.93	2.19	0.39	1.47	1.28	2.25	1.55	2.06	2.45	1.9	1.13	14	33	21	4	15	15	19	15	19	22	17	13	--	XP_022851322.1 uncharacterized protein LOC111373083 [Olea europaea var. sylvestris] [Olea europaea]	-	-	-	-	-	-	-
evm.model.Contig10.437-gene	0	0	0	0	0	0	0	0	0	0	0	0	0	0	0	0	0	0	0	0	0	0	0	0	YDA	XP_022873984.1 mitogen-activated protein kinase kinase kinase YODA, partial [Olea europaea var. sylvestris] [Olea europaea]	-	-	-	-	-	GO:0004672//protein kinase activity	-
evm.model.Contig10.438-gene	2.4	2.44	1.51	0.98	1.35	1.17	0.26	0.07	0.16	0.08	0	0	34	38	20	14	19	19	3	1	2	1	0	0	At5g39865	XP_022851314.1 uncharacterized protein At3g28850-like [Olea europaea var. sylvestris] [Olea europaea]	-	-	-	-	-	GO:0009055//electron carrier activity	-
evm.model.Contig10.44-gene	0.16	1.05	0.7	0	0.16	0.29	0	0	0	0.19	0	0	1	7	4	0	1	2	0	0	0	1	0	0	Sec11c	XP_027341728.1 signal peptidase complex catalytic subunit SEC11A [Abrus precatorius]	Genetic Information Processing	Folding, sorting and degradation	ko03060//Protein export	K13280	-	-	GO:0006465//signal peptide processing
evm.model.Contig10.440-gene	6.57	3.91	3.6	6.35	5.31	4	8.85	6.58	8.61	4.47	5.35	4.98	72	47	37	70	58	50	80	68	85	43	51	61.22	hetI	XP_022899266.1 uncharacterized protein LOC111412554 isoform X2 [Olea europaea var. sylvestris] [Olea europaea]	Metabolism	Metabolism of cofactors and vitamins	ko00770//Pantothenate and CoA biosynthesis	K06133	-	GO:0000287//magnesium ion binding	-
evm.model.Contig10.441-gene	21.5	22.99	20.56	46.39	44.93	41.78	6.33	4.56	4.97	0.59	0.13	0.41	375	440	336	814	781	832	91	75	78	9	2	8	ROPGAP1	XP_022899251.1 rho GTPase-activating protein 5-like [Olea europaea var. sylvestris] [Olea europaea]	-	-	-	-	-	-	GO:0007165//signal transduction
evm.model.Contig10.442-gene	0	0	0	0	0	0	0	0	0	0	0	0	0	0	0	0	0	0	0	0	0	0	0	0	--	XP_022894896.1 alternative NAD(P)H-ubiquinone oxidoreductase C1, chloroplastic/mitochondrial-like [Olea europaea var. sylvestris] [Olea europaea]	Metabolism;Metabolism;Metabolism	Global and overview maps;Global and overview maps;Metabolism of cofactors and vitamins	ko01100//Metabolic pathways;ko01110//Biosynthesis of secondary metabolites;ko00130//Ubiquinone and other terpenoid-quinone biosynthesis	K17872;K17872;K17872	GO:0016021//integral component of membrane	-	-
evm.model.Contig10.443-gene	11.58	11.7	9.8	13.36	12.82	13.14	21.39	19.6	20.92	22.3	19.51	18.66	193	214	153	224	213	250	294	308	314	326	283	349	--	XP_022899246.1 uncharacterized protein LOC111412539 [Olea europaea var. sylvestris] [Olea europaea]	-	-	-	-	-	-	-
evm.model.Contig10.444-gene	71.61	89.75	86.46	66.33	64.68	83.3	47.63	48.44	55.73	58.29	68.45	59.46	381	524	431	355	343	506	209	243	267	272	317	355	RPS14C	XP_011077844.1 40S ribosomal protein S14-3 [Sesamum indicum]	Genetic Information Processing	Translation	ko03010//Ribosome	K02955	-	GO:0003735//structural constituent of ribosome	-
evm.model.Contig10.445-gene	26.1	28.13	31.03	28.83	27.5	28.92	43.22	38.18	39.59	40.49	47.48	45.77	377	446	420	419	396	477	515	520	515	513	597	742	SNX1	XP_022899227.1 sorting nexin 1-like isoform X1 [Olea europaea var. sylvestris] [Olea europaea]	Cellular Processes	Transport and catabolism	ko04144//Endocytosis	K17917	-	GO:0035091//phosphatidylinositol binding	-
evm.model.Contig10.447-gene	5.27	7.9	5.63	3.99	3.15	2.86	3.2	4	2.79	5.01	4.33	3.92	42	69	42	32	25	26	21	30	20	35	30	35	--	XP_022899220.1 uncharacterized protein LOC111412511 [Olea europaea var. sylvestris] [Olea europaea]	-	-	-	-	-	-	-
evm.model.Contig10.448-gene	6.97	2.72	4.25	4.45	6.24	8.07	2.41	1.06	4.42	3.41	5.43	2.88	28	12	16	18	25	37	8	4	16	12	19	13	At1g32410	XP_022899169.1 vacuolar protein sorting-associated protein 55 homolog isoform X1 [Olea europaea var. sylvestris] [Olea europaea]	-	-	-	-	-	-	-
evm.model.Contig10.449-gene	27.87	26.96	24.97	29.29	26.28	27	50.46	55.56	47.38	55.52	53.07	57.96	878	932	737	928	825	971	1311	1650	1344	1534	1455	2049	--	XP_022842763.1 uncharacterized protein LOC111366269 [Olea europaea var. sylvestris] [Olea europaea]	-	-	-	-	-	-	-
evm.model.Contig10.45-gene	0	0	0	0.4	0.27	0	0	0	0	0	0	0	0	0	0	3	2	0	0	0	0	0	0	0	--	XP_022866213.1 uncharacterized protein LOC111386016 [Olea europaea var. sylvestris] [Olea europaea]	-	-	-	-	-	-	-
evm.model.Contig10.451-gene	57.55	82.11	73.42	61.16	61.53	77.18	38.64	37.89	41.65	38.01	41.96	35.19	290	454	346.61	310	309	444	160.55	180	189	168	184	199	RPS17	XP_022842774.1 40S ribosomal protein S17-like [Olea europaea var. sylvestris] [Olea europaea]	Genetic Information Processing	Translation	ko03010//Ribosome	K02962	-	GO:0003735//structural constituent of ribosome	-
evm.model.Contig10.453-gene	1.62	1.63	2.74	0.06	0.11	0.29	0	0	0	0	0	0	29	32	46	1	2	6	0	0	0	0	0	0	MRS2-3	XP_022899122.1 magnesium transporter MRS2-3-like [Olea europaea var. sylvestris] [Olea europaea]	-	-	-	-	-	-	-
evm.model.Contig10.454-gene	17.92	18.45	16.12	12.04	13.82	18.17	7.24	5.81	7.19	1.14	3.24	2.66	108	122	91	73	83	125	36	33	39	6	17	18	--	XP_022899111.1 uncharacterized protein LOC111412416 [Olea europaea var. sylvestris] [Olea europaea]	-	-	-	-	-	-	-
evm.model.Contig10.455-gene	4.65	3.58	5.87	5.16	6.47	4.62	5.74	5.65	4.81	4.73	5.29	6.67	103	87	122	115	143	117	105	118	96	92	102	166	RS2Z33	XP_022899049.1 serine/arginine-rich splicing factor 4-like isoform X1 [Olea europaea var. sylvestris] [Olea europaea]	-	-	-	-	-	GO:0003676//nucleic acid binding	-
evm.model.Contig10.456-gene	56.18	68.26	64.08	51.05	65.47	72.38	51.27	57.95	68.61	49.75	63.44	56.95	291	388	311	266	338	428	219	283	320	226	286	331	UEV1D	XP_022842775.1 ubiquitin-conjugating enzyme E2 variant 1C-like [Olea europaea var. sylvestris] [Olea europaea]	-	-	-	-	-	-	-
evm.model.Contig10.457-gene	2.72	1.74	2.47	0.2	0.3	0	0	0	0	0	0	0	27	19	23	2	3	0	0	0	0	0	0	0	OFP13	XP_022855066.1 transcription repressor OFP15-like [Olea europaea var. sylvestris] [Olea europaea]	-	-	-	-	-	-	-
evm.model.Contig10.458-gene	0.78	0.28	0.99	0.15	0.31	0.27	0	0	0	0	0	0	5	2	6	1	2	2	0	0	0	0	0	0	OFP6	XP_022855054.1 transcription repressor OFP6-like [Olea europaea var. sylvestris] [Olea europaea]	-	-	-	-	-	-	-
evm.model.Contig10.459-gene	36.2	39.17	36.65	12.86	11.2	15	15.68	13.82	13.12	12.41	14.75	13.27	389	462	369	139	120	184	139	140	127	117	138	160	RPA2A	XP_022845850.1 replication protein A 32 kDa subunit B isoform X1 [Olea europaea var. sylvestris] [Olea europaea]	Genetic Information Processing;Genetic Information Processing;Genetic Information Processing;Genetic Information Processing	Replication and repair;Replication and repair;Replication and repair;Replication and repair	ko03420//Nucleotide excision repair;ko03440//Homologous recombination;ko03030//DNA replication;ko03430//Mismatch repair	K10739;K10739;K10739;K10739	-	GO:0003676//nucleic acid binding	-
evm.model.Contig10.46-gene	0.56	0.32	0.07	0.28	0.07	0.12	0	0	0	0.32	0.24	0	8	5	1	4	1	2	0	0	0	4	3	0	brcc3	PIN10130.1 26S proteasome regulatory complex, subunit RPN11 [Handroanthus impetiginosus]	Genetic Information Processing	Replication and repair	ko03440//Homologous recombination	K11864	-	GO:0005515//protein binding	-
evm.model.Contig10.460-gene	13.66	14.82	13.01	14.63	14.58	12.77	14.42	15.87	13.9	13.78	13.04	12.95	503	599	449	542	535	537	438	551	461	445	418	535	--	XP_011077809.1 DExH-box ATP-dependent RNA helicase DExH1 isoform X1 [Sesamum indicum]	Genetic Information Processing	Folding, sorting and degradation	ko03018//RNA degradation	K14442	-	GO:0004386//helicase activity	-
evm.model.Contig10.461-gene	0.21	0.1	0.11	0.31	0	0	0	0	0	0.12	0	0	2	1	1	3	0	0	0	0	0	1	0	0	DOF3.5	XP_022841921.1 dof zinc finger protein DOF5.3-like [Olea europaea var. sylvestris] [Olea europaea]	-	-	-	-	-	GO:0003677//DNA binding	-
evm.model.Contig10.462-gene	47.57	45.55	52.7	40.62	50.42	46.25	37.67	38.14	39.93	23.79	27.52	23.68	709	745	736	609	749	787	463	536	536	311	357	396	PUB23	XP_022842779.1 E3 ubiquitin-protein ligase PUB23-like [Olea europaea var. sylvestris] [Olea europaea]	-	-	-	-	-	GO:0004842//ubiquitin-protein transferase activity	-
evm.model.Contig10.464-gene	49.85	48.91	44.13	82.23	77.61	74.1	119.37	132.15	123.56	91.25	90.6	91.07	1284	1382.49	1064.96	2130.46	1992.3	2179	2535.73	3209.25	2866	2061.53	2031	2632.46	BLH1	XP_022845743.1 BEL1-like homeodomain protein 1 [Olea europaea var. sylvestris] [Olea europaea]	-	-	-	-	-	GO:0003677//DNA binding	-
evm.model.Contig10.465-gene	44.63	45.39	44.14	42.44	36.89	36.41	69.38	71.31	69.06	70.54	70.6	70.28	1266	1413	1173	1211	1043	1179	1623	1907	1764	1754.98	1743	2237	DGD1	XP_022845540.1 digalactosyldiacylglycerol synthase 1, chloroplastic-like [Olea europaea var. sylvestris] [Olea europaea]	Metabolism;Metabolism	Global and overview maps;Lipid metabolism	ko01100//Metabolic pathways;ko00561//Glycerolipid metabolism	K09480;K09480	-	-	-
evm.model.Contig10.466-gene	0	0	0	0	0	0	0	0	0	0	0	0	0	0	0	0	0	0	0	0	0	0	0	0	At5g57200	XP_022871452.1 putative clathrin assembly protein At4g25940 [Olea europaea var. sylvestris] [Olea europaea]	-	-	-	-	-	GO:0005543//phospholipid binding	-
evm.model.Contig10.467-gene	0	0	0	0	0	0	0	0	0	0	0	0	0	0	0	0	0	0	0	0	0	0	0	0	At5g35200	XP_022871452.1 putative clathrin assembly protein At4g25940 [Olea europaea var. sylvestris] [Olea europaea]	-	-	-	-	-	-	-
evm.model.Contig10.468-gene	5.24	6.34	5.23	9.4	9.15	9.68	12.58	6.17	8.99	8.84	9.43	5.89	46	61	43	83	80	97	91	51	71	68	72	58	--	XP_022899370.1 uncharacterized protein LOC111412676 [Olea europaea var. sylvestris] [Olea europaea]	-	-	-	-	-	-	-
evm.model.Contig10.469-gene	0	0	0	0	0.34	0	0.14	0	0	0	0.26	0	0	0	0	0	3	0	1	0	0	0	2	0	--	PIN04001.1 hypothetical protein CDL12_23468 [Handroanthus impetiginosus]	-	-	-	-	-	-	-
evm.model.Contig10.47-gene	0	0	0	0	0.21	0	0	0	0	0	0	0	0	0	0	0	1	0	0	0	0	0	0	0	--	XP_022842644.1 uncharacterized protein LOC111366179 [Olea europaea var. sylvestris] [Olea europaea]	-	-	-	-	-	-	-
evm.model.Contig10.471-gene	4.71	4.29	5.89	36.5	36.44	32.99	50.88	49.08	49.59	40.49	45.74	40.51	35	35	41	273	270	280	312	344	332	264	296	338	--	XP_022899358.1 NDR1/HIN1-like protein 1 [Olea europaea var. sylvestris] [Olea europaea]	-	-	-	-	-	-	-
evm.model.Contig10.472-gene	3.02	3.88	3.13	2.32	1.66	3.24	0.34	0.49	1.01	1.66	0.4	1.01	60.08	84.63	58.26	46.37	32.81	73.42	5.54	9.14	18.16	28.89	6.99	22.44	--	XP_022899351.1 protein SMAX1-LIKE 3-like isoform X3 [Olea europaea var. sylvestris] [Olea europaea]	-	-	-	-	-	-	GO:0019538//protein metabolic process
evm.model.Contig10.474-gene	10.15	8.78	9.57	7.97	7.89	9.4	7.4	7.95	7.02	6.29	8.28	8.19	138	131	122	109	107	146	83	102	86	75	98	125	TAF15	XP_022899037.1 transcription initiation factor TFIID subunit 15 isoform X2 [Olea europaea var. sylvestris] [Olea europaea]	-	-	-	-	-	GO:0003676//nucleic acid binding	-
evm.model.Contig10.475-gene	0	0.59	0	0.26	0	0	0	0	0	0	0	0	0	5	0	2	0	0	0	0	0	0	0	0	LOG7	XP_022899021.1 cytokinin riboside 5'-monophosphate phosphoribohydrolase LOG7 [Olea europaea var. sylvestris] [Olea europaea]	Metabolism;Metabolism;Metabolism	Global and overview maps;Nucleotide metabolism;Nucleotide metabolism	ko01100//Metabolic pathways;ko00230//Purine metabolism;ko00240//Pyrimidine metabolism	K06966;K06966;K06966	-	-	-
evm.model.Contig10.476-gene	162	171.73	155.24	79.3	84.67	84.65	116.01	108.78	110.07	134.82	137.47	124.92	1507	1753	1353	742	785	899	890	954	922	1100	1113	1304	At5g06290	XP_022899009.1 2-Cys peroxiredoxin BAS1, chloroplastic [Olea europaea var. sylvestris] [Olea europaea]	-	-	-	-	-	GO:0016209//antioxidant activity	-
evm.model.Contig10.478-gene	1.61	5.2	4.57	4.26	4.84	5.94	4.54	2.46	3.37	1.83	3.49	1.43	9	32	24	24	27	38	21	13	17	9	17	9	--	XP_022842314.1 uncharacterized protein LOC111365962 [Olea europaea var. sylvestris] [Olea europaea]	-	-	-	-	-	-	-
evm.model.Contig10.479-gene	0.67	0.76	0.36	0.5	1.67	1.61	1.42	0	1.48	0.38	0.58	0.74	4	5	2	3	10	11	7	0	8	2	3	5	--	XP_022846208.1 replication protein A 70 kDa DNA-binding subunit D-like [Olea europaea var. sylvestris] [Olea europaea]	-	-	-	-	-	-	-
evm.model.Contig10.48-gene	20.42	19.55	15.33	16.51	17.36	20.77	6.92	12.3	9.42	8.48	9.15	9.56	118	124	83	96	100	137	33	67	49	43	46	62	COX5B-2	PIN05253.1 Cytochrome-c oxidase [Handroanthus impetiginosus]	Metabolism;Metabolism	Global and overview maps;Energy metabolism	ko01100//Metabolic pathways;ko00190//Oxidative phosphorylation	K02265;K02265	-	GO:0004129//cytochrome-c oxidase activity	-
evm.model.Contig10.480-gene	0	0	0	0	0	0	0	0	0	0	0	0	0	0	0	0	0	0	0	0	0	0	0	0	--	-	-	-	-	-	-	-	-
evm.model.Contig10.49-gene	74.12	111.14	83.11	101.43	122.84	133.12	34.98	42.04	42.98	43.05	45.54	48.7	316	520	332	435	522	648	123	169	165	161	169	233	--	XP_022855748.1 uncharacterized protein LOC111376969 [Olea europaea var. sylvestris] [Olea europaea]	-	-	-	-	-	-	-
evm.model.Contig10.5-gene	8.07	8.19	6.11	4.01	4.83	6.16	2.37	2.49	2.46	2.52	1.35	1.39	62	69	44	31	37	54	15	18	17	17	9	12	MBD2	XP_022856051.1 methyl-CpG-binding domain-containing protein 2-like [Olea europaea var. sylvestris] [Olea europaea]	-	-	-	-	-	GO:0003677//DNA binding	-
evm.model.Contig10.50-gene	36.2	38.22	37.73	56.93	57.03	46.74	22.56	26.41	24.06	12.88	10.74	19.08	426	493.61	416	674	669	628	219	293	255	133	110	252	CSE	XP_022855750.1 caffeoylshikimate esterase-like [Olea europaea var. sylvestris] [Olea europaea]	Metabolism;Metabolism;Metabolism	Global and overview maps;Global and overview maps;Biosynthesis of other secondary metabolites	ko01100//Metabolic pathways;ko01110//Biosynthesis of secondary metabolites;ko00940//Phenylpropanoid biosynthesis	K18368;K18368;K18368	-	-	-
evm.model.Contig10.51-gene	0.74	0.45	0.25	0.76	0.29	0.64	0.45	0.64	0.59	0.25	0.56	0.35	38	25	12	39	15	37	19	31	27	11	25	20	PDR1	XP_022855758.1 pleiotropic drug resistance protein 1-like [Olea europaea var. sylvestris] [Olea europaea]	-	-	-	-	GO:0016020//membrane	-	-
evm.model.Contig10.52-gene	18.74	21.81	27.45	18.22	17.97	18.49	12.76	12.43	13.86	11.69	12.22	13.3	345.38	441	474	337.68	330	389	194	216	230	189	196	275	AAA1	XP_022855751.1 katanin p60 ATPase-containing subunit A1-like [Olea europaea var. sylvestris] [Olea europaea]	-	-	-	-	-	GO:0005524//ATP binding	-
evm.model.Contig10.53-gene	48.22	62.97	59.7	64.5	66.03	73.67	28.43	23.12	23.29	16.3	19.73	18.69	469	672	544	631	640	818	228	212	204	139	167	204	CDI	XP_022855752.1 protein CDI-like [Olea europaea var. sylvestris] [Olea europaea]	-	-	-	-	-	-	-
evm.model.Contig10.54-gene	6.95	2.9	3.86	1.58	3.2	2.28	1.23	0.61	0.8	0	0.33	0.65	48	22	25	11	22	18	7	4	5	0	2	5	IAA14	XP_022855754.1 auxin-responsive protein IAA17-like isoform X2 [Olea europaea var. sylvestris] [Olea europaea]	Environmental Information Processing	Signal transduction	ko04075//Plant hormone signal transduction	K14484	-	GO:0005515//protein binding	-
evm.model.Contig10.56-gene	1.43	1.16	0.17	1.11	1.92	0.42	0	0.17	0	0	0	0	9	8	1	7	12	3	0	1	0	0	0	0	AUX22A	XP_022855757.1 auxin-induced protein 22C-like [Olea europaea var. sylvestris] [Olea europaea]	Environmental Information Processing	Signal transduction	ko04075//Plant hormone signal transduction	K14484	GO:0005634//nucleus	-	-
evm.model.Contig10.57-gene	14.27	13.12	13	6.44	6.75	4.89	2.88	3.91	4.19	2.48	1.98	2.38	348	351	297	158	164	136	58	90	92	53	42	65	--	XP_022843132.1 centromere protein C-like [Olea europaea var. sylvestris] [Olea europaea]	-	-	-	-	GO:0000776//kinetochore	-	-
evm.model.Contig10.58-gene	41.32	40.57	41.76	60	51.93	59.92	58.06	57.63	59.17	53.8	53.22	53.26	1057	1139	1001	1544	1324	1750	1225	1390	1363	1207	1185	1529	--	XP_022843125.1 protein MLN51 homolog [Olea europaea var. sylvestris] [Olea europaea]	-	-	-	-	-	-	-
evm.model.Contig10.59-gene	32.34	32.53	35.95	23.64	27.16	24.95	32.5	32.03	32.41	39.56	37.59	40.1	963	1063	1003	708	806	848	798	899	869	1033	974	1340	HSP70-15	XP_022843111.1 heat shock 70 kDa protein 15-like isoform X1 [Olea europaea var. sylvestris] [Olea europaea]	-	-	-	-	-	-	-
evm.model.Contig10.6-gene	0.19	0.88	1.24	2.69	1.55	0.68	0.94	0.61	1.5	2.2	0.67	6.54	1	5	6	14	8	4	4	3	7	10	3	38	MBF1C	XP_022854816.1 multiprotein-bridging factor 1c [Olea europaea var. sylvestris] [Olea europaea]	-	-	-	-	-	GO:0043565//sequence-specific DNA binding	-
evm.model.Contig10.60-gene	85.33	77.41	57.95	53.79	45.18	56.51	116.08	104.15	100.85	105.05	109.13	100.15	451	449	287	286	238	341	506	519	480	487	502	594	--	XP_022843106.1 uncharacterized protein LOC111366617 [Olea europaea var. sylvestris] [Olea europaea]	-	-	-	-	-	-	-
evm.model.Contig10.61-gene	15.46	14.33	19.29	13.48	15.23	15.6	4.71	9.78	5.32	1.85	2.39	2.66	171	174	200	150	168	197	43	102	53	18	23	33	BAC2	XP_022843100.1 mitochondrial arginine transporter BAC2-like [Olea europaea var. sylvestris] [Olea europaea]	-	-	-	-	-	-	GO:0055085//transmembrane transport
evm.model.Contig10.62-gene	10.67	12.08	13.38	10.4	7.48	8.07	16.95	17.36	15.3	15.94	15.35	13.29	103	128	121	101	72	89	135	158	133	135	129	144	spoVK	XP_011072359.1 uncharacterized protein LOC105157635 [Sesamum indicum]	-	-	-	-	-	GO:0005524//ATP binding	-
evm.model.Contig10.63-gene	14.76	14	15.44	6.64	8.26	7.38	3.57	3.33	4.6	2.73	3.09	2.76	296	308	290	134	165	169	59	63	83	48	54	62	PERK1	XP_022842654.1 proline-rich receptor-like protein kinase PERK15 [Olea europaea var. sylvestris] [Olea europaea]	-	-	-	-	-	GO:0004672//protein kinase activity	-
evm.model.Contig10.64-gene	6.87	6.53	3.83	8.91	12.29	13.87	6.16	12.99	14.6	8.52	14.76	9.05	23	24	12	30	41	53	17	41	44	25	43	34	-	XP_022843094.1 dynein light chain 1, cytoplasmic-like [Olea europaea var. sylvestris] [Olea europaea]	-	-	-	-	-	-	GO:0007017//microtubule-based process
evm.model.Contig10.65-gene	17.29	16.82	16.39	33.17	33.76	36.7	27.35	25.75	29.36	42.09	44.13	37.54	312	333	277	602	607	756	407	438	477	666	693	760	PSAH	XP_022852087.1 photosystem I reaction center subunit VI-1, chloroplastic-like [Olea europaea var. sylvestris] [Olea europaea]	Metabolism	Energy metabolism	ko00195//Photosynthesis	K02695	GO:0009522//photosystem I	-	-
evm.model.Contig10.66-gene	36.27	36.65	35.19	44.85	36.12	38.04	26.01	24.49	23.9	22.21	22.76	20.37	1266.51	1404.39	1151.46	1575.54	1257.01	1516.65	749	806.18	751.43	680.08	691.58	798.29	GC5	PIN13687.1 Transcription factor TMF, TATA element modulatory factor [Handroanthus impetiginosus]	-	-	-	-	-	-	-
evm.model.Contig10.67-gene	158.42	187.06	172.13	153.41	173.36	172.71	8.29	10.88	11.52	0.91	1.18	2.23	1390	1801	1415	1354	1516	1730	60	90	91	7	9	22	TIP2-1	XP_022843054.1 aquaporin TIP2-1-like [Olea europaea var. sylvestris] [Olea europaea]	-	-	-	-	-	GO:0005215//transporter activity	-
evm.model.Contig10.68-gene	6.65	11	8.37	11.69	10.39	11.62	22.7	21.75	21.02	31.48	30.32	28.22	190	345	224	336	296	379	535	586	541	789	754	905	PNSB3	XP_022843041.1 uncharacterized protein LOC111366519 isoform X3 [Olea europaea var. sylvestris] [Olea europaea]	-	-	-	-	-	GO:0009055//electron carrier activity	-
evm.model.Contig10.7-gene	0.49	0.22	0.26	0	0	0	0	0	0.54	0.28	0.28	0	4	2	2	0	0	0	0	0	4	2	2	0	--	XP_022854825.1 uncharacterized protein LOC111376127 [Olea europaea var. sylvestris] [Olea europaea]	-	-	-	-	-	-	-
evm.model.Contig10.70-gene	312.58	295.45	302.82	173.01	180.63	185.83	339.29	339.22	331.44	302.83	297.72	293.29	6729.83	6980.14	6108.38	3746.74	3875.95	4567.55	6024.19	6885.43	6425.7	5718.29	5578.74	7085.9	-	XP_027125055.1 ruBisCO large subunit-binding protein subunit beta, chloroplastic-like [Coffea arabica]	Genetic Information Processing	Folding, sorting and degradation	ko03018//RNA degradation	K04077	-	GO:0005524//ATP binding	-
evm.model.Contig10.71-gene	12.67	9.78	11.99	8.23	5.93	7.99	3.69	4.93	4.69	2.89	2.52	2.63	150	127	133	98	70	108	36	55	50	30	26	35	NUP35	XP_011072417.1 nuclear pore complex protein NUP35 [Sesamum indicum]	Genetic Information Processing	Translation	ko03013//RNA transport	K14313	-	-	-
evm.model.Contig10.72-gene	20.44	18.63	20.97	16.77	23.3	21.9	12.03	14.31	15.87	10.64	16.19	12.2	103	103	99	85	117	126	50	68	72	47	71	69	--	XP_022854716.1 30S ribosomal protein S16-2, chloroplastic/mitochondrial [Olea europaea var. sylvestris] [Olea europaea]	Genetic Information Processing	Translation	ko03010//Ribosome	K02959	-	GO:0003735//structural constituent of ribosome	-
evm.model.Contig10.73-gene	22.95	25.24	19.85	17.37	16.62	18.12	15.63	13.67	16.57	16.37	12.93	16.93	406	490	329	309	293	366	228	228	264	254	199	336	HXK1	XP_022843013.1 hexokinase-2-like [Olea europaea var. sylvestris] [Olea europaea]	Metabolism;Metabolism;Metabolism;Metabolism;Metabolism;Metabolism;Metabolism;Metabolism	Global and overview maps;Global and overview maps;Global and overview maps;Carbohydrate metabolism;Carbohydrate metabolism;Carbohydrate metabolism;Carbohydrate metabolism;Carbohydrate metabolism	ko01100//Metabolic pathways;ko01110//Biosynthesis of secondary metabolites;ko01200//Carbon metabolism;ko00500//Starch and sucrose metabolism;ko00010//Glycolysis / Gluconeogenesis;ko00520//Amino sugar and nucleotide sugar metabolism;ko00052//Galactose metabolism;ko00051//Fructose and mannose metabolism	K00844;K00844;K00844;K00844;K00844;K00844;K00844;K00844	-	GO:0005524//ATP binding	-
evm.model.Contig10.74-gene	386.07	375.34	375.25	387.44	389.46	392.1	507.29	488.06	484.92	656	642.6	631.78	8856	9448	8065	8940.1	8904	10268.8	9596.73	10555.2	10016.6	13198	12829.3	16263	HSC-2	XP_016543065.1 PREDICTED: heat shock cognate 70 kDa protein 2 [Capsicum annuum]	Genetic Information Processing;Genetic Information Processing;Cellular Processes	Folding, sorting and degradation;Transcription;Transport and catabolism	ko04141//Protein processing in endoplasmic reticulum;ko03040//Spliceosome;ko04144//Endocytosis	K03283;K03283;K03283	-	-	-
evm.model.Contig10.75-gene	4.36	3.8	3.76	2.12	3.16	4.47	8.32	7.77	10.81	12.05	8.63	8.51	47	45	38	23	34	55	74	79	105	114	81	103	MIOX1	PIN26930.1 Aldehyde reductase [Handroanthus impetiginosus]	Metabolism;Metabolism;Metabolism	Global and overview maps;Carbohydrate metabolism;Carbohydrate metabolism	ko01100//Metabolic pathways;ko00562//Inositol phosphate metabolism;ko00053//Ascorbate and aldarate metabolism	K00469;K00469;K00469	-	GO:0005506//iron ion binding	-
evm.model.Contig10.76-gene	0	0	0	0	0.15	0.2	0	0	0	0	0	0	0	0	0	0	2	3	0	0	0	0	0	0	At2g19210	PQP92361.1 receptor-like protein kinase [Prunus yedoensis var. nudiflora] [Prunus yedoensis]	-	-	-	-	-	GO:0005515//protein binding	-
evm.model.Contig10.77-gene	8.32	8.38	7.94	8.78	10.25	7.03	5.93	5.34	6	2.91	3.77	5.2	114	126	102	121	140	110	67	69	74	35	45	80	--	XP_022853989.1 uncharacterized protein LOC111375402 [Olea europaea var. sylvestris] [Olea europaea]	-	-	-	-	-	GO:0008375//acetylglucosaminyltransferase activity	-
evm.model.Contig10.79-gene	10.39	7.47	6.87	11.83	9.98	10.81	9.76	11.12	8.93	10.29	7.79	7.65	213	168	132	244	204	253	165	215	165	185	139	176	At3g58860	XP_022865880.1 putative F-box/LRR-repeat protein At3g18150 [Olea europaea var. sylvestris] [Olea europaea]	-	-	-	-	-	GO:0005515//protein binding	-
evm.model.Contig10.8-gene	10.49	8.32	13.78	7.65	6.51	9.78	7.69	8.09	8.38	4.3	5.2	8.07	139	121	171	102	86	148	84	101	100	50	60	120	At5g58730	XP_022843172.1 inositol 3-kinase-like isoform X1 [Olea europaea var. sylvestris] [Olea europaea]	-	-	-	-	-	GO:0005524//ATP binding	-
evm.model.Contig10.80-gene	8.18	8.31	9	10.3	9.84	10.12	4.57	2.18	2.61	2.05	2.7	2.48	191	213	197	242	229	270	88	48	55	42	55	65	At1g73020	XP_022853713.1 anoctamin-like protein At1g73020 [Olea europaea var. sylvestris] [Olea europaea]	-	-	-	-	-	-	-
evm.model.Contig10.81-gene	54.81	56.16	55.68	50.62	49.41	57.64	42.34	36.74	54.07	42.98	29.09	40.66	394	443	375	366	354	473	251	249	350	271	182	328	CHMP1A	XP_022847450.1 ESCRT-related protein CHMP1B-like [Olea europaea var. sylvestris] [Olea europaea]	Cellular Processes	Transport and catabolism	ko04144//Endocytosis	K12197	-	-	GO:0007034//vacuolar transport
evm.model.Contig10.82-gene	33.03	29.78	28.18	19.08	22.52	23.53	15.37	16.04	16.53	11.4	10.69	12.54	284	281	227	165	193	231	109	130	128	86	80	121	DOF1.7	XP_022847460.1 dof zinc finger protein DOF3.1-like [Olea europaea var. sylvestris] [Olea europaea]	-	-	-	-	-	GO:0003677//DNA binding	-
evm.model.Contig10.83-gene	24.81	26.16	27.36	29.9	30.79	26.71	23.23	23.52	23.1	22.28	21.63	18.69	452	523	467	548	559	555.58	349	404	379	356	343	382	PP2AB2	XP_019239554.1 PREDICTED: serine/threonine protein phosphatase 2A 55 kDa regulatory subunit B beta isoform isoform X2 [Nicotiana attenuata]	Genetic Information Processing	Translation	ko03015//mRNA surveillance pathway	K04354	-	GO:0005515//protein binding	-
evm.model.Contig10.84-gene	0.5	0.37	0.11	0.3	0	0.26	0	0.21	0.89	0.23	0.23	0.71	5	4	1	3	0	3	0	2	8	2	2	8	At1g17710	XP_022847496.1 inorganic pyrophosphatase 1-like [Olea europaea var. sylvestris] [Olea europaea]	Metabolism;Metabolism	Global and overview maps;Metabolism of cofactors and vitamins	ko01100//Metabolic pathways;ko00750//Vitamin B6 metabolism	K13248;K13248	-	GO:0016791//phosphatase activity	-
evm.model.Contig10.87-gene	19.53	20.12	22.01	17.33	22.25	20.78	33.86	29.52	25.94	28.82	27.89	23.83	214	242	226	191	243	260	306	305	256	277	266	293	FLXL3	XP_028111358.1 protein FLX-like 3 isoform X1 [Camellia sinensis]	-	-	-	-	-	-	-
evm.model.Contig10.88-gene	17.16	14.69	14.06	16.4	14.74	14.27	12.89	14.45	11.96	11.66	11.52	12.32	1450	1362	1113	1394	1241	1377	898	1151	910	864	847	1168	MIP2	XP_011075932.1 MAG2-interacting protein 2 isoform X1 [Sesamum indicum]	-	-	-	-	-	-	GO:0006890//retrograde vesicle-mediated transport, Golgi to ER
evm.model.Contig10.89-gene	1.07	0.8	1.97	0.68	1.85	1.02	0.24	1.65	1.62	0.55	1.68	1.04	11	9	19	7	19	12	2	16	15	5	15	12	--	XP_022846891.1 uncharacterized protein LOC111369550 [Olea europaea var. sylvestris] [Olea europaea]	-	-	-	-	-	-	-
evm.model.Contig10.9-gene	10.75	10.65	11.93	11.83	10.14	12.99	7.65	5.32	7.56	4.09	5.43	4.09	150	163	156	166	141	207	88	70	95	50	66	64	--	KAA8523085.1 hypothetical protein F0562_009508 [Nyssa sinensis]	-	-	-	-	-	-	-
evm.model.Contig10.90-gene	37.71	32.24	35.26	41.85	38.78	40.92	26.35	26.58	21.12	22.06	19.1	21.88	1077.59	1010.96	944	1203	1104.5	1335	621	716	543.41	553	475.13	701.8	RHD3	XP_022846900.1 protein ROOT HAIR DEFECTIVE 3-like [Olea europaea var. sylvestris] [Olea europaea]	-	-	-	-	-	GO:0005525//GTP binding	-
evm.model.Contig10.91-gene	15.11	14	16.06	16.38	14.68	14.85	7.39	10.88	8.32	4.38	4.52	4.61	476	484	474	519	461	534	192	323	236	121	124	163	ALE2	XP_022844379.1 receptor-like serine/threonine-protein kinase ALE2 isoform X1 [Olea europaea var. sylvestris] [Olea europaea]	-	-	-	-	-	GO:0004672//protein kinase activity	-
evm.model.Contig10.92-gene	70.24	65.37	70.49	55.53	60.25	59.75	44.67	48.13	49.48	54.3	47.66	53.05	938	958	882	746	802	911	492	606	595	636	554	795	NAP1;2	XP_012856681.1 PREDICTED: nucleosome assembly protein 1;4-like [Erythranthe guttata]	-	-	-	-	GO:0005634//nucleus	-	-
evm.model.Contig10.93-gene	18.13	13.58	13.46	7.69	10.43	6.78	2.95	3.19	3.74	1.72	1.89	2.36	253	208	176	108	145	108	34	42	47	21	23	37	surE	XP_022844398.1 uncharacterized protein LOC111367642 [Olea europaea var. sylvestris] [Olea europaea]	Metabolism;Metabolism;Metabolism;Metabolism;Metabolism	Global and overview maps;Global and overview maps;Nucleotide metabolism;Nucleotide metabolism;Metabolism of cofactors and vitamins	ko01100//Metabolic pathways;ko01110//Biosynthesis of secondary metabolites;ko00230//Purine metabolism;ko00240//Pyrimidine metabolism;ko00760//Nicotinate and nicotinamide metabolism	K03787;K03787;K03787;K03787;K03787	-	GO:0016787//hydrolase activity	-
evm.model.Contig10.94-gene	0	0	0	0	0	0	0	0	0	0	0	0	0	0	0	0	0	0	0	0	0	0	0	0	MYB26	XP_022844406.1 myb-related protein Zm1-like [Olea europaea var. sylvestris] [Olea europaea]	-	-	-	-	-	-	-
evm.model.Contig10.95-gene	11.34	9.52	12.25	4.78	5.93	5	0.67	0.66	2.9	0.08	0.55	0.31	165	152	167	70	86	83	8	9	38	1	7	5	IQD1	XP_022844415.1 protein IQ-DOMAIN 1-like [Olea europaea var. sylvestris] [Olea europaea]	-	-	-	-	-	GO:0005515//protein binding	-
evm.model.Contig10.96-gene	27.59	25.52	28.94	33.35	31.67	31.53	21.23	22.01	21.76	14.7	16.16	16.12	1190	1208	1169.5	1447	1361.39	1552.43	755	895	845	556	606.76	780	ALA7	XP_022846945.1 probable phospholipid-transporting ATPase 7 isoform X2 [Olea europaea var. sylvestris] [Olea europaea]	-	-	-	-	-	GO:0000287//magnesium ion binding	-
evm.model.Contig10.97-gene	2.32	1.56	2.02	1.95	2.82	2.68	3.11	3.18	4.14	4.81	1.97	1.96	38	28	31	32	46	50	42	49	61	69	28	36	--	XP_022844456.1 casein kinase I-like isoform X2 [Olea europaea var. sylvestris] [Olea europaea]	-	-	-	-	-	GO:0004672//protein kinase activity	-
evm.model.Contig10.98-gene	12.58	13.29	15.62	14.61	13.63	13.33	24.16	21.24	20.95	22.96	24.53	24.02	238	276	277	278	257	288	377	379	357	381	404	510	utp7	XP_022870805.1 probable U3 small nucleolar RNA-associated protein 7 isoform X1 [Olea europaea var. sylvestris] [Olea europaea]	-	-	-	-	-	GO:0005515//protein binding	-
evm.model.Contig10.99-gene	0	0	0	0	0	0	0	0	0	0	0	0	0	0	0	0	0	0	0	0	0	0	0	0	-	XP_022844486.1 eukaryotic initiation factor 4A-15-like isoform X1 [Olea europaea var. sylvestris] [Olea europaea]	Genetic Information Processing	Translation	ko03013//RNA transport	K03257	-	GO:0003676//nucleic acid binding	-
evm.model.Contig100.11-gene	14.92	14.04	14.22	24.28	27.08	26.62	14.89	17	15.33	9.97	12.04	13.6	215	222	192	352	389	438	177	231	199	126	151	220	FUT13	XP_022858168.1 alpha-(1,4)-fucosyltransferase-like [Olea europaea var. sylvestris] [Olea europaea]	Metabolism;Metabolism	Global and overview maps;Glycan biosynthesis and metabolism	ko01100//Metabolic pathways;ko00513//Various types of N-glycan biosynthesis	K14412;K14412	-	-	GO:0006486//protein glycosylation
evm.model.Contig100.12-gene	9.9	13.03	12.44	12.25	17.66	13.68	13.87	7.23	8.06	5.77	10.11	6.67	45	65	53	56	80	71	52	31	33	23	40	34	ypi1	TEY51588.1 hypothetical protein Saspl_020648 [Salvia splendens]	-	-	-	-	-	-	-
evm.model.Contig100.14-gene	6.06	7.58	6.66	2.07	2.18	0.95	0	0.1	0	0	0	0	67	92	69	23	24	12	0	1	0	0	0	0	EGS1	XP_022850158.1 eugenol synthase 1-like [Olea europaea var. sylvestris] [Olea europaea]	-	-	-	-	-	-	-
evm.model.Contig100.17-gene	0	0	0	0	0	0	0	0	0	0	0	0	0	0	0	0	0	0	0	0	0	0	0	0	--	XP_008372815.2 uncharacterized protein LOC103436170 [Malus domestica]	-	-	-	-	-	-	-
evm.model.Contig100.18-gene	0	0	0	0	0	0.79	1.57	0	0.49	2.73	4.15	1.55	0	0	0	0	0	3.33	4.79	0	1.64	8.87	13.37	6.43	--	PIN09296.1 hypothetical protein CDL12_18127 [Handroanthus impetiginosus]	-	-	-	-	-	-	-
evm.model.Contig100.19-gene	2.77	4.3	3.43	3	2.9	3.36	2.9	5.87	5.52	4.88	5.86	4.09	44	75	51	48	46	61	38	88	79	68	81	73	At2g04230	XP_022850156.1 F-box/FBD/LRR-repeat protein At2g04230-like isoform X1 [Olea europaea var. sylvestris] [Olea europaea]	-	-	-	-	-	GO:0005515//protein binding	-
evm.model.Contig100.2-gene	50.6	48.51	44.29	14.72	13.91	12.8	26.58	30.37	29.75	23.63	25.3	25.73	1018	1071	835	298	279	294	441	576	539	417	443	581	NPF5.10	XP_022850258.1 protein NRT1/ PTR FAMILY 5.10-like [Olea europaea var. sylvestris] [Olea europaea]	-	-	-	-	-	GO:0005215//transporter activity	-
evm.model.Contig100.20-gene	18.12	16.27	16.56	19.69	17.59	20.06	21.45	20.55	22.12	19.24	23.64	25.92	334	329.05	286	365	323	422	326	357	367	311	379.14	536	CCA1	XP_022850154.1 putative CCA tRNA nucleotidyltransferase 2 isoform X2 [Olea europaea var. sylvestris] [Olea europaea]	-	-	-	-	-	GO:0003723//RNA binding	-
evm.model.Contig100.22-gene	21.48	20.62	22.31	22.39	25.01	16.96	8.14	14.24	14.27	10.28	10.58	10.59	112	118	109	117.45	130	101	35	70	67	47	48	62	--	XP_022850152.1 uncharacterized protein LOC111372182 [Olea europaea var. sylvestris] [Olea europaea]	-	-	-	-	-	-	-
evm.model.Contig100.23-gene	0	0	0	0	0	0	0	0	0	0	0	0	0	0	0	0	0	0	0	0	0	0	0	0	--	XP_022851483.1 uncharacterized protein LOC111373208 [Olea europaea var. sylvestris] [Olea europaea]	-	-	-	-	-	-	-
evm.model.Contig100.25-gene	138.61	136.48	132.43	139.69	142.11	138.54	129.88	137.75	129.52	166.13	152.7	143.18	1602	1731	1434	1624	1637	1828	1238	1501	1348	1684	1536	1857	MBD10	XP_022850150.1 methyl-CpG-binding domain-containing protein 11-like [Olea europaea var. sylvestris] [Olea europaea]	-	-	-	-	-	GO:0003677//DNA binding	-
evm.model.Contig100.26-gene	11.44	11.28	11.92	10.36	11.95	12.23	25.16	25.46	30.28	28.64	32.61	24.05	123	133	120	112	128	150	223	258	293	270	305	290	--	XP_022850149.1 uncharacterized protein LOC111372180 [Olea europaea var. sylvestris] [Olea europaea]	-	-	-	-	-	-	GO:0006396//RNA processing
evm.model.Contig100.27-gene	0	0	0	0	0	0	0	0	0	0	0	0	0	0	0	0	0	0	0	0	0	0	0	0	APG	PSR96149.1 GDSL esterase/lipase [Actinidia chinensis var. chinensis] [Actinidia chinensis]	-	-	-	-	-	-	-
evm.model.Contig100.28-gene	2.79	2.97	3.97	2.08	3.27	3.46	9.31	5.67	6.97	4.51	6.68	7.67	12	14	16	9	14	17	33	23	27	17	25	37	--	XP_022850148.1 uncharacterized protein LOC111372179 [Olea europaea var. sylvestris] [Olea europaea]	-	-	-	-	-	-	-
evm.model.Contig100.30-gene	0	0	0	0.18	0.13	0	0	0	0	0	0	0	0	0	0	1	0.7	0	0	0	0	0	0	0	--	XP_022889273.1 sulfite exporter TauE/SafE family protein 4-like, partial [Olea europaea var. sylvestris] [Olea europaea]	-	-	-	-	-	-	-
evm.model.Contig100.33-gene	0.7	2.05	1.35	0.14	1.13	2.71	0.51	0.75	1.56	0.32	0.81	0.5	5	16	9	1	8	22	3	5	10	2	5	4	--	XP_022889283.1 uncharacterized protein LOC111404753 [Olea europaea var. sylvestris] [Olea europaea]	-	-	-	-	-	-	-
evm.model.Contig100.36-gene	2.07	1.35	0	2.06	2.67	1.81	3.23	2.35	4.92	5.02	9.17	13.17	7	5	0	7	9	7	9	7.5	15	14.88	27	50	--	PIN16147.1 hypothetical protein CDL12_11203 [Handroanthus impetiginosus]	-	-	-	-	-	-	-
evm.model.Contig100.37-gene	82.33	84.14	83.76	68.07	64.57	61.51	33.13	34.45	35.02	28.76	28.74	27.01	2347.02	2632	2237	1951.86	1834.38	2002	778.82	926	899	719	713	864	PLD1	XP_022850132.1 phospholipase D alpha 1 [Olea europaea var. sylvestris] [Olea europaea]	Metabolism;Metabolism;Cellular Processes;Metabolism;Metabolism	Global and overview maps;Global and overview maps;Transport and catabolism;Lipid metabolism;Lipid metabolism	ko01100//Metabolic pathways;ko01110//Biosynthesis of secondary metabolites;ko04144//Endocytosis;ko00564//Glycerophospholipid metabolism;ko00565//Ether lipid metabolism	K01115;K01115;K01115;K01115;K01115	-	GO:0003824//catalytic activity	-
evm.model.Contig100.38-gene	4.76	4.25	2.87	3.09	8.52	6.53	2.89	2.42	2.3	3.07	0.83	1.11	46	45	26	30	82	72	23	22	20	26	7	12	ROD1	XP_022848434.1 phosphatidylcholine:diacylglycerol cholinephosphotransferase 1-like [Olea europaea var. sylvestris] [Olea europaea]	-	-	-	-	-	-	-
evm.model.Contig100.39-gene	0	0	0	0	0	0	0	0	0	0	0	0	0	0	0	0	0	0	0	0	0	0	0	0	--	XP_022899514.1 ubiquitin-like-specific protease 1A [Olea europaea var. sylvestris] [Olea europaea]	-	-	-	-	-	-	-
evm.model.Contig100.40-gene	0	0	0	0	0.23	0	0	0	0.08	0	0	0	0	0	0	0	3	0	0	0	1	0	0	0	PV42A	XP_011073421.2 SNF1-related protein kinase regulatory subunit gamma-like PV42a [Sesamum indicum]	-	-	-	-	-	-	-
evm.model.Contig100.41-gene	66.41	56.47	55.34	59.04	50.45	48.81	59.47	66.41	55.21	50.3	49.85	56.14	5541	5170.99	4326.16	4955.41	4195.91	4649.62	4092.49	5224.48	4148.43	3681	3620.03	5257	--	XP_022885469.1 pre-mRNA-processing-splicing factor 8A-like [Olea europaea var. sylvestris] [Olea europaea]	Genetic Information Processing	Transcription	ko03040//Spliceosome	K12856	-	-	GO:0000398//mRNA splicing, via spliceosome
evm.model.Contig100.42-gene	0	0	0	0	0	0	0	0	0	0	0	0	0	0	0	0	0	0	0	0	0	0	0	0	UGT80A2	XP_022855854.1 LOW QUALITY PROTEIN: pre-mRNA-splicing factor SYF1 [Olea europaea var. sylvestris] [Olea europaea]	-	-	-	-	-	-	GO:0008152//metabolic process
evm.model.Contig100.44-gene	0	0	0	0	0	0	0	0	0	0	0	0	0	0	0	0	0	0	0	0	0	0	0	0	svkA	XP_022877464.1 germinal center kinase 1-like isoform X1 [Olea europaea var. sylvestris] [Olea europaea]	-	-	-	-	-	GO:0004672//protein kinase activity	-
evm.model.Contig100.46-gene	0.27	2.07	0.29	0.4	0	0.7	0	0.14	0	0	0	0	2	17	2	3	0	6	0	1	0	0	0	0	SNRNP25	XP_022849805.1 U11/U12 small nuclear ribonucleoprotein 25 kDa protein-like isoform X1 [Olea europaea var. sylvestris] [Olea europaea]	-	-	-	-	-	-	-
evm.model.Contig100.47-gene	0.8	2.62	2.38	0.95	0.96	1.12	1.55	1.18	0.89	0.55	0.92	2.27	5	18	14	6	6	8	8	7	5	3	5	16	AHK3	XP_022887601.1 histidine kinase 3-like [Olea europaea var. sylvestris] [Olea europaea]	Environmental Information Processing	Signal transduction	ko04075//Plant hormone signal transduction	K14489	-	-	-
evm.model.Contig100.48-gene	0	0	0	0	0	0	0	0	0	0	0	0	0	0	0	0	0	0	0	0	0	0	0	0	--	XP_022870657.1 CASP-like protein 4A3, partial [Olea europaea var. sylvestris] [Olea europaea]	-	-	-	-	-	-	-
evm.model.Contig100.49-gene	2.93	2.84	1.14	0.87	1.17	0.94	1.3	0.83	0.43	0.11	0.56	0.61	30	32	11	9	12	11	11	8	4	1	5	7	--	XP_022850130.1 uncharacterized protein LOC111372164 isoform X1 [Olea europaea var. sylvestris] [Olea europaea]	-	-	-	-	-	-	GO:0006351//transcription, DNA-templated
evm.model.Contig100.5-gene	0	0	0	0	0	0	0	0	0	0	0	0	0	0	0	0	0	0	0	0	0	0	0	0	--	XP_022879830.1 uncharacterized protein LOC111397240 [Olea europaea var. sylvestris] [Olea europaea]	-	-	-	-	-	-	-
evm.model.Contig100.50-gene	0	0	0	0	0	0	0	0	0	0	0	0	0	0	0	0	0	0	0	0	0	0	0	0	--	XP_022853727.1 vacuolar protein sorting-associated protein 60.1-like [Olea europaea var. sylvestris] [Olea europaea]	Cellular Processes	Transport and catabolism	ko04144//Endocytosis	K12198	-	-	-
evm.model.Contig100.52-gene	0	0	0	0	0	0	0	0	0	0	0	0	0	0	0	0	0	0	0	0	0	0	0	0	--	XP_022875881.1 uncharacterized protein LOC111394347 [Olea europaea var. sylvestris] [Olea europaea]	-	-	-	-	-	-	-
evm.model.Contig100.54-gene	0	0	0	0	0	0	0	0	0	0	0	0	0	0	0	0	0	0	0	0	0	0	0	0	KAT1	XP_023549031.1 3-ketoacyl-CoA thiolase 2, peroxisomal-like [Cucurbita pepo subsp. pepo] [Cucurbita pepo]	Metabolism;Metabolism;Cellular Processes;Metabolism;Metabolism;Metabolism;Metabolism;Metabolism	Global and overview maps;Global and overview maps;Transport and catabolism;Global and overview maps;Lipid metabolism;Lipid metabolism;Amino acid metabolism;Lipid metabolism	ko01100//Metabolic pathways;ko01110//Biosynthesis of secondary metabolites;ko04146//Peroxisome;ko01212//Fatty acid metabolism;ko00071//Fatty acid degradation;ko00592//alpha-Linolenic acid metabolism;ko00280//Valine, leucine and isoleucine degradation;ko01040//Biosynthesis of unsaturated fatty acids	K07513;K07513;K07513;K07513;K07513;K07513;K07513;K07513	-	-	-
evm.model.Contig100.56-gene	0	0	0	0	0	0	0	0.16	0	0	0	0	0	0	0	0	0	0	0	1	0	0	0	0	OXP1	XP_022861971.1 5-oxoprolinase-like, partial [Olea europaea var. sylvestris] [Olea europaea]	Metabolism;Metabolism	Global and overview maps;Metabolism of other amino acids	ko01100//Metabolic pathways;ko00480//Glutathione metabolism	K01469;K01469	-	GO:0003824//catalytic activity	-
evm.model.Contig100.6-gene	0.33	1.21	0.71	0	0.33	0.29	0.2	0.88	0.55	0	0	0	2	8	4	0	2	2	1	5	3	0	0	0	NPF5.12	XP_022850257.1 protein NRT1/ PTR FAMILY 5.10-like [Olea europaea var. sylvestris] [Olea europaea]	-	-	-	-	-	GO:0005215//transporter activity	-
evm.model.Contig100.61-gene	0	0.15	0.07	0	0.4	0	0	0.22	0.53	0.08	0	0	0	2.47	1	0	5.88	0	0	3	7	1	0	0	At1g80550	XP_022850124.1 pentatricopeptide repeat-containing protein At1g80550, mitochondrial-like [Olea europaea var. sylvestris] [Olea europaea]	-	-	-	-	-	-	-
evm.model.Contig100.63-gene	3.19	2.25	1.41	1.85	3.31	1.7	3.84	2.32	2.59	3.16	3.09	2.79	71.43	55.34	29.66	41.61	73.76	43.43	70.95	48.94	52.23	62.11	60.12	70	--	XP_022850122.1 PX domain-containing protein EREL2-like isoform X1 [Olea europaea var. sylvestris] [Olea europaea]	-	-	-	-	-	GO:0035091//phosphatidylinositol binding	-
evm.model.Contig100.64-gene	0	0	0	0.18	0.64	0	0	0	0	1.44	2.31	0	0	0	0	0.56	1.97	0	0	0	0	3.92	6.23	0	--	XP_022850123.1 PX domain-containing protein EREL1-like isoform X2 [Olea europaea var. sylvestris] [Olea europaea]	-	-	-	-	-	-	-
evm.model.Contig100.7-gene	12.32	18.93	13.83	13.1	16.55	14.26	19.61	15.68	17.24	17.22	23.62	20.71	115	194	121	123	154	152	151	138	145	141	192	217	BHLH80	XP_022850253.1 transcription factor bHLH80-like [Olea europaea var. sylvestris] [Olea europaea]	-	-	-	-	-	GO:0046983//protein dimerization activity	-
evm.model.Contig100.8-gene	10.46	11.12	13.03	2.17	1.51	1.44	1.29	1.13	1.13	0.5	0.33	0.09	216	252	252	45	31	34	22	22	21	9	6	2	DCK	XP_022852250.1 uncharacterized protein LOC111373893 [Olea europaea var. sylvestris] [Olea europaea]	-	-	-	-	-	-	-
evm.model.Contig101.1-gene	3.22	1.41	0.23	0.14	0	0.1	0.58	0	1.55	0	0	0	31.42	15.05	2.12	1.4	0	1.06	4.66	0	13.63	0	0	0	ATHB-13	XP_022868573.1 homeobox-leucine zipper protein ATHB-13-like [Olea europaea var. sylvestris] [Olea europaea]	-	-	-	-	-	GO:0003677//DNA binding	-
evm.model.Contig101.10-gene	20.97	23.02	21.21	23.86	25.35	25.3	27.77	27.6	28.43	24.1	25.74	27.69	249	300	236	285	300	343	272	309	304	251	266	369	DDB_G0276861	XP_011071003.1 protein HGH1 homolog [Sesamum indicum]	-	-	-	-	-	-	-
evm.model.Contig101.100-gene	16.24	17.42	14.39	16.61	14.47	15.87	21.15	21.56	24.14	19.05	18.42	19.49	242	285	201	249	215	270	260	303	324	249	239	326	MRS2-5	XP_022852160.1 magnesium transporter MRS2-5 [Olea europaea var. sylvestris] [Olea europaea]	-	-	-	-	GO:0016020//membrane	-	-
evm.model.Contig101.101-gene	3.24	4.28	4.17	1.33	2.58	2.25	0.81	2.01	3.1	1.15	2.18	1.59	29	42	35	12	23	23	6	17	25	9	17	16	--	KZV30952.1 hypothetical protein F511_16305 [Dorcoceras hygrometricum]	-	-	-	-	-	-	-
evm.model.Contig101.102-gene	0.64	0.39	0.57	0.53	0.76	0.28	0.26	1.03	0.12	0.61	1.11	0.1	6	4	5	5	7	3	2	9	1	5	9	1	--	-	-	-	-	-	-	-	-
evm.model.Contig101.103-gene	3.12	2.91	2.5	2.52	1.41	1.4	3.64	2.03	1.9	1.02	1.61	1.67	80	82	60	65	36	41	77	49	44	23	36	48	RPK2	XP_022852166.1 LRR receptor-like serine/threonine-protein kinase RPK2 isoform X1 [Olea europaea var. sylvestris] [Olea europaea]	-	-	-	-	-	GO:0005515//protein binding	-
evm.model.Contig101.104-gene	0.31	0.66	0.22	1.44	0.62	0.45	0.25	0.66	1.26	0.71	0.12	0.28	3	7	2	14	6	5	2	6	11	6	1	3	AFP2	XP_022878337.1 ninja-family protein AFP3-like [Olea europaea var. sylvestris] [Olea europaea]	-	-	-	-	-	-	GO:0007165//signal transduction
evm.model.Contig101.105-gene	0.76	0.75	0.54	0.19	0.19	0.11	0.08	0.13	0.28	0	0	0	12	13	8	3	3	2	1	2	4	0	0	0	nxt3	XP_022852171.1 putative G3BP-like protein [Olea europaea var. sylvestris] [Olea europaea]	-	-	-	-	-	GO:0003676//nucleic acid binding	-
evm.model.Contig101.106-gene	9.93	6.91	8.04	7.43	7.5	7.6	10.11	13.49	12.79	12.51	11.98	13.67	182	139	138	137	137	159	152.79	233	211	201	191	281	CDC48B	KAA8529325.1 hypothetical protein F0562_033876 [Nyssa sinensis]	-	-	-	-	-	GO:0005524//ATP binding	-
evm.model.Contig101.107-gene	0.67	1.09	1.36	1.56	0.68	0.52	2.18	2.22	2.25	3.84	2.93	1.8	9	16	17	21	9	8	24	28	27	45	34	27	MES13	XP_022862962.1 putative methylesterase 11, chloroplastic [Olea europaea var. sylvestris] [Olea europaea]	-	-	-	-	-	-	-
evm.model.Contig101.108-gene	7.93	7.45	5.95	7.39	6.71	6.08	7.21	2.63	8.4	3.82	5.7	7.07	64	66	45	60	54	56	48	20	61	27	40	64	At2g03690	XP_022862963.1 ubiquinone biosynthesis protein COQ4 homolog, mitochondrial [Olea europaea var. sylvestris] [Olea europaea]	-	-	-	-	-	-	GO:0006744//ubiquinone biosynthetic process
evm.model.Contig101.11-gene	79.12	88.07	99.82	88.17	86.72	101.88	87.33	91.33	92.88	92.05	99.43	88.23	736	899	870	825	804	1082	670	801	778	751	805	921	SBH2	XP_011071002.1 sphinganine C4-monooxygenase 1-like [Sesamum indicum]	Metabolism;Metabolism	Global and overview maps;Lipid metabolism	ko01100//Metabolic pathways;ko00600//Sphingolipid metabolism	K04713;K04713	-	GO:0005506//iron ion binding	-
evm.model.Contig101.110-gene	0	0.95	0.28	0	0	0.46	0	0.55	0.29	0	0.6	0	0	4	1	0	0	2	0	2	1	0	2	0	--	PIM98008.1 hypothetical protein CDL12_29515 [Handroanthus impetiginosus]	-	-	-	-	-	-	-
evm.model.Contig101.111-gene	5.03	5.15	2.91	2.5	3.89	1.93	0.51	0.44	0.81	1.07	0.48	0.28	48	54	26	24	37	21	4	4	7	9	4	3	OsI_011697	XP_022862965.1 probable 6-phosphogluconolactonase 1 isoform X1 [Olea europaea var. sylvestris] [Olea europaea]	Metabolism;Metabolism;Metabolism;Metabolism	Global and overview maps;Global and overview maps;Global and overview maps;Carbohydrate metabolism	ko01100//Metabolic pathways;ko01110//Biosynthesis of secondary metabolites;ko01200//Carbon metabolism;ko00030//Pentose phosphate pathway	K01057;K01057;K01057;K01057	-	-	GO:0005975//carbohydrate metabolic process
evm.model.Contig101.112-gene	3.94	2.87	1.68	1.04	3.43	2.3	4.78	3.9	4.96	1.8	7.85	5.39	15	12	6	4	13	10	15	14	17	6	26	23	CB5-A	XP_022862968.1 cytochrome b5 [Olea europaea var. sylvestris] [Olea europaea]	-	-	-	-	-	-	-
evm.model.Contig101.113-gene	0	0	0	0	0	0	0	0	0	0	0	0	0	0	0	0	0	0	0	0	0	0	0	0	--	XP_022855085.1 uncharacterized protein LOC111376360, partial [Olea europaea var. sylvestris] [Olea europaea]	-	-	-	-	-	-	-
evm.model.Contig101.114-gene	0.46	0	0.07	0	0.2	0	0	0	0	0	0	0	7	0	1	0	3	0	0	0	0	0	0	0	BA13	XP_022861558.1 cytochrome P450 85A-like isoform X1 [Olea europaea var. sylvestris] [Olea europaea]	Metabolism;Metabolism;Metabolism	Global and overview maps;Global and overview maps;Metabolism of terpenoids and polyketides	ko01100//Metabolic pathways;ko01110//Biosynthesis of secondary metabolites;ko00905//Brassinosteroid biosynthesis	K12640;K12640;K12640	-	GO:0004497//monooxygenase activity	-
evm.model.Contig101.115-gene	0	0	0	0	0	0	0	0	0	0	0	0	0	0	0	0	0	0	0	0	0	0	0	0	--	XP_022866797.1 uncharacterized protein LOC111386564 [Olea europaea var. sylvestris] [Olea europaea]	-	-	-	-	-	-	-
evm.model.Contig101.116-gene	0	0.18	1.93	0.4	0	0.35	0	0	0.67	0.92	0	0.18	0	1	9	2	0	2	0	0	3	4	0	1	--	XP_022878357.1 uncharacterized protein LOC111396224 isoform X7 [Olea europaea var. sylvestris] [Olea europaea]	-	-	-	-	-	-	-
evm.model.Contig101.117-gene	2.41	1.75	2.26	3.06	2.51	2.86	0.93	0.31	1.71	0.33	0.66	0.69	25	20	22	32	26	34	8	3	16	3	6	8	At1g69160	XP_022861557.1 protein BIG GRAIN 1-like E [Olea europaea var. sylvestris] [Olea europaea]	-	-	-	-	-	-	-
evm.model.Contig101.12-gene	0.33	0.36	0	0.26	0.2	0.63	7.07	5.35	6.55	7.4	7.08	6.89	5	6	0	4	3	11	89	77	90	99	94	118	PKS1	XP_022863945.1 protein PHYTOCHROME KINASE SUBSTRATE 1-like [Olea europaea var. sylvestris] [Olea europaea]	-	-	-	-	-	-	-
evm.model.Contig101.121-gene	0.12	0	0.38	0.47	0.71	0.31	1.72	2.76	2.63	2.16	1.49	1.05	1	0	3	4	6	3	12	22	20	16	11	10	AP1	QBM11760.1 AP1 [Osmanthus fragrans]	-	-	-	-	-	GO:0003677//DNA binding	-
evm.model.Contig101.123-gene	27.27	31.69	32.61	15.93	16.02	17.89	23.55	22.96	21.5	25.12	25.57	21.22	490	625	549	288	287	367	349	389	348	396	400	428	-	XP_022881861.1 cytochrome P450 CYP749A22-like [Olea europaea var. sylvestris] [Olea europaea]	Metabolism	Metabolism of terpenoids and polyketides	ko00905//Brassinosteroid biosynthesis	K15639	-	GO:0005506//iron ion binding	-
evm.model.Contig101.124-gene	16.55	12.88	14.66	8.45	7.91	7.84	5.6	4.06	5.94	3.98	4.4	3.51	294	251	244	151	140	159	82	68	95	62	68	70	-	XP_022877043.1 cytochrome P450 CYP749A22-like [Olea europaea var. sylvestris] [Olea europaea]	Metabolism	Metabolism of terpenoids and polyketides	ko00905//Brassinosteroid biosynthesis	K15639	-	GO:0005506//iron ion binding	-
evm.model.Contig101.126-gene	0	0.11	0.27	0	0	0	0	0.13	0.07	0	0.07	0	0	2	4	0	0	0	0	2	1	0	1	0	-	XP_022877043.1 cytochrome P450 CYP749A22-like [Olea europaea var. sylvestris] [Olea europaea]	Metabolism	Metabolism of terpenoids and polyketides	ko00905//Brassinosteroid biosynthesis	K15639	-	GO:0005506//iron ion binding	-
evm.model.Contig101.127-gene	11.94	9.67	10.41	12.96	12.84	14.4	11.59	11.42	11.55	11.54	10.05	10.75	295	262	241	322	316	406	236	266	257	250	216	298	--	XP_022881860.1 uncharacterized protein LOC111398928 isoform X2 [Olea europaea var. sylvestris] [Olea europaea]	-	-	-	-	-	-	-
evm.model.Contig101.129-gene	23.14	28.87	24.49	11.25	11.35	11.49	14.42	17.48	14.29	13.78	14.26	12.5	358	490	355	175	175	203	184	255	199	187	192	217	ACR4	XP_022881862.1 ACT domain-containing protein ACR4-like [Olea europaea var. sylvestris] [Olea europaea]	-	-	-	-	-	-	-
evm.model.Contig101.13-gene	140.95	131.19	135.59	94.41	95.11	103.95	60.77	55.73	60.59	79.1	79.97	79.67	3139	3206	2829	2114.97	2111	2643	1116	1170	1215	1545	1550	1991	At1g26850	XP_022878320.1 probable methyltransferase PMT2 isoform X1 [Olea europaea var. sylvestris] [Olea europaea]	-	-	-	-	-	GO:0008168//methyltransferase activity	-
evm.model.Contig101.130-gene	0	0	0	0	0	0	0	0	0	0	0	0	0	0	0	0	0	0	0	0	0	0	0	0	SOT13	XP_022881028.1 cytosolic sulfotransferase 12-like [Olea europaea var. sylvestris] [Olea europaea]	-	-	-	-	-	GO:0008146//sulfotransferase activity	-
evm.model.Contig101.132-gene	2.6	2.41	3.02	4.16	2.52	2.64	1.86	1.28	1.81	1.32	2.24	1.86	56	57	61	90	54	65	33	26	35	25	42	45	--	XP_022884221.1 uncharacterized protein LOC111400964 [Olea europaea var. sylvestris] [Olea europaea]	-	-	-	-	-	-	-
evm.model.Contig101.134-gene	9.65	9.27	10.11	8.79	7.85	9.22	14.46	15.96	13.83	11.92	12.13	12.57	275	290	270	252	223	300	340	429	355	298	301	402	ptrB	XP_022881867.1 uncharacterized protein LOC111398932 isoform X4 [Olea europaea var. sylvestris] [Olea europaea]	-	-	-	-	-	-	GO:0006508//proteolysis
evm.model.Contig101.135-gene	83.64	85.97	83.54	87.61	98.49	88.18	118.92	109.58	115.8	100.79	96.61	93.47	1901	2144	1779	2003	2231	2288	2229	2348	2370	2009	1911	2384	PI4KG7	XP_022881869.1 phosphatidylinositol 4-kinase gamma 5-like [Olea europaea var. sylvestris] [Olea europaea]	-	-	-	-	-	GO:0016301//kinase activity	-
evm.model.Contig101.136-gene	8.27	10.55	8.43	24.1	20.46	21.64	2.23	2.53	2.96	0	0	0	90	126	86	264	222	269	20	26	29	0	0	0	guaA	XP_022881871.1 uncharacterized protein LOC111398935 [Olea europaea var. sylvestris] [Olea europaea]	Genetic Information Processing	Replication and repair	ko03410//Base excision repair	K01246	-	-	GO:0006284//base-excision repair
evm.model.Contig101.137-gene	18.34	16.66	18.35	10.16	11.58	11.01	11.37	8.74	11.48	11.38	11.4	8.57	305	304	286	170	192	209	156	137	172	166	165	160	UGT89A2	XP_022881872.1 UDP-glycosyltransferase 89A2-like [Olea europaea var. sylvestris] [Olea europaea]	-	-	-	-	-	-	GO:0008152//metabolic process
evm.model.Contig101.138-gene	0	0	0	0	0	0	0	0	0	0	0	0	0	0	0	0	0	0	0	0	0	0	0	0	--	KAA8547861.1 hypothetical protein F0562_004290 [Nyssa sinensis]	-	-	-	-	-	-	-
evm.model.Contig101.139-gene	11.25	9.62	10.83	12.9	11.14	10.69	18.24	19.99	17.74	14.15	13.09	15.81	388	364	350	447.48	383	421	519	650	551	428	393	612	RPOT1-TOM	XP_022881873.1 DNA-directed RNA polymerase 1B, mitochondrial [Olea europaea var. sylvestris] [Olea europaea]	-	-	-	-	-	GO:0003677//DNA binding	-
evm.model.Contig101.14-gene	0	0	0	0	0	0	0	0	0	0	0	0	0	0	0	0	0	0	0	0	0	0	0	0	FEZ	XP_022863943.1 protein FEZ-like [Olea europaea var. sylvestris] [Olea europaea]	-	-	-	-	-	GO:0003677//DNA binding	-
evm.model.Contig101.140-gene	9.93	9.44	9.63	18.34	18.22	20.73	34.65	35.97	36.09	27.76	28.21	25.49	350	365	318	650	640	834	1007	1195	1145	858	865	1008	PUB42	XP_022881874.1 putative U-box domain-containing protein 42 [Olea europaea var. sylvestris] [Olea europaea]	-	-	-	-	-	GO:0005515//protein binding	-
evm.model.Contig101.141-gene	9.07	8.26	10.59	11.49	9.83	9.23	9.85	11.04	11.16	8.05	8.21	8.22	222	222	243	283	240	258	199	255	246	173	175	226	WIT2	XP_022881878.1 WPP domain-interacting tail-anchored protein 2-like isoform X3 [Olea europaea var. sylvestris] [Olea europaea]	-	-	-	-	-	-	-
evm.model.Contig101.143-gene	0.15	0.14	0.81	0	0	0	0	0	0	0.17	0.18	0.68	1	1	5	0	0	0	0	0	0	1	1	5	BZIP43	XP_022881879.1 basic leucine zipper 43-like [Olea europaea var. sylvestris] [Olea europaea]	-	-	-	-	-	GO:0003700//transcription factor activity, sequence-specific DNA binding	-
evm.model.Contig101.145-gene	2.82	2.2	4.51	0.6	0.4	0	0	0	0	0	0	0	14	12	21	3	2	0	0	0	0	0	0	0	--	XP_022881882.1 uncharacterized protein LOC111398943 [Olea europaea var. sylvestris] [Olea europaea]	-	-	-	-	-	-	-
evm.model.Contig101.146-gene	36.39	41.59	33.81	40.68	30.46	30.31	25.72	30.9	26.8	30.21	24.48	29.07	386	484	336	434	322	367	225	309	256	281	226	346	-	XP_022881880.1 ASC1-like protein [Olea europaea var. sylvestris] [Olea europaea]	Metabolism;Metabolism	Global and overview maps;Lipid metabolism	ko01100//Metabolic pathways;ko00600//Sphingolipid metabolism	K04710;K04710	GO:0016021//integral component of membrane	-	-
evm.model.Contig101.147-gene	0	0	0.8	0	0	0.73	0	0	0.28	0	0	0	0	0	9	0	0	10	0	0	3	0	0	0	PER11	XP_022881883.1 peroxidase 11-like [Olea europaea var. sylvestris] [Olea europaea]	Metabolism;Metabolism;Metabolism	Global and overview maps;Global and overview maps;Biosynthesis of other secondary metabolites	ko01100//Metabolic pathways;ko01110//Biosynthesis of secondary metabolites;ko00940//Phenylpropanoid biosynthesis	K00430;K00430;K00430	-	GO:0004601//peroxidase activity	-
evm.model.Contig101.148-gene	8.16	8.94	8.39	5.28	4.12	4.31	4.66	2.93	2.93	2.36	1.84	1.54	189	227	182	123	95	114	89	64	61	48	37	40	udkC	XP_022881885.1 uridine-cytidine kinase C-like [Olea europaea var. sylvestris] [Olea europaea]	-	-	-	-	-	GO:0005524//ATP binding	-
evm.model.Contig101.149-gene	9.28	10.75	11.45	8.09	11.99	8.93	4.06	4.84	6.84	5.2	5.59	6.58	122	155	141	107	157	134	44	60	81	60	64	97	At1g13570	XP_022881890.1 F-box/FBD/LRR-repeat protein At1g13570-like [Olea europaea var. sylvestris] [Olea europaea]	-	-	-	-	-	-	-
evm.model.Contig101.15-gene	1.64	5.22	6.19	1.9	3.56	2.51	1.65	1.45	3.33	3.11	4.39	1.95	6	21	21.24	7	13	10.49	5	5	11	10	14	8	RPL34	XP_022878319.1 60S ribosomal protein L34-like [Olea europaea var. sylvestris] [Olea europaea]	Genetic Information Processing	Translation	ko03010//Ribosome	K02915	-	GO:0003735//structural constituent of ribosome	-
evm.model.Contig101.150-gene	60.1	60.85	57.36	38.57	43.55	44.08	33.93	34.32	32.66	41.69	51.33	40.73	756	840	676	488	546	633	352	407	370	460	562	575	SAMDC1	XP_022872548.1 S-adenosylmethionine decarboxylase proenzyme-like [Olea europaea var. sylvestris] [Olea europaea]	Metabolism;Metabolism;Metabolism	Global and overview maps;Amino acid metabolism;Amino acid metabolism	ko01100//Metabolic pathways;ko00270//Cysteine and methionine metabolism;ko00330//Arginine and proline metabolism	K01611;K01611;K01611	-	GO:0004014//adenosylmethionine decarboxylase activity	-
evm.model.Contig101.151-gene	1.2	0.73	0.85	3.18	1.2	0.35	0	0.85	0.89	1.82	3.21	1.42	3	2	2	8	3	1	0	2	2	4	7	4	--	RWR77042.1 putative S-adenosylmethionine decarboxylase [Cinnamomum micranthum f. kanehirae]	-	-	-	-	-	-	-
evm.model.Contig101.152-gene	4.61	4.04	4.61	5.28	5.68	4.4	5.17	4.89	3.57	6.19	8.25	6.14	79	76	74	91	97	86	73	79	55	93	123	118	-	XP_022864791.1 uncharacterized protein LOC111384706 [Olea europaea var. sylvestris] [Olea europaea]	-	-	-	-	GO:0005576//extracellular region	-	-
evm.model.Contig101.153-gene	43.66	45.02	43.93	36.46	38.11	39.77	27.14	24.24	28.12	24.81	22.66	25.7	600	678.98	565.58	504	522	624	307.59	314.09	348	299	271	396.29	AAPT1	XP_022881892.1 choline/ethanolaminephosphotransferase 1 isoform X1 [Olea europaea var. sylvestris] [Olea europaea]	Metabolism;Metabolism;Metabolism;Metabolism;Metabolism	Global and overview maps;Global and overview maps;Lipid metabolism;Lipid metabolism;Metabolism of other amino acids	ko01100//Metabolic pathways;ko01110//Biosynthesis of secondary metabolites;ko00564//Glycerophospholipid metabolism;ko00565//Ether lipid metabolism;ko00440//Phosphonate and phosphinate metabolism	K00993;K00993;K00993;K00993;K00993	-	-	GO:0008654//phospholipid biosynthetic process
evm.model.Contig101.154-gene	0	0	0	0	0	0	0	0	0	0	0	0	0	0	0	0	0	0	0	0	0	0	0	0	--	XP_022878385.1 uncharacterized protein LOC111396247 [Olea europaea var. sylvestris] [Olea europaea]	-	-	-	-	-	-	-
evm.model.Contig101.155-gene	0	0	0	0	0	0	0	0	0	0	0	0	0	0	0	0	0	0	0	0	0	0	0	0	RPA1B	XP_030493998.1 replication protein A 70 kDa DNA-binding subunit D-like [Cannabis sativa]	Genetic Information Processing;Genetic Information Processing;Genetic Information Processing;Genetic Information Processing	Replication and repair;Replication and repair;Replication and repair;Replication and repair	ko03420//Nucleotide excision repair;ko03440//Homologous recombination;ko03030//DNA replication;ko03430//Mismatch repair	K07466;K07466;K07466;K07466	-	-	-
evm.model.Contig101.156-gene	0	0	0	0	0	0	0	0	0	0	0	0	0	0	0	0	0	0	0	0	0	0	0	0	--	XP_022890896.1 protein RDM16-like isoform X2 [Olea europaea var. sylvestris] [Olea europaea]	Genetic Information Processing	Transcription	ko03040//Spliceosome	K12843	-	-	GO:0000398//mRNA splicing, via spliceosome
evm.model.Contig101.158-gene	9.39	10.4	10.84	9.04	7.02	7.93	8.03	7.26	7.36	8.18	7.65	6.49	255	310	276	247	190	246	180	186	180	195	181	198	PERK10	XP_022881897.1 proline-rich receptor-like protein kinase PERK9 isoform X1 [Olea europaea var. sylvestris] [Olea europaea]	-	-	-	-	-	GO:0004672//protein kinase activity	-
evm.model.Contig101.159-gene	0	0.17	0	0	0	0.17	0	0	0	0	0	0	0	1	0	0	0	1	0	0	0	0	0	0	--	XP_022881899.1 uncharacterized protein LOC111398954 [Olea europaea var. sylvestris] [Olea europaea]	-	-	-	-	-	-	-
evm.model.Contig101.160-gene	22.68	21.73	22.45	33.6	27.24	27.18	107.99	114.14	104.89	119.92	121.12	130.23	960	1009	890	1430.13	1149	1313	3769	4554	3997	4451	4461.19	6184.75	ALA9	XP_022881896.1 putative phospholipid-transporting ATPase 9 [Olea europaea var. sylvestris] [Olea europaea]	-	-	-	-	-	GO:0000287//magnesium ion binding	-
evm.model.Contig101.162-gene	21.83	20.22	19.61	23.42	24.24	21.34	24.61	26.55	24.12	23.78	21.24	26.01	783.16	796	659	845	866.49	874	728	898	779	748	663	1047	--	XP_022881901.1 SUPPRESSOR OF ABI3-5-like isoform X1 [Olea europaea var. sylvestris] [Olea europaea]	-	-	-	-	-	GO:0003676//nucleic acid binding	-
evm.model.Contig101.163-gene	2.63	2.63	1.85	2.54	3	1.55	15.63	12.57	13.32	19.01	17.34	18.49	73	80	48	71	83	49	358	329	333	463	419	576	PHO1-H1	XP_022881904.1 phosphate transporter PHO1 homolog 1-like isoform X1 [Olea europaea var. sylvestris] [Olea europaea]	-	-	-	-	GO:0016021//integral component of membrane	-	-
evm.model.Contig101.164-gene	2.66	1.84	1.62	1.3	0.42	0.63	0.2	0.22	0.52	0.19	0	0	63	48	36	31	10	17	4	5	11	4	0	0	ABCG21	XP_022881906.1 ABC transporter G family member 21-like [Olea europaea var. sylvestris] [Olea europaea]	-	-	-	-	-	GO:0005524//ATP binding	-
evm.model.Contig101.165-gene	34.98	31.86	31.32	29.55	30.68	28.71	56.49	61.54	51.79	46.72	45.29	46.23	1303	1302	1093	1107	1139	1221	1735	2161	1737	1526	1468	1932	PPC4	XP_022881907.1 phosphoenolpyruvate carboxylase 4-like isoform X1 [Olea europaea var. sylvestris] [Olea europaea]	Metabolism;Metabolism;Metabolism;Metabolism	Global and overview maps;Global and overview maps;Carbohydrate metabolism;Energy metabolism	ko01100//Metabolic pathways;ko01200//Carbon metabolism;ko00620//Pyruvate metabolism;ko00710//Carbon fixation in photosynthetic organisms	K01595;K01595;K01595;K01595	-	-	GO:0006099//tricarboxylic acid cycle
evm.model.Contig101.166-gene	0	0	0	0.32	0	2.57	0.4	1.04	0.36	0.37	3	0.87	0	0	0	1	0	9	1	3	1	1	8	3	--	PIN25937.1 hypothetical protein CDL12_01351 [Handroanthus impetiginosus]	-	-	-	-	-	-	-
evm.model.Contig101.167-gene	3.87	4.01	2.81	0.32	0.28	0.4	0	0	0	0	0	0	65.05	73.88	44.26	5.36	4.72	7.76	0	0	0	0	0	0	PII-2	XP_022881910.1 piriformospora indica-insensitive protein 2-like [Olea europaea var. sylvestris] [Olea europaea]	-	-	-	-	-	GO:0005515//protein binding	-
evm.model.Contig101.168-gene	0	0	0	0	0	0	0	0	0	0	0	0	0	0	0	0	0	0	0	0	0	0	0	0	sf3b1	XP_018832246.1 PREDICTED: splicing factor 3B subunit 1, partial [Juglans regia]	Genetic Information Processing	Transcription	ko03040//Spliceosome	K12828	-	-	-
evm.model.Contig101.169-gene	20.13	17.29	18.89	17.52	18.13	16.57	25.68	18.65	23.91	26.48	22.76	21.78	431.89	407.03	379.82	378.27	387.7	405.93	454.42	377.31	462.03	498.32	425.09	524.51	DCP5	XP_011070850.1 protein decapping 5 isoform X2 [Sesamum indicum]	-	-	-	-	-	-	-
evm.model.Contig101.17-gene	13.19	15.24	17.18	14.87	12.74	15.61	17.7	20.34	21.25	10.13	10	10.71	291	369	355	330	280	393	322	423	422	196	192	265	--	XP_022863944.1 uncharacterized protein LOC111383973 [Olea europaea var. sylvestris] [Olea europaea]	-	-	-	-	-	GO:0003735//structural constituent of ribosome	-
evm.model.Contig101.170-gene	0	0	0	0	0	0	0	0	0	0	0	0	0	0	0	0	0	0	0	0	0	0	0	0	At3g21360	XP_022881914.1 clavaminate synthase-like protein At3g21360 [Olea europaea var. sylvestris] [Olea europaea]	-	-	-	-	-	GO:0016491//oxidoreductase activity	-
evm.model.Contig101.171-gene	2.87	3.82	4.94	1.93	2.37	3.79	3.05	2.52	3.35	2.81	4.05	4.17	57.84	84.27	93.2	38.97	47.48	87.04	50.65	47.78	60.74	49.63	70.99	94.05	--	XP_022881915.1 uncharacterized protein LOC111398967 [Olea europaea var. sylvestris] [Olea europaea]	-	-	-	-	-	-	-
evm.model.Contig101.172-gene	7.67	7.7	8.42	14.63	14.29	14.47	40.29	43.14	43.97	69.53	67.94	72.94	266.95	294.08	274.76	512.16	495.69	575.15	1156.79	1415.79	1378.39	2122.98	2058.45	2849.4	CHUP1	XP_022881916.1 protein CHUP1, chloroplastic-like isoform X1 [Olea europaea var. sylvestris] [Olea europaea]	-	-	-	-	-	-	-
evm.model.Contig101.18-gene	2.66	3	1.08	6.68	5.97	5.55	24.12	21.9	19.13	27.45	21.69	19.19	21	26	8	53	47	50	157	163	136	190	149	170	ZHD8	XP_022858720.1 zinc-finger homeodomain protein 10-like [Olea europaea var. sylvestris] [Olea europaea]	-	-	-	-	-	-	-
evm.model.Contig101.19-gene	3.81	3.7	3.56	4.36	3.06	3.28	5.27	4.65	5.64	3.51	3.36	4.3	120	128	105	138	96	118	137	138	160	97	92	152	PCMP-H42	XP_022858709.1 pentatricopeptide repeat-containing protein At3g20730-like [Olea europaea var. sylvestris] [Olea europaea]	-	-	-	-	-	-	-
evm.model.Contig101.2-gene	0.76	1.81	0.16	0	0.15	0.13	0	0.16	0	0	0	0	2.5	6.5	0.5	0	0.5	0.5	0	0.5	0	0	0	0	PRE4	XP_022868576.1 transcription factor PRE6-like [Olea europaea var. sylvestris] [Olea europaea]	-	-	-	-	-	GO:0046983//protein dimerization activity	-
evm.model.Contig101.20-gene	27.69	30.52	32.28	35.53	33.3	29.42	41.44	41.14	52.13	47.14	46.6	44.8	282	341	308	364	338	342	348	395	478	421	413	512	SSM4	XP_022858713.1 uncharacterized protein LOC111379553 [Olea europaea var. sylvestris] [Olea europaea]	-	-	-	-	-	GO:0008270//zinc ion binding	-
evm.model.Contig101.21-gene	4.73	6.3	9.32	5.79	5.72	4.46	1.62	0.13	0.54	0.14	0	0	39	57	72	48	47	42	11	1	4	1	0	0	RNALX	XP_022858719.1 intracellular ribonuclease LX-like [Olea europaea var. sylvestris] [Olea europaea]	-	-	-	-	-	GO:0003723//RNA binding	-
evm.model.Contig101.22-gene	4.39	3.25	2.78	3.68	3.03	2.04	5.49	4.94	8.83	3.44	3.15	3.79	32	26	19	27	22	17	33	34	58	22	20	31	--	XP_022858717.1 myb family transcription factor PHL8-like isoform X1 [Olea europaea var. sylvestris] [Olea europaea]	-	-	-	-	-	-	-
evm.model.Contig101.24-gene	3.74	3.19	1.48	1.78	1.63	0.85	2.27	2.85	1.44	2.23	2.34	1.74	46	43	17	22	20	12	23	33	16	24	25	24	CDF2	XP_022878304.1 cyclic dof factor 1-like [Olea europaea var. sylvestris] [Olea europaea]	-	-	-	-	-	GO:0003677//DNA binding	-
evm.model.Contig101.26-gene	0.87	1.79	1.86	0.07	0.66	0	0	0	0	0	0	0	12	27	24	1	9	0	0	0	0	0	0	0	--	XP_022858708.1 transcription factor MYB105-like [Olea europaea var. sylvestris] [Olea europaea]	-	-	-	-	-	-	-
evm.model.Contig101.28-gene	37.91	35.31	36.88	38.94	46.76	35.31	4.44	3.67	4.3	0.72	1.68	1.12	362	370	330	374	445	385	35	33	37	6	14	12	EXPA15	XP_022881827.1 expansin-A1-like [Olea europaea var. sylvestris] [Olea europaea]	-	-	-	-	-	-	GO:0009664//plant-type cell wall organization
evm.model.Contig101.29-gene	16.21	16.11	19.18	18.23	17.66	17.09	14.41	14.39	17.51	10.54	14.32	10.72	221	241	245	250	240	266	162	185	215	126	170	164	--	XP_022881828.1 uncharacterized protein LOC111398902 isoform X1 [Olea europaea var. sylvestris] [Olea europaea]	-	-	-	-	-	-	-
evm.model.Contig101.3-gene	1.69	2.65	2.22	2.03	1.86	2.72	1.16	1.08	1.99	1.38	1.18	0.91	26.5	45.5	32.5	32	29	48.5	15	16	28	19	16	16	SKIP11	XP_022868583.1 F-box/kelch-repeat protein SKIP11-like [Olea europaea var. sylvestris] [Olea europaea]	-	-	-	-	-	GO:0005515//protein binding	-
evm.model.Contig101.30-gene	1.11	0.83	0.32	0.6	0.91	1.24	0.98	0.32	1.79	4.84	3.6	2.25	11	9	3	6	9	14	8	3	16	42	31	25	NAC029	XP_022881834.1 NAC transcription factor 29-like [Olea europaea var. sylvestris] [Olea europaea]	-	-	-	-	-	GO:0003677//DNA binding	-
evm.model.Contig101.31-gene	0.82	1.24	0.58	0.27	0	0.96	0.33	0.29	2.42	0.62	0.94	2.19	3	5	2	1	0	4	1	1	8	2	3	9	PUMP3	XP_022881835.1 mitochondrial uncoupling protein 3 [Olea europaea var. sylvestris] [Olea europaea]	-	-	-	-	-	-	-
evm.model.Contig101.33-gene	0	0	0	0	0	0	0	0	0	0	0	0	0	0	0	0	0	0	0	0	0	0	0	0	--	XP_022881015.1 transcription factor MYB106-like [Olea europaea var. sylvestris] [Olea europaea]	-	-	-	-	-	-	-
evm.model.Contig101.34-gene	0	0	0	0	0	0	0	0	0	0	0	0	0	0	0	0	0	0	0	0	0	0	0	0	RPA1B	XP_016485940.1 PREDICTED: replication protein A 70 kDa DNA-binding subunit B-like [Nicotiana tabacum]	Genetic Information Processing;Genetic Information Processing;Genetic Information Processing;Genetic Information Processing	Replication and repair;Replication and repair;Replication and repair;Replication and repair	ko03420//Nucleotide excision repair;ko03440//Homologous recombination;ko03030//DNA replication;ko03430//Mismatch repair	K07466;K07466;K07466;K07466	-	-	-
evm.model.Contig101.35-gene	0	0	0	0	0.13	0	0	0	0	0	0	0	0	0	0	0	1	0	0	0	0	0	0	0	AGO5	XP_022895146.1 UDP-glycosyltransferase 90A1-like [Olea europaea var. sylvestris] [Olea europaea]	-	-	-	-	-	-	-
evm.model.Contig101.36-gene	0	0.41	0	0	0	0	0	0	0	0	0	0	0	4	0	0	0	0	0	0	0	0	0	0	--	XP_022881016.1 transcription factor MYB106-like [Olea europaea var. sylvestris] [Olea europaea]	-	-	-	-	-	-	-
evm.model.Contig101.37-gene	0	0	0	0	0	0	1.45	0	0.33	0.34	0	0.27	0	0	0	0	0	0	4	0	1	1	0	1	--	XP_022878298.1 uncharacterized protein LOC111396189 [Olea europaea var. sylvestris] [Olea europaea]	-	-	-	-	-	-	-
evm.model.Contig101.38-gene	0	0	0	0	0	0	0	0	0	0	0	0	0	0	0	0	0	0	0	0	0	0	0	0	--	XP_022878298.1 uncharacterized protein LOC111396189 [Olea europaea var. sylvestris] [Olea europaea]	-	-	-	-	-	-	-
evm.model.Contig101.39-gene	1.98	1.45	1.48	0.59	1.39	0.87	1.44	0.42	0.66	0.23	0.46	1.24	10	8	7	3	7	5	6	2	3	1	2	7	--	XP_022878297.1 uncharacterized protein LOC111396188 [Olea europaea var. sylvestris] [Olea europaea]	Genetic Information Processing	Translation	ko03010//Ribosome	K02911	-	-	-
evm.model.Contig101.4-gene	4.32	3.51	3.79	12.57	8.67	11.21	12.34	13.58	19.53	4.57	11.16	10.72	28	25	23	82	56	83	66	83	114	26	63	78	--	XP_022877039.1 uncharacterized protein LOC111395287 [Olea europaea var. sylvestris] [Olea europaea]	-	-	-	-	-	-	-
evm.model.Contig101.41-gene	0	0.21	0.05	0.09	0.33	0.33	0	0.2	0	0	0	0	0	5	1	2	7	8	0	4	0	0	0	0	PHO1-H10	XP_022882298.1 LOW QUALITY PROTEIN: phosphate transporter PHO1 homolog 10-like [Olea europaea var. sylvestris] [Olea europaea]	-	-	-	-	GO:0016021//integral component of membrane	-	-
evm.model.Contig101.42-gene	2.78	6.09	6.24	1.38	2.51	7.07	8.43	3.84	4.33	5.39	2.24	5.45	10	24	21	5	9	29	25	13	14	17	7	22	--	XP_022881837.1 uncharacterized protein LOC111398908 [Olea europaea var. sylvestris] [Olea europaea]	-	-	-	-	-	-	-
evm.model.Contig101.43-gene	23.33	23.38	24.25	16.61	14.65	15.77	7.16	8.65	7.19	4.73	7.11	4.5	652	717	635	467	408	503	165	228	181	116	173	141	PHO1;H3	XP_022860893.1 phosphate transporter PHO1 homolog 3-like [Olea europaea var. sylvestris] [Olea europaea]	-	-	-	-	GO:0016021//integral component of membrane	-	-
evm.model.Contig101.44-gene	25.4	27.79	30.35	31.28	28.02	30.37	77.36	76.29	80.57	96.22	105.65	100.09	444	533	497	550	488	606	1115	1257	1268	1475	1607	1963	RBCMT	XP_022881836.1 ribulose-1,5 bisphosphate carboxylase/oxygenase large subunit N-methyltransferase, chloroplastic [Olea europaea var. sylvestris] [Olea europaea]	-	-	-	-	-	GO:0005515//protein binding	-
evm.model.Contig101.45-gene	8.04	6.25	8.77	8.17	10.69	10.32	4.19	3.3	4.15	4.2	3.06	3.38	142	121	145	145	188	208	61	55	66	65	47	67	At1g04910	XP_022881838.1 O-fucosyltransferase 3-like [Olea europaea var. sylvestris] [Olea europaea]	-	-	-	-	-	-	-
evm.model.Contig101.46-gene	65.65	78.9	70.77	68.91	76.37	87.52	73.42	57.71	61.87	49.21	43.88	53.03	502	662	507	530	582	764	463	416	426	330	292	455	At1g26690	XP_022881839.1 transmembrane emp24 domain-containing protein p24delta9-like [Olea europaea var. sylvestris] [Olea europaea]	-	-	-	-	-	-	GO:0006810//transport
evm.model.Contig101.47-gene	31.85	38.7	33.52	34.55	33.9	32.58	22.79	27.71	24.73	19.52	20.41	22.02	495	660	488	540	525	578	292	406	346	266	276	384	STY8	XP_022881840.1 integrin-linked protein kinase 1 [Olea europaea var. sylvestris] [Olea europaea]	-	-	-	-	-	GO:0005515//protein binding	-
evm.model.Contig101.48-gene	1.79	2.61	1.27	3.91	2.75	3.13	7.08	8.47	6.36	7.07	7.54	5.95	15	24	10	33	23	30	49	67	48	52	55	56	--	XP_011070976.1 uncharacterized protein LOC105156519 [Sesamum indicum]	-	-	-	-	-	-	-
evm.model.Contig101.49-gene	8.7	9.34	9.7	14.36	11.24	11.67	24.18	27.44	22.58	27.72	24.95	23.75	201	237	210	334	259	308	461	598	470	562	502	616	At1g69450	XP_022881021.1 CSC1-like protein At1g69450 [Olea europaea var. sylvestris] [Olea europaea]	-	-	-	-	GO:0016020//membrane	-	-
evm.model.Contig101.50-gene	30.14	29.02	27.26	2.51	2.31	2.14	1.65	1.6	1.48	0.26	0.36	0.33	1061	1121	899	89	81	86	48	53	47	8	11	13	AGO7	XP_022881844.1 protein argonaute 7 [Olea europaea var. sylvestris] [Olea europaea]	-	-	-	-	-	GO:0003676//nucleic acid binding	-
evm.model.Contig101.52-gene	3.55	4.85	3.79	3.16	2.81	2.37	3.62	1.49	2.9	1.28	1.93	1.41	38	57	38	34	30	29	32	15	28	12	18	17	--	XP_022881847.1 uncharacterized protein LOC111398918 [Olea europaea var. sylvestris] [Olea europaea]	-	-	-	-	-	-	-
evm.model.Contig101.53-gene	0	0	0	0.61	0.21	0	0	0	0	0	0	0	0	0	0	3	1	0	0	0	0	0	0	0	--	XP_022881847.1 uncharacterized protein LOC111398918 [Olea europaea var. sylvestris] [Olea europaea]	-	-	-	-	-	-	-
evm.model.Contig101.54-gene	26.56	28.06	30.97	18.02	14.17	16.16	2.38	2.27	2.58	0.78	0.94	0.85	583	676	637	398	310	405	43	47	51	15	18	21	PAT22	XP_022881845.1 probable protein S-acyltransferase 22 isoform X1 [Olea europaea var. sylvestris] [Olea europaea]	-	-	-	-	-	-	-
evm.model.Contig101.56-gene	0.99	1.25	1.05	0.82	0.11	0.62	0.07	0.06	0	0	0	0	18	25	18	15	2	13	1	1	0	0	0	0	--	XP_022881848.1 uncharacterized protein LOC111398919 [Olea europaea var. sylvestris] [Olea europaea]	-	-	-	-	-	-	-
evm.model.Contig101.57-gene	7.91	8.41	7.1	11.23	10.87	9.69	16.34	11.92	13.05	16.73	15.81	13.59	138	161	116	197	189	193	235	196	205	256	240	266	WRKY3	XP_027096695.1 probable WRKY transcription factor 4 [Coffea arabica]	-	-	-	-	-	GO:0003700//transcription factor activity, sequence-specific DNA binding	-
evm.model.Contig101.58-gene	15.83	13.4	12.28	19.53	15.54	19.78	18.99	15.05	14.51	17.86	13.92	15.81	183	170	133	227	179	261	181	164	151	181	140	205	MTH_47	XP_022881849.1 uncharacterized protein LOC111398921 isoform X1 [Olea europaea var. sylvestris] [Olea europaea]	-	-	-	-	-	GO:0016301//kinase activity	-
evm.model.Contig101.6-gene	13.78	20.64	16.6	9.49	10.4	12.43	5.63	6.22	4.7	9.02	8	6.57	101	166	114	70	76	104	34	43	31	58	51	54	--	XP_022868563.1 transcription factor TCP15-like isoform X1 [Olea europaea var. sylvestris] [Olea europaea]	-	-	-	-	-	-	-
evm.model.Contig101.60-gene	0	0	0	0	0	0	0	0	0	0	0	0	0	0	0	0	0	0	0	0	0	0	0	0	--	-	-	-	-	-	-	-	-
evm.model.Contig101.61-gene	36.18	42.03	42.97	45.32	45.92	44.59	63.66	56.63	73.67	54.81	62.36	64.81	204	260	227	257	258	287	296	301	374	271	306	410	-	XP_022881851.1 eukaryotic translation initiation factor 5A-2 [Olea europaea var. sylvestris] [Olea europaea]	-	-	-	-	-	GO:0003723//RNA binding	-
evm.model.Contig101.62-gene	18.08	28.59	26.58	17.38	16.1	19.19	28.31	25.02	28.46	22.39	24.9	27.53	151	262	208	146	134	183	195	197	214	164	181	258	MINE1	XP_022881852.1 cell division topological specificity factor homolog, chloroplastic [Olea europaea var. sylvestris] [Olea europaea]	-	-	-	-	-	-	GO:0032955//regulation of barrier septum assembly
evm.model.Contig101.63-gene	0	0	0	0	0	0	0	0	0	0	0	0	0	0	0	0	0	0	0	0	0	0	0	0	--	XP_022876108.1 uncharacterized protein LOC111394492 [Olea europaea var. sylvestris] [Olea europaea]	-	-	-	-	-	-	-
evm.model.Contig101.64-gene	11.99	10.05	12.15	9.23	9.37	9.2	9.08	10.14	9.08	8.35	7.27	7.04	434	399	412	336	338	380	271	346	296	265	229	286	--	XP_022881854.1 uncharacterized protein LOC111398924 [Olea europaea var. sylvestris] [Olea europaea]	-	-	-	-	-	-	-
evm.model.Contig101.65-gene	14.86	15.82	16.84	12.78	21.52	18.64	49.19	42.67	44.59	41.97	45.84	41.35	178	208	189	154	257	255	486	481.92	481	441	478	555.98	--	XP_022881857.1 clp protease adapter protein ClpF, chloroplastic isoform X2 [Olea europaea var. sylvestris] [Olea europaea]	-	-	-	-	-	GO:0005515//protein binding	-
evm.model.Contig101.66-gene	4.8	3.7	3.93	5.33	5.01	5.48	3.82	3.34	3.68	2.04	3.5	3.04	91.28	77.21	70.02	102	95	119	60	60	63	34	58	65	gdap2	XP_022859130.1 protein GDAP2 homolog isoform X2 [Olea europaea var. sylvestris] [Olea europaea]	-	-	-	-	-	-	-
evm.model.Contig101.68-gene	5.24	4.18	3.49	2.82	2.41	3.25	5.82	5.09	7.03	2.24	4.26	2.53	24	21	15	13	11	17	22	22	29	9	17	13	--	XP_022891203.1 uncharacterized protein LOC111406185 [Olea europaea var. sylvestris] [Olea europaea]	-	-	-	-	-	-	-
evm.model.Contig101.69-gene	45.83	40.6	42.86	45.99	49.4	48.6	147.63	134.85	137.25	112.77	135.65	131.76	323	314	283	326	347	391	858	896	871	697	832	1042	--	XP_022855952.1 uncharacterized protein LOC111377125 [Olea europaea var. sylvestris] [Olea europaea]	-	-	-	-	-	-	-
evm.model.Contig101.7-gene	1.5	1.99	2.07	0.92	0.96	1	0.79	0.81	0.91	0.44	1.48	0.61	55	80	71	34	35	42	24	28	30	14	47	25	HERC1	XP_022868570.1 PH, RCC1 and FYVE domains-containing protein 1-like isoform X2 [Olea europaea var. sylvestris] [Olea europaea]	-	-	-	-	-	GO:0046872//metal ion binding	-
evm.model.Contig101.70-gene	638.11	795.91	703.34	685.1	777.08	838	451.39	400.63	504.55	276.21	313.86	278.72	9601	13141	9915	10369	11653	14395	5601	5683	6836	3645	4110	4706	HSP90-5	XP_022884880.1 uncharacterized protein LOC111401396 [Olea europaea var. sylvestris] [Olea europaea]	-	-	-	-	-	GO:0015078//hydrogen ion transmembrane transporter activity	-
evm.model.Contig101.71-gene	5.57	8.1	9.03	11.92	12.79	12.01	5.71	3.98	4.16	3.3	2.46	3.91	52	83	79	112	119	128	44	35	35	27	20	41	--	XP_022878135.1 uncharacterized protein LOC111396084 [Olea europaea var. sylvestris] [Olea europaea]	-	-	-	-	-	-	-
evm.model.Contig101.72-gene	1.03	1.23	2.04	0.95	0.88	1.11	0.19	0	0.53	0	1.37	0.43	13	17	24	12	11	16	2	0	6	0	15	6	--	XP_022878134.1 rRNA biogenesis protein rrp36-like isoform X2 [Olea europaea var. sylvestris] [Olea europaea]	-	-	-	-	-	-	-
evm.model.Contig101.73-gene	0	0	0	0	1.17	0.17	0	0	0	0	0	0	0	0	0	0	6	1	0	0	0	0	0	0	DELTA-OAT	XP_022866807.1 ornithine aminotransferase, mitochondrial [Olea europaea var. sylvestris] [Olea europaea]	Metabolism;Metabolism;Metabolism	Global and overview maps;Global and overview maps;Amino acid metabolism	ko01100//Metabolic pathways;ko01110//Biosynthesis of secondary metabolites;ko00330//Arginine and proline metabolism	K00819;K00819;K00819	-	GO:0004587//ornithine-oxo-acid transaminase activity	-
evm.model.Contig101.74-gene	3.82	5.69	5.57	3.38	4.99	6.16	12.06	9.71	10.84	11.27	14.84	14.59	63	103	86	56	82	116	164	151	161	163	213	270	At5g61250	PSR88414.1 Heparanase-like protein [Actinidia chinensis var. chinensis] [Actinidia chinensis]	Metabolism;Metabolism	Global and overview maps;Glycan biosynthesis and metabolism	ko01100//Metabolic pathways;ko00531//Glycosaminoglycan degradation	K07964;K07964	GO:0016020//membrane	-	-
evm.model.Contig101.75-gene	26.33	28.04	25.01	32.36	26.76	30.08	16.02	16.09	17.04	9.72	9.01	9.65	309	361	275	382	313	403	155	178	180	100	92	127	RLP12	XP_011075577.1 probable leucine-rich repeat receptor-like protein kinase At1g35710 [Sesamum indicum]	-	-	-	-	-	GO:0005515//protein binding	-
evm.model.Contig101.77-gene	0	0.64	0.3	0	0	0.12	0.17	0	0	0	0.16	0	0	5	2	0	0	1	1	0	0	0	1	0	SNAP30	XP_022878706.1 putative SNAP25 homologous protein SNAP30 [Olea europaea var. sylvestris] [Olea europaea]	-	-	-	-	-	-	-
evm.model.Contig101.78-gene	7.15	8.69	9.48	11.31	8.8	9.49	10.9	10.68	9.98	17.13	16.8	12.93	66	88	82	105	81	100	83	93	83	138.74	135	134	WRKY57	XP_022852134.1 probable WRKY transcription factor 57 [Olea europaea var. sylvestris] [Olea europaea]	-	-	-	-	-	GO:0003700//transcription factor activity, sequence-specific DNA binding	-
evm.model.Contig101.79-gene	0.26	0.83	0.55	0.2	0.67	0.13	0.19	0	0	0.29	0.35	0	5	17.68	10	4	13	3	3	0	0	5	6	0	ZAT9	XP_022852135.1 uncharacterized protein LOC111373804 [Olea europaea var. sylvestris] [Olea europaea]	-	-	-	-	-	GO:0003676//nucleic acid binding	-
evm.model.Contig101.8-gene	7.97	8.85	8.15	4.99	6.57	4.78	9.53	7.64	6.3	6.97	12.29	6.91	73	89	70	46	60	50	72	66	52	56	98	71	Hdhd3	XP_022868574.1 haloacid dehalogenase-like hydrolase domain-containing protein 3 isoform X1 [Olea europaea var. sylvestris] [Olea europaea]	-	-	-	-	-	-	GO:0008152//metabolic process
evm.model.Contig101.80-gene	17.88	20.27	18.14	18.22	22.58	19.33	21.47	19.16	26.77	20.19	21.36	21.17	201	250	191	206	253	248	199	203	271	199	209	267	ARID2	XP_022878128.1 uncharacterized protein LOC111396080 isoform X1 [Olea europaea var. sylvestris] [Olea europaea]	-	-	-	-	-	-	-
evm.model.Contig101.81-gene	0.23	0.15	0.18	0	0	0	0	0	0	0	0	0	4	3	3	0	0	0	0	0	0	0	0	0	BGLU40	KZV28363.1 beta-glucosidase 40-like [Dorcoceras hygrometricum]	Metabolism;Metabolism;Metabolism;Metabolism;Metabolism	Global and overview maps;Global and overview maps;Biosynthesis of other secondary metabolites;Carbohydrate metabolism;Metabolism of other amino acids	ko01100//Metabolic pathways;ko01110//Biosynthesis of secondary metabolites;ko00940//Phenylpropanoid biosynthesis;ko00500//Starch and sucrose metabolism;ko00460//Cyanoamino acid metabolism	K01188;K01188;K01188;K01188;K01188	-	GO:0004553//hydrolase activity, hydrolyzing O-glycosyl compounds	-
evm.model.Contig101.82-gene	10.03	9.74	10.36	7.62	11.13	9.93	14.14	18.6	15.85	15.06	17.8	16.5	123	131	119	94	136	139	143	215	175	162	190	227	Cbwd1	XP_022852145.1 COBW domain-containing protein 1 isoform X2 [Olea europaea var. sylvestris] [Olea europaea]	-	-	-	-	-	-	-
evm.model.Contig101.83-gene	6.55	5.19	3.75	3.5	3.41	6.27	1.76	3.86	4.71	3.87	4.88	2.81	54	47	29	29	28	59	12	30	35	28	35	26	KTI12	XP_022852147.1 protein KTI12 homolog [Olea europaea var. sylvestris] [Olea europaea]	-	-	-	-	-	-	-
evm.model.Contig101.84-gene	0	0	0	0	0	0	0	0	0	0	0	0	0	0	0	0	0	0	0	0	0	0	0	0	KTI12	XP_022852147.1 protein KTI12 homolog [Olea europaea var. sylvestris] [Olea europaea]	-	-	-	-	-	-	-
evm.model.Contig101.85-gene	16.54	16.45	16.4	15.27	15.17	14.66	2.97	3.06	3.64	1.06	0.62	0.96	338	369	314	314	309	342	50	59	67	19	11	22	At1g13860	XP_022852151.1 probable methyltransferase PMT5 [Olea europaea var. sylvestris] [Olea europaea]	-	-	-	-	-	GO:0008168//methyltransferase activity	-
evm.model.Contig101.86-gene	0.55	5.47	3.79	1.63	2.74	3.11	3.31	4.34	7.27	5.29	4.7	8.02	2	22	13	6	10	13	10	15	24	17	15	33	--	PIN11468.1 hypothetical protein CDL12_15936 [Handroanthus impetiginosus]	-	-	-	-	GO:0005634//nucleus	-	-
evm.model.Contig101.87-gene	5.19	10.86	1.85	6.19	3.82	5.76	3.36	2.57	3.07	3.95	1.59	4.32	15	34.43	5	18	11	19	8	7	8	10	4	14	RPL35AA	XP_022880579.1 60S ribosomal protein L35a-1-like [Olea europaea var. sylvestris] [Olea europaea]	Genetic Information Processing	Translation	ko03010//Ribosome	K02917	-	GO:0003735//structural constituent of ribosome	-
evm.model.Contig101.89-gene	4.68	3.33	3.04	6.18	5.8	6.32	8.51	9.54	8.33	5.42	6.47	6.78	64	50	39	85	79	98.61	96	123	102.55	65	77	104	At1g26500	XP_022852154.1 putative pentatricopeptide repeat-containing protein At1g26500 [Olea europaea var. sylvestris] [Olea europaea]	-	-	-	-	-	-	-
evm.model.Contig101.9-gene	8.52	7.18	7.66	6.3	6.3	5.05	4.19	6.39	4.48	3.58	3.24	3.08	133	123	112	99	98	90	54	94	63	49	44	54	--	XP_011071004.1 uncharacterized protein LOC105156543 [Sesamum indicum]	-	-	-	-	-	-	-
evm.model.Contig101.91-gene	3.44	3.53	2.29	7.27	13.16	6.87	0.78	0.68	2.87	0.12	0.62	0	32	36	20	68	122	73	6	6	24	1	5	0	GRF12	XP_022852153.1 14-3-3-like protein GF14 iota [Olea europaea var. sylvestris] [Olea europaea]	-	-	-	-	-	GO:0019904//protein domain specific binding	-
evm.model.Contig101.92-gene	9.49	7.9	9.16	7.84	6.17	9.09	10.14	12.78	11.38	9.49	11.3	9.81	219	200	198	182	142	239.39	193	278	236.45	192	227	254	At1g26500	XP_022852154.1 putative pentatricopeptide repeat-containing protein At1g26500 [Olea europaea var. sylvestris] [Olea europaea]	-	-	-	-	-	-	-
evm.model.Contig101.93-gene	25.54	35.97	21.2	18.72	16.05	18.53	8.45	11.22	13.47	6.18	8.6	10.58	99	153	77	73	62	82	27	41	47	21	29	46	PDCB3	XP_022852158.1 PLASMODESMATA CALLOSE-BINDING PROTEIN 3-like [Olea europaea var. sylvestris] [Olea europaea]	-	-	-	-	-	-	-
evm.model.Contig101.94-gene	13.08	12.46	12.02	13.33	12.6	14.37	14.05	12.22	13.08	11.65	8.15	11.95	201	210	173	206	193	252	178	177	181	157	109	206	RUS3	XP_022852155.1 protein root UVB sensitive 3-like isoform X1 [Olea europaea var. sylvestris] [Olea europaea]	-	-	-	-	-	-	-
evm.model.Contig101.96-gene	0	0	0	0	0	0	0	0	0	0	0	0	0	0	0	0	0	0	0	0	0	0	0	0	--	XP_022855538.1 uncharacterized protein LOC111376775 [Olea europaea var. sylvestris] [Olea europaea]	-	-	-	-	-	-	-
evm.model.Contig101.97-gene	9.14	4.87	6.46	4.01	6.79	5.51	0.43	0.63	0.53	0.14	0	0	77	45	51	34	57	53	3	5	4	1	0	0	--	XP_022852175.1 uncharacterized protein LOC111373825, partial [Olea europaea var. sylvestris] [Olea europaea]	-	-	-	-	-	-	-
evm.model.Contig101.98-gene	0	0	0	0	0	0	0	0	0	0	0	0	0	0	0	0	0	0	0	0	0	0	0	0	--	XP_022852159.1 uncharacterized protein LOC111373815 [Olea europaea var. sylvestris] [Olea europaea]	-	-	-	-	-	-	-
evm.model.Contig101.99-gene	0.63	0.38	0	1.24	0.42	0	0.25	0	1.62	0	0	0.56	3	2	0	6	2	0	1	0	7	0	0	3	--	XP_022852159.1 uncharacterized protein LOC111373815 [Olea europaea var. sylvestris] [Olea europaea]	-	-	-	-	-	-	-
evm.model.Contig102.1-gene	2.17	3.9	1.44	1.08	0.68	2.04	2.19	0.71	0.52	0.49	1.27	0.39	32.76	64.76	20.45	16.45	10.2	35.24	27.25	10.15	7.09	6.55	16.67	6.59	IRX9H	XP_022865410.1 probable beta-1,4-xylosyltransferase IRX9H [Olea europaea var. sylvestris] [Olea europaea]	-	-	-	-	-	GO:0015018//galactosylgalactosylxylosylprotein 3-beta-glucuronosyltransferase activity	-
evm.model.Contig102.10-gene	14.85	19.37	13.92	10.56	15.63	15.87	12.74	9.22	14.89	5.23	10.41	7.43	123	176	108	88	129	150	87	72	111	38	75	69	--	XP_022872060.1 homeobox protein 2-like [Olea europaea var. sylvestris] [Olea europaea]	-	-	-	-	-	-	-
evm.model.Contig102.100-gene	0	0	0	0	0	0	0	0	0	0	0	0	0	0	0	0	0	0	0	0	0	0	0	0	--	XP_022879830.1 uncharacterized protein LOC111397240 [Olea europaea var. sylvestris] [Olea europaea]	-	-	-	-	-	-	-
evm.model.Contig102.101-gene	0.91	1.62	0.46	0.17	0.33	0.11	0	0	0	0	0	0	14.9	29.02	7.06	2.82	5.33	2.09	0	0	0	0	0	0	PUB4	XP_022881612.1 U-box domain-containing protein 45-like [Olea europaea var. sylvestris] [Olea europaea]	-	-	-	-	-	GO:0005515//protein binding	-
evm.model.Contig102.102-gene	0.64	5.52	1.7	0.63	0.32	1.12	0	0.34	0.35	0	0.37	0	2	19	5	2	1	4	0	1	1	0	1	0	TBL45	XP_022888017.1 protein PMR5-like [Olea europaea var. sylvestris] [Olea europaea]	-	-	-	-	-	-	-
evm.model.Contig102.103-gene	10.13	8.79	10.04	12.05	9.53	10.36	9.99	9.9	11.09	8.12	10.6	10.17	503.75	479.4	467.47	602.84	472.25	588.17	409.46	464.17	496.48	353.94	458.82	567.58	PKL	XP_022845717.1 CHD3-type chromatin-remodeling factor PICKLE-like [Olea europaea var. sylvestris] [Olea europaea]	-	-	-	-	-	GO:0005524//ATP binding	-
evm.model.Contig102.104-gene	0	0	0	0	0	0	0	0	0	0	0	0	0	0	0	0	0	0	0	0	0	0	0	0	--	XP_022842403.1 uncharacterized protein LOC111366019 [Olea europaea var. sylvestris] [Olea europaea]	-	-	-	-	-	-	-
evm.model.Contig102.105-gene	0	0	0	0	0	0	0	0	0	0	0	0	0	0	0	0	0	0	0	0	0	0	0	0	Os05g0277500	XP_023885570.1 germin-like protein subfamily 2 member 1 [Quercus suber]	-	-	-	-	-	GO:0030145//manganese ion binding	-
evm.model.Contig102.106-gene	0	0	0	0	0	0	0	0	0	0	0	0	0	0	0	0	0	0	0	0	0	0	0	0	At3g45870	XP_022855989.1 WAT1-related protein At4g19185-like [Olea europaea var. sylvestris] [Olea europaea]	-	-	-	-	GO:0016021//integral component of membrane	-	-
evm.model.Contig102.107-gene	9.26	9.54	15.04	14.01	25.04	28.21	19.04	12.38	11.85	6.66	16.65	10.4	46	52	70	70	124	160	78	58	53	29	72	58	At1g32410	XP_022881605.1 vacuolar protein sorting-associated protein 55 homolog isoform X1 [Olea europaea var. sylvestris] [Olea europaea]	-	-	-	-	-	-	-
evm.model.Contig102.108-gene	0	0	0	0	0	0	0	0	0	0	0	0	0	0	0	0	0	0	0	0	0	0	0	0	--	XP_022875865.1 uncharacterized protein LOC111394335 [Olea europaea var. sylvestris] [Olea europaea]	-	-	-	-	-	-	-
evm.model.Contig102.109-gene	0	0	0	0	0	0	0	0	0	0	0	0	0	0	0	0	0	0	0	0	0	0	0	0	PHT4;7	XP_022881599.1 probable anion transporter 5 [Olea europaea var. sylvestris] [Olea europaea]	-	-	-	-	GO:0016021//integral component of membrane	-	-
evm.model.Contig102.12-gene	0	0	0	0	0	0	0	0	0	0	0	0	0	0	0	0	0	0	0	0	0	0	0	0	CYCD3-1	XP_022894685.1 cyclin-D3-1-like [Olea europaea var. sylvestris] [Olea europaea]	Environmental Information Processing	Signal transduction	ko04075//Plant hormone signal transduction	K14505	-	-	-
evm.model.Contig102.13-gene	8.79	11.64	8.45	7.3	7.54	6.23	1.47	1.47	0.9	0.66	0.66	0.36	152	221	137	127	130	123	21	24	14	10	10	7	-	XP_022872058.1 vacuolar-processing enzyme-like [Olea europaea var. sylvestris] [Olea europaea]	-	-	-	-	-	-	GO:0006508//proteolysis
evm.model.Contig102.14-gene	0.91	0.15	1.06	1.73	1.49	1.81	0.1	0.44	0.37	0	0	0.37	11	2	12	21	18	25	1	5	4	0	0	5	At5g26010	XP_022872066.1 probable protein phosphatase 2C 72 [Olea europaea var. sylvestris] [Olea europaea]	-	-	-	-	-	GO:0003824//catalytic activity	-
evm.model.Contig102.15-gene	0	0	0	0	0	0	0	0	0	0	0	0	0	0	0	0	0	0	0	0	0	0	0	0	KEA4	XP_022865425.1 K(+) efflux antiporter 4-like isoform X2 [Olea europaea var. sylvestris] [Olea europaea]	-	-	-	-	-	-	GO:0006812//cation transport
evm.model.Contig102.16-gene	4.34	3.39	4.8	12.64	10.11	7.34	2.26	2.14	3.44	0.71	0.53	1.38	28	24	29	82	65	54	12	13	20	4	3	10	PYL2	XP_022882315.1 abscisic acid receptor PYL2-like [Olea europaea var. sylvestris] [Olea europaea]	Environmental Information Processing;Environmental Information Processing	Signal transduction;Signal transduction	ko04075//Plant hormone signal transduction;ko04016//MAPK signaling pathway - plant	K14496;K14496	-	-	-
evm.model.Contig102.17-gene	0.71	0.18	0.62	0.64	0.39	0.62	0.39	0.89	0.29	0.96	0.59	0.63	11	3	9	10	6	11	5	13	4	13	8	11	HEMH	XP_022865378.1 ferrochelatase-2, chloroplastic-like [Olea europaea var. sylvestris] [Olea europaea]	Metabolism;Metabolism;Metabolism	Global and overview maps;Global and overview maps;Metabolism of cofactors and vitamins	ko01100//Metabolic pathways;ko01110//Biosynthesis of secondary metabolites;ko00860//Porphyrin and chlorophyll metabolism	K01772;K01772;K01772	-	GO:0004325//ferrochelatase activity	-
evm.model.Contig102.2-gene	0	0	0	0	0	0	0	0	0	0	0	0	0	0	0	0	0	0	0	0	0	0	0	0	OVA4	TEY32202.1 serine/threonine-protein kinase PBS1 [Salvia splendens]	-	-	-	-	-	-	-
evm.model.Contig102.20-gene	26.04	25.44	23.99	19.43	21.61	19.8	25.71	21.77	25.85	28.43	25.92	25.37	613	657	529	460	507	532	499	483	548	587	531	670	At2g37230	XP_011094657.1 pentatricopeptide repeat-containing protein At2g37230 [Sesamum indicum]	-	-	-	-	-	-	-
evm.model.Contig102.21-gene	0	0	0	0	0	0	0	0	0	0	0	0	0	0	0	0	0	0	0	0	0	0	0	0	PALA	XP_022882776.1 phenylalanine ammonia-lyase [Olea europaea var. sylvestris] [Olea europaea]	Metabolism;Metabolism;Metabolism;Metabolism	Global and overview maps;Global and overview maps;Biosynthesis of other secondary metabolites;Amino acid metabolism	ko01100//Metabolic pathways;ko01110//Biosynthesis of secondary metabolites;ko00940//Phenylpropanoid biosynthesis;ko00360//Phenylalanine metabolism	K10775;K10775;K10775;K10775	-	-	-
evm.model.Contig102.22-gene	0	0	0	0	0	0	0	0	0	0	0	0.23	0	0	0	0	0	0	0	0	0	0	0	1	PAL1	RVW78703.1 Phenylalanine ammonia-lyase 1 [Vitis vinifera]	Metabolism;Metabolism;Metabolism;Metabolism	Global and overview maps;Global and overview maps;Biosynthesis of other secondary metabolites;Amino acid metabolism	ko01100//Metabolic pathways;ko01110//Biosynthesis of secondary metabolites;ko00940//Phenylpropanoid biosynthesis;ko00360//Phenylalanine metabolism	K10775;K10775;K10775;K10775	-	-	-
evm.model.Contig102.23-gene	16.03	17.96	19.07	15.05	15.49	15.81	24.69	20.59	26.44	27.28	31.24	26.14	269.99	332	301	255	260	304	343	327	401	403	458	494	SHM3	XP_022865380.1 serine hydroxymethyltransferase 3, chloroplastic [Olea europaea var. sylvestris] [Olea europaea]	Metabolism;Metabolism;Metabolism;Metabolism;Metabolism;Metabolism;Metabolism;Metabolism	Global and overview maps;Global and overview maps;Global and overview maps;Global and overview maps;Carbohydrate metabolism;Amino acid metabolism;Metabolism of other amino acids;Metabolism of cofactors and vitamins	ko01100//Metabolic pathways;ko01110//Biosynthesis of secondary metabolites;ko01200//Carbon metabolism;ko01230//Biosynthesis of amino acids;ko00630//Glyoxylate and dicarboxylate metabolism;ko00260//Glycine, serine and threonine metabolism;ko00460//Cyanoamino acid metabolism;ko00670//One carbon pool by folate	K00600;K00600;K00600;K00600;K00600;K00600;K00600;K00600	-	GO:0004372//glycine hydroxymethyltransferase activity	-
evm.model.Contig102.24-gene	0	0	0	0	0	0	0	0	0	0	0	0	0	0	0	0	0	0	0	0	0	0	0	0	--	-	-	-	-	-	-	-	-
evm.model.Contig102.26-gene	8.51	10.85	9.18	6.64	11.3	11.71	9.32	7.48	8.74	6.78	8.2	8.24	93	130	94	73	123	146	84	77	86	65	78	101	--	XP_022872059.1 uncharacterized protein LOC111391142 [Olea europaea var. sylvestris] [Olea europaea]	-	-	-	-	-	-	GO:0045739//positive regulation of DNA repair
evm.model.Contig102.28-gene	135.65	123.08	130.55	305.44	297.83	294.06	677.87	718.52	671.22	852.3	833.54	870.89	4861	4839.97	4383.18	11010.4	10637.4	12030.8	20033.5	24275.8	21660	26787.8	25997.5	35021.7	GDCSP	XP_011081684.1 glycine dehydrogenase (decarboxylating), mitochondrial [Sesamum indicum]	Metabolism;Metabolism;Metabolism;Metabolism;Metabolism	Global and overview maps;Global and overview maps;Global and overview maps;Carbohydrate metabolism;Amino acid metabolism	ko01100//Metabolic pathways;ko01110//Biosynthesis of secondary metabolites;ko01200//Carbon metabolism;ko00630//Glyoxylate and dicarboxylate metabolism;ko00260//Glycine, serine and threonine metabolism	K00281;K00281;K00281;K00281;K00281	-	GO:0004375//glycine dehydrogenase (decarboxylating) activity	-
evm.model.Contig102.29-gene	3.74	3.91	3.03	1.45	1.32	3.09	8.06	5.29	6.38	6.47	6.52	7.53	54	62	41	21	19	51	96	72	83	82	82	122	ZIP4	XP_022880355.1 zinc transporter 4, chloroplastic [Olea europaea var. sylvestris] [Olea europaea]	-	-	-	-	GO:0016020//membrane	-	-
evm.model.Contig102.3-gene	0	0	0	0	0	0	0	0	0	0	0	0	0	0	0	0	0	0	0	0	0	0	0	0	--	XP_022863644.1 uncharacterized protein LOC111383735 [Olea europaea var. sylvestris] [Olea europaea]	-	-	-	-	-	-	-
evm.model.Contig102.30-gene	34.06	33.11	36.56	22.97	22.78	25.66	8.73	6.99	7.77	3.7	3.61	5.51	336	358.51	338	228	224	289	71	65	69	32	31	61	--	XP_022881480.1 uncharacterized protein LOC111398681 [Olea europaea var. sylvestris] [Olea europaea]	-	-	-	-	-	-	-
evm.model.Contig102.31-gene	9.06	7.66	10.72	5.1	7.56	5.93	2.38	1.74	0.85	0.62	0.13	0.39	83	77	92	47	69	62	18	15	7	5	1	4	--	XP_022882259.1 NDR1/HIN1-like protein 26 [Olea europaea var. sylvestris] [Olea europaea]	-	-	-	-	-	-	-
evm.model.Contig102.33-gene	8.92	10.9	8.98	8.97	7.83	6.66	12.9	9.14	13.28	9.94	11.76	9.84	88	118	83	89	77	75	105	85	118	86	101	109	YDL057W	XP_022881486.1 uncharacterized protein LOC111398685 isoform X1 [Olea europaea var. sylvestris] [Olea europaea]	-	-	-	-	-	-	-
evm.model.Contig102.34-gene	15.3	15.68	18.08	12.73	13.26	15.95	15.86	14.5	14.82	14.44	15.34	13.43	337	379	373	282	291	401	288	301	294	279	294	332	FTSH5	XP_022851876.1 ATP-dependent zinc metalloprotease FTSH 4, mitochondrial [Olea europaea var. sylvestris] [Olea europaea]	-	-	-	-	-	GO:0005524//ATP binding	-
evm.model.Contig102.36-gene	0	0	0	0	0	0	0	0	0	0	0	0	0	0	0	0	0	0	0	0	0	0	0	0	NDB1	XP_022869623.1 external alternative NAD(P)H-ubiquinone oxidoreductase B1, mitochondrial-like, partial [Olea europaea var. sylvestris] [Olea europaea]	-	-	-	-	-	GO:0016491//oxidoreductase activity	-
evm.model.Contig102.38-gene	9.11	8.03	8.91	5.84	5.42	6.3	6.31	8.04	7.18	4.86	5.23	5.24	310	300	284	200	184	245	177	258	220	145	155	200	DNAJB12	THG08263.1 hypothetical protein TEA_011013 [Camellia sinensis var. sinensis] [Camellia sinensis]	-	-	-	-	-	-	-
evm.model.Contig102.4-gene	0	0	0	0	0	0	0	0.15	0	0	0	0	0	0	0	0	0	0	0	1	0	0	0	0	WAKL5	XP_022865402.1 wall-associated receptor kinase-like 6 [Olea europaea var. sylvestris] [Olea europaea]	-	-	-	-	-	GO:0004672//protein kinase activity	-
evm.model.Contig102.40-gene	22.59	28.85	29.26	34.35	45.33	50.73	49.16	45.25	53.81	45.34	60.11	49.72	117	164	142	179	234	300	210	221	251	206	271	289	GRXC6	XP_022865421.1 glutaredoxin-C6-like [Olea europaea var. sylvestris] [Olea europaea]	-	-	-	-	-	GO:0009055//electron carrier activity	-
evm.model.Contig102.43-gene	0	0	0	0	0	0	0	0	0	0	0	0	0	0	0	0	0	0	0	0	0	0	0	0	HSF30	XP_022855439.1 heat shock factor protein HSF30-like [Olea europaea var. sylvestris] [Olea europaea]	-	-	-	-	-	GO:0003700//transcription factor activity, sequence-specific DNA binding	-
evm.model.Contig102.46-gene	2.8	2.34	4.81	2.86	4.37	4.56	5.56	6.1	5.96	13.65	12.24	12.54	36	33	58	37	56	67	59	74	69	154	137	181	HSF30	XP_022865419.1 heat shock factor protein HSF30-like [Olea europaea var. sylvestris] [Olea europaea]	-	-	-	-	-	GO:0003700//transcription factor activity, sequence-specific DNA binding	-
evm.model.Contig102.47-gene	0.81	1.61	1.01	3.98	1.23	1.84	2.88	3.02	3.32	4.49	6.32	5.51	12	26	14	59	18	31	35	42	44	58	81	91	CYP711A1	XP_022855437.1 cytochrome P450 711A1-like [Olea europaea var. sylvestris] [Olea europaea]	-	-	-	-	-	GO:0005506//iron ion binding	-
evm.model.Contig102.48-gene	21.52	15.55	20.04	2.98	2.92	2.25	0.52	0	0.95	0	0	0.08	251	199	219	35	34	30	5	0	10	0	0	1	IQD1	XP_022855438.1 protein IQ-DOMAIN 1 [Olea europaea var. sylvestris] [Olea europaea]	-	-	-	-	-	GO:0005515//protein binding	-
evm.model.Contig102.5-gene	17.4	19.25	19.13	18.08	22.04	24.31	11.28	14.21	14.24	12.34	13.65	10.91	165.5	201	170.5	173	209	264	88.5	127.5	122	103	113	116.5	yif1b-b	XP_022872051.1 protein YIF1B-like isoform X2 [Olea europaea var. sylvestris] [Olea europaea]	-	-	-	-	-	-	-
evm.model.Contig102.51-gene	2.17	1.52	0.36	1.49	0.67	0.44	1.62	3.9	1.48	0.95	1.15	2.68	13	10	2	9	4	3	8	22	8	5	6	18	LOG8	XP_022865390.1 cytokinin riboside 5'-monophosphate phosphoribohydrolase LOG8-like isoform X2 [Olea europaea var. sylvestris] [Olea europaea]	Metabolism;Metabolism;Metabolism	Global and overview maps;Nucleotide metabolism;Nucleotide metabolism	ko01100//Metabolic pathways;ko00230//Purine metabolism;ko00240//Pyrimidine metabolism	K06966;K06966;K06966	-	-	-
evm.model.Contig102.52-gene	0.45	3.1	1.45	2.48	3.87	2.59	0.55	6.5	1.26	4.66	3.39	3.44	2	15	6	11	17	13	2	27	5	18	13	17	--	XP_022855435.1 uncharacterized protein LOC111376695 [Olea europaea var. sylvestris] [Olea europaea]	-	-	-	-	-	-	-
evm.model.Contig102.53-gene	62.02	63.69	69.66	50.24	54.62	54.93	49.92	46.86	51.26	48.73	47.3	52.9	907	1022	954.42	739	796	917	602	646	675	625	602	868	-	XP_022855433.1 eukaryotic initiation factor 4A-2 [Olea europaea var. sylvestris] [Olea europaea]	Genetic Information Processing	Translation	ko03013//RNA transport	K03257	-	GO:0003676//nucleic acid binding	-
evm.model.Contig102.55-gene	0	0	0	0	0	0	0	0	0	0	0	0	0	0	0	0	0	0	0	0	0	0	0	0	ACBP3	XP_022879451.1 acyl-CoA-binding domain-containing protein 3-like [Olea europaea var. sylvestris] [Olea europaea]	-	-	-	-	-	-	-
evm.model.Contig102.56-gene	2.98	2.55	2.93	12.04	10.02	10.86	64.72	80.62	73.26	93.65	94.2	100.4	116	109	107	472	389	483	2080	2962.27	2571	3201	3195	4391	GSO2	XP_022881561.1 LRR receptor-like serine/threonine-protein kinase GSO1 [Olea europaea var. sylvestris] [Olea europaea]	-	-	-	-	-	GO:0005515//protein binding	-
evm.model.Contig102.6-gene	21.12	24.94	21.3	36.29	31.48	34.37	80.4	83.95	70.02	86.31	87.09	87.77	416	539	393	719	618	773	1306	1559	1242	1491	1493	1940	SIGC	XP_022872057.1 RNA polymerase sigma factor sigC [Olea europaea var. sylvestris] [Olea europaea]	-	-	-	-	-	GO:0003677//DNA binding	-
evm.model.Contig102.61-gene	2.27	0.52	0.61	1.13	0	2.73	0.34	0	0.32	0	0.65	1.26	8	2	2	4	0	11	1	0	1	0	2	5	--	-	-	-	-	-	-	-	-
evm.model.Contig102.64-gene	44.14	47.53	47.83	41.59	44.51	40.68	28.9	28.67	30.15	24.88	19.14	22.14	787	930	799	746	791	828	425	482	484	389	297	443	--	XP_022881575.1 protein ANTAGONIST OF LIKE HETEROCHROMATIN PROTEIN 1-like isoform X2 [Olea europaea var. sylvestris] [Olea europaea]	-	-	-	-	-	-	-
evm.model.Contig102.65-gene	8.31	9.6	8.38	7.67	6.17	7.33	7.22	7.55	6.44	6.45	7.22	6.85	153.5	194.5	145	142.5	113.5	154.5	110	131.5	107	104.5	116	142	CBK1	XP_022881572.1 serine/threonine-protein kinase tricorner-like isoform X1 [Olea europaea var. sylvestris] [Olea europaea]	-	-	-	-	-	GO:0004674//protein serine/threonine kinase activity	-
evm.model.Contig102.66-gene	52.49	56.65	52.17	38.65	40.45	47.38	28.89	24.73	30.21	25.33	28.17	23.05	451.26	534.49	420.25	334.26	346.65	465.12	204.83	200.47	233.93	191.01	210.79	222.37	RANBP1C	XP_022881571.1 ran-binding protein 1 homolog c-like [Olea europaea var. sylvestris] [Olea europaea]	-	-	-	-	-	-	GO:0046907//intracellular transport
evm.model.Contig102.68-gene	0	0	0	0	0	0	0	0	0	0	0	0	0	0	0	0	0	0	0	0	0	0	0	0	UPL3	XP_022864932.1 E3 ubiquitin-protein ligase UPL3-like [Olea europaea var. sylvestris] [Olea europaea]	Genetic Information Processing	Folding, sorting and degradation	ko04120//Ubiquitin mediated proteolysis	K10590	-	-	-
evm.model.Contig102.7-gene	0	0	0	0.56	0	0.17	0	0	0.42	0	0	0	0	0	0	3	0	1	0	0	2	0	0	0	--	XP_022849354.1 uncharacterized protein LOC111371543 isoform X1 [Olea europaea var. sylvestris] [Olea europaea]	-	-	-	-	-	-	-
evm.model.Contig102.70-gene	58.4	51.49	52.39	44.1	40.27	41.02	34.05	40.21	28.42	30.14	22.7	34.34	549.46	531.61	461.83	417.31	377.59	440.61	264.22	356.69	240.74	248.73	185.88	362.52	YLS8	XP_007147409.1 hypothetical protein PHAVU_006G122000g [Phaseolus vulgaris]	Genetic Information Processing	Transcription	ko03040//Spliceosome	K12859	-	-	GO:0000398//mRNA splicing, via spliceosome
evm.model.Contig102.71-gene	24.61	23.56	24.18	20.22	16.95	18.47	31.89	30.09	28.12	21.47	24.15	23.65	762.32	800.76	701.55	629.91	523.3	653.11	814.65	878.73	784.24	583.24	651.14	822.15	APM1	XP_022864268.1 aminopeptidase M1 [Olea europaea var. sylvestris] [Olea europaea]	-	-	-	-	-	-	GO:0006508//proteolysis
evm.model.Contig102.72-gene	0.33	0	0	0	0	0	0	0	0	0	0	0	1	0	0	0	0	0	0	0	0	0	0	0	--	XP_022864265.1 protein PLASTID MOVEMENT IMPAIRED 1-RELATED 1-like [Olea europaea var. sylvestris] [Olea europaea]	-	-	-	-	-	-	-
evm.model.Contig102.73-gene	1.41	1.29	0.19	1.23	0.71	0.31	2.14	2.43	1.17	0.6	0.61	0.16	8	8	1	7	4	2	10	13	6	3	3	1	--	XP_022864265.1 protein PLASTID MOVEMENT IMPAIRED 1-RELATED 1-like [Olea europaea var. sylvestris] [Olea europaea]	-	-	-	-	-	-	-
evm.model.Contig102.74-gene	0	0	0	0	0	0	0	0	0	0	0	0.37	0	0	0	0	0	0	0	0	0	0	0	3.5	--	XP_022864265.1 protein PLASTID MOVEMENT IMPAIRED 1-RELATED 1-like [Olea europaea var. sylvestris] [Olea europaea]	-	-	-	-	-	-	-
evm.model.Contig102.75-gene	1.16	1.72	1.08	1.15	2.03	1.52	4.21	1.69	2.09	0.66	3.16	1.16	8	13	7	8	14	12	24	11	13	4	19	9	--	XP_022864265.1 protein PLASTID MOVEMENT IMPAIRED 1-RELATED 1-like [Olea europaea var. sylvestris] [Olea europaea]	-	-	-	-	-	-	-
evm.model.Contig102.76-gene	0.78	0.49	0	0.69	0.33	1.36	7.23	2.93	4.54	7.16	5.39	5.74	5	3.5	0	4.47	2.09	10	38.43	17.81	26.34	40.5	30.24	41.56	WRKY50	XP_022882273.1 probable WRKY transcription factor 50 isoform X2 [Olea europaea var. sylvestris] [Olea europaea]	-	-	-	-	-	GO:0003700//transcription factor activity, sequence-specific DNA binding	-
evm.model.Contig102.77-gene	0.16	0	0	0.16	0	0	0.64	0.41	0.45	0.77	0	0.57	1.71	0	0	1.71	0	0	5.75	4.17	4.38	7.4	0	6.92	--	XP_022881631.1 ankyrin repeat-containing protein BDA1-like [Olea europaea var. sylvestris] [Olea europaea]	-	-	-	-	-	GO:0005515//protein binding	-
evm.model.Contig102.78-gene	0	0	0	0	0	0	0	0	0	0	0	0	0	0	0	0	0	0	0	0	0	0	0	0	SHSP-2	XP_022864274.1 18.8 kDa class II heat shock protein-like [Olea europaea var. sylvestris] [Olea europaea]	Genetic Information Processing	Folding, sorting and degradation	ko04141//Protein processing in endoplasmic reticulum	K13993	-	-	-
evm.model.Contig102.8-gene	32.4	27.39	36.54	28.3	30.24	28.89	34.51	33.56	35.89	30.93	34.53	28.87	387	359	409	340	360	394	340	378	386	324	359	387	EXD1	XP_022872056.1 exosome component 10 [Olea europaea var. sylvestris] [Olea europaea]	-	-	-	-	-	GO:0003676//nucleic acid binding	-
evm.model.Contig102.80-gene	0	0	0	0	0	0	0	0	0	0	0	0	0	0	0	0	0	0	0	0	0	0	0	0	--	XP_022862544.1 ankyrin repeat-containing protein ITN1-like isoform X1 [Olea europaea var. sylvestris] [Olea europaea]	-	-	-	-	-	GO:0005515//protein binding	-
evm.model.Contig102.81-gene	0	0	0	0	0	0	0	0	0	0	0	0	0	0	0	0	0	0	0	0	0	0	0	0	--	XP_022887890.1 uncharacterized protein LOC111403568 [Olea europaea var. sylvestris] [Olea europaea]	-	-	-	-	-	-	-
evm.model.Contig102.84-gene	0.62	0.4	0.27	1.47	1.67	1.87	1.36	2.07	3.31	2.21	2.02	1.96	10	7	4	23.88	26.8	34.42	18	31.42	47.94	31.27	28.31	35.33	--	XP_022881581.1 ankyrin repeat-containing protein BDA1-like [Olea europaea var. sylvestris] [Olea europaea]	-	-	-	-	-	GO:0005515//protein binding	-
evm.model.Contig102.87-gene	0	0	0	0	0	0	0	0	0	0	0	0	0	0	0	0	0	0	0	0	0	0	0	0	--	XP_022862545.1 ankyrin repeat-containing protein ITN1-like isoform X2 [Olea europaea var. sylvestris] [Olea europaea]	-	-	-	-	-	-	-
evm.model.Contig102.88-gene	0	0	0	0	0	0	0	0	0	0	0	0	0	0	0	0	0	0	0	0	0	0	0	0	SHSP-2	XP_022864274.1 18.8 kDa class II heat shock protein-like [Olea europaea var. sylvestris] [Olea europaea]	Genetic Information Processing	Folding, sorting and degradation	ko04141//Protein processing in endoplasmic reticulum	K13993	-	-	-
evm.model.Contig102.9-gene	24.09	21.41	24.11	39.8	41.55	41.12	41.01	44.15	46.23	52.84	50.04	52.8	562	548	527	934	966	1095	789	971	971	1081	1016	1382	ELF3	XP_022872053.1 protein EARLY FLOWERING 3-like [Olea europaea var. sylvestris] [Olea europaea]	Organismal Systems	Environmental adaptation	ko04712//Circadian rhythm - plant	K12125	-	-	-
evm.model.Contig102.90-gene	0	0.3	0.03	1.79	0.4	1.24	6.07	6.54	5.85	7.57	7.91	10.92	0	5.09	0.5	27.86	6.15	21.96	77.65	95.66	81.71	102.99	106.8	189.92	--	XP_022862544.1 ankyrin repeat-containing protein ITN1-like isoform X1 [Olea europaea var. sylvestris] [Olea europaea]	-	-	-	-	-	GO:0005515//protein binding	-
evm.model.Contig102.92-gene	0	0	0	0	0	0	0	0	0	0	0	0	0	0	0	0	0	0	0	0	0	0	0	0	SAMC1	XP_022860851.1 solute carrier family 25 member 44-like, partial [Olea europaea var. sylvestris] [Olea europaea]	-	-	-	-	-	-	-
evm.model.Contig102.93-gene	1.15	0.31	0	1.66	1.74	1.42	0.98	0.37	0.52	0	0.26	0	10	3	0	14.54	15.08	14.14	7	3	4.06	0	2	0	NFYA6	XP_022881584.1 nuclear transcription factor Y subunit A-6-like isoform X3 [Olea europaea var. sylvestris] [Olea europaea]	-	-	-	-	-	GO:0003700//transcription factor activity, sequence-specific DNA binding	-
evm.model.Contig102.94-gene	0	0	0	0	0	0	0	0	0	0	0	0	0	0	0	0	0	0.01	0	0	0	0	0	0	--	XP_012857728.1 PREDICTED: uncharacterized protein LOC105977015 [Erythranthe guttata]	-	-	-	-	-	-	-
evm.model.Contig102.95-gene	0.7	0.64	1	0.5	0.42	0.72	0.17	0.07	0	0.08	0	0.13	10	10	13.27	7.2	6	11.71	2	1	0	1	0	2	At3g13980	XP_022880948.1 protein BIG GRAIN 1-like B [Olea europaea var. sylvestris] [Olea europaea]	-	-	-	-	-	-	-
evm.model.Contig102.96-gene	0	0	0	0	0	0	0	0	0	0	0	0	0	0	0	0	0	0	0	0	0	0	0	0	--	XP_022891911.1 uncharacterized protein LOC111406765 [Olea europaea var. sylvestris] [Olea europaea]	-	-	-	-	-	-	-
evm.model.Contig102.98-gene	23.78	25.57	20.49	47.16	52.02	43.86	67.38	60.63	73.6	105.86	104.7	91.4	187.69	221.49	151.54	374.42	409.21	395.27	438.6	451.2	523.12	732.8	719.27	809.58	ndhU	XP_022881614.1 NAD(P)H-quinone oxidoreductase subunit U, chloroplastic isoform X1 [Olea europaea var. sylvestris] [Olea europaea]	-	-	-	-	-	-	-
evm.model.Contig103.100-gene	0	0	0	0	0.22	0	0	0	0	0	0	0	0	0	0	0	4	0	0	0	0	0	0	0	CYP81E8	XP_022873166.1 cytochrome P450 81D11-like [Olea europaea var. sylvestris] [Olea europaea]	-	-	-	-	-	GO:0005506//iron ion binding	-
evm.model.Contig103.101-gene	19.49	15.73	15.57	20.16	17.14	16.66	19.42	20.29	18.55	17.52	15.25	19.64	1803	1597	1350	1876	1581	1760	1482	1770	1546	1422	1228	2039	SAB	XP_022880569.1 protein SABRE [Olea europaea var. sylvestris] [Olea europaea]	-	-	-	-	-	-	-
evm.model.Contig103.102-gene	0.05	0.05	0.22	0.08	0.13	0.07	0.21	1.21	0.9	0	0	0.14	0.38	0.4	1.6	0.65	1	0.59	1.33	8.77	6.26	0	0	1.24	--	XP_022886292.1 uncharacterized protein LOC111402305 [Olea europaea var. sylvestris] [Olea europaea]	-	-	-	-	-	-	-
evm.model.Contig103.104-gene	0	0	0	0	0	0	0	0	0	0	0	0	0	0	0	0	0	0	0	0	0	0	0	0	CLT2	XP_022879114.1 protein CLT2, chloroplastic-like [Olea europaea var. sylvestris] [Olea europaea]	-	-	-	-	-	-	-
evm.model.Contig103.105-gene	0	0.71	1.24	1.74	2.54	1.19	0.94	1.65	2.81	0.89	0.22	1.91	0	4	6	9	13	7	4	8	13	4	1	11	SPAC6C3.02c	XP_022867147.1 hemiasterlin resistant protein 1-like [Olea europaea var. sylvestris] [Olea europaea]	-	-	-	-	-	-	-
evm.model.Contig103.108-gene	0	0	0	0	0	0	0	0	0	0	0	0	0	0	0	0	0	0	0	0	0	0	0	0	RPA1B	XP_022847593.1 uncharacterized protein LOC111370121 [Olea europaea var. sylvestris] [Olea europaea]	Genetic Information Processing;Genetic Information Processing;Genetic Information Processing;Genetic Information Processing	Replication and repair;Replication and repair;Replication and repair;Replication and repair	ko03420//Nucleotide excision repair;ko03440//Homologous recombination;ko03030//DNA replication;ko03430//Mismatch repair	K07466;K07466;K07466;K07466	-	-	-
evm.model.Contig103.109-gene	0	0	0	0	0	0	0	0	0	0	0	0	0	0	0	0	0	0	0	0	0	0	0	0	--	XP_022890896.1 protein RDM16-like isoform X2 [Olea europaea var. sylvestris] [Olea europaea]	Genetic Information Processing	Transcription	ko03040//Spliceosome	K12843	-	-	GO:0000398//mRNA splicing, via spliceosome
evm.model.Contig103.11-gene	35.96	39.81	32.79	5.56	6.79	6.28	5.67	5.83	5.76	2.32	2.28	2.49	707	859	604	110	133	141	92	108	102	40	39	55	GRF6	XP_022870904.1 growth-regulating factor 1-like isoform X2 [Olea europaea var. sylvestris] [Olea europaea]	-	-	-	-	-	GO:0005524//ATP binding	-
evm.model.Contig103.13-gene	0.62	1.78	0.88	0.2	0.31	0.09	0.12	0.22	1.26	0.12	0.47	0.09	6	19	8	2	3	1	1	2	11	1	4	1	CYP81D11	PHU20730.1 hypothetical protein BC332_11881 [Capsicum chinense]	-	-	-	-	-	GO:0005506//iron ion binding	-
evm.model.Contig103.14-gene	16.61	19.71	19.07	12.4	14.33	11.08	20.48	22.5	21.08	14.27	13.04	11.9	357	465	384	268	307	272	363	456	408	269	244	287	ANT	XP_022870872.1 AP2-like ethylene-responsive transcription factor ANT [Olea europaea var. sylvestris] [Olea europaea]	-	-	-	-	-	GO:0003700//transcription factor activity, sequence-specific DNA binding	-
evm.model.Contig103.16-gene	19.58	18.35	19.4	14.72	15.64	15.44	16.49	18.15	12.6	14.64	13.45	13.5	447	459.88	414.94	338.09	355.96	402.48	310.44	390.7	259	293.23	267.22	346	Utp6	XP_022848287.1 U3 small nucleolar RNA-associated protein 6 homolog isoform X1 [Olea europaea var. sylvestris] [Olea europaea]	Genetic Information Processing	Translation	ko03008//Ribosome biogenesis in eukaryotes	K14557	-	-	GO:0006396//RNA processing
evm.model.Contig103.17-gene	0	0	0	0	0	0	0	0	0	0	0	0	0	0	0	0	0	0	0	0	0	0	0	0	At1g14600	XP_022876973.1 uncharacterized protein LOC111395205 [Olea europaea var. sylvestris] [Olea europaea]	-	-	-	-	-	-	-
evm.model.Contig103.2-gene	13.69	14.67	12.19	1.26	0.87	1.11	0.08	0.28	0.07	0	0	0	205	241	171	19	13	19	1	4	1	0	0	0	-	XP_022866326.1 pelargonidin 3-O-(6-caffeoylglucoside) 5-O-(6-O-malonylglucoside) 4'''-malonyltransferase-like [Olea europaea var. sylvestris] [Olea europaea]	-	-	-	-	-	GO:0016747//transferase activity, transferring acyl groups other than amino-acyl groups	-
evm.model.Contig103.20-gene	6.15	3.65	4.59	5.3	3.79	5.06	6.56	7.94	8.56	6.67	5.28	6.34	83	54	58	72	51	78	73	101	104	79	62	96	PP2A10	XP_022855601.1 protein PHLOEM PROTEIN 2-LIKE A10 [Olea europaea var. sylvestris] [Olea europaea]	-	-	-	-	-	-	-
evm.model.Contig103.22-gene	3.22	3.18	1.72	2.13	1.21	3.11	2.68	1.85	3.95	2.07	2.78	1.73	48	52	24	32	18	53	33	26	53	27	36	29	--	XP_022870890.1 uncharacterized protein LOC111390123 [Olea europaea var. sylvestris] [Olea europaea]	-	-	-	-	-	-	-
evm.model.Contig103.23-gene	0	0	0	0	0	0	0	0	0	0	0	0	0	0	0	0	0	0	0	0	0	0	0	0	--	XP_022891688.1 uncharacterized protein LOC111406506 [Olea europaea var. sylvestris] [Olea europaea]	-	-	-	-	-	-	-
evm.model.Contig103.24-gene	40.77	31.21	43.63	37.52	35.42	39.38	46.96	42.87	43.33	46.22	44.7	46.28	701	589	703	649	607	773	666	695	671	697	669	893	SPBC1711.16	XP_012857625.1 PREDICTED: uncharacterized WD repeat-containing protein C17D11.16-like [Erythranthe guttata]	-	-	-	-	-	GO:0005515//protein binding	-
evm.model.Contig103.25-gene	9	9.1	10.38	10.18	14.27	13.89	23.73	27.06	23.76	15.84	17.92	15.41	138	153	149	157	218	243	300	391	328	213	239	265	LCAT1	XP_022880162.1 lecithin-cholesterol acyltransferase-like 1 [Olea europaea var. sylvestris] [Olea europaea]	Metabolism	Lipid metabolism	ko00564//Glycerophospholipid metabolism	K06129	-	-	GO:0006629//lipid metabolic process
evm.model.Contig103.26-gene	0.75	3.06	0.6	3.34	8.24	3.6	1.36	0.59	0.21	0	0.43	1	4	18	3	18	44	22	6	3	1	0	2	6	--	XP_022866754.1 uncharacterized protein LOC111386524 [Olea europaea var. sylvestris] [Olea europaea]	-	-	-	-	-	-	-
evm.model.Contig103.28-gene	0	0	0	0	0	0	0.35	0	0	0	0	0.52	0	0	0	0	0	0	2	0	0	0	0	4	SEC3A	XP_027092825.1 exocyst complex component SEC3A-like isoform X2 [Coffea arabica]	-	-	-	-	GO:0000145//exocyst	-	-
evm.model.Contig103.29-gene	0	0	0	0	0	0	0	0	0	0	0	0	0	0	0	0	0	0	0	0	0	0	0	0	--	XP_022863567.1 serine/threonine protein phosphatase 2A 57 kDa regulatory subunit B' kappa isoform-like [Olea europaea var. sylvestris] [Olea europaea]	Genetic Information Processing	Translation	ko03015//mRNA surveillance pathway	K11584	GO:0000159//protein phosphatase type 2A complex	-	-
evm.model.Contig103.3-gene	0	0	0	0	0	0	0	2.46	0.41	0	0.43	0.83	0	0	0	0	0	0	0	12.5	2	0	2	5	--	XP_022843885.1 26S proteasome regulatory subunit 7A [Olea europaea var. sylvestris] [Olea europaea]	Genetic Information Processing	Folding, sorting and degradation	ko03050//Proteasome	K03061	-	GO:0036402//proteasome-activating ATPase activity	-
evm.model.Contig103.30-gene	9.13	12.78	17.06	11.19	9.98	19.14	15.82	13.84	16.66	10.23	9.56	13.23	56	86	98	69	61	134	80	80	92	55	51	91	FKBP70	XP_022844410.1 70 kDa peptidyl-prolyl isomerase isoform X1 [Olea europaea var. sylvestris] [Olea europaea]	-	-	-	-	-	-	-
evm.model.Contig103.31-gene	25.97	26.13	28.74	21.4	20.44	21.39	21.19	22.01	18.22	15.52	17.63	17.89	269	297	279	223	211	253	181	215	170	141	159	208	FKBP62	XP_022844410.1 70 kDa peptidyl-prolyl isomerase isoform X1 [Olea europaea var. sylvestris] [Olea europaea]	-	-	-	-	-	GO:0005515//protein binding	-
evm.model.Contig103.32-gene	20.25	17.91	18.95	23.09	21.11	21.16	18.34	18.3	16.51	16.99	17.41	16.51	715	694	627	820	743	853	534	609	525	526	535	654	ECA3	XP_022844407.1 calcium-transporting ATPase 3, endoplasmic reticulum-type isoform X1 [Olea europaea var. sylvestris] [Olea europaea]	-	-	-	-	-	GO:0005388//calcium-transporting ATPase activity	-
evm.model.Contig103.33-gene	1.6	1.64	1.07	3.38	7.82	7.35	22.3	12.93	20.86	18.46	32.15	26.89	8	9	5	17	39	42	92	61	94	81	140	151	SIB1	XP_022843282.1 sigma factor binding protein 1, chloroplastic-like [Olea europaea var. sylvestris] [Olea europaea]	-	-	-	-	-	-	-
evm.model.Contig103.34-gene	18.08	18.44	14.25	13.53	14.29	15.05	15.8	12.54	14.82	11.39	13.04	14.8	344	385	254	259	271	327	248	225	254	190	216	316	--	XP_022844414.1 cilia- and flagella-associated protein 251-like [Olea europaea var. sylvestris] [Olea europaea]	-	-	-	-	-	-	-
evm.model.Contig103.35-gene	0.79	1.15	1.51	0.1	0.68	0.14	0.38	0.11	0	0	0	0	15	24	27	2	13	3	6	2	0	0	0	0	NAT10	PIN05147.1 Xanthine/uracil transporter [Handroanthus impetiginosus]	-	-	-	-	-	GO:0005215//transporter activity	-
evm.model.Contig103.36-gene	0.49	4.04	1.4	0	0	0.43	0	0	0	0	0	0	3	27	8	0	0	3	0	0	0	0	0	0	--	XP_022843899.1 uncharacterized protein LOC111367320 isoform X2 [Olea europaea var. sylvestris] [Olea europaea]	-	-	-	-	-	-	-
evm.model.Contig103.39-gene	0	0	0	0	0	0	0	0	0	0	0	0	0	0	0	0	0	0	0	0	0	0	0	0	--	XP_022843284.1 uncharacterized protein LOC111366822 [Olea europaea var. sylvestris] [Olea europaea]	-	-	-	-	-	-	-
evm.model.Contig103.4-gene	3.92	3.97	4.73	7.13	6.04	5.4	6.8	7.47	8.79	4.55	6.25	5.43	54	60	61.04	98.79	83	85	77.32	97	109	55	75	84	-	XP_011069807.1 uncharacterized protein KIAA0930 homolog [Sesamum indicum]	-	-	-	-	-	-	-
evm.model.Contig103.41-gene	0	0	0	0	0	0	0	0	0	0	0	0	0	0	0	0	0	0	0	0	0	0	0	0	--	XP_022863357.1 uncharacterized protein LOC111383478 [Olea europaea var. sylvestris] [Olea europaea]	-	-	-	-	-	-	-
evm.model.Contig103.42-gene	0.04	0	0	0	0.09	0	0	0	0	0	0	0	1	0	0	0	2	0	0	0	0	0	0	0	EXO70A1	XP_022870841.1 exocyst complex component EXO70A1-like [Olea europaea var. sylvestris] [Olea europaea]	-	-	-	-	GO:0000145//exocyst	-	-
evm.model.Contig103.43-gene	151.76	179.37	167.49	203.68	206.17	219.47	167.64	162.74	181.17	192.42	201.4	195.83	1000	1297	1034	1350	1354	1651	911	1011	1075	1112	1155	1448	WLIM1	XP_022866927.1 LIM domain-containing protein WLIM1 [Olea europaea var. sylvestris] [Olea europaea]	-	-	-	-	-	-	-
evm.model.Contig103.44-gene	0	0	0	0	0	0	0	0	0	0	0	0	0	0	0	0	0	0	0	0	0	0	0	0	--	-	-	-	-	-	-	-	-
evm.model.Contig103.50-gene	0	0	0	0	0	0	0	0	0	0	0	0	0	0	0	0	0	0	0	0	0	0	0	0	PHB1	NP_001241227.1 uncharacterized protein LOC100811958 [Glycine max]	-	-	-	-	GO:0016020//membrane	-	-
evm.model.Contig103.51-gene	0	0	0	0	0	0	0	0	0	0	0	0	0	0	0	0	0	0	0	0	0	0	0	0	--	-	-	-	-	-	-	-	-
evm.model.Contig103.53-gene	24.94	26.57	27.9	25.21	27.27	23.98	18.7	21.09	18.99	18.89	19.23	18.81	891	1041.95	934	906	971	978	551	710.41	611	592	598	754	ACA1	XP_022858467.1 calcium-transporting ATPase 1-like [Olea europaea var. sylvestris] [Olea europaea]	-	-	-	-	GO:0016021//integral component of membrane	-	-
evm.model.Contig103.56-gene	12.06	10	10.14	12.55	10.79	11.35	12.08	16.43	12.92	11.96	11.68	13.68	548	499	432	574	489	589	453	704	529	477	462	698	--	XP_022858468.1 uncharacterized protein LOC111379342 isoform X1 [Olea europaea var. sylvestris] [Olea europaea]	-	-	-	-	-	GO:0003676//nucleic acid binding	-
evm.model.Contig103.57-gene	0	0	0	0	0	0	0	0	0	0	0	0	0	0	0	0	0	0	0	0	0	0	0	0	BHLH84	XP_022870002.1 transcription factor bHLH85-like [Olea europaea var. sylvestris] [Olea europaea]	-	-	-	-	-	GO:0046983//protein dimerization activity	-
evm.model.Contig103.58-gene	0.08	0.8	0.34	0.63	0.56	0.56	0.19	0.85	0.18	0.55	0.37	0.14	1	11	4	8	7	8	2	10	2	6	4	2	CDKC-1	XP_017247416.1 PREDICTED: cyclin-dependent kinase C-1-like [Daucus carota subsp. sativus] [Daucus carota]	-	-	-	-	-	-	-
evm.model.Contig103.59-gene	0	0	0	0	0	0	0	0	0	0	0	0	0	0	0	0	0	0	0	0	0	0	0	0	BHLH85	XP_022870001.1 uncharacterized protein LOC111389315 [Olea europaea var. sylvestris] [Olea europaea]	-	-	-	-	-	GO:0046983//protein dimerization activity	-
evm.model.Contig103.60-gene	90.41	97.79	99.31	66.6	77.49	70.23	53.22	63.16	62	42.97	49.36	37.59	583	692	600	432	498	517	283	384	360	243	277	272	APT1	XP_022870003.1 adenine phosphoribosyltransferase 1-like [Olea europaea var. sylvestris] [Olea europaea]	Metabolism;Metabolism	Global and overview maps;Nucleotide metabolism	ko01100//Metabolic pathways;ko00230//Purine metabolism	K00759;K00759	-	-	GO:0009116//nucleoside metabolic process
evm.model.Contig103.61-gene	0	0	0	0	0	0	0	0	0	0	0	0	0	0	0	0	0	0	0	0	0	0	0	0	--	XP_022855538.1 uncharacterized protein LOC111376775 [Olea europaea var. sylvestris] [Olea europaea]	-	-	-	-	-	-	-
evm.model.Contig103.63-gene	37.88	47.65	38.04	61.09	75.67	82.5	108.79	95.52	117.75	98.47	103.98	90.31	339	468	319	550	675	843	803	806	949	773	810	907	ZAT10	XP_022872546.1 zinc finger protein ZAT10-like [Olea europaea var. sylvestris] [Olea europaea]	-	-	-	-	-	GO:0003676//nucleic acid binding	-
evm.model.Contig103.64-gene	1.51	0.92	0.27	0	0	0	0	0	0	0	0	0	6	4	1	0	0	0	0	0	0	0	0	0	--	XP_022872547.1 uncharacterized protein LOC111391542 [Olea europaea var. sylvestris] [Olea europaea]	-	-	-	-	-	-	-
evm.model.Contig103.67-gene	3.19	1.66	2.11	3.17	4.72	3.19	2.39	4.02	2.53	1.9	2.27	1.89	21	12	13	21	31	24	13	25	15	11	13	14	DDB_G0290631	XP_011074370.1 PXMP2/4 family protein 3 [Sesamum indicum]	Cellular Processes	Transport and catabolism	ko04146//Peroxisome	K13348	GO:0016021//integral component of membrane	-	-
evm.model.Contig103.71-gene	23.03	19.44	16.56	15.66	18.93	19.72	19.78	21.99	19.15	18.02	17.57	19.01	271	251	182.65	185.35	222	265	192	244	203	186	180	251	CKA2	XP_022870009.1 casein kinase II subunit alpha-2-like isoform X1 [Olea europaea var. sylvestris] [Olea europaea]	Genetic Information Processing;Organismal Systems	Translation;Environmental adaptation	ko03008//Ribosome biogenesis in eukaryotes;ko04712//Circadian rhythm - plant	K03097;K03097	-	GO:0004672//protein kinase activity	-
evm.model.Contig103.72-gene	12.8	9.88	8.84	13.77	14.58	10.81	6.3	4.23	7.44	4.63	5.62	5.97	170	144	110	184	193	164	69	53	89	54	65	89	ACBP3	XP_022870011.1 acyl-CoA-binding domain-containing protein 3-like isoform X1 [Olea europaea var. sylvestris] [Olea europaea]	-	-	-	-	-	GO:0000062//fatty-acyl-CoA binding	-
evm.model.Contig103.74-gene	0	0	0.04	0	0	0	0	0	0	0	0	0	0	0	1	0	0	0	0	0	0	0	0	0	SBT1.7	XP_022872543.1 subtilisin-like protease SBT1.7 [Olea europaea var. sylvestris] [Olea europaea]	-	-	-	-	-	GO:0004252//serine-type endopeptidase activity	-
evm.model.Contig103.75-gene	223.48	241.95	221.17	19.27	18.86	21.04	340.51	311.25	317.9	324.07	324.24	313.44	3079	3658	2855	267	259	331	3869	4043	3944	3916	3888	4846	VEP1	ALV83440.1 1,4-reductase 1.1b [Olea europaea subsp. europaea] [Olea europaea]	-	-	-	-	-	-	-
evm.model.Contig103.76-gene	18.46	20.4	19.83	11.67	8.8	12.35	4.77	3.59	2.22	1.45	2.43	1.62	305	370	307	194	145	233	65	56	33	21	35	30	--	XP_022870014.1 uncharacterized protein LOC111389323 [Olea europaea var. sylvestris] [Olea europaea]	-	-	-	-	-	-	-
evm.model.Contig103.77-gene	1.5	3.94	2.81	3.18	2.83	6.42	5.24	9.77	9.18	8.36	12.96	11.72	8	23	14	17	15	39	23	49	44	39	60	70	--	XP_022858438.1 uncharacterized protein LOC111379314 [Olea europaea var. sylvestris] [Olea europaea]	-	-	-	-	-	-	-
evm.model.Contig103.78-gene	10.06	12.01	8.11	17.77	18.39	16.83	17.34	21.09	33.25	22.93	27.73	23.1	45	59	34	80	82	86	64	89	134	90	108	116	At4g08330	XP_022858440.1 uncharacterized protein LOC111379315 [Olea europaea var. sylvestris] [Olea europaea]	-	-	-	-	-	-	-
evm.model.Contig103.79-gene	1.59	0.29	0.34	0	0	0	0	0	0	0	0	0	5	1	1	0	0	0	0	0	0	0	0	0	SN1	XP_022858445.1 peamaclein-like [Olea europaea var. sylvestris] [Olea europaea]	-	-	-	-	-	-	-
evm.model.Contig103.8-gene	0.75	0.26	0.41	1.51	1.41	0.51	0.34	1.71	0.21	0.23	0.65	0.09	8	3.09	4.06	16.18	15.01	6.23	3	17.22	2	2.14	6	1.02	At2g29880	XP_022889086.1 uncharacterized protein At2g29880-like [Olea europaea var. sylvestris] [Olea europaea]	-	-	-	-	-	-	-
evm.model.Contig103.81-gene	0.61	0.18	0.49	0.35	0.25	0.13	0.25	0.86	0.9	0.52	0.93	0.77	12	4	9	7	5	3	4	16	16	9	16	17	APUM12	XP_022858448.1 pumilio homolog 15-like [Olea europaea var. sylvestris] [Olea europaea]	-	-	-	-	-	GO:0003723//RNA binding	-
evm.model.Contig103.83-gene	0	0	0	0	0	0	0	0	0	0	0	0	0	0	0	0	0	0	0	0	0	0	0	0	--	XP_022891120.1 uncharacterized protein LOC111406134 [Olea europaea var. sylvestris] [Olea europaea]	-	-	-	-	-	GO:0003677//DNA binding	-
evm.model.Contig103.84-gene	0	0	0	0	0	0	0	0	0	0	0	0	0	0	0	0	0	0	0	0	0	0	0	0	KU80	XP_022886195.1 ATP-dependent DNA helicase 2 subunit KU80 [Olea europaea var. sylvestris] [Olea europaea]	Genetic Information Processing	Replication and repair	ko03450//Non-homologous end-joining	K10885	-	-	-
evm.model.Contig103.88-gene	0	0	0	0	0	0	0	0	0	0	0	0	0	0	0	0	0	0	0	0	0	0	0	0	--	XP_022868646.1 agamous-like MADS-box protein AGL81 [Olea europaea var. sylvestris] [Olea europaea]	-	-	-	-	-	GO:0003677//DNA binding	-
evm.model.Contig103.9-gene	47.01	42.45	44.73	42.05	39.67	36.95	37.62	40.26	39.25	40.04	36.27	38.68	1668	1653.08	1487	1501	1403	1497	1101	1347	1254	1246	1120	1540	PRP40A	XP_022880158.1 pre-mRNA-processing protein 40A isoform X2 [Olea europaea var. sylvestris] [Olea europaea]	Genetic Information Processing	Transcription	ko03040//Spliceosome	K12821	-	GO:0005515//protein binding	-
evm.model.Contig103.91-gene	0	0.25	0	0.11	0	0.05	0.13	0	0.18	0	0	0	0	5	0	2	0	1	2	0	3	0	0	0	NRAMP2	XP_022858446.1 metal transporter Nramp2-like [Olea europaea var. sylvestris] [Olea europaea]	-	-	-	-	-	GO:0005215//transporter activity	-
evm.model.Contig103.92-gene	4.9	5.84	5.71	4.37	3.6	4.38	4.96	4.23	4.99	5.41	4.93	3.6	97	127	106	87	71	99	81	79	89	94	85	80	NRAMP2	XP_022868240.1 metal transporter Nramp2-like [Olea europaea var. sylvestris] [Olea europaea]	-	-	-	-	-	GO:0005215//transporter activity	-
evm.model.Contig103.94-gene	3.8	4.02	5.72	1.89	2.63	1.66	1.76	2.01	1.49	0.89	0.19	0.15	68	79	96	34	47	34	26	34	24	14	3	3	CYP81E8	XP_022873164.1 cytochrome P450 81E8-like [Olea europaea var. sylvestris] [Olea europaea]	-	-	-	-	-	GO:0005506//iron ion binding	-
evm.model.Contig103.97-gene	0	0	0	0	0	0	0	0	0	0	0	0	0	0	0	0	0	0	0	0	0	0	0	0	AGL104	XP_022867146.1 agamous-like MADS-box protein AGL104 isoform X2 [Olea europaea var. sylvestris] [Olea europaea]	-	-	-	-	-	GO:0003677//DNA binding	-
evm.model.Contig103.98-gene	25.25	23.96	24.41	2.15	2.17	3.65	0.18	1.19	0.08	0.08	0	0.13	339	353	307	29	29	56	2	15	1	1	0	2	CYCA3-2	XP_022873165.1 putative cyclin-A3-1 [Olea europaea var. sylvestris] [Olea europaea]	-	-	-	-	GO:0005634//nucleus	-	-
evm.model.Contig103.99-gene	0	0	0	0	0	0	0	0	0	0	0	0	0	0	0	0	0	0	0	0	0	0	0	0	At3g51370	XP_022894613.1 probable protein phosphatase 2C 60 [Olea europaea var. sylvestris] [Olea europaea]	-	-	-	-	-	GO:0003824//catalytic activity	-
evm.model.Contig104.1-gene	33.35	29.29	34.06	10.94	9.96	12.7	2.52	3.17	1.94	0.59	3.16	1.85	497.05	479.03	475.63	164	148	216.16	31	44.55	26	7.67	41	31	PATL6	XP_022890851.1 patellin-6 [Olea europaea var. sylvestris] [Olea europaea]	-	-	-	-	-	-	GO:0006810//transport
evm.model.Contig104.10-gene	0.1	0.11	0.12	0.22	0	0	0.61	0.11	0	0	0	0	1.11	1.34	1.22	2.4	0	0	5.5	1.13	0	0	0	0	-	XP_022873666.1 ferritin-3, chloroplastic-like [Olea europaea var. sylvestris] [Olea europaea]	-	-	-	-	-	-	GO:0006879//cellular iron ion homeostasis
evm.model.Contig104.101-gene	0	0	0	0	0	0	0	0	0	0	0	0	0	0	0	0	0	0	0	0	0	0	0	0	Os03g0698800	XP_022842215.1 zinc finger CCCH domain-containing protein 30-like [Olea europaea var. sylvestris] [Olea europaea]	-	-	-	-	-	-	-
evm.model.Contig104.102-gene	0	0	0	0	0	0	0	0	0	0	3.62	4.98	0	0	0	0	0	0	0	0	0	0	22	39	At2g39960	XP_022880645.1 probable signal peptidase complex subunit 2 [Olea europaea var. sylvestris] [Olea europaea]	Genetic Information Processing	Folding, sorting and degradation	ko03060//Protein export	K12947	GO:0005787//signal peptidase complex	-	-
evm.model.Contig104.103-gene	0	0	0	0	0	0	0	0	0	0	0	0	0	0	0	0	0	0	0	0	0	0	0	0	DIVARICATA	XP_022880637.1 transcription factor DIVARICATA-like [Olea europaea var. sylvestris] [Olea europaea]	-	-	-	-	-	-	-
evm.model.Contig104.104-gene	5.34	8.32	8.43	10.21	7.63	9.57	17.68	23.93	16.17	18.2	18.62	19.58	115.84	198.18	171.37	222.83	165.01	237.13	316.45	489.65	316.07	346.51	351.83	477.04	COI1	XP_022890902.1 coronatine-insensitive protein 1-like [Olea europaea var. sylvestris] [Olea europaea]	Environmental Information Processing	Signal transduction	ko04075//Plant hormone signal transduction	K13463	-	-	-
evm.model.Contig104.105-gene	44.87	61.02	49.04	72.3	67.61	81.56	173.44	172.63	207.74	309.05	347.29	310.52	607.07	906.1	621.68	984.09	911.77	1259.86	1935.45	2202.25	2531.17	3667.62	4089.82	4714.97	-	XP_022880627.1 sedoheptulose-1,7-bisphosphatase, chloroplastic-like isoform X1 [Olea europaea var. sylvestris] [Olea europaea]	Metabolism;Metabolism;Metabolism	Global and overview maps;Global and overview maps;Energy metabolism	ko01100//Metabolic pathways;ko01200//Carbon metabolism;ko00710//Carbon fixation in photosynthetic organisms	K01100;K01100;K01100	-	-	GO:0005975//carbohydrate metabolic process
evm.model.Contig104.106-gene	0.21	0.48	0.88	0	0	0.41	1.2	0.11	0.35	0	0	0	2	5.02	7.78	0	0	4.49	9.36	1	3	0	0	0	At2g39920	XP_022880590.1 uncharacterized protein At2g39920-like isoform X1 [Olea europaea var. sylvestris] [Olea europaea]	-	-	-	-	-	-	-
evm.model.Contig104.107-gene	0	0.07	0.32	0.3	0	0	0.27	0	0	0	0	0	0	1	4	4	0	0	3	0	0	0	0	0	At4g34480	XP_022876694.1 LOW QUALITY PROTEIN: glucan endo-1,3-beta-glucosidase GII-like [Olea europaea var. sylvestris] [Olea europaea]	-	-	-	-	-	GO:0004553//hydrolase activity, hydrolyzing O-glycosyl compounds	-
evm.model.Contig104.108-gene	8.79	11.9	10.16	10.64	12.74	10.48	6.27	6.92	4.23	3.31	4.48	4.85	97	144	105	118	140	132	57	72	42	32	43	60	At3g11320	XP_022880573.1 probable sugar phosphate/phosphate translocator At3g11320 [Olea europaea var. sylvestris] [Olea europaea]	-	-	-	-	-	-	-
evm.model.Contig104.109-gene	35.84	45.32	44.76	23.72	29.48	34.76	23.45	26.37	29.56	19.19	22.8	24.62	142.71	198	167	95	117	158	77	99	106	67	79	110	RPL35AA	XP_022880579.1 60S ribosomal protein L35a-1-like [Olea europaea var. sylvestris] [Olea europaea]	Genetic Information Processing	Translation	ko03010//Ribosome	K02917	-	GO:0003735//structural constituent of ribosome	-
evm.model.Contig104.11-gene	24.59	35.6	31.78	16.14	18.9	24.84	24.17	18.77	24.66	20.77	23.26	23.01	229.65	364.82	278.03	151.61	175.86	264.84	186.11	165.21	207.38	170.12	189.02	241.06	RPS4	XP_022880916.1 40S ribosomal protein S4-like [Olea europaea var. sylvestris] [Olea europaea]	Genetic Information Processing	Translation	ko03010//Ribosome	K02987	-	GO:0003723//RNA binding	-
evm.model.Contig104.110-gene	69.14	79.23	71.36	57.5	71.91	62.36	50.16	38.9	44.74	34.83	32.75	28.93	575	723	556	481	596	592	344	305	335	254	237	270	LECRKS4	XP_022880566.1 L-type lectin-domain containing receptor kinase S.6-like [Olea europaea var. sylvestris] [Olea europaea]	-	-	-	-	-	GO:0030246//carbohydrate binding	-
evm.model.Contig104.111-gene	2.81	3.03	3.62	2.53	1.9	1.89	1.34	0.83	0.72	1.04	1.05	0.58	43	51	52	39	29	33	17	12	10	14	14	10	--	XP_022856509.1 uncharacterized protein LOC111377614 [Olea europaea var. sylvestris] [Olea europaea]	-	-	-	-	-	-	-
evm.model.Contig104.113-gene	14.03	14.34	13.84	12.26	11.18	13.23	13.51	15.35	16.63	14.06	16.56	14.69	223	250	206	196	177	240	177	230	238	196	229	262	--	XP_022880544.1 UDP-glycosyltransferase 76B1-like [Olea europaea var. sylvestris] [Olea europaea]	-	-	-	-	-	-	GO:0008152//metabolic process
evm.model.Contig104.114-gene	0	0	0	0	0	0	0	0	0	0	0	0	0	0	0	0	0	0	0	0	0	0	0	0	RPL3	KAF2297529.1 hypothetical protein GH714_025124 [Hevea brasiliensis]	Genetic Information Processing	Translation	ko03010//Ribosome	K02925	-	GO:0003735//structural constituent of ribosome	-
evm.model.Contig104.116-gene	1.89	1.84	3.13	1.09	0.92	0.91	0.3	0.19	0.27	0.07	0.42	0.22	31	33	48	18	15	17	4	3	4	1	6	4	LAX2	XP_022880530.1 auxin transporter-like protein 2 [Olea europaea var. sylvestris] [Olea europaea]	Environmental Information Processing	Signal transduction	ko04075//Plant hormone signal transduction	K13946	-	-	-
evm.model.Contig104.117-gene	98.96	106.8	104.49	155.37	157.23	147.64	45.92	43.2	45.23	48.21	33.45	40.45	1210	1433	1197	1911	1916	2061	463	498	498	517	356	555	UXS6	XP_022880520.1 UDP-glucuronic acid decarboxylase 6-like [Olea europaea var. sylvestris] [Olea europaea]	-	-	-	-	-	-	-
evm.model.Contig104.118-gene	0.26	0.47	0	0.43	0.09	0.08	0	0.09	0.38	0	0	0.08	3	6	0	5	1	1	0	1	4	0	0	1	AHL20	XP_022880512.1 AT-hook motif nuclear-localized protein 20-like [Olea europaea var. sylvestris] [Olea europaea]	-	-	-	-	-	-	-
evm.model.Contig104.119-gene	0	0	0	0	0	0	0	0	0	0	0	0	0	0	0	0	0	0	0	0	0	0	0	0	Os12g0104800	KVI09938.1 Armadillo-type fold [Cynara cardunculus var. scolymus] [Cynara cardunculus]	Cellular Processes	Transport and catabolism	ko04144//Endocytosis	K04646	-	-	-
evm.model.Contig104.12-gene	32.34	30.1	29.25	16.97	16.08	12.5	11.35	11.52	11.57	9.9	8.81	8.26	1110.06	1133.69	940.43	585.75	549.87	489.74	321.16	372.82	357.68	298.15	263.2	318.11	KPNB1	XP_022880912.1 importin subunit beta-1 [Olea europaea var. sylvestris] [Olea europaea]	Genetic Information Processing	Translation	ko03013//RNA transport	K14293	-	GO:0005515//protein binding	-
evm.model.Contig104.123-gene	21.2	19.62	19.92	28.85	21.84	23.06	17.06	16.16	17.68	17.33	12.23	15.52	526	534	463	720	540	653	349	378	395	377	264	432	TRP4	XP_022856434.1 telomere repeat-binding protein 4-like isoform X2 [Olea europaea var. sylvestris] [Olea europaea]	-	-	-	-	-	GO:0005515//protein binding	-
evm.model.Contig104.124-gene	19.54	17.45	16.67	22.42	22.99	21.14	27.3	24.89	24.21	23	22.54	24.8	493	483	394	569	578	609	568	592	550	509	495	702	SCL14	XP_022856435.1 scarecrow-like protein 30 [Olea europaea var. sylvestris] [Olea europaea]	-	-	-	-	-	-	-
evm.model.Contig104.125-gene	57.61	53.84	57.74	18.21	19.06	12.97	1.44	2.76	1.38	0.64	1.04	0.81	1019	1045	957	324	336	262	21	46	22	10	16	16	FZR3	XP_022856437.1 protein FIZZY-RELATED 3 [Olea europaea var. sylvestris] [Olea europaea]	Genetic Information Processing	Folding, sorting and degradation	ko04120//Ubiquitin mediated proteolysis	K03364	-	GO:0005515//protein binding	-
evm.model.Contig104.126-gene	8.65	12.4	8.73	5.7	8.05	7.54	7.05	7.48	7.84	6.01	6.24	6.74	223	351	211	148	207	222	150	182	182	136	140	195	ARP5	XP_022856444.1 actin-related protein 5 isoform X1 [Olea europaea var. sylvestris] [Olea europaea]	-	-	-	-	-	-	-
evm.model.Contig104.127-gene	0	0	0	0	0	0	0	0	0	0	0	0	0	0	0	0	0	0	0	0	0	0	0	0	--	-	-	-	-	-	-	-	-
evm.model.Contig104.129-gene	9.39	14.03	11.53	4.99	5.59	7.65	3.44	3.59	3.03	1.49	3.51	0.88	86	141	99	46	51	80	26	31	25	12	28	9	EXPA4	XP_022856446.1 expansin-A4-like [Olea europaea var. sylvestris] [Olea europaea]	-	-	-	-	GO:0005576//extracellular region	-	-
evm.model.Contig104.130-gene	0	0	0	0	0	0	0	0	0	0	0	0	0	0	0	0	0	0	0	0	0	0	0	0	Os09g0509200	XP_010908635.1 pyruvate dehydrogenase E1 component subunit beta-1, mitochondrial [Elaeis guineensis]	Metabolism;Metabolism;Metabolism;Metabolism;Metabolism;Metabolism	Global and overview maps;Global and overview maps;Global and overview maps;Carbohydrate metabolism;Carbohydrate metabolism;Carbohydrate metabolism	ko01100//Metabolic pathways;ko01110//Biosynthesis of secondary metabolites;ko01200//Carbon metabolism;ko00010//Glycolysis / Gluconeogenesis;ko00620//Pyruvate metabolism;ko00020//Citrate cycle (TCA cycle)	K00162;K00162;K00162;K00162;K00162;K00162	-	-	-
evm.model.Contig104.131-gene	0	0	0	0	0	0	0	0	0	0	0	0	0	0	0	0	0	0	0	0	0	0	0	0	--	XP_022850145.1 uncharacterized protein LOC111372176 [Olea europaea var. sylvestris] [Olea europaea]	-	-	-	-	-	-	-
evm.model.Contig104.132-gene	0	0	0	0	0	0	0	0	0	0	0	0	0	0	0	0	0	0	0	0	0	0	0	0	At2g29880	XP_022894027.1 uncharacterized protein LOC111408512 [Olea europaea var. sylvestris] [Olea europaea]	-	-	-	-	-	-	-
evm.model.Contig104.133-gene	9.35	7.68	9.06	7.46	9.35	8.42	7.32	10.02	8.13	7.92	6.97	7.45	375.81	338.67	341.37	301.5	374.5	386.55	242.79	379.85	294.41	279.35	243.8	336.15	AP3BA	XP_012842351.1 PREDICTED: AP3-complex subunit beta-A [Erythranthe guttata]	-	-	-	-	-	-	GO:0016192//vesicle-mediated transport
evm.model.Contig104.135-gene	0	0.34	0.79	0	1.29	0	2.46	1.76	1.43	1.05	0.85	1.48	0	2	4	0	7	0	11	9	7	5	4	9	ERG1	XP_022890939.1 elicitor-responsive protein 1-like isoform X1 [Olea europaea var. sylvestris] [Olea europaea]	-	-	-	-	-	-	-
evm.model.Contig104.136-gene	0	0	0	0	0	0	0	0	0	0	0	0	0	0	0	0	0	0	0	0	0	0	0	0	AP3BA	XP_011091514.1 AP3-complex subunit beta-A isoform X2 [Sesamum indicum]	-	-	-	-	-	-	-
evm.model.Contig104.138-gene	0.54	0	0.19	0.18	1.27	0.32	0	0	0.6	1.24	0.42	0.48	3	0	1	1	7	2	0	0	3	6	2	3	ERG1	XP_022890939.1 elicitor-responsive protein 1-like isoform X1 [Olea europaea var. sylvestris] [Olea europaea]	-	-	-	-	-	-	-
evm.model.Contig104.139-gene	0.53	1.45	1.88	0.18	1.06	1.85	0.85	0.56	0.59	3.01	0.2	0.79	3	9	10	1	6	12	4	3	3	15	1	5	ERG1	XP_022890939.1 elicitor-responsive protein 1-like isoform X1 [Olea europaea var. sylvestris] [Olea europaea]	-	-	-	-	-	-	-
evm.model.Contig104.14-gene	9.94	9.61	9.07	10.75	11	12.39	12.07	13.65	12.16	11.24	11.11	12.93	380.96	404.17	325.75	414.55	420.44	542.48	381.65	493.38	419.68	378.06	370.83	556.25	UBA2	XP_022880906.1 ubiquitin-activating enzyme E1 1-like [Olea europaea var. sylvestris] [Olea europaea]	Genetic Information Processing	Folding, sorting and degradation	ko04120//Ubiquitin mediated proteolysis	K03178	-	GO:0008641//small protein activating enzyme activity	-
evm.model.Contig104.141-gene	16.38	13.74	9.31	17.79	13.06	18.35	18.24	21.24	18.48	22.19	15.51	18.55	112	103.06	59.65	122.3	88.98	143.18	102.81	136.9	113.76	133.04	92.27	142.26	--	XP_022890943.1 uncharacterized protein LOC111406012 [Olea europaea var. sylvestris] [Olea europaea]	-	-	-	-	-	-	-
evm.model.Contig104.142-gene	24.62	21.26	23.36	15.95	16.85	19.16	29.87	34.99	37.41	42.81	41.4	37.02	356.49	337.84	316.95	232.39	243.18	316.82	356.77	477.73	487.83	543.7	521.83	601.66	rlmN	XP_022880236.1 uncharacterized protein LOC111397502 isoform X1 [Olea europaea var. sylvestris] [Olea europaea]	-	-	-	-	-	GO:0003824//catalytic activity	-
evm.model.Contig104.143-gene	10.42	6.34	5.26	9.61	7.93	10.43	7.25	6.59	5.28	4.84	2.8	3.95	138.47	92.49	65.51	128.39	104.93	158.23	79.4	82.54	63.17	56.36	32.39	58.92	--	XP_022880224.1 receptor-like cytoplasmic kinase 176 isoform X2 [Olea europaea var. sylvestris] [Olea europaea]	-	-	-	-	-	GO:0004672//protein kinase activity	-
evm.model.Contig104.144-gene	112.75	131.65	126.35	93.29	95.41	91.47	69.96	73.1	70.94	73.25	77.43	74.34	1029	1318.42	1080.42	856.41	867.84	953	526.56	629	583	586.34	615	761.34	TPIP1	XP_022880204.1 triosephosphate isomerase, cytosolic [Olea europaea var. sylvestris] [Olea europaea]	Metabolism;Metabolism;Metabolism;Metabolism;Metabolism;Metabolism;Metabolism;Metabolism	Global and overview maps;Global and overview maps;Global and overview maps;Global and overview maps;Carbohydrate metabolism;Energy metabolism;Carbohydrate metabolism;Carbohydrate metabolism	ko01100//Metabolic pathways;ko01110//Biosynthesis of secondary metabolites;ko01200//Carbon metabolism;ko01230//Biosynthesis of amino acids;ko00010//Glycolysis / Gluconeogenesis;ko00710//Carbon fixation in photosynthetic organisms;ko00051//Fructose and mannose metabolism;ko00562//Inositol phosphate metabolism	K01803;K01803;K01803;K01803;K01803;K01803;K01803;K01803	-	GO:0004807//triose-phosphate isomerase activity	-
evm.model.Contig104.15-gene	0	0	0	0	0	0	0	0	0	0	0	0	0	0	0	0	0	0	0	0	0	0	0	0	--	KAE8022375.1 hypothetical protein FH972_008178 [Carpinus fangiana]	-	-	-	-	-	-	-
evm.model.Contig104.16-gene	19.28	23.76	16.9	5.13	6	10.89	2.46	3.83	4.95	1.12	2.55	2.4	164.43	222.3	135	44	51	106	17.27	30.8	38	8.4	18.89	23	Ifi30	XP_022881020.1 gamma-interferon-inducible lysosomal thiol reductase-like isoform X1 [Olea europaea var. sylvestris] [Olea europaea]	-	-	-	-	-	-	-
evm.model.Contig104.17-gene	0.12	0	0	0	0	0	0	0	0	0	0	0	1.5	0	0	0	0	0	0	0	0	0	0	0	At1g14600	XP_022881014.1 uncharacterized protein LOC111398319 isoform X2 [Olea europaea var. sylvestris] [Olea europaea]	-	-	-	-	-	-	-
evm.model.Contig104.18-gene	0	0	0	0	0	0	0	0	0	0	0	0	0	0	0	0	0	0	0	0	0	0	0	0	--	XP_022879737.1 epidermal growth factor receptor substrate 15-like 1 isoform X1 [Olea europaea var. sylvestris] [Olea europaea]	-	-	-	-	-	GO:0005509//calcium ion binding	-
evm.model.Contig104.19-gene	21.33	20.44	18.88	81.83	72.9	64.81	3.39	1.94	3.69	0	0	0	320.24	336.7	265.58	1235.63	1090.58	1110.69	42	27.43	49.82	0	0	0	TBL3	XP_022881000.1 protein trichome birefringence-like 3 [Olea europaea var. sylvestris] [Olea europaea]	-	-	-	-	-	-	-
evm.model.Contig104.20-gene	67.78	100.06	88.82	13.29	12.52	16.44	0.66	0.58	0.61	0	1.88	0	248.38	402.39	304.97	49	45.72	68.79	2	2	2	0	6	0	-	XP_016507811.1 PREDICTED: uncharacterized protein LOC107825453 [Nicotiana tabacum]	-	-	-	-	GO:0000786//nucleosome	-	-
evm.model.Contig104.21-gene	0	0	0	0	0	0	0	0	0	0	0	0	0	0	0	0	0	0	0	0	0	0	0	0	--	XP_022892038.1 transcription factor TGA2.3-like [Olea europaea var. sylvestris] [Olea europaea]	-	-	-	-	-	-	GO:0006351//transcription, DNA-templated
evm.model.Contig104.22-gene	11.03	16.42	17.19	20.7	15.32	16.09	13.84	11.63	14.55	12.22	11.53	9.59	89.81	146.69	131.13	169.52	124.31	149.51	92.88	89.26	106.66	87.22	81.66	87.61	At3g47300	XP_022880993.1 selT-like protein [Olea europaea var. sylvestris] [Olea europaea]	-	-	-	-	-	-	-
evm.model.Contig104.23-gene	4.58	4.82	6.03	3.34	3.08	3.63	2.6	1.36	1.03	0.65	0.25	0.06	64	74	79	47	43	58	30	18	13	8	3	1	--	XP_022880984.1 uncharacterized protein LOC111398297 [Olea europaea var. sylvestris] [Olea europaea]	-	-	-	-	-	-	-
evm.model.Contig104.25-gene	16.03	15.54	16.11	13.23	13.05	12.93	8.28	7.79	9.77	6.15	6.65	6.5	309	328.73	291	256.5	250.72	284.5	131.69	141.5	169.5	104	111.5	140.5	CPK13	XP_022880978.1 calcium-dependent protein kinase 13-like [Olea europaea var. sylvestris] [Olea europaea]	Organismal Systems	Environmental adaptation	ko04626//Plant-pathogen interaction	K13412	-	GO:0005509//calcium ion binding	-
evm.model.Contig104.26-gene	5.17	3.73	5.06	14.81	16.46	12.92	0.15	0.52	0.45	0	0.09	0	63.43	50.21	58.14	182.71	201.12	180.91	1.52	6	5	0	1	0	--	XP_022891538.1 probable 2-oxoglutarate-dependent dioxygenase At3g111800 [Olea europaea var. sylvestris] [Olea europaea]	-	-	-	-	-	GO:0016491//oxidoreductase activity	-
evm.model.Contig104.27-gene	13.48	11.07	12.83	12.69	11.42	10.04	11.04	13.9	11.23	11.45	11.85	12.92	631.33	568.68	563.08	597.97	532.82	536.63	426.2	613.63	473.66	470.13	482.92	678.85	SYMPK	XP_011095015.1 symplekin [Sesamum indicum]	Genetic Information Processing	Translation	ko03015//mRNA surveillance pathway	K06100	-	-	-
evm.model.Contig104.29-gene	16.89	21.11	20.17	13.77	13.01	13.02	7.07	4.13	5.68	3.74	5.71	5.79	154.1	211.44	172.44	126.37	118.38	135.68	53.2	35.53	46.71	29.96	45.34	59.27	CPRD49	XP_022891480.1 GDSL esterase/lipase CPRD49-like [Olea europaea var. sylvestris] [Olea europaea]	-	-	-	-	-	-	-
evm.model.Contig104.3-gene	11.5	13.6	15.67	14.84	20.86	18.43	13.05	12.2	32.6	13.67	14.34	17.88	47	61	60	61	85	86	44	47	120	49	51	82	-	PIN22996.1 Macrophage migration inhibitory factor [Handroanthus impetiginosus]	-	-	-	-	-	-	-
evm.model.Contig104.30-gene	21.35	20.6	19.63	23.21	21.53	22.16	19.75	21.82	21.93	20.11	19.38	18.19	962	1019	829	1052	967	1140	734	927	890	795	760	920	--	XP_022865628.1 uncharacterized protein LOC111385469 isoform X3 [Olea europaea var. sylvestris] [Olea europaea]	-	-	-	-	-	-	-
evm.model.Contig104.31-gene	0	0	0	0	0.17	0.15	0.2	0	0.19	0	0	0.15	0	0	0	0	1	1	1	0	1	0	0	1	At2g16710	XP_022859643.1 iron-sulfur assembly protein IscA-like 3, mitochondrial isoform X1 [Olea europaea var. sylvestris] [Olea europaea]	-	-	-	-	-	-	-
evm.model.Contig104.32-gene	0.52	0.48	0.98	0.65	0.52	0.34	1.11	0.14	1.45	1.64	2.86	2.1	4	4	7	5	4	3	7	1	10	11	19	18	--	XP_022859636.1 uncharacterized protein LOC111380339 [Olea europaea var. sylvestris] [Olea europaea]	-	-	-	-	-	-	-
evm.model.Contig104.33-gene	13.29	14.1	12.66	8.02	7.14	8.15	6.1	6.95	7.17	10.17	9.71	11.16	140	163	125	85	75	98	53	69	68	94	89	132	At2g25100	XP_022859637.1 ribonuclease H2 subunit A isoform X1 [Olea europaea var. sylvestris] [Olea europaea]	Genetic Information Processing	Replication and repair	ko03030//DNA replication	K10743	-	GO:0003723//RNA binding	-
evm.model.Contig104.34-gene	28.98	27.51	28.1	30.25	35.99	33.11	60.48	49.32	61.29	48.33	47.18	50.58	240	250	218	252	297	313	413	385	457	351	340	470	VAMP727	XP_022859631.1 vesicle-associated membrane protein 727-like [Olea europaea var. sylvestris] [Olea europaea]	-	-	-	-	GO:0016021//integral component of membrane	-	-
evm.model.Contig104.35-gene	5.37	8.04	4.71	3.05	4.23	3.36	0.47	0	2.34	0.44	0.88	0.17	28	46	23	16	22	20	2	0	11	2	4	1	--	XP_022859642.1 uncharacterized protein LOC111380345 [Olea europaea var. sylvestris] [Olea europaea]	-	-	-	-	GO:0005739//mitochondrion	-	-
evm.model.Contig104.36-gene	0	0	0	0	0	0	0	0	0	0	0	0	0	0	0	0	0	0	0	0	0	0	0	0	--	-	-	-	-	-	-	-	-
evm.model.Contig104.37-gene	19.51	24.94	19.07	16.25	17.54	18.98	17.21	16.26	14.63	16.32	15.14	16.48	154	216	141	129	138	171	112	121	104	113	104	146	NUDT26	XP_022855914.1 nudix hydrolase 26, chloroplastic-like isoform X1 [Olea europaea var. sylvestris] [Olea europaea]	-	-	-	-	-	GO:0016787//hydrolase activity	-
evm.model.Contig104.38-gene	3.85	7.01	4.62	4.06	8.69	8.43	10.21	10.2	20.3	18.37	19.9	21.65	16	32	18	17	36	40	35	40	76	67	72	101	--	XP_022859641.1 uncharacterized protein LOC111380343 [Olea europaea var. sylvestris] [Olea europaea]	-	-	-	-	GO:0009522//photosystem I	-	-
evm.model.Contig104.39-gene	4.81	6.06	6.59	4.38	5.63	5.69	1.75	1.87	1.87	0.64	1.29	0.64	60	83	77	55	70	81	18	22	21	7	14	9	--	XP_022859639.1 uncharacterized protein LOC111380342 [Olea europaea var. sylvestris] [Olea europaea]	-	-	-	-	-	GO:0008375//acetylglucosaminyltransferase activity	-
evm.model.Contig104.4-gene	6.81	5.36	5.88	3.61	1.45	1.39	0.86	0.26	0.63	0	0.58	0.59	275.88	238.27	223.19	147.03	58.36	64.22	28.61	10.12	23.07	0	20.31	26.91	BRCA2B	XP_012832214.1 PREDICTED: protein BREAST CANCER SUSCEPTIBILITY 2 homolog B [Erythranthe guttata]	Genetic Information Processing	Replication and repair	ko03440//Homologous recombination	K08775	-	-	GO:0000724//double-strand break repair via homologous recombination
evm.model.Contig104.40-gene	25.54	23.14	22.9	24.43	22.26	22.22	21.92	24.75	21.68	21.4	20.54	22.42	1180	1173	991	1135	1025	1172	835	1078	902	867	826	1162	NUP1	XP_022855911.1 nuclear pore complex protein NUP1-like [Olea europaea var. sylvestris] [Olea europaea]	-	-	-	-	-	-	-
evm.model.Contig104.41-gene	5.23	4.87	4.46	7.14	6.85	5.13	4.59	5.59	5.33	5.74	4.17	4.31	134	137	107	184	175	150	97	135	123	129	93	124	NUP1	XP_022859630.1 nuclear pore complex protein NUP1-like isoform X2 [Olea europaea var. sylvestris] [Olea europaea]	-	-	-	-	-	-	-
evm.model.Contig104.42-gene	0	0	0	0	0	0	0	0	0	0	0	0	0	0	0	0	0	0	0	0	0	0	0	0	--	XP_022862512.1 uncharacterized protein LOC111382705 [Olea europaea var. sylvestris] [Olea europaea]	-	-	-	-	-	-	-
evm.model.Contig104.43-gene	6.76	7.2	5.85	9.15	8.92	8.88	15.91	17.23	15.84	15.53	12.75	16.93	260	304	211	354	342	390	505	625	549	524	427	731	--	XP_022890929.1 homeobox-DDT domain protein RLT3-like [Olea europaea var. sylvestris] [Olea europaea]	-	-	-	-	-	-	-
evm.model.Contig104.45-gene	25	31.25	25.06	25.44	20.76	20.27	25.4	29.3	24.11	23.69	23.1	25.06	296	406	278	303	245	274	248	327	257	246	238	333	AHL14	XP_022880840.1 AT-hook motif nuclear-localized protein 14-like [Olea europaea var. sylvestris] [Olea europaea]	-	-	-	-	-	-	-
evm.model.Contig104.47-gene	3.01	4.51	2.52	2.99	4.1	8.85	1.82	2.51	1.19	0	0.25	0	14	23	11	14	19	47	7	11	5	0	1	0	AHL20	XP_022880844.1 AT-hook motif nuclear-localized protein 19-like [Olea europaea var. sylvestris] [Olea europaea]	-	-	-	-	-	-	-
evm.model.Contig104.48-gene	1.28	2.72	3.64	4.03	4.71	4.67	1.03	2.26	1.9	0	0.25	0.57	6	14	16	19	22	25	4	10	8	0	1	3	AHL19	XP_022880844.1 AT-hook motif nuclear-localized protein 19-like [Olea europaea var. sylvestris] [Olea europaea]	-	-	-	-	-	-	-
evm.model.Contig104.49-gene	47.68	56.16	57.46	42.56	44.42	46.45	37.17	43.86	45.02	44.19	45.65	37.43	294	380	332	264	273	327	189	255	250	239	245	259	CYP19-3	XP_022880849.1 peptidyl-prolyl cis-trans isomerase CYP19-3-like [Olea europaea var. sylvestris] [Olea europaea]	-	-	-	-	-	-	GO:0000413//protein peptidyl-prolyl isomerization
evm.model.Contig104.50-gene	13.79	14.15	13.71	14.97	15.9	14.34	11.68	13.12	16.9	16.27	14.88	14.17	262	295	244	286	301	311	183	235	289	271	246	302	IPUT1	XP_022890928.1 inositol phosphorylceramide glucuronosyltransferase 1-like isoform X3 [Olea europaea var. sylvestris] [Olea europaea]	-	-	-	-	-	GO:0016757//transferase activity, transferring glycosyl groups	-
evm.model.Contig104.51-gene	0.06	0.11	0.06	0	0	0	0	0	0	0	0	0	1	2	1	0	0	0	0	0	0	0	0	0	CYP87A3	XP_022876840.1 cytochrome P450 87A3-like [Olea europaea var. sylvestris] [Olea europaea]	Metabolism	Global and overview maps	ko01100//Metabolic pathways	K07437	-	GO:0005506//iron ion binding	-
evm.model.Contig104.53-gene	19.76	20.04	23.57	17.91	12.93	15.1	22.43	24.14	25.71	27.17	23.7	33.14	204	227	228	186	133	178	191	235	239	246	213	384	--	XP_022880869.1 uncharacterized protein LOC111398162 [Olea europaea var. sylvestris] [Olea europaea]	-	-	-	-	-	-	-
evm.model.Contig104.54-gene	0	0	0	0	0	0	1.05	0	0	0	0	0	0	0	0	0	0	0	3	0	0	0	0	0	--	XP_022856544.1 protein FAR1-RELATED SEQUENCE 6-like [Olea europaea var. sylvestris] [Olea europaea]	-	-	-	-	-	-	-
evm.model.Contig104.55-gene	0	0	0	0	0	0	0	0	0	0	0	0	0	0	0	0	0	0	0	0	0	0	0	0	--	XP_022876122.1 uncharacterized protein LOC111394498 [Olea europaea var. sylvestris] [Olea europaea]	-	-	-	-	-	-	-
evm.model.Contig104.56-gene	23.99	24.34	23.37	19.33	20.14	16.44	21.74	23.56	19.68	16.86	18.8	18.07	459	511	419	372	384	359.02	343	425	339	283	313	388	CDC5	XP_022880875.1 cell division cycle 5-like protein [Olea europaea var. sylvestris] [Olea europaea]	Genetic Information Processing	Transcription	ko03040//Spliceosome	K12860	-	-	-
evm.model.Contig104.57-gene	46.76	42.88	43.47	39.81	39.48	35.98	40.31	38.08	38.53	38.97	34.65	34.76	814	819	709	697	685	715	578.6	625	604	595	525	679	CDC5	XP_022880875.1 cell division cycle 5-like protein [Olea europaea var. sylvestris] [Olea europaea]	Genetic Information Processing	Transcription	ko03040//Spliceosome	K12860	-	-	-
evm.model.Contig104.58-gene	24.52	24.43	25.24	38.17	32.9	33.01	46.17	48.57	52.35	40.36	35.6	36.88	311	340	300	487	416	478	483	580.93	598	449	393	525	THA1	XP_022880882.1 probable low-specificity L-threonine aldolase 1 [Olea europaea var. sylvestris] [Olea europaea]	Metabolism;Metabolism;Metabolism;Metabolism	Global and overview maps;Global and overview maps;Global and overview maps;Amino acid metabolism	ko01100//Metabolic pathways;ko01110//Biosynthesis of secondary metabolites;ko01230//Biosynthesis of amino acids;ko00260//Glycine, serine and threonine metabolism	K01620;K01620;K01620;K01620	-	-	GO:0006520//cellular amino acid metabolic process
evm.model.Contig104.59-gene	8.55	7.2	8.57	7.7	9.39	11.1	8.29	8.59	11.09	13.1	9.78	12.32	134.63	124.47	126.51	121.99	147.43	199.66	107.7	127.5	157.24	181.02	134.12	217.8	ptar1	XP_022856438.1 uncharacterized protein LOC111377543 isoform X1 [Olea europaea var. sylvestris] [Olea europaea]	-	-	-	-	-	GO:0008318//protein prenyltransferase activity	-
evm.model.Contig104.6-gene	0	0	0	0	0	0	0	0	0	0	0	0	0	0	0	0	0	0	0	0	0	0	0	0	--	XP_022855085.1 uncharacterized protein LOC111376360, partial [Olea europaea var. sylvestris] [Olea europaea]	-	-	-	-	-	-	-
evm.model.Contig104.62-gene	10.06	9.27	10.25	11.18	9.78	10.25	8.18	10.72	8.47	7.8	8.24	7.47	422	427	403	472	409	491	283	424	320	287	301	352	--	XP_011091495.1 uncharacterized protein LOC105171928 [Sesamum indicum]	-	-	-	-	-	-	-
evm.model.Contig104.63-gene	31.64	33.97	33.77	24.18	24.3	28.18	24.32	28.93	29.24	28.88	25.29	27.64	601	708	601	462	460	611	381	518	500	481	418	589	At5g23250	XP_022862534.1 succinate--CoA ligase [ADP-forming] subunit alpha-2, mitochondrial [Olea europaea var. sylvestris] [Olea europaea]	Metabolism;Metabolism;Metabolism;Metabolism;Metabolism	Global and overview maps;Global and overview maps;Global and overview maps;Carbohydrate metabolism;Carbohydrate metabolism	ko01100//Metabolic pathways;ko01110//Biosynthesis of secondary metabolites;ko01200//Carbon metabolism;ko00020//Citrate cycle (TCA cycle);ko00640//Propanoate metabolism	K01899;K01899;K01899;K01899;K01899	-	GO:0003924//GTPase activity	-
evm.model.Contig104.66-gene	7.31	5.94	7.47	9.44	9.1	8.8	31.98	28.68	29.89	38.88	37.86	40.21	120	107	115	156	149	165	433	444	442	560	541	741	HSP70	XP_022862537.1 heat shock cognate 70 kDa protein-like [Olea europaea var. sylvestris] [Olea europaea]	Genetic Information Processing;Genetic Information Processing;Cellular Processes	Folding, sorting and degradation;Transcription;Transport and catabolism	ko04141//Protein processing in endoplasmic reticulum;ko03040//Spliceosome;ko04144//Endocytosis	K03283;K03283;K03283	-	-	-
evm.model.Contig104.67-gene	0	0	0	0	0	0	0	0	0	0	0	0	0	0	0	0	0	0	0	0	0	0	0	0	B''BETA	PIN10405.1 Protein phosphatase 2 regulatory subunit [Handroanthus impetiginosus]	Genetic Information Processing	Translation	ko03015//mRNA surveillance pathway	K11583	-	-	-
evm.model.Contig104.68-gene	0	0	0.07	0.13	0.07	0	0	0	0	0	0	0	0	0	1	2	1	0	0	0	0	0	0	0	B''BETA	XP_011077220.1 serine/threonine protein phosphatase 2A regulatory subunit B''beta [Sesamum indicum]	Genetic Information Processing	Translation	ko03015//mRNA surveillance pathway	K11583	-	GO:0005509//calcium ion binding	-
evm.model.Contig104.69-gene	0	0.99	0.87	0.54	0.81	0	0	0.29	0.3	0.62	0	0	0	4	3	2	3	0	0	1	1	2	0	0	TIM17-2	XP_011078245.1 mitochondrial import inner membrane translocase subunit TIM17-2-like [Sesamum indicum]	-	-	-	-	-	-	-
evm.model.Contig104.7-gene	0	0	0	0	0	0	0	0	0	0	0	0	0	0	0	0	0	0	0	0	0	0	0	0	TBL34	XP_022891470.1 protein trichome birefringence-like 34 [Olea europaea var. sylvestris] [Olea europaea]	-	-	-	-	-	-	-
evm.model.Contig104.70-gene	12.35	12.74	14.64	12.07	11.76	11.42	13.13	11.37	15	13.96	11.96	11.85	235	266	261	231	223	248	206	204	257	233	198	253	Ankrd13b	XP_022890899.1 ankyrin repeat domain-containing protein 13B [Olea europaea var. sylvestris] [Olea europaea]	-	-	-	-	-	GO:0005515//protein binding	-
evm.model.Contig104.71-gene	4.84	7.61	4.28	3.82	3.68	4.97	4.86	3.72	8.16	5.9	4.8	6.25	29	50	24	23	22	34	24	21	44	31	25	42	--	PSR98107.1 Ankyrin repeat domain-containing protein [Actinidia chinensis var. chinensis] [Actinidia chinensis]	-	-	-	-	-	-	-
evm.model.Contig104.72-gene	48.65	55.15	59.84	41.39	40.98	47.03	38.49	42.48	44.36	46.68	49.2	43	492	612	567	421	413	543	321	405	404	414	433	488	RS2Z32	KAF3646549.1 Serine/arginine-rich splicing factor RS2Z32 [Capsicum annuum]	Genetic Information Processing	Transcription	ko03040//Spliceosome	K12896	-	GO:0003676//nucleic acid binding	-
evm.model.Contig104.73-gene	1.38	1.04	1.03	0.86	0.97	1.06	0.42	0.51	1.69	0.35	0.32	0.59	40	33	28	25	28	35	10	14	44	9	8	19	ABCG16	XP_022890898.1 ABC transporter G family member 6-like [Olea europaea var. sylvestris] [Olea europaea]	-	-	-	-	-	GO:0005524//ATP binding	-
evm.model.Contig104.75-gene	8.58	6.95	7.04	7.73	8.39	8.29	6.76	8.48	7.9	7.78	8.43	7.45	117	104	90	106	114	129	76	109	97	93	100	114	--	XP_022880782.1 protein RDM16-like isoform X1 [Olea europaea var. sylvestris] [Olea europaea]	Genetic Information Processing	Transcription	ko03040//Spliceosome	K12843	-	-	-
evm.model.Contig104.76-gene	10.89	12.16	11.48	9.82	13.38	11.74	11.9	12.88	12.23	13.7	13.09	12.8	173	212	171	157	212	213	156	193	175	191	181	228.28	--	XP_022880788.1 protein RDM16-like isoform X3 [Olea europaea var. sylvestris] [Olea europaea]	Genetic Information Processing	Transcription	ko03040//Spliceosome	K12843	-	-	GO:0000398//mRNA splicing, via spliceosome
evm.model.Contig104.77-gene	13	12.93	17.24	16.41	17.48	16.12	14.31	18.03	15.6	14.9	10.98	12.96	185	202	230	235	248	262	168	242	200	186	136	207	ELC	XP_022880777.1 protein ELC-like [Olea europaea var. sylvestris] [Olea europaea]	Cellular Processes	Transport and catabolism	ko04144//Endocytosis	K12183	-	-	GO:0006464//cellular protein modification process
evm.model.Contig104.78-gene	0	0	0	0	0	0	0	0	0	0	0	0	0	0	0	0	0	0	0	0	0	0	0	0	Os11g0706600	XP_022880772.1 thaumatin-like protein [Olea europaea var. sylvestris] [Olea europaea]	-	-	-	-	-	-	-
evm.model.Contig104.79-gene	0	0	0.6	0.14	0	0.12	0	0.3	0.47	2.25	0	0	0	0	4	1	0	1	0	2	3	14	0	0	APUM1	KAA8534187.1 hypothetical protein F0562_031620 [Nyssa sinensis]	-	-	-	-	-	GO:0003723//RNA binding	-
evm.model.Contig104.80-gene	0	0	0	0	0	0	0	0	0	0	0	0	0	0	0	0	0	0	0	0	0	0	0	0	--	XP_009631472.1 PREDICTED: pumilio homolog 1-like isoform X1 [Nicotiana tomentosiformis]	-	-	-	-	-	-	-
evm.model.Contig104.81-gene	0	0	0	0	0	0.86	0	0	0	0	0	0	0	0	0	0	0	4	0	0	0	0	0	0	APUM1	XP_016466518.1 PREDICTED: pumilio homolog 1-like isoform X1 [Nicotiana tabacum]	-	-	-	-	-	-	-
evm.model.Contig104.82-gene	0.34	0.26	0.37	0.17	0.06	0.25	0	0.06	0.06	0	0	0	6	5	6	3	1	5	0	1	1	0	0	0	GPAT5	XP_022880762.1 glycerol-3-phosphate acyltransferase 5-like [Olea europaea var. sylvestris] [Olea europaea]	Metabolism;Metabolism;Metabolism;Metabolism	Global and overview maps;Global and overview maps;Lipid metabolism;Lipid metabolism	ko01100//Metabolic pathways;ko01110//Biosynthesis of secondary metabolites;ko00564//Glycerophospholipid metabolism;ko00561//Glycerolipid metabolism	K13508;K13508;K13508;K13508	-	-	GO:0008152//metabolic process
evm.model.Contig104.83-gene	0	0	0	0	0	0	0	0	0	0	0	0	0	0	0	0	0	0	0	0	0	0	0	0	--	XP_022862512.1 uncharacterized protein LOC111382705 [Olea europaea var. sylvestris] [Olea europaea]	-	-	-	-	-	-	-
evm.model.Contig104.84-gene	38.72	36.35	37.57	33.02	33.62	34.3	49.88	45.19	44.79	50	47.27	51.69	528	544	480	453	457	534	561	581	550	598	561	791	--	XP_022880745.1 probable E3 ubiquitin-protein ligase RHC2A [Olea europaea var. sylvestris] [Olea europaea]	-	-	-	-	-	-	-
evm.model.Contig104.85-gene	21.77	37.36	35.42	29.26	21.54	29.2	25.13	25.96	32.85	34.24	28.64	33.59	145	273	221	196	143	222	138	163	197	200	166	251	FKBP20-1	XP_022880735.1 peptidyl-prolyl cis-trans isomerase FKBP20-1 isoform X1 [Olea europaea var. sylvestris] [Olea europaea]	-	-	-	-	-	-	-
evm.model.Contig104.87-gene	0.14	0.26	0.76	0	0	0	0	0	0	0	0	0	1	2	5	0	0	0	0	0	0	0	0	0	--	XP_022876777.1 transcriptional regulator SUPERMAN-like [Olea europaea var. sylvestris] [Olea europaea]	-	-	-	-	-	GO:0003676//nucleic acid binding	-
evm.model.Contig104.88-gene	7.33	7.4	7.21	7.57	12.25	8.81	46.52	47.86	53.46	43.99	41.69	41.74	102	113	94	106	170	140	534	628	670	537	505	652	PP2CA	XP_022863920.1 protein phosphatase 2C 37-like [Olea europaea var. sylvestris] [Olea europaea]	Environmental Information Processing;Environmental Information Processing	Signal transduction;Signal transduction	ko04075//Plant hormone signal transduction;ko04016//MAPK signaling pathway - plant	K14497;K14497	-	GO:0004722//protein serine/threonine phosphatase activity	-
evm.model.Contig104.9-gene	0	0.44	0	0	0.07	0.15	0	0	0	0	0	0	0	7	0	0	1	2.5	0	0	0	0	0	0	TBL34	XP_022880933.1 protein trichome birefringence-like 34 isoform X1 [Olea europaea var. sylvestris] [Olea europaea]	-	-	-	-	-	-	-
evm.model.Contig104.91-gene	39.48	43.39	37.52	34.95	39.69	38.66	28.45	30.82	28.79	22.6	24.82	20.68	466	562	415	415	467	521	277	343	306	234	255	274	CYT1	XP_022880723.1 mannose-1-phosphate guanylyltransferase 1 [Olea europaea var. sylvestris] [Olea europaea]	Metabolism;Metabolism;Metabolism;Metabolism	Global and overview maps;Global and overview maps;Carbohydrate metabolism;Carbohydrate metabolism	ko01100//Metabolic pathways;ko01110//Biosynthesis of secondary metabolites;ko00520//Amino sugar and nucleotide sugar metabolism;ko00051//Fructose and mannose metabolism	K00966;K00966;K00966;K00966	-	-	GO:0009058//biosynthetic process
evm.model.Contig104.92-gene	10.92	8.41	9.14	6.39	8.2	10.4	11.73	14.12	14.51	14.03	14.29	10.85	138.08	116.71	108.3	81.32	103.33	150.13	122.34	168.38	165.29	155.7	157.33	154.05	BPM3	XP_022880714.1 BTB/POZ and MATH domain-containing protein 3-like [Olea europaea var. sylvestris] [Olea europaea]	-	-	-	-	-	GO:0005515//protein binding	-
evm.model.Contig104.93-gene	13.37	13.99	11.37	8.28	10.85	9.73	7.43	6.88	9.35	3.84	7.37	5.71	212.95	244.56	169.68	132.68	172.19	176.87	97.65	103.32	134.08	53.67	102.12	102.12	HESO1	XP_022880694.1 protein HESO1-like isoform X1 [Olea europaea var. sylvestris] [Olea europaea]	-	-	-	-	-	GO:0016779//nucleotidyltransferase activity	-
evm.model.Contig104.94-gene	26.64	26.79	17.92	18.26	19.18	21.73	17.51	23.58	14.04	16.19	21.3	16.09	291.92	322.21	184.03	201.28	209.49	271.83	158.24	243.66	138.57	155.58	203.12	197.81	RPN8A	XP_011084935.1 26S proteasome non-ATPase regulatory subunit 7 homolog A [Sesamum indicum]	Genetic Information Processing	Folding, sorting and degradation	ko03050//Proteasome	K03038	GO:0005838//proteasome regulatory particle	-	-
evm.model.Contig104.95-gene	1.38	2.15	0.72	2.03	1.01	1	0	1.45	0	0.72	1.02	1.13	13.89	23.74	6.8	20.53	10.17	11.47	0	13.73	0	6.34	8.98	12.79	TIF3F1	XP_022880685.1 eukaryotic translation initiation factor 3 subunit F-like [Olea europaea var. sylvestris] [Olea europaea]	Genetic Information Processing	Translation	ko03013//RNA transport	K03249	-	GO:0003743//translation initiation factor activity	-
evm.model.Contig104.96-gene	5.04	6.09	5.38	6.42	8.18	7.39	12.09	11.66	13.21	9.88	11.39	8.73	89	118	89	114	144	149	176	194	210	153	175	173	--	XP_022880679.1 uncharacterized protein LOC111397947 [Olea europaea var. sylvestris] [Olea europaea]	-	-	-	-	-	-	-
evm.model.Contig104.97-gene	54.64	58.31	54.65	58.44	69.77	65.2	74.92	76.56	74.58	83.23	74.83	72.65	620	726	581	667	789	844.62	701	819	762	828.21	739	925	NPP3	XP_022856744.1 serine/threonine-protein phosphatase PP1 isozyme 3 [Olea europaea var. sylvestris] [Olea europaea]	Genetic Information Processing	Translation	ko03015//mRNA surveillance pathway	K06269	-	GO:0016787//hydrolase activity	-
evm.model.Contig104.98-gene	14.39	15	13.12	12.2	12.91	11.36	11.3	12.81	9.6	10.55	10.85	10.81	386.99	442.43	330.48	329.83	346.06	348.84	250.57	324.6	232.43	248.7	253.81	326.22	NEDD1	XP_022880666.1 LOW QUALITY PROTEIN: protein NEDD1-like [Olea europaea var. sylvestris] [Olea europaea]	-	-	-	-	-	GO:0005515//protein binding	-
evm.model.Contig104.99-gene	6.98	8.52	6.94	5.84	8.08	8.94	7.19	4.16	3.77	2.83	3.37	5.11	85.1	114.03	79.33	71.59	98.14	124.37	72.3	47.81	41.36	30.21	35.71	69.86	PXN	XP_011084940.1 peroxisomal nicotinamide adenine dinucleotide carrier [Sesamum indicum]	Cellular Processes	Transport and catabolism	ko04146//Peroxisome	K13354	-	-	-
evm.model.Contig105.1-gene	2.13	4.4	4.39	3.39	1.71	2.11	0	0	0	0	0	0	15	34	29	24	12	17	0	0	0	0	0	0	RF2b	GER46586.1 basic-leucine zipper transcription factor family protein [Striga asiatica]	-	-	-	-	-	GO:0003700//transcription factor activity, sequence-specific DNA binding	-
evm.model.Contig105.10-gene	14.39	15.14	14.86	11.09	10.19	8.26	2.87	3.62	2.79	1.07	1.78	1.67	493	569	477	382	348	323	81	117	86	32	53	64	IRK	XP_022873807.1 probable LRR receptor-like serine/threonine-protein kinase IRK [Olea europaea var. sylvestris] [Olea europaea]	-	-	-	-	-	GO:0004672//protein kinase activity	-
evm.model.Contig105.100-gene	1.05	1.08	0.75	0.07	0.35	0.12	0.25	0	0.08	0	0	0.06	15	17	10	1	5	2	3	0	1	0	0	1	At1g71691	XP_022871298.1 GDSL esterase/lipase At1g71691-like [Olea europaea var. sylvestris] [Olea europaea]	-	-	-	-	-	GO:0016788//hydrolase activity, acting on ester bonds	-
evm.model.Contig105.101-gene	6.1	7.02	7.03	8.15	6.33	5.95	8.75	10.85	10.35	9.67	8.45	8.06	87	110	94	117	90	97	103	146	133	121	105	129	SPBC3E7.09	XP_022871292.1 SUN domain-containing protein 5-like [Olea europaea var. sylvestris] [Olea europaea]	-	-	-	-	-	-	-
evm.model.Contig105.102-gene	2.34	1.52	2.49	1.49	2.34	3.95	4.86	2.3	4.63	3.81	2.69	2.98	14	10	14	9	14	27	24	13	25	20	14	20	--	XP_022871292.1 SUN domain-containing protein 5-like [Olea europaea var. sylvestris] [Olea europaea]	-	-	-	-	-	-	-
evm.model.Contig105.103-gene	0	0	0	0	0	0	0	0	0	0	0	0	0	0	0	0	0	0	0	0	0	0	0	0	Os07g0233300	XP_022873685.1 PHD finger protein ALFIN-LIKE 1-like [Olea europaea var. sylvestris] [Olea europaea]	-	-	-	-	-	-	-
evm.model.Contig105.105-gene	9.21	9.6	6.58	7.27	7.33	8.4	9.09	11.68	10.22	8.87	12.21	10.32	97	111	65	77	77	101	79	116	97	82	112	122	SKIP8	XP_022886973.1 F-box protein SKIP8 isoform X2 [Olea europaea var. sylvestris] [Olea europaea]	-	-	-	-	-	GO:0005515//protein binding	-
evm.model.Contig105.106-gene	0	0	0	0	0	0	0	0	0	0	0	0	0	0	0	0	0	0	0	0	0	0	0	0	APO4	XP_022862796.1 APO protein 4, mitochondrial-like [Olea europaea var. sylvestris] [Olea europaea]	-	-	-	-	-	-	-
evm.model.Contig105.107-gene	10.5	10.02	10.86	9.13	11.19	9.34	10.54	14.44	14.21	14.21	11.31	12.57	64	67	62	56	68	65	53	83	78	76	60	86	KELP	XP_022871291.1 RNA polymerase II transcriptional coactivator KELP-like [Olea europaea var. sylvestris] [Olea europaea]	-	-	-	-	-	GO:0003677//DNA binding	-
evm.model.Contig105.108-gene	0	0	0.49	0	0	0	0	0.97	0	0	0	0	0	0	2	0	0	0	0	4	0	0	0	0	NDK4	XP_012486661.1 PREDICTED: nucleoside diphosphate kinase 3-like isoform X2 [Gossypium raimondii]	Metabolism;Metabolism;Environmental Information Processing;Metabolism;Metabolism	Global and overview maps;Global and overview maps;Signal transduction;Nucleotide metabolism;Nucleotide metabolism	ko01100//Metabolic pathways;ko01110//Biosynthesis of secondary metabolites;ko04016//MAPK signaling pathway - plant;ko00230//Purine metabolism;ko00240//Pyrimidine metabolism	K00940;K00940;K00940;K00940;K00940	-	GO:0004550//nucleoside diphosphate kinase activity	-
evm.model.Contig105.109-gene	0.24	0	0	3.02	2.31	1.16	33.38	27.12	29.61	22.11	30.71	28.21	1	0	0	12.83	9.75	5.62	116.39	108.11	112.76	81.99	113	133.84	--	XP_022863074.1 uncharacterized protein LOC111383222 [Olea europaea var. sylvestris] [Olea europaea]	-	-	-	-	-	-	-
evm.model.Contig105.11-gene	0	0	0	0	0	0	0	0	0	0	0	0	0	0	0	0	0	0	0	0	0	0	0	0	--	-	-	-	-	-	-	-	-
evm.model.Contig105.110-gene	1.42	1.08	1.77	6.15	6.94	8.16	120.9	105.83	157.64	131.05	152.17	163.57	6	5	7	26.17	29.25	39.38	421.61	421.89	600.24	486.01	560	776.16	--	XP_022863074.1 uncharacterized protein LOC111383222 [Olea europaea var. sylvestris] [Olea europaea]	-	-	-	-	-	-	-
evm.model.Contig105.112-gene	0	0	0	0	0	0	0	0	0	0	0	0	0	0	0	0	0	0	0	0	0	0	0	0	--	XP_022851416.1 uncharacterized protein LOC111373162 [Olea europaea var. sylvestris] [Olea europaea]	-	-	-	-	-	-	-
evm.model.Contig105.113-gene	0	0.65	0.25	1.18	0.24	2.69	16.06	25.59	19.17	22.65	30.16	29.72	0	3	1	5	1	13	56	102	73	84	111	141	--	XP_022863074.1 uncharacterized protein LOC111383222 [Olea europaea var. sylvestris] [Olea europaea]	-	-	-	-	-	-	-
evm.model.Contig105.114-gene	2.79	3.27	2.64	2.93	6	4.26	4.35	2.96	5.05	2.64	2.56	2.7	35	45	31	37	75	61	45	35	57	29	28	38	--	XP_022863073.1 uncharacterized protein LOC111383221 [Olea europaea var. sylvestris] [Olea europaea]	-	-	-	-	-	GO:0005515//protein binding	-
evm.model.Contig105.115-gene	1.81	1.43	1.29	4.44	2.79	1.9	2.64	1.92	1.07	1.93	2.22	1.83	15	13	10	37	23	18	18	15	8	14	16	17	Fbxl16	XP_022863073.1 uncharacterized protein LOC111383221 [Olea europaea var. sylvestris] [Olea europaea]	-	-	-	-	-	GO:0005515//protein binding	-
evm.model.Contig105.116-gene	2.89	3.67	2.97	7.49	4.97	7.14	4.13	3.94	4.35	4.47	6.4	7.54	28	39	27	73	48	79	33	36	38	38	54	82	ERF061	XP_022886965.1 ethylene-responsive transcription factor ERF061 [Olea europaea var. sylvestris] [Olea europaea]	-	-	-	-	-	GO:0003700//transcription factor activity, sequence-specific DNA binding	-
evm.model.Contig105.118-gene	17.24	18.63	18.89	24.42	29.39	28.6	38.67	37.71	46.96	37.92	51.89	43.21	113	134	116	161	192	214	209	233	277.13	218	296	317.78	PYL8	XP_022886964.1 abscisic acid receptor PYL8-like [Olea europaea var. sylvestris] [Olea europaea]	Environmental Information Processing;Environmental Information Processing	Signal transduction;Signal transduction	ko04075//Plant hormone signal transduction;ko04016//MAPK signaling pathway - plant	K14496;K14496	-	-	-
evm.model.Contig105.119-gene	58.23	61.24	62.02	62.9	74.95	63.27	81.04	80.79	77.9	66.26	78.34	72.48	474	547	473	515	608	588	544	620	571	473	555	662	--	XP_022844607.1 uncharacterized protein LOC111367779 [Olea europaea var. sylvestris] [Olea europaea]	-	-	-	-	-	-	-
evm.model.Contig105.12-gene	0	0	0	0	0	0	0	0	0	0	0	0	0	0	0	0	0	0	0	0	0	0	0	0	ARF1	PLY76305.1 hypothetical protein LSAT_7X74681 [Lactuca sativa]	Environmental Information Processing	Signal transduction	ko04075//Plant hormone signal transduction	K14486	-	-	-
evm.model.Contig105.121-gene	21.04	22.11	21.34	40.48	43.04	39.05	167.56	168.55	172.8	139.73	157.2	143.91	261	301	248	505	532	553	1714	1971	1930	1520	1697	2003	WRKY41	XP_022844606.1 probable WRKY transcription factor 53 [Olea europaea var. sylvestris] [Olea europaea]	-	-	-	-	-	GO:0003700//transcription factor activity, sequence-specific DNA binding	-
evm.model.Contig105.122-gene	0	0	0	0	0	0	0	0	0	0	0	0	0	0	0	0	0	0	0	0	0	0	0	0	At1g54570	XP_022886945.1 acyltransferase-like protein At1g54570, chloroplastic isoform X3 [Olea europaea var. sylvestris] [Olea europaea]	-	-	-	-	-	-	-
evm.model.Contig105.123-gene	8.95	11.68	9.56	10.27	7.4	7.48	6.93	6.72	6.5	4.4	6.33	6.38	130	186	130	150	107	124	83	92	85	56	80	104	At5g03795	XP_022844601.1 probable glycosyltransferase At5g03795 [Olea europaea var. sylvestris] [Olea europaea]	-	-	-	-	-	-	-
evm.model.Contig105.125-gene	1.79	1.35	1.82	0.04	0.41	0.41	0.08	0.07	0.14	0.11	0.39	0.2	55.03	45.6	52.52	1.25	12.46	14.46	2	2	4	3	10.32	6.92	RPN1A	XP_022844102.1 26S proteasome non-ATPase regulatory subunit 2 homolog A-like isoform X1 [Olea europaea var. sylvestris] [Olea europaea]	Genetic Information Processing	Folding, sorting and degradation	ko03050//Proteasome	K03028	GO:0000502//proteasome complex	-	-
evm.model.Contig105.126-gene	8.74	9.13	8.42	13.86	14.31	13.43	9.82	16.3	10.84	6.22	7.84	8.64	90.5	103.83	81.69	144.45	147.78	158.88	83.86	159.22	101.15	56.47	70.7	100.43	ATL22	XP_011084503.1 rust resistance kinase Lr10-like [Sesamum indicum]	-	-	-	-	-	-	-
evm.model.Contig105.127-gene	0	0	0	0	0	0	0	0	0	0	0	0	0	0	0	0	0	0	0	0	0	0	0	0	--	-	-	-	-	-	-	-	-
evm.model.Contig105.128-gene	35.69	38.73	38.64	62.95	71.36	69.42	90.38	85.26	96.93	85.77	81.09	77.05	455.19	542.17	461.84	807.74	907.21	1010.89	950.8	1025.39	1113.38	959.53	900.2	1102.84	--	XP_022844098.1 rust resistance kinase Lr10-like isoform X1 [Olea europaea var. sylvestris] [Olea europaea]	-	-	-	-	-	GO:0004672//protein kinase activity	-
evm.model.Contig105.129-gene	22.51	23.9	25.69	16.81	18.87	18.51	20.71	23.06	22.13	18.79	21.51	18.06	261	304	279	196	218	245	198	252	231	191	217	235	SEH1	XP_011101020.1 protein SEH1 [Sesamum indicum]	Genetic Information Processing	Translation	ko03013//RNA transport	K14299	-	GO:0005515//protein binding	-
evm.model.Contig105.13-gene	0.36	0	0	0	0	0	0	0	0	0	0	0	4	0	0	0	0	0	0	0	0	0	0	0	SNL3	XP_022878665.1 paired amphipathic helix protein Sin3-like 2 [Olea europaea var. sylvestris] [Olea europaea]	-	-	-	-	-	-	GO:0006355//regulation of transcription, DNA-templated
evm.model.Contig105.130-gene	0.77	1.57	0.82	0.19	0.58	0.34	0.93	0.61	1.49	0.44	0.22	1.03	4	9	4	1	3	2	4	3	7	2	1	6	--	XP_022843024.1 uncharacterized protein LOC111366516 [Olea europaea var. sylvestris] [Olea europaea]	-	-	-	-	-	-	-
evm.model.Contig105.132-gene	67.24	63.01	62.41	11.94	8.98	11.81	0.89	1.04	0.82	0.42	0.14	0.22	1097	1128	954	196	146	220	12	16	12	6	2	4	HMGB13	XP_022844599.1 high mobility group B protein 13-like [Olea europaea var. sylvestris] [Olea europaea]	-	-	-	-	-	-	-
evm.model.Contig105.133-gene	21.07	18.31	17.76	18.16	21.8	21.54	10.68	10.31	7.53	7.96	4.65	5.93	323	308	255	280	333	377	135	149	104	107	62	102	TBL24	XP_022886938.1 protein trichome birefringence-like 23 isoform X1 [Olea europaea var. sylvestris] [Olea europaea]	-	-	-	-	-	-	-
evm.model.Contig105.134-gene	19.74	19.43	18.6	17.21	14.59	16.01	18.88	17.39	18.65	13.98	13.21	14.28	649	701	573	569	478	601	512	539	552	403	378	527	--	XP_022844597.1 uncharacterized protein LOC111367774 [Olea europaea var. sylvestris] [Olea europaea]	-	-	-	-	-	-	-
evm.model.Contig105.135-gene	0	0	0	0	0	0	0	0	0	0	0	0	0	0	0	0	0	0	0	0	0	0	0	0	gpn1	XP_022844595.1 GPN-loop GTPase 1-like [Olea europaea var. sylvestris] [Olea europaea]	-	-	-	-	-	GO:0003924//GTPase activity	-
evm.model.Contig105.136-gene	0.75	0.45	0.52	0.41	0.42	0.63	0.73	0.84	0.84	0.52	0.69	0.5	20	13	13	11	11	19	16	21	20	12	16	15	NET1A	XP_022854051.1 COP1-interactive protein 1-like [Olea europaea var. sylvestris] [Olea europaea]	-	-	-	-	-	GO:0003779//actin binding	-
evm.model.Contig105.137-gene	0	0.11	0.09	0	0	0	0	0	0	0	0	0	0	3	2	0	0	0	0	0	0	0	0	0	--	XP_022844593.1 COP1-interactive protein 1-like [Olea europaea var. sylvestris] [Olea europaea]	-	-	-	-	-	GO:0003779//actin binding	-
evm.model.Contig105.139-gene	9.7	12.98	12.67	9.54	10.67	10.12	21.4	21.34	22.23	25.06	20.99	25.11	94	138	115	93	103	112	171	195	194	213	177	273	TMEM45B	XP_022844589.1 transmembrane protein 45B-like [Olea europaea var. sylvestris] [Olea europaea]	-	-	-	-	-	-	-
evm.model.Contig105.14-gene	0	0	0	0	0	0	0	0	0	0	0	0	0	0	0	0	0	0	0	0	0	0	0	0	GAPC	XP_022899497.1 uncharacterized protein LOC111412847 [Olea europaea var. sylvestris] [Olea europaea]	Metabolism;Metabolism;Metabolism;Metabolism;Metabolism;Metabolism	Global and overview maps;Global and overview maps;Global and overview maps;Global and overview maps;Carbohydrate metabolism;Energy metabolism	ko01100//Metabolic pathways;ko01110//Biosynthesis of secondary metabolites;ko01200//Carbon metabolism;ko01230//Biosynthesis of amino acids;ko00010//Glycolysis / Gluconeogenesis;ko00710//Carbon fixation in photosynthetic organisms	K00134;K00134;K00134;K00134;K00134;K00134	-	GO:0016620//oxidoreductase activity, acting on the aldehyde or oxo group of donors, NAD or NADP as acceptor	-
evm.model.Contig105.140-gene	26.32	25.58	27.01	28.25	28.83	30.75	17.35	18.93	17.27	11.04	11.21	12.78	677	722	651	731	739	903	368	459	400	249	251	369	EDR2	XP_022844588.1 protein ENHANCED DISEASE RESISTANCE 2-like [Olea europaea var. sylvestris] [Olea europaea]	-	-	-	-	-	GO:0008289//lipid binding	-
evm.model.Contig105.143-gene	6.04	6.89	6.97	3.2	4.72	3.7	1.29	1.03	0.67	0.21	0.35	0.35	199	249	215	106	155	139	35	32	20	6	10	13	R1A-6	XP_022844587.1 putative late blight resistance protein homolog R1A-10 [Olea europaea var. sylvestris] [Olea europaea]	-	-	-	-	-	GO:0043531//ADP binding	-
evm.model.Contig105.145-gene	0	0	0	0	0	0	0	0	0	0	0	0	0	0	0	0	0	0	0	0	0	0	0	0	--	XP_011092719.2 uncharacterized protein LOC105172840 [Sesamum indicum]	-	-	-	-	-	-	-
evm.model.Contig105.146-gene	47.35	46.84	45.53	34.16	35.6	37.58	20.83	18.74	21.02	11.89	11.22	12.1	1353	1469	1219	982	1014	1226	491	505	541	298	279	388	At1g32090	XP_022844584.1 CSC1-like protein At1g32090 isoform X1 [Olea europaea var. sylvestris] [Olea europaea]	-	-	-	-	GO:0016020//membrane	-	-
evm.model.Contig105.147-gene	87.43	82.35	75.75	113.89	118.84	117.8	482.25	495.74	477.18	872.22	862.17	834.4	1247.64	1289.55	1012.82	1634.88	1690.34	1919.28	5675.66	6669.85	6132.14	10917	10708.6	13362.4	-	XP_022844583.1 phosphoribulokinase, chloroplastic-like [Olea europaea var. sylvestris] [Olea europaea]	Metabolism;Metabolism;Metabolism	Global and overview maps;Global and overview maps;Energy metabolism	ko01100//Metabolic pathways;ko01200//Carbon metabolism;ko00710//Carbon fixation in photosynthetic organisms	K00855;K00855;K00855	-	GO:0005524//ATP binding	-
evm.model.Contig105.148-gene	0	0	0	0	0	0	0	0	0	0	0	0	0	0	0	0	0	0	0	0	0	0	0	0	ALA4	XP_022846943.1 probable phospholipid-transporting ATPase 7 isoform X1 [Olea europaea var. sylvestris] [Olea europaea]	-	-	-	-	-	-	-
evm.model.Contig105.16-gene	0	0	0	0	0	0	0	0	0	0	0	0	0	0	0	0	0	0	0	0	0	0	0	0	CKS2	GAY58707.1 hypothetical protein CUMW_189020 [Citrus unshiu]	-	-	-	-	-	-	-
evm.model.Contig105.17-gene	1.87	3.57	1.79	0.93	1.5	0.16	0.23	0.59	0.21	0	0	0	10	21	9	5	8	1	1	3	1	0	0	0	ARR17	XP_002520876.1 two-component response regulator ARR17 [Ricinus communis]	Environmental Information Processing	Signal transduction	ko04075//Plant hormone signal transduction	K14492	-	-	GO:0000160//phosphorelay signal transduction system
evm.model.Contig105.19-gene	27.64	21.74	30.51	24.61	21.51	21.73	7.77	6.8	6.13	3.48	3.68	5.95	526	454	544	471	408	472	122	122	105	58	61	127	TMEM87B	XP_022873801.1 transmembrane protein 87A [Olea europaea var. sylvestris] [Olea europaea]	-	-	-	-	GO:0016021//integral component of membrane	-	-
evm.model.Contig105.20-gene	18.93	16.9	18.44	19.38	19.14	16.89	11.75	14.64	15.17	12.57	11.3	11.83	539	528	492	555	543.07	549	276	393	389	314	280	378	scy1	XP_022873836.1 N-terminal kinase-like protein isoform X1 [Olea europaea var. sylvestris] [Olea europaea]	-	-	-	-	-	-	-
evm.model.Contig105.21-gene	0	0	0	0	0	0	0	0	0	0.09	0	0	0	0	0	0	0	0	0	0	0	1	0	0	WRKY55	XP_022887113.1 WRKY transcription factor 55-like [Olea europaea var. sylvestris] [Olea europaea]	-	-	-	-	-	GO:0003700//transcription factor activity, sequence-specific DNA binding	-
evm.model.Contig105.22-gene	7.74	7.86	7.98	6.9	8.75	11.38	17.69	13.59	13.44	18.46	11.96	13.64	87	97	84	78	98	146	164	144	136	182	117	172	WRKY70	XP_022887114.1 probable WRKY transcription factor 70 [Olea europaea var. sylvestris] [Olea europaea]	-	-	-	-	-	GO:0003700//transcription factor activity, sequence-specific DNA binding	-
evm.model.Contig105.24-gene	11.55	12.16	6.47	7.25	9.68	8.55	6.94	9.28	7.72	11.13	15.72	9.7	103	119	54	65	86	87	51	78	62	87	122	97	--	XP_022873830.1 phosphatidylinositol N-acetylglucosaminyltransferase subunit C isoform X1 [Olea europaea var. sylvestris] [Olea europaea]	Metabolism;Metabolism	Global and overview maps;Glycan biosynthesis and metabolism	ko01100//Metabolic pathways;ko00563//Glycosylphosphatidylinositol(GPI)-anchor biosynthesis	K03859;K03859	-	-	GO:0006506//GPI anchor biosynthetic process
evm.model.Contig105.26-gene	11.14	8.35	6.94	12.15	10.88	11.13	14.82	14.74	11.82	15.17	10.19	14.4	113	93	66	124	110	129	124	141	108	135	90	164	SHPRH	XP_022873809.1 E3 ubiquitin-protein ligase SHPRH [Olea europaea var. sylvestris] [Olea europaea]	-	-	-	-	-	-	-
evm.model.Contig105.27-gene	6.43	6.36	6.1	9.43	7.2	6.13	8.01	11.51	10.09	7.76	8.47	10.64	259	281	230	382	289	282	266	437	366	274	297	481	SHPRH	XP_022873809.1 E3 ubiquitin-protein ligase SHPRH [Olea europaea var. sylvestris] [Olea europaea]	-	-	-	-	-	GO:0005524//ATP binding	-
evm.model.Contig105.30-gene	0	0	0	0	0	0	0	0	0	0	0	0	0	0	0	0	0	0	0	0	0	0	0	0	--	XP_022858501.1 uncharacterized protein LOC111379374, partial [Olea europaea var. sylvestris] [Olea europaea]	-	-	-	-	-	-	-
evm.model.Contig105.31-gene	7.83	7.31	6.42	15.58	12.15	12.75	9.91	11.24	10.08	10.3	11.02	9.92	407	417	313	815	630	757	425	551	472	470	499	579	--	XP_022873826.1 uncharacterized protein LOC111392676 [Olea europaea var. sylvestris] [Olea europaea]	-	-	-	-	-	-	-
evm.model.Contig105.33-gene	53.17	55.56	57.17	18.62	19.36	14.34	2.72	2.68	2.68	0.77	1.61	0.8	948	1087	955	334	344	292	40	45	43	12	25	16	NET4B	XP_022873819.1 protein NETWORKED 4B-like [Olea europaea var. sylvestris] [Olea europaea]	-	-	-	-	-	GO:0003779//actin binding	-
evm.model.Contig105.34-gene	8.25	6.63	8.28	4.7	4.26	4.04	0.88	0.51	0.54	0.55	0.14	0.11	68	60	64	39	35	38	6	4	4	4	1	1	MES17	XP_022873827.1 methylesterase 17-like [Olea europaea var. sylvestris] [Olea europaea]	-	-	-	-	-	-	-
evm.model.Contig105.35-gene	6.26	14.45	8.24	7.88	12.14	7.31	8.86	8.19	8.57	9.75	15.82	11.34	30	76	37	38	58	40	35	37	37	41	66	61	-	XP_022873838.1 thioredoxin H-type-like [Olea europaea var. sylvestris] [Olea europaea]	-	-	-	-	-	-	GO:0045454//cell redox homeostasis
evm.model.Contig105.36-gene	22.91	20.54	26.14	28.9	21.76	24.47	7.18	6.28	7.79	5.13	6.61	6.03	565	556	604	717	535	689	146	146	173	111	142	167	At5g58300	XP_022873803.1 probable inactive receptor kinase At5g58300 [Olea europaea var. sylvestris] [Olea europaea]	-	-	-	-	-	GO:0005515//protein binding	-
evm.model.Contig105.39-gene	9.42	11.03	10.52	12.59	13.96	16.61	9.91	9.46	8.87	10.1	8.81	11.12	151	194	158	203	223	304	131	143	128	142	123	200	RNFT2	XP_022873814.1 RING finger and transmembrane domain-containing protein 2-like [Olea europaea var. sylvestris] [Olea europaea]	-	-	-	-	-	-	-
evm.model.Contig105.4-gene	1.75	2.83	2.9	4.06	3.12	4.94	1.41	1.65	0.86	0.66	1.34	0	9	16	14	21	16	29	6	8	4	3	6	0	ATL72	XP_022873818.1 RING-H2 finger protein ATL74-like isoform X2 [Olea europaea var. sylvestris] [Olea europaea]	-	-	-	-	-	-	-
evm.model.Contig105.40-gene	15.06	14.64	12.79	17.47	22.47	19.32	22.06	19.95	21.45	17.61	19.1	16.31	269	287	214	314	400	394	325	336	345	276	297	327	ATG18D	XP_022890983.1 autophagy-related protein 18c-like [Olea europaea var. sylvestris] [Olea europaea]	-	-	-	-	-	GO:0005515//protein binding	-
evm.model.Contig105.42-gene	3.82	4.59	3.89	3.54	3.05	2.81	1.16	0.46	0.77	0.49	0.4	0.46	44	58	42	41	35	37	11	5	8	5	4	6	SRC2	XP_022889189.1 protein SRC2 homolog [Olea europaea var. sylvestris] [Olea europaea]	-	-	-	-	-	-	-
evm.model.Contig105.43-gene	10.94	8.69	9.31	7.11	8.59	7.45	4.79	4.19	4.75	2.16	1.87	2.99	202	176	161	132	158	157	73	73	79	35	30	62	CYP714A1	XP_022888371.1 cytochrome P450 714A1-like [Olea europaea var. sylvestris] [Olea europaea]	-	-	-	-	-	GO:0005506//iron ion binding	-
evm.model.Contig105.46-gene	0	0	0	0	0	0	0	0	0	0	0	0	0	0	0	0	0	0	0	0	0	0	0	0	--	XP_022859165.1 probable BOI-related E3 ubiquitin-protein ligase 2 [Olea europaea var. sylvestris] [Olea europaea]	-	-	-	-	-	-	-
evm.model.Contig105.49-gene	92.39	83.24	88.75	96.16	90.57	91.38	35.46	35.62	34.86	24.41	22.37	25.47	3620	3579	3258	3790	3537	4088	1146	1316	1230	839	763	1120	--	XP_022859159.1 neurofilament medium polypeptide-like [Olea europaea var. sylvestris] [Olea europaea]	-	-	-	-	-	-	-
evm.model.Contig105.5-gene	0.13	0	0	0	0	0	0	0	0	0	0	0	1	0	0	0	0	0	0	0	0	0	0	0	--	XP_022886919.1 uncharacterized protein LOC111402849 [Olea europaea var. sylvestris] [Olea europaea]	-	-	-	-	-	-	-
evm.model.Contig105.50-gene	0	0	0	0	0	0	0	0	0	0	0	0	0	0	0	0	0	0	0	0	0	0	0	0	-	XP_022859160.1 pectinesterase 1-like [Olea europaea var. sylvestris] [Olea europaea]	Metabolism;Metabolism	Global and overview maps;Carbohydrate metabolism	ko01100//Metabolic pathways;ko00040//Pentose and glucuronate interconversions	K01051;K01051	GO:0005618//cell wall	-	-
evm.model.Contig105.51-gene	0	0	0	0	0	0	0	0	0	0	0	0	0	0	0	0	0	0	0	0	0	0	0	0	-	AHL24653.1 Fra e 11.01 allergen [Fraxinus excelsior]	Metabolism;Metabolism	Global and overview maps;Carbohydrate metabolism	ko01100//Metabolic pathways;ko00040//Pentose and glucuronate interconversions	K01051;K01051	GO:0005618//cell wall	-	-
evm.model.Contig105.52-gene	3.08	1.82	1.33	0.41	0.25	0.66	0.81	0.26	0.65	0.38	0.96	0.37	37	24	15	5	3	9	8	3	7	4	10	5	At1g28695	KAA8539735.1 hypothetical protein F0562_026427 [Nyssa sinensis]	-	-	-	-	-	-	-
evm.model.Contig105.53-gene	125.12	139.38	124.51	78.94	76.8	86.64	207.13	192.62	195.46	270.68	262.58	249.01	917	1121	855	582	561	725	1252	1331	1290	1740	1675	2048	MAE_39970	XP_022859361.1 uncharacterized protein LOC111380119 [Olea europaea var. sylvestris] [Olea europaea]	-	-	-	-	-	-	GO:0006729//tetrahydrobiopterin biosynthetic process
evm.model.Contig105.54-gene	0.39	0	0.21	0.1	0	0.6	0.24	0.1	0	0.67	0	0	4	0	2	1	0	7	2	1	0	6	0	0	BRG1	XP_022859360.1 E3 ubiquitin-protein ligase BOI-like isoform X3 [Olea europaea var. sylvestris] [Olea europaea]	-	-	-	-	-	-	-
evm.model.Contig105.55-gene	4.23	3.94	3.17	2.91	3.84	2.68	6.28	5.02	4.95	4.57	4.87	5.74	94	96	66	65	85	68	115	105	99	89	94	143	At1g02060	XP_022859355.1 pentatricopeptide repeat-containing protein At1g02060, chloroplastic [Olea europaea var. sylvestris] [Olea europaea]	-	-	-	-	-	-	-
evm.model.Contig105.56-gene	27.95	25.61	26.08	26.5	26.24	26.05	27.94	28.28	28.65	26.16	26.94	26.62	1105	1111	966	1054	1034	1176	911	1054	1020	907	927	1181	At2g01810	XP_022854345.1 uncharacterized protein LOC111375711 [Olea europaea var. sylvestris] [Olea europaea]	-	-	-	-	-	-	-
evm.model.Contig105.57-gene	0	0	0	0	0	0	0	0	0	0	0	0	0	0	0	0	0	0	0	0	0	0	0	0	--	XP_022841779.1 uncharacterized protein LOC111365460 isoform X1 [Olea europaea var. sylvestris] [Olea europaea]	-	-	-	-	-	-	-
evm.model.Contig105.59-gene	4.87	6.21	5.94	3.32	3.77	8.29	4.89	2.51	1.85	2.86	1.44	1.74	35	49	40	24	27	68	29	17	12	18	9	14	--	XP_022854342.1 uncharacterized protein LOC111375709 [Olea europaea var. sylvestris] [Olea europaea]	-	-	-	-	-	-	-
evm.model.Contig105.60-gene	5.35	4.64	5.24	3.19	1.34	1.25	0.11	0.38	0.5	0.31	0	0	60	57	55	36	15	16	1	4	5	3	0	0	At5g39865	XP_022854346.1 uncharacterized protein At3g28850-like [Olea europaea var. sylvestris] [Olea europaea]	-	-	-	-	-	GO:0009055//electron carrier activity	-
evm.model.Contig105.61-gene	1.24	2.5	2.66	1.48	1.75	3.92	2.72	5.02	3.87	2.27	4.58	5.99	5	11	10	6	7	18	9	19	14	8	16	27	--	XP_022854347.1 snurportin-1 [Olea europaea var. sylvestris] [Olea europaea]	Genetic Information Processing	Translation	ko03013//RNA transport	K13151	-	-	-
evm.model.Contig105.62-gene	29.67	32.82	35.06	28.61	32.26	31.29	37.18	48.1	46.72	54.76	48.45	51.2	299	363	331	290	324	360	309	457	424	484	425	579	SNUPN	XP_022854347.1 snurportin-1 [Olea europaea var. sylvestris] [Olea europaea]	Genetic Information Processing	Translation	ko03013//RNA transport	K13151	-	-	-
evm.model.Contig105.65-gene	77.75	82.44	89.84	113.11	120.34	110.23	93.43	98.48	90.55	90.19	86.46	97.78	1211	1409	1311	1772	1868	1960	1200	1446	1270	1232	1172	1709	Gpr107	XP_022854348.1 protein GPR107-like [Olea europaea var. sylvestris] [Olea europaea]	-	-	-	-	GO:0016021//integral component of membrane	-	-
evm.model.Contig105.66-gene	6.22	6.66	4.54	4.45	5.91	4.97	10.72	8.91	8.24	12.32	14.3	15.85	57	67	39	41	54	52	81	77	68	99	114	163	D27	XP_022854350.1 beta-carotene isomerase D27, chloroplastic isoform X2 [Olea europaea var. sylvestris] [Olea europaea]	-	-	-	-	-	-	-
[truncated: 44,209 more rows]
