# Supplementary material for: Mechanisms for leaf color changes in Osmanthus fragrans ‘Ziyan Gongzhu’ using physiology, transcriptomics and metabolomics
Source: BMC Plant Biol. 2023 Sep 27;23:453. doi: 10.1186/s12870-023-04457-8 (PMC10523669; doi:10.1186/s12870-023-04457-8)
Supplement: Supplementary file 6 — Additional file 6: Table S6. List of novel genes identified in “Ziyan Gongzhu” leaves. [file 12870_2023_4457_MOESM6_ESM.xls]

## Sheet: Table S6 List of novel genes id
Table S6 List of novel genes identified in “Ziyan Gongzhu” leaves.
GeneID	Symbol	Description	KEGG_A_class	KEGG_B_class	Pathway	K_ID	GO Component	GO Function	GO Process
MSTRG.10029	PDV1	plastid division protein PDV1-like isoform X1 [Olea europaea var. sylvestris] [Olea europaea]	-	-	-	-	GO:0009527//plastid outer membrane	-	GO:0009658//chloroplast organization
MSTRG.10042	--	DNA mismatch repair protein MSH5-like isoform X5 [Coffea arabica]	-	-	-	-	-	-	-
MSTRG.10060	PTAC7	protein PLASTID TRANSCRIPTIONALLY ACTIVE 7-like [Olea europaea var. sylvestris] [Olea europaea]	-	-	-	-	GO:0000229//cytoplasmic chromosome;GO:0009536//plastid	-	-
MSTRG.10090	--	-	-	-	-	-	-	-	-
MSTRG.10110	--	Kinesin-like protein [Actinidia chinensis var. chinensis] [Actinidia chinensis]	-	-	-	-	GO:0031224//intrinsic component of membrane	-	-
MSTRG.1013	TOM2AH3	tetraspanin-19-like isoform X2 [Olea europaea var. sylvestris] [Olea europaea]	-	-	-	-	GO:0016020//membrane;GO:0044424//intracellular part	-	-
MSTRG.10153	--	-	-	-	-	-	-	-	-
MSTRG.10182	FRS11	protein FAR1-RELATED SEQUENCE 11-like isoform X2 [Phoenix dactylifera]	-	-	-	-	-	GO:0046914//transition metal ion binding	-
MSTRG.10196	--	-	-	-	-	-	-	-	-
MSTRG.10220	--	-	-	-	-	-	-	-	-
MSTRG.10222	--	RING-H2 finger protein ATL8-like [Olea europaea var. sylvestris] [Olea europaea]	-	-	-	-	-	-	-
MSTRG.10234	--	-	-	-	-	-	-	-	-
MSTRG.10306	--	-	-	-	-	-	-	-	-
MSTRG.10307	--	-	-	-	-	-	-	-	-
MSTRG.10351	MBD2	ubiquitin carboxyl-terminal hydrolase 12-like [Olea europaea var. sylvestris] [Olea europaea]	-	-	-	-	-	-	-
MSTRG.10357	PR4	wound-induced basic protein-like [Olea europaea var. sylvestris] [Olea europaea]	-	-	-	-	GO:0043231//intracellular membrane-bounded organelle;GO:0044444//cytoplasmic part	-	GO:0009725//response to hormone
MSTRG.10384	--	3-phosphoglycerate kinase [Handroanthus impetiginosus]	Metabolism;Metabolism;Metabolism;Metabolism;Metabolism;Metabolism	Global and overview maps;Global and overview maps;Global and overview maps;Global and overview maps;Carbohydrate metabolism;Energy metabolism	ko01100//Metabolic pathways;ko01110//Biosynthesis of secondary metabolites;ko01200//Carbon metabolism;ko01230//Biosynthesis of amino acids;ko00010//Glycolysis / Gluconeogenesis;ko00710//Carbon fixation in photosynthetic organisms	K00927;K00927;K00927;K00927;K00927;K00927	-	GO:0016740//transferase activity	GO:0006796//phosphate-containing compound metabolic process;GO:0009451//RNA modification
MSTRG.10425	--	-	-	-	-	-	-	-	-
MSTRG.1044	--	protein PECTIC ARABINOGALACTAN SYNTHESIS-RELATED-like [Olea europaea var. sylvestris] [Olea europaea]	-	-	-	-	-	-	-
MSTRG.10474	--	-	-	-	-	-	-	-	-
MSTRG.10535	--	-	-	-	-	-	-	-	-
MSTRG.10536	--	LOW QUALITY PROTEIN: DDB1- and CUL4-associated factor homolog 1 [Olea europaea var. sylvestris] [Olea europaea]	-	-	-	-	-	-	-
MSTRG.10582	--	-	-	-	-	-	-	-	-
MSTRG.10583	--	-	-	-	-	-	-	-	-
MSTRG.10584	--	-	-	-	-	-	-	-	-
MSTRG.10607	--	28S ribosomal protein S34 [Striga asiatica]	-	-	-	-	GO:0009536//plastid	-	-
MSTRG.10620	--	scarecrow-like transcription factor 11 [Striga asiatica]	Genetic Information Processing	Folding, sorting and degradation	ko03018//RNA degradation	K12593	-	-	-
MSTRG.10633	Pitpna	phosphatidylinositol transfer protein 1-like [Gossypium australe]	-	-	-	-	-	-	GO:0051234//establishment of localization
MSTRG.10646	--	-	-	-	-	-	-	-	-
MSTRG.10647	--	CLAVATA3/ESR (CLE)-related protein 46-like [Olea europaea var. sylvestris] [Olea europaea]	-	-	-	-	-	-	-
MSTRG.10657	--	CLAVATA3/ESR (CLE)-related protein 46-like [Olea europaea var. sylvestris] [Olea europaea]	-	-	-	-	-	-	-
MSTRG.10658	--	-	-	-	-	-	-	-	-
MSTRG.10661	--	-	-	-	-	-	-	-	-
MSTRG.10679	FRS5	protein FAR1-RELATED SEQUENCE 5 isoform X1 [Olea europaea var. sylvestris] [Olea europaea]	-	-	-	-	-	-	-
MSTRG.10685	--	PREDICTED: transmembrane [Prunus dulcis]	-	-	-	-	-	-	-
MSTRG.107	--	ABC-2 type transporter family protein [Striga asiatica]	-	-	-	-	-	-	-
MSTRG.10714	PUB62	U-box domain-containing protein 62 isoform X2 [Solanum lycopersicum]	-	-	-	-	-	GO:0003824//catalytic activity	GO:0032446//protein modification by small protein conjugation
MSTRG.10739	--	-	-	-	-	-	-	-	-
MSTRG.1074	At2g30890	cytochrome b561 domain-containing protein At4g18260-like [Quercus suber]	-	-	-	-	GO:0016020//membrane	-	-
MSTRG.10749	--	-	-	-	-	-	-	-	-
MSTRG.10772	--	-	-	-	-	-	-	-	-
MSTRG.10802	--	RNA-binding (RRM/RBD/RNP motifs) family protein [Striga asiatica]	-	-	-	-	-	-	-
MSTRG.10803	--	Alcohol dehydrogenase-like 7 [Capsicum annuum]	-	-	-	-	-	-	-
MSTRG.10810	--	stress response protein NST1 [Sesamum indicum]	-	-	-	-	-	-	-
MSTRG.10830	--	-	-	-	-	-	-	-	-
MSTRG.10858	--	-	-	-	-	-	-	-	-
MSTRG.10862	--	-	-	-	-	-	-	-	-
MSTRG.10864	--	serine hydroxymethyltransferase [Striga asiatica]	-	-	-	-	GO:0043231//intracellular membrane-bounded organelle	-	GO:0006140//regulation of nucleotide metabolic process;GO:0009892//negative regulation of metabolic process
MSTRG.10872	--	-	-	-	-	-	-	-	-
MSTRG.10873	--	protein FAR1-RELATED SEQUENCE 5-like [Olea europaea var. sylvestris] [Olea europaea]	-	-	-	-	-	-	-
MSTRG.10890	--	PREDICTED: WUSCHEL-related homeobox 8-like [Ipomoea nil]	-	-	-	-	-	-	GO:0008152//metabolic process
MSTRG.10919	MST8	sugar carrier protein C-like [Olea europaea var. sylvestris] [Olea europaea]	-	-	-	-	GO:0005911//cell-cell junction;GO:0031224//intrinsic component of membrane;GO:0043231//intracellular membrane-bounded organelle	GO:0005402//cation:sugar symporter activity;GO:0016491//oxidoreductase activity	GO:0006812//cation transport;GO:0008643//carbohydrate transport;GO:0009725//response to hormone;GO:0009814//defense response, incompatible interaction;GO:0016049//cell growth
MSTRG.10943	ier3ip1	immediate early response 3-interacting protein 1-like [Sesamum indicum]	-	-	-	-	GO:0043231//intracellular membrane-bounded organelle	-	-
MSTRG.1099	DAD1	PREDICTED: dolichyl-diphosphooligosaccharide--protein glycosyltransferase subunit DAD1-like [Solanum tuberosum]	Metabolism;Genetic Information Processing;Metabolism;Metabolism	Global and overview maps;Folding, sorting and degradation;Glycan biosynthesis and metabolism;Glycan biosynthesis and metabolism	ko01100//Metabolic pathways;ko04141//Protein processing in endoplasmic reticulum;ko00510//N-Glycan biosynthesis;ko00513//Various types of N-glycan biosynthesis	K12668;K12668;K12668;K12668	GO:0031090//organelle membrane;GO:0031224//intrinsic component of membrane;GO:0043231//intracellular membrane-bounded organelle	GO:0004576//oligosaccharyl transferase activity	GO:0006464//cellular protein modification process;GO:0043067//regulation of programmed cell death
MSTRG.10998	LBD12	LOB domain-containing protein 12-like isoform X1 [Olea europaea var. sylvestris] [Olea europaea]	-	-	-	-	-	GO:0003676//nucleic acid binding	GO:0009887//organ morphogenesis
MSTRG.1101	--	-	-	-	-	-	-	-	-
MSTRG.11025	--	protein EARLY RESPONSIVE TO DEHYDRATION 15-like [Olea europaea var. sylvestris] [Olea europaea]	-	-	-	-	-	-	GO:0006950//response to stress;GO:0009628//response to abiotic stimulus;GO:0009987//cellular process;GO:0044699//single-organism process
MSTRG.11026	HIPP45	copper transport protein CCH [Olea europaea var. sylvestris] [Olea europaea]	-	-	-	-	GO:0016020//membrane;GO:0032991//macromolecular complex;GO:0043231//intracellular membrane-bounded organelle	GO:0000975//regulatory region DNA binding;GO:0016279//protein-lysine N-methyltransferase activity;GO:0043169//cation binding;GO:1901981//phosphatidylinositol phosphate binding	GO:0003006//developmental process involved in reproduction;GO:0006260//DNA replication;GO:0006305//DNA alkylation;GO:0006812//cation transport;GO:0009887//organ morphogenesis;GO:0016458//gene silencing;GO:0034968//histone lysine methylation;GO:0048580//regulation of post-embryonic development
MSTRG.11047	--	-	-	-	-	-	-	-	-
MSTRG.11125	--	cullin-4-like [Olea europaea var. sylvestris] [Olea europaea]	Genetic Information Processing;Genetic Information Processing	Folding, sorting and degradation;Replication and repair	ko04120//Ubiquitin mediated proteolysis;ko03420//Nucleotide excision repair	K10609;K10609	-	-	-
MSTRG.11126	--	-	-	-	-	-	-	-	-
MSTRG.11140	--	-	-	-	-	-	-	-	-
MSTRG.11141	--	-	-	-	-	-	-	-	-
MSTRG.11146	VHA-C	DNA-directed RNA polymerase 1B, mitochondrial-like [Olea europaea var. sylvestris] [Olea europaea]	Metabolism;Metabolism;Cellular Processes	Global and overview maps;Energy metabolism;Transport and catabolism	ko01100//Metabolic pathways;ko00190//Oxidative phosphorylation;ko04145//Phagosome	K02148;K02148;K02148	GO:0005773//vacuole;GO:0009536//plastid;GO:0031090//organelle membrane;GO:0033180//proton-transporting V-type ATPase, V1 domain	GO:0003824//catalytic activity;GO:0005488//binding;GO:0015078//hydrogen ion transmembrane transporter activity	GO:0006006//glucose metabolic process;GO:0006109//regulation of carbohydrate metabolic process;GO:0006970//response to osmotic stress;GO:0006996//organelle organization;GO:0009699//phenylpropanoid biosynthetic process;GO:0009826//unidimensional cell growth;GO:0010053//root epidermal cell differentiation;GO:0015988//energy coupled proton transmembrane transport, against electrochemical gradient;GO…
MSTRG.11190	--	uncharacterized protein LOC111395939 [Olea europaea var. sylvestris] [Olea europaea]	-	-	-	-	-	-	-
MSTRG.1123	TAX2	signaling peptide TAXIMIN 2 [Malus domestica]	-	-	-	-	-	-	-
MSTRG.11242	--	-	-	-	-	-	-	-	-
MSTRG.11256	--	-	-	-	-	-	-	-	-
MSTRG.11261	--	-	-	-	-	-	-	-	-
MSTRG.11273	--	protein IQ-DOMAIN 14 [Olea europaea var. sylvestris] [Olea europaea]	-	-	-	-	-	-	-
MSTRG.11278	--	Endochitinase [Actinidia chinensis var. chinensis] [Actinidia chinensis]	-	-	-	-	-	-	-
MSTRG.11292	--	polyadenylate-binding protein-interacting protein 12-like isoform X2 [Olea europaea var. sylvestris] [Olea europaea]	-	-	-	-	GO:0016020//membrane;GO:0043231//intracellular membrane-bounded organelle	-	-
MSTRG.11326	--	-	-	-	-	-	-	-	-
MSTRG.11333	--	uncharacterized protein LOC111368573 isoform X1 [Olea europaea var. sylvestris] [Olea europaea]	-	-	-	-	-	-	-
MSTRG.11346	CML46	calmodulin-like protein 6 [Olea europaea var. sylvestris] [Olea europaea]	Organismal Systems;Environmental Information Processing;Environmental Information Processing	Environmental adaptation;Signal transduction;Signal transduction	ko04626//Plant-pathogen interaction;ko04016//MAPK signaling pathway - plant;ko04070//Phosphatidylinositol signaling system	K02183;K02183;K02183	-	GO:0046872//metal ion binding	-
MSTRG.11363	--	-	-	-	-	-	-	-	-
MSTRG.11401	--	-	-	-	-	-	-	-	-
MSTRG.11403	--	SAM and SH3 domain-containing protein [Actinidia chinensis var. chinensis] [Actinidia chinensis]	-	-	-	-	-	-	-
MSTRG.11409	--	FAR1-related protein, partial [Striga asiatica]	-	-	-	-	-	-	-
MSTRG.11416	--	-	-	-	-	-	-	-	-
MSTRG.11429	--	DNA-directed RNA polymerase 1B, mitochondrial-like [Olea europaea var. sylvestris] [Olea europaea]	-	-	-	-	-	-	-
MSTRG.11439	--	-	-	-	-	-	-	-	-
MSTRG.11440	--	hypothetical protein CDL12_19973 [Handroanthus impetiginosus]	-	-	-	-	-	-	-
MSTRG.11461	CHC1	Clathrin heavy chain 2 -like protein [Gossypium arboreum]	Cellular Processes	Transport and catabolism	ko04144//Endocytosis	K04646	GO:0030125//clathrin vesicle coat	-	GO:0015031//protein transport
MSTRG.11462	--	-	-	-	-	-	-	-	-
MSTRG.1151	--	-	-	-	-	-	-	-	-
MSTRG.11511	--	hypothetical protein MIMGU_mgv1a011795mg [Erythranthe guttata]	-	-	-	-	-	-	-
MSTRG.11518	--	zinc finger MYM-type protein 5-like [Olea europaea var. sylvestris] [Olea europaea]	-	-	-	-	-	-	-
MSTRG.11541	--	-	-	-	-	-	-	-	-
MSTRG.11546	--	transcription and mRNA export factor SUS1 [Olea europaea var. sylvestris] [Olea europaea]	-	-	-	-	GO:0009526//plastid envelope;GO:0046930//pore complex	GO:0003712//transcription cofactor activity	GO:0006355//regulation of transcription, DNA-templated;GO:0006405//RNA export from nucleus
MSTRG.1159	--	polyubiquitin [Arabidopsis lyrata subsp. lyrata] [Arabidopsis lyrata]	-	-	-	-	GO:0043231//intracellular membrane-bounded organelle	-	GO:0016567//protein ubiquitination;GO:0019941//modification-dependent protein catabolic process
MSTRG.11595	--	zinc finger BED domain-containing protein RICESLEEPER 2-like [Ziziphus jujuba]	-	-	-	-	-	-	-
MSTRG.1160	--	Polyubiquitin-A isoform D [Glycine soja]	-	-	-	-	GO:0043231//intracellular membrane-bounded organelle	-	GO:0016567//protein ubiquitination;GO:0019941//modification-dependent protein catabolic process
MSTRG.11602	--	-	-	-	-	-	-	-	-
MSTRG.1164	GPT2	glucose-6-phosphate/phosphate translocator 2, chloroplastic-like [Glycine soja]	-	-	-	-	GO:0031224//intrinsic component of membrane;GO:0042170//plastid membrane	GO:0015291//secondary active transmembrane transporter activity;GO:0015605//organophosphate ester transmembrane transporter activity;GO:0022891//substrate-specific transmembrane transporter activity	GO:0006820//anion transport;GO:0008643//carbohydrate transport;GO:0015717//triose phosphate transport;GO:0015851//nucleobase transport
MSTRG.1166	--	-	-	-	-	-	-	-	-
MSTRG.11668	--	ubiquitin-like-specific protease 1D [Olea europaea var. sylvestris] [Olea europaea]	-	-	-	-	-	-	-
MSTRG.117	--	-	-	-	-	-	-	-	-
MSTRG.11708	--	protein LSM12 homolog [Olea europaea var. sylvestris] [Olea europaea]	-	-	-	-	GO:0044464//cell part	GO:0036094//small molecule binding	GO:0008104//protein localization;GO:0035556//intracellular signal transduction
MSTRG.11723	pol	Retrovirus-related Pol polyprotein, partial [Mucuna pruriens]	-	-	-	-	-	-	-
MSTRG.11726	--	-	-	-	-	-	-	-	-
MSTRG.11747	SALAT	vinorine synthase [Olea europaea var. sylvestris] [Olea europaea]	Metabolism;Metabolism;Metabolism;Metabolism;Metabolism	Global and overview maps;Global and overview maps;Biosynthesis of other secondary metabolites;Biosynthesis of other secondary metabolites;Biosynthesis of other secondary metabolites	ko01100//Metabolic pathways;ko01110//Biosynthesis of secondary metabolites;ko00940//Phenylpropanoid biosynthesis;ko00941//Flavonoid biosynthesis;ko00945//Stilbenoid, diarylheptanoid and gingerol biosynthesis	K13065;K13065;K13065;K13065;K13065	-	GO:0016746//transferase activity, transferring acyl groups	-
MSTRG.11787	AGL21	truncated transcription factor CAULIFLOWER D-like isoform X11 [Olea europaea var. sylvestris] [Olea europaea]	-	-	-	-	GO:0043231//intracellular membrane-bounded organelle	GO:0001071//nucleic acid binding transcription factor activity;GO:0005515//protein binding;GO:0016628//oxidoreductase activity, acting on the CH-CH group of donors, NAD or NADP as acceptor	GO:0003006//developmental process involved in reproduction;GO:0009555//pollen development;GO:0009690//cytokinin metabolic process;GO:0010468//regulation of gene expression;GO:0034645//cellular macromolecule biosynthetic process;GO:0044710//single-organism metabolic process;GO:0045491//xylan metabolic process;GO:0052386//cell wall thickening;GO:0061024//membrane organization
MSTRG.11803	--	-	-	-	-	-	-	-	-
MSTRG.11805	--	-	-	-	-	-	-	-	-
MSTRG.11817	--	-	-	-	-	-	-	-	-
MSTRG.11820	--	-	-	-	-	-	-	-	-
MSTRG.11821	CHC1	clathrin heavy chain 2-like [Pyrus ussuriensis x Pyrus communis]	Cellular Processes	Transport and catabolism	ko04144//Endocytosis	K04646	GO:0030125//clathrin vesicle coat	-	GO:0015031//protein transport
MSTRG.11870	KLCR1	protein KINESIN LIGHT CHAIN-RELATED 1-like [Olea europaea var. sylvestris] [Olea europaea]	-	-	-	-	-	-	-
MSTRG.11900	--	hypothetical protein CDL12_09123 [Handroanthus impetiginosus]	-	-	-	-	-	-	-
MSTRG.11902	--	Plant transposase [Cucumis melo var. makuwa] [Cucumis melo]	-	-	-	-	-	-	-
MSTRG.11921	--	-	-	-	-	-	-	-	-
MSTRG.11957	--	-	-	-	-	-	-	-	-
MSTRG.11967	LSM7	U6 snRNA-associated Sm-like protein LSm7 [Glycine soja]	-	-	-	-	-	-	-
MSTRG.12	TOM5	mitochondrial import receptor subunit TOM5 homolog [Olea europaea var. sylvestris] [Olea europaea]	-	-	-	-	GO:0031224//intrinsic component of membrane;GO:0031966//mitochondrial membrane	-	GO:0008104//protein localization;GO:0051234//establishment of localization
MSTRG.120	--	hypothetical protein CDL12_27028 [Handroanthus impetiginosus]	-	-	-	-	-	-	-
MSTRG.12005	--	oxidoreductase [Striga asiatica]	-	-	-	-	-	-	GO:0042743//hydrogen peroxide metabolic process;GO:0044710//single-organism metabolic process
MSTRG.12011	--	-	-	-	-	-	-	-	-
MSTRG.12012	--	-	-	-	-	-	-	-	-
MSTRG.12025	FH	frataxin, mitochondrial-like [Olea europaea var. sylvestris] [Olea europaea]	Metabolism	Metabolism of cofactors and vitamins	ko00860//Porphyrin and chlorophyll metabolism	K19054	GO:0043231//intracellular membrane-bounded organelle	GO:0005506//iron ion binding;GO:0016724//oxidoreductase activity, oxidizing metal ions, oxygen as acceptor	GO:0000302//response to reactive oxygen species;GO:0006779//porphyrin-containing compound biosynthetic process;GO:0009793//embryo development ending in seed dormancy;GO:0044765//single-organism transport;GO:0045333//cellular respiration;GO:0046916//cellular transition metal ion homeostasis
MSTRG.1206	--	-	-	-	-	-	-	-	-
MSTRG.12080	--	Regulatory protein RecX [Morella rubra]	-	-	-	-	-	-	-
MSTRG.12081	--	-	-	-	-	-	-	-	-
MSTRG.12142	--	-	-	-	-	-	-	-	-
MSTRG.12145	SPS1	PREDICTED: solanesyl diphosphate synthase 3, chloroplastic/mitochondrial isoform X1 [Erythranthe guttata]	Metabolism;Metabolism;Metabolism	Global and overview maps;Global and overview maps;Metabolism of terpenoids and polyketides	ko01100//Metabolic pathways;ko01110//Biosynthesis of secondary metabolites;ko00900//Terpenoid backbone biosynthesis	K14066;K14066;K14066	GO:0009536//plastid	GO:0004659//prenyltransferase activity;GO:0043169//cation binding	GO:0003006//developmental process involved in reproduction;GO:0006720//isoprenoid metabolic process;GO:0006743//ubiquinone metabolic process
MSTRG.12177	--	uncharacterized protein LOC111395226 [Olea europaea var. sylvestris] [Olea europaea]	-	-	-	-	-	-	-
MSTRG.12184	--	-	-	-	-	-	-	-	-
MSTRG.12203	FKBP13	peptidyl-prolyl cis-trans isomerase FKBP13, chloroplastic [Olea europaea var. sylvestris] [Olea europaea]	-	-	-	-	GO:0009507//chloroplast;GO:0031978//plastid thylakoid lumen	GO:0005488//binding;GO:0016859//cis-trans isomerase activity	GO:0006090//pyruvate metabolic process;GO:0006633//fatty acid biosynthetic process;GO:0006779//porphyrin-containing compound biosynthetic process;GO:0009886//post-embryonic morphogenesis;GO:0016109//tetraterpenoid biosynthetic process;GO:0044267//cellular protein metabolic process
MSTRG.12225	--	-	-	-	-	-	-	-	-
MSTRG.12226	--	-	-	-	-	-	-	-	-
MSTRG.12243	--	-	-	-	-	-	-	-	-
MSTRG.12252	--	-	-	-	-	-	-	-	-
MSTRG.12268	rpmB	39S ribosomal protein L28, mitochondrial [Olea europaea var. sylvestris] [Olea europaea]	Genetic Information Processing	Translation	ko03010//Ribosome	K02902	GO:0030529//intracellular ribonucleoprotein complex;GO:0043231//intracellular membrane-bounded organelle	-	GO:0010467//gene expression
MSTRG.12292	--	-	-	-	-	-	-	-	-
MSTRG.12305	At5g40530	PREDICTED: ribosomal RNA-processing protein 8-like isoform X2 [Juglans regia]	-	-	-	-	-	GO:0016741//transferase activity, transferring one-carbon groups	GO:0006325//chromatin organization;GO:0016072//rRNA metabolic process;GO:0034645//cellular macromolecule biosynthetic process
MSTRG.12316	At3g02910	AIG2-like (avirulence induced gene) family protein [Striga asiatica]	-	-	-	-	-	-	GO:0009628//response to abiotic stimulus
MSTRG.12325	--	protein unc-13 homolog [Ricinus communis]	-	-	-	-	GO:0009536//plastid	-	GO:0006498//N-terminal protein lipidation;GO:0006605//protein targeting;GO:0006952//defense response;GO:0009620//response to fungus;GO:0009755//hormone-mediated signaling pathway;GO:0009863//salicylic acid mediated signaling pathway;GO:0016192//vesicle-mediated transport;GO:0035556//intracellular signal transduction;GO:0043067//regulation of programmed cell death;GO:0048528//post-embryonic root d…
MSTRG.12326	--	uncharacterized protein LOC111378150 [Olea europaea var. sylvestris] [Olea europaea]	-	-	-	-	-	-	-
MSTRG.12328	--	PREDICTED: transposon CACTA En/Spm [Prunus dulcis]	-	-	-	-	-	-	-
MSTRG.12337	R1	alpha-glucan water dikinase, chloroplastic [Olea europaea var. sylvestris] [Olea europaea]	-	-	-	-	GO:0009526//plastid envelope;GO:0009532//plastid stroma	GO:0004672//protein kinase activity;GO:0032550//purine ribonucleoside binding;GO:0043169//cation binding	GO:0005982//starch metabolic process;GO:0006468//protein phosphorylation;GO:0009409//response to cold;GO:0048511//rhythmic process
MSTRG.12338	--	lysosomal Pro-X carboxypeptidase [Olea europaea var. sylvestris] [Olea europaea]	-	-	-	-	-	-	-
MSTRG.12367	--	-	-	-	-	-	-	-	-
MSTRG.12375	SYN4	sister chromatid cohesion 1 protein 4-like isoform X2 [Olea europaea var. sylvestris] [Olea europaea]	-	-	-	-	-	-	GO:0000280//nuclear division;GO:0006342//chromatin silencing;GO:0007059//chromosome segregation;GO:0035194//posttranscriptional gene silencing by RNA
MSTRG.12395	--	-	-	-	-	-	-	-	-
MSTRG.124	--	Undecaprenyl-diphosphatase [Actinidia chinensis var. chinensis] [Actinidia chinensis]	-	-	-	-	-	GO:0016491//oxidoreductase activity;GO:0046906//tetrapyrrole binding;GO:0046914//transition metal ion binding	GO:0046474//glycerophospholipid biosynthetic process
MSTRG.12410	--	ER lumen protein-retaining receptor erd-2.2-like [Prosopis alba]	-	-	-	-	GO:0031224//intrinsic component of membrane	GO:0005048//signal sequence binding	GO:0006006//glucose metabolic process;GO:0035437//maintenance of protein localization in endoplasmic reticulum
MSTRG.12419	--	ras GTPase-activating protein-binding protein 2-like isoform X2 [Olea europaea var. sylvestris] [Olea europaea]	-	-	-	-	-	-	-
MSTRG.12429	--	uncharacterized protein LOC111388318 isoform X2 [Olea europaea var. sylvestris] [Olea europaea]	-	-	-	-	-	-	-
MSTRG.12431	BTAF1	TATA-binding protein-associated factor BTAF1-like [Olea europaea var. sylvestris] [Olea europaea]	-	-	-	-	GO:0043231//intracellular membrane-bounded organelle	GO:0003676//nucleic acid binding;GO:0016740//transferase activity;GO:0017111//nucleoside-triphosphatase activity;GO:0032550//purine ribonucleoside binding	GO:0008152//metabolic process;GO:0009606//tropism;GO:0051094//positive regulation of developmental process
MSTRG.12451	--	(E,E)-geranyllinalool synthase-like [Olea europaea var. sylvestris] [Olea europaea]	-	-	-	-	-	-	-
MSTRG.12468	MOS14	ubiquitin carboxyl-terminal hydrolase 22-like [Olea europaea var. sylvestris] [Olea europaea]	-	-	-	-	GO:0009536//plastid	GO:0016462//pyrophosphatase activity;GO:0017016//Ras GTPase binding;GO:0032550//purine ribonucleoside binding	GO:0006886//intracellular protein transport;GO:0009247//glycolipid biosynthetic process;GO:0009267//cellular response to starvation;GO:0010468//regulation of gene expression
MSTRG.12478	--	-	-	-	-	-	-	-	-
MSTRG.12479	--	LOW QUALITY PROTEIN: DDB1- and CUL4-associated factor homolog 1 [Olea europaea var. sylvestris] [Olea europaea]	-	-	-	-	-	-	-
MSTRG.12480	--	-	-	-	-	-	-	-	-
MSTRG.12483	--	-	-	-	-	-	-	-	-
MSTRG.12503	--	WPP domain-interacting tail-anchored protein 1-like isoform X1 [Olea europaea var. sylvestris] [Olea europaea]	-	-	-	-	-	-	-
MSTRG.12508	--	uncharacterized protein LOC111391006 [Olea europaea var. sylvestris] [Olea europaea]	-	-	-	-	-	-	-
MSTRG.1251	--	-	-	-	-	-	-	-	-
MSTRG.12518	--	multiple inositol polyphosphate phosphatase 1 isoform X3 [Olea europaea var. sylvestris] [Olea europaea]	Metabolism;Metabolism;Metabolism	Global and overview maps;Carbohydrate metabolism;Carbohydrate metabolism	ko01100//Metabolic pathways;ko00010//Glycolysis / Gluconeogenesis;ko00562//Inositol phosphate metabolism	K03103;K03103;K03103	-	-	-
MSTRG.12520	--	-	-	-	-	-	-	-	-
MSTRG.12524	CEY00_Acc23110	pyrroline-5-carboxylate reductase isoform X2 [Olea europaea var. sylvestris] [Olea europaea]	Metabolism;Metabolism;Metabolism;Metabolism	Global and overview maps;Global and overview maps;Global and overview maps;Amino acid metabolism	ko01100//Metabolic pathways;ko01110//Biosynthesis of secondary metabolites;ko01230//Biosynthesis of amino acids;ko00330//Arginine and proline metabolism	K00286;K00286;K00286;K00286	GO:0030312//external encapsulating structure;GO:0043231//intracellular membrane-bounded organelle	GO:0016646//oxidoreductase activity, acting on the CH-NH group of donors, NAD or NADP as acceptor	GO:0006561//proline biosynthetic process;GO:0006566//threonine metabolic process;GO:0006970//response to osmotic stress
MSTRG.1254	--	-	-	-	-	-	-	-	-
MSTRG.12550	--	-	-	-	-	-	-	-	-
MSTRG.12551	--	PREDICTED: casein kinase 1-like protein 10 isoform X1 [Ipomoea nil]	-	-	-	-	-	-	-
MSTRG.12554	Tf2-11	pol protein [Cucumis melo var. makuwa] [Cucumis melo]	-	-	-	-	-	GO:0046872//metal ion binding	GO:0043170//macromolecule metabolic process;GO:0044238//primary metabolic process
MSTRG.12556	TY3B-I	Integrase [Actinidia chinensis var. chinensis] [Actinidia chinensis]	-	-	-	-	-	-	-
MSTRG.12571	--	protein unc-13 homolog [Prosopis alba]	-	-	-	-	-	-	GO:0009987//cellular process
MSTRG.12572	--	polyprotein (retrotrasposon protein) [Pyrus ussuriensis x Pyrus communis]	-	-	-	-	-	-	-
MSTRG.12573	MODA	PREDICTED: ras-related protein RABE1c-like [Capsicum annuum]	Metabolism;Metabolism;Metabolism;Metabolism	Global and overview maps;Global and overview maps;Carbohydrate metabolism;Energy metabolism	ko01100//Metabolic pathways;ko01200//Carbon metabolism;ko00620//Pyruvate metabolism;ko00710//Carbon fixation in photosynthetic organisms	K00029;K00029;K00029;K00029	GO:0009536//plastid	GO:0000166//nucleotide binding;GO:0004470//malic enzyme activity;GO:0016651//oxidoreductase activity, acting on NAD(P)H;GO:0016831//carboxy-lyase activity;GO:0046914//transition metal ion binding;GO:0046983//protein dimerization activity	GO:0006006//glucose metabolic process;GO:0006631//fatty acid metabolic process;GO:0006996//organelle organization;GO:0043648//dicarboxylic acid metabolic process;GO:0051260//protein homooligomerization;GO:0051603//proteolysis involved in cellular protein catabolic process
MSTRG.12581	--	-	-	-	-	-	-	-	-
MSTRG.12585	--	TLC ATP/ADP transporter [Striga asiatica]	-	-	-	-	GO:0009536//plastid;GO:0031224//intrinsic component of membrane	GO:0032550//purine ribonucleoside binding	GO:0015711//organic anion transport
MSTRG.12587	--	-	-	-	-	-	-	-	-
MSTRG.12622	--	-	-	-	-	-	-	-	-
MSTRG.12625	Os03g0586800	lysine--tRNA ligase, cytoplasmic-like [Olea europaea var. sylvestris] [Olea europaea]	Genetic Information Processing	Translation	ko00970//Aminoacyl-tRNA biosynthesis	K04567	GO:0005911//cell-cell junction;GO:0044444//cytoplasmic part	GO:0004812//aminoacyl-tRNA ligase activity	GO:0006139//nucleobase-containing compound metabolic process;GO:0044249//cellular biosynthetic process;GO:0044267//cellular protein metabolic process;GO:0044281//small molecule metabolic process;GO:0044763//single-organism cellular process;GO:1901576//organic substance biosynthetic process
MSTRG.12630	--	-	-	-	-	-	-	-	-
MSTRG.12631	--	-	-	-	-	-	-	-	-
MSTRG.12671	--	WPP domain-interacting tail-anchored protein 1-like isoform X1 [Olea europaea var. sylvestris] [Olea europaea]	-	-	-	-	-	-	-
MSTRG.12673	FAR1	protein FAR1-RELATED SEQUENCE 5-like [Olea europaea var. sylvestris] [Olea europaea]	-	-	-	-	-	-	-
MSTRG.12676	FAO2	long-chain-alcohol oxidase FAO2-like [Olea europaea var. sylvestris] [Olea europaea]	-	-	-	-	GO:0031970//organelle envelope lumen;GO:0031978//plastid thylakoid lumen	GO:0000166//nucleotide binding;GO:0016614//oxidoreductase activity, acting on CH-OH group of donors;GO:0016776//phosphotransferase activity, phosphate group as acceptor;GO:0016787//hydrolase activity;GO:0032550//purine ribonucleoside binding;GO:0046914//transition metal ion binding	GO:0009132//nucleoside diphosphate metabolic process;GO:0009152//purine ribonucleotide biosynthetic process;GO:0009209//pyrimidine ribonucleoside triphosphate biosynthetic process
MSTRG.12678	KLCR1	protein KINESIN LIGHT CHAIN-RELATED 1-like [Olea europaea var. sylvestris] [Olea europaea]	-	-	-	-	-	-	-
MSTRG.12683	--	-	-	-	-	-	-	-	-
MSTRG.1270	--	-	-	-	-	-	-	-	-
MSTRG.1271	--	-	-	-	-	-	-	-	-
MSTRG.12782	--	probable polygalacturonase isoform X2 [Helianthus annuus]	-	-	-	-	-	-	-
MSTRG.12817	LRK10	rust resistance kinase Lr10-like isoform X1 [Olea europaea var. sylvestris] [Olea europaea]	-	-	-	-	GO:0044464//cell part	GO:0004672//protein kinase activity;GO:0008092//cytoskeletal protein binding;GO:0032550//purine ribonucleoside binding	GO:0006464//cellular protein modification process;GO:0006796//phosphate-containing compound metabolic process
MSTRG.12841	LRK10	rust resistance kinase Lr10-like [Olea europaea var. sylvestris] [Olea europaea]	-	-	-	-	-	GO:0004672//protein kinase activity;GO:0005488//binding	GO:0006468//protein phosphorylation
MSTRG.12856	SWEET3B	bidirectional sugar transporter SWEET3-like isoform X2 [Olea europaea var. sylvestris] [Olea europaea]	-	-	-	-	GO:0016021//integral component of membrane	GO:0015144//carbohydrate transmembrane transporter activity	GO:0008643//carbohydrate transport
MSTRG.1286	BAG5	BAG family molecular chaperone regulator 5, mitochondrial-like [Olea europaea var. sylvestris] [Olea europaea]	-	-	-	-	-	-	GO:0019439//aromatic compound catabolic process;GO:0019752//carboxylic acid metabolic process;GO:1901361//organic cyclic compound catabolic process;GO:1901564//organonitrogen compound metabolic process
MSTRG.12879	--	-	-	-	-	-	-	-	-
MSTRG.12914	--	-	-	-	-	-	-	-	-
MSTRG.12937	--	low-temperature-induced 65 kDa protein [Olea europaea var. sylvestris] [Olea europaea]	-	-	-	-	-	-	-
MSTRG.12962	--	-	-	-	-	-	-	-	-
MSTRG.12970	--	Reverse transcriptase, RNA-dependent DNA polymerase [Corchorus capsularis]	-	-	-	-	-	-	-
MSTRG.12972	--	-	-	-	-	-	-	-	-
MSTRG.12997	--	-	-	-	-	-	-	-	-
MSTRG.12998	--	-	-	-	-	-	-	-	-
MSTRG.12999	--	-	-	-	-	-	-	-	-
MSTRG.13011	--	protein FAR-RED IMPAIRED RESPONSE 1-like [Olea europaea var. sylvestris] [Olea europaea]	-	-	-	-	-	-	-
MSTRG.13012	--	short transmembrane mitochondrial protein 1 [Solanum lycopersicum]	-	-	-	-	-	-	-
MSTRG.13047	--	-	-	-	-	-	-	-	-
MSTRG.13111	--	PREDICTED: formin-like protein 5 isoform X1 [Ipomoea nil]	-	-	-	-	-	-	-
MSTRG.13133	At2g29880	disease resistance protein [Striga asiatica]	-	-	-	-	-	-	-
MSTRG.13156	--	sentrin-specific protease 1-like [Olea europaea var. sylvestris] [Olea europaea]	-	-	-	-	-	-	-
MSTRG.13206	--	-	-	-	-	-	-	-	-
MSTRG.13213	SFH8	phosphatidylinositol/phosphatidylcholine transfer protein SFH6-like isoform X4 [Olea europaea var. sylvestris] [Olea europaea]	-	-	-	-	GO:0016020//membrane;GO:0043231//intracellular membrane-bounded organelle	GO:0005548//phospholipid transporter activity	GO:0008104//protein localization;GO:0051234//establishment of localization
MSTRG.13237	ZIP10	PREDICTED: fe(2+) transport protein 1 [Daucus carota subsp. sativus] [Daucus carota]	-	-	-	-	GO:0031224//intrinsic component of membrane	GO:0016628//oxidoreductase activity, acting on the CH-CH group of donors, NAD or NADP as acceptor;GO:0022890//inorganic cation transmembrane transporter activity	GO:0006829//zinc II ion transport;GO:0009267//cellular response to starvation;GO:0009409//response to cold;GO:0042044//fluid transport;GO:0044710//single-organism metabolic process
MSTRG.13252	GIP	Retrovirus-related Pol polyprotein from transposon TNT 1-94 [Vitis vinifera]	Metabolism;Metabolism	Global and overview maps;Nucleotide metabolism	ko01100//Metabolic pathways;ko00230//Purine metabolism	K01768;K01768	-	-	-
MSTRG.13257	--	-	-	-	-	-	-	-	-
MSTRG.1328	--	-	-	-	-	-	-	-	-
MSTRG.13280	--	-	-	-	-	-	-	-	-
MSTRG.13307	--	-	-	-	-	-	-	-	-
MSTRG.13311	RE1	Cysteine-rich RLK (receptor-like protein kinase) 8 [Dorcoceras hygrometricum]	-	-	-	-	-	-	-
MSTRG.13312	RE1	Cysteine-rich RLK (receptor-like protein kinase) 8 [Dorcoceras hygrometricum]	-	-	-	-	-	-	-
MSTRG.13356	--	-	-	-	-	-	-	-	-
MSTRG.13372	BHLH162	transcription factor bHLH162-like isoform X2 [Olea europaea var. sylvestris] [Olea europaea]	-	-	-	-	-	-	-
MSTRG.13387	--	-	-	-	-	-	-	-	-
MSTRG.1339	--	26S proteasome regulatory subunit 6A-like [Olea europaea var. sylvestris] [Olea europaea]	-	-	-	-	-	GO:0016787//hydrolase activity	-
MSTRG.1340	spas	P-loop containing nucleoside triphosphatehydrolases superfamily protein [Striga asiatica]	-	-	-	-	-	GO:0017111//nucleoside-triphosphatase activity;GO:0097159//organic cyclic compound binding;GO:1901363//heterocyclic compound binding	GO:0009987//cellular process;GO:0043170//macromolecule metabolic process;GO:0044238//primary metabolic process
MSTRG.13461	--	hypothetical protein F0562_011891 [Nyssa sinensis]	-	-	-	-	-	-	-
MSTRG.13491	--	-	-	-	-	-	-	-	-
MSTRG.13535	--	-	-	-	-	-	-	-	-
MSTRG.13539	RAF1.1	rubisco accumulation factor 1.1, chloroplastic-like [Olea europaea var. sylvestris] [Olea europaea]	-	-	-	-	GO:0009532//plastid stroma	-	GO:0005982//starch metabolic process;GO:0005984//disaccharide metabolic process;GO:0009451//RNA modification;GO:0009886//post-embryonic morphogenesis;GO:0009893//positive regulation of metabolic process
MSTRG.1356	--	L10-interacting MYB domain-containing protein-like [Olea europaea var. sylvestris] [Olea europaea]	-	-	-	-	-	-	-
MSTRG.13561	--	-	-	-	-	-	-	-	-
MSTRG.13586	COX15	PREDICTED: cytochrome c oxidase assembly protein COX15-like [Nicotiana tabacum]	Metabolism;Metabolism;Metabolism;Metabolism	Global and overview maps;Global and overview maps;Energy metabolism;Metabolism of cofactors and vitamins	ko01100//Metabolic pathways;ko01110//Biosynthesis of secondary metabolites;ko00190//Oxidative phosphorylation;ko00860//Porphyrin and chlorophyll metabolism	K02259;K02259;K02259;K02259	GO:0019866//organelle inner membrane;GO:0031224//intrinsic component of membrane;GO:0043231//intracellular membrane-bounded organelle	GO:0016491//oxidoreductase activity	GO:0006694//steroid biosynthetic process;GO:0006783//heme biosynthetic process;GO:0016104//triterpenoid biosynthetic process;GO:0065003//macromolecular complex assembly
MSTRG.13592	ZPR4	PREDICTED: protein LITTLE ZIPPER 3-like [Capsicum annuum]	-	-	-	-	GO:0043231//intracellular membrane-bounded organelle	-	GO:0006631//fatty acid metabolic process;GO:0009798//axis specification;GO:0009965//leaf morphogenesis;GO:0010051//xylem and phloem pattern formation;GO:0044092//negative regulation of molecular function;GO:0044248//cellular catabolic process;GO:0048509//regulation of meristem development
MSTRG.1361	--	Ubiquitin [Corchorus olitorius]	-	-	-	-	GO:0043231//intracellular membrane-bounded organelle	-	GO:0006605//protein targeting;GO:0009411//response to UV;GO:0016567//protein ubiquitination;GO:0019941//modification-dependent protein catabolic process
MSTRG.13625	--	WPP domain-interacting tail-anchored protein 1-like isoform X1 [Olea europaea var. sylvestris] [Olea europaea]	-	-	-	-	-	-	-
MSTRG.13626	--	-	-	-	-	-	-	-	-
MSTRG.1363	--	DNA-directed RNA polymerase III subunit rpc3-like, partial [Olea europaea var. sylvestris] [Olea europaea]	Genetic Information Processing	Transcription	ko03020//RNA polymerase	K03023	-	-	-
MSTRG.13658	--	PREDICTED: thylakoid lumenal 15 kDa protein 1, chloroplastic [Beta vulgaris subsp. vulgaris] [Beta vulgaris]	-	-	-	-	GO:0031978//plastid thylakoid lumen;GO:0044434//chloroplast part	GO:0005488//binding	GO:0006090//pyruvate metabolic process;GO:0006633//fatty acid biosynthetic process;GO:0006739//NADP metabolic process;GO:0006779//porphyrin-containing compound biosynthetic process;GO:0006950//response to stress;GO:0009617//response to bacterium;GO:0009893//positive regulation of metabolic process;GO:0016109//tetraterpenoid biosynthetic process
MSTRG.13707	--	-	-	-	-	-	-	-	-
MSTRG.13745	--	methyl-CpG-binding domain-containing protein 5-like [Olea europaea var. sylvestris] [Olea europaea]	-	-	-	-	-	-	-
MSTRG.13752	--	death-associated inhibitor of apoptosis 1-like isoform X2 [Olea europaea var. sylvestris] [Olea europaea]	-	-	-	-	-	GO:0003824//catalytic activity;GO:0046914//transition metal ion binding	-
MSTRG.13846	--	transcription factor bHLH51-like [Pyrus ussuriensis x Pyrus communis]	-	-	-	-	-	-	-
MSTRG.13855	--	protein PLASTID MOVEMENT IMPAIRED 2-like isoform X2 [Olea europaea var. sylvestris] [Olea europaea]	-	-	-	-	-	-	-
MSTRG.13868	--	-	-	-	-	-	-	-	-
MSTRG.13908	--	Zinc finger, CCHC-type protein [Actinidia chinensis var. chinensis] [Actinidia chinensis]	-	-	-	-	-	-	-
MSTRG.13940	--	uncharacterized protein LOC111412421 isoform X1 [Olea europaea var. sylvestris] [Olea europaea]	-	-	-	-	-	-	-
MSTRG.13957	--	lysine-specific demethylase JMJ25-like isoform X2 [Olea europaea var. sylvestris] [Olea europaea]	-	-	-	-	-	-	-
MSTRG.1399	UBI11	Ubiquitin [Corchorus olitorius]	-	-	-	-	GO:0043231//intracellular membrane-bounded organelle	-	GO:0006605//protein targeting;GO:0009411//response to UV;GO:0016567//protein ubiquitination;GO:0019941//modification-dependent protein catabolic process
MSTRG.13993	--	-	-	-	-	-	-	-	-
MSTRG.14046	--	zinc finger MYM-type protein 1-like [Olea europaea var. sylvestris] [Olea europaea]	-	-	-	-	-	-	-
MSTRG.14070	--	DNA-directed DNA polymerase [Handroanthus impetiginosus]	-	-	-	-	-	-	-
MSTRG.14073	--	WPP domain-interacting tail-anchored protein 1-like isoform X1 [Olea europaea var. sylvestris] [Olea europaea]	-	-	-	-	-	-	-
MSTRG.14077	--	-	-	-	-	-	-	-	-
MSTRG.14114	--	ubiquitin carboxyl-terminal hydrolase 25 isoform X3 [Cucumis melo var. makuwa] [Cucumis melo]	-	-	-	-	-	-	-
MSTRG.14116	--	DNA-directed DNA polymerase [Handroanthus impetiginosus]	-	-	-	-	-	-	-
MSTRG.14122	--	-	-	-	-	-	-	-	-
MSTRG.14128	LRK10	LEAF RUST 10 DISEASE-RESISTANCE LOCUS RECEPTOR-LIKE PROTEIN KINASE-like 2.4 [Olea europaea var. sylvestris] [Olea europaea]	-	-	-	-	-	GO:0001871//pattern binding;GO:0004674//protein serine/threonine kinase activity;GO:0032550//purine ribonucleoside binding	GO:0006464//cellular protein modification process;GO:0006796//phosphate-containing compound metabolic process
MSTRG.1417	--	uncharacterized protein LOC111366908 [Olea europaea var. sylvestris] [Olea europaea]	-	-	-	-	-	-	-
MSTRG.14187	--	-	-	-	-	-	-	-	-
MSTRG.14190	--	-	-	-	-	-	-	-	-
MSTRG.14191	--	cytochrome b6-f complex iron-sulfur subunit 2, chloroplastic-like [Olea europaea var. sylvestris] [Olea europaea]	-	-	-	-	-	-	-
MSTRG.14202	GLCAT14A	beta-glucuronosyltransferase GlcAT14B-like isoform X2 [Olea europaea var. sylvestris] [Olea europaea]	-	-	-	-	GO:0031224//intrinsic component of membrane	GO:0008194//UDP-glycosyltransferase activity	GO:0044711//single-organism biosynthetic process
MSTRG.14221	--	-	-	-	-	-	-	-	-
MSTRG.14228	--	uncharacterized protein LOC114261204 isoform X4 [Camellia sinensis]	-	-	-	-	-	-	-
MSTRG.14229	--	hypothetical protein CDL12_12252 [Handroanthus impetiginosus]	-	-	-	-	-	-	-
MSTRG.14240	--	cold-shock DNA-binding domain [Fraxinus mandshurica]	-	-	-	-	-	GO:0005488//binding;GO:0016491//oxidoreductase activity	GO:0044255//cellular lipid metabolic process
MSTRG.14254	--	Cysteine-rich transmembrane CYSTM domain containing protein [Parasponia andersonii]	-	-	-	-	-	-	-
MSTRG.14255	--	Cysteine-rich transmembrane CYSTM domain containing protein [Parasponia andersonii]	-	-	-	-	-	-	-
MSTRG.14281	--	-	-	-	-	-	-	-	-
MSTRG.1429	--	Zinc finger, RING/FYVE/PHD-type [Corchorus olitorius]	-	-	-	-	GO:0009526//plastid envelope	GO:0003824//catalytic activity;GO:0046914//transition metal ion binding	GO:0006996//organelle organization;GO:0032446//protein modification by small protein conjugation
MSTRG.14293	--	HBS1-like protein isoform X6 [Olea europaea var. sylvestris] [Olea europaea]	Genetic Information Processing	Translation	ko03015//mRNA surveillance pathway	K14416	-	-	-
MSTRG.14301	Mettl23	methyltransferase-like protein 23 [Olea europaea var. sylvestris] [Olea europaea]	-	-	-	-	-	GO:0016741//transferase activity, transferring one-carbon groups	GO:0008152//metabolic process
MSTRG.14313	PIX7	probable serine/threonine-protein kinase PIX7 isoform X2 [Olea europaea var. sylvestris] [Olea europaea]	-	-	-	-	GO:0016020//membrane	GO:0004672//protein kinase activity;GO:0005488//binding	GO:0006464//cellular protein modification process;GO:0016310//phosphorylation
MSTRG.14322	--	Transposon Ty3-I Gag-Pol polyprotein [Gossypium australe]	-	-	-	-	-	-	-
MSTRG.14324	--	-	-	-	-	-	-	-	-
MSTRG.14367	LTI6B	Stress responsive protein [Handroanthus impetiginosus]	-	-	-	-	GO:0031224//intrinsic component of membrane	-	GO:0001101//response to acid chemical;GO:0006090//pyruvate metabolic process;GO:0006972//hyperosmotic response;GO:0006996//organelle organization;GO:0010038//response to metal ion;GO:0042044//fluid transport
MSTRG.14398	--	pheophytinase, chloroplastic-like isoform X3 [Olea europaea var. sylvestris] [Olea europaea]	-	-	-	-	-	-	-
MSTRG.14424	--	-	-	-	-	-	-	-	-
MSTRG.14430	--	extensin [Selaginella moellendorffii]	-	-	-	-	-	-	GO:0071555//cell wall organization
MSTRG.1444	rps5	30S ribosomal protein S5, chloroplastic [Olea europaea var. sylvestris] [Olea europaea]	Genetic Information Processing	Translation	ko03010//Ribosome	K02988	GO:0009532//plastid stroma;GO:0031976//plastid thylakoid;GO:0044391//ribosomal subunit;GO:0044434//chloroplast part	GO:0003723//RNA binding;GO:0005198//structural molecule activity	GO:0006605//protein targeting;GO:0009617//response to bacterium;GO:0010467//gene expression
MSTRG.14443	--	histidine-rich glycoprotein-like isoform X1 [Olea europaea var. sylvestris] [Olea europaea]	-	-	-	-	-	-	-
MSTRG.14492	--	E3 ubiquitin-protein ligase BRE1-like 1 [Morus notabilis]	-	-	-	-	-	-	-
MSTRG.145	--	dehydrin DHN1-like [Olea europaea var. sylvestris] [Olea europaea]	-	-	-	-	GO:0016020//membrane;GO:0043231//intracellular membrane-bounded organelle;GO:0044444//cytoplasmic part	-	GO:0009409//response to cold;GO:0009414//response to water deprivation;GO:0043200//response to amino acid
MSTRG.14517	--	-	-	-	-	-	-	-	-
MSTRG.14529	A1	vestitone reductase-like [Olea europaea var. sylvestris] [Olea europaea]	-	-	-	-	-	GO:0016491//oxidoreductase activity;GO:0048037//cofactor binding	GO:0008152//metabolic process
MSTRG.14533	--	DNA-directed RNA polymerase 1B, mitochondrial-like [Olea europaea var. sylvestris] [Olea europaea]	-	-	-	-	-	-	-
MSTRG.1458	--	-	-	-	-	-	-	-	-
MSTRG.14589	HIPP39	Copper chaperone [Handroanthus impetiginosus]	-	-	-	-	-	GO:0043169//cation binding	-
MSTRG.14608	--	Succinate dehydrogenase [Actinidia chinensis var. chinensis] [Actinidia chinensis]	-	-	-	-	-	-	-
MSTRG.14618	EIL1	Protein ETHYLENE INSENSITIVE 3 [Morus notabilis]	Environmental Information Processing;Environmental Information Processing	Signal transduction;Signal transduction	ko04075//Plant hormone signal transduction;ko04016//MAPK signaling pathway - plant	K14514;K14514	GO:0043231//intracellular membrane-bounded organelle	GO:0001071//nucleic acid binding transcription factor activity;GO:0003676//nucleic acid binding	GO:0000160//phosphorelay signal transduction system;GO:0000302//response to reactive oxygen species;GO:0006605//protein targeting;GO:0006952//defense response;GO:0006972//hyperosmotic response;GO:0009620//response to fungus;GO:0009755//hormone-mediated signaling pathway;GO:0009863//salicylic acid mediated signaling pathway;GO:0010039//response to iron ion;GO:0010468//regulation of gene expression…
MSTRG.14637	--	NC domain-containing family protein [Trifolium pratense]	-	-	-	-	-	-	GO:0007165//signal transduction;GO:0010087//phloem or xylem histogenesis;GO:0044260//cellular macromolecule metabolic process
MSTRG.14675	--	Plant transposase [Cucumis melo var. makuwa] [Cucumis melo]	-	-	-	-	-	-	-
MSTRG.14712	--	cytochrome-c oxidase [Spatholobus suberectus]	-	-	-	-	GO:0044455//mitochondrial membrane part	GO:0009055//electron carrier activity;GO:0060089//molecular transducer activity	GO:0006605//protein targeting;GO:0015992//proton transport
MSTRG.14740	--	DNA-directed DNA polymerase [Handroanthus impetiginosus]	-	-	-	-	-	-	-
MSTRG.14792	FRS5	protein FAR1-RELATED SEQUENCE 5-like [Olea europaea var. sylvestris] [Olea europaea]	-	-	-	-	-	-	-
MSTRG.14794	--	-	-	-	-	-	-	-	-
MSTRG.14843	--	uncharacterized protein LOC111412696 [Olea europaea var. sylvestris] [Olea europaea]	-	-	-	-	-	-	-
MSTRG.14845	SCPL42	Serine carboxypeptidases (lysosomal cathepsin A) [Handroanthus impetiginosus]	-	-	-	-	-	-	-
MSTRG.1490	--	-	-	-	-	-	-	-	-
MSTRG.14901	PAO3	probable polyamine oxidase 2 [Olea europaea var. sylvestris] [Olea europaea]	Metabolism;Metabolism;Metabolism	Global and overview maps;Amino acid metabolism;Metabolism of other amino acids	ko01100//Metabolic pathways;ko00330//Arginine and proline metabolism;ko00410//beta-Alanine metabolism	K17839;K17839;K17839	GO:0042579//microbody	GO:0016647//oxidoreductase activity, acting on the CH-NH group of donors, oxygen as acceptor	GO:0001101//response to acid chemical;GO:0006575//cellular modified amino acid metabolic process;GO:0006598//polyamine catabolic process;GO:0006950//response to stress;GO:0009699//phenylpropanoid biosynthetic process
MSTRG.14906	--	-	-	-	-	-	-	-	-
MSTRG.14937	snrpe	Small nuclear ribonucleoprotein E [Spatholobus suberectus]	Genetic Information Processing	Transcription	ko03040//Spliceosome	K11097	-	-	-
MSTRG.14984	--	-	-	-	-	-	-	-	-
MSTRG.14988	--	-	-	-	-	-	-	-	-
MSTRG.15025	--	-	-	-	-	-	-	-	-
MSTRG.15065	--	peptidyl-prolyl cis-trans isomerases [Striga asiatica]	-	-	-	-	-	-	-
MSTRG.15086	RFS4	stachyose synthase [Populus trichocarpa]	Metabolism;Metabolism	Global and overview maps;Carbohydrate metabolism	ko01100//Metabolic pathways;ko00052//Galactose metabolism	K06611;K06611	GO:0009536//plastid;GO:0016020//membrane	GO:0008378//galactosyltransferase activity;GO:0016772//transferase activity, transferring phosphorus-containing groups	GO:0001101//response to acid chemical;GO:0005985//sucrose metabolic process;GO:0006950//response to stress;GO:0010325//raffinose family oligosaccharide biosynthetic process;GO:0019406//hexitol biosynthetic process
MSTRG.15091	--	INO80 complex subunit B like [Actinidia chinensis var. chinensis] [Actinidia chinensis]	-	-	-	-	GO:0033202//DNA helicase complex	-	GO:0010468//regulation of gene expression
MSTRG.1514	FAH1	dihydroceramide fatty acyl 2-hydroxylase FAH1-like isoform X1 [Coffea arabica]	-	-	-	-	-	-	-
MSTRG.15156	--	-	-	-	-	-	-	-	-
MSTRG.15160	--	-	-	-	-	-	-	-	-
MSTRG.15170	--	Polyubiquitin 3, partial [Mucuna pruriens]	-	-	-	-	GO:0043231//intracellular membrane-bounded organelle;GO:0044444//cytoplasmic part	-	-
MSTRG.15182	--	uncharacterized protein LOC111412410 [Olea europaea var. sylvestris] [Olea europaea]	-	-	-	-	-	-	-
MSTRG.15199	At5g51130	probable RNA methyltransferase At5g51130 isoform X1 [Olea europaea var. sylvestris] [Olea europaea]	-	-	-	-	-	GO:0016740//transferase activity	GO:0000338//protein deneddylation;GO:0006355//regulation of transcription, DNA-templated;GO:0009639//response to red or far red light;GO:0016570//histone modification;GO:0032446//protein modification by small protein conjugation
MSTRG.152	CYCD2-2	cyclin-D4-1-like [Olea europaea var. sylvestris] [Olea europaea]	-	-	-	-	GO:0043231//intracellular membrane-bounded organelle	GO:0005488//binding;GO:0019887//protein kinase regulator activity	GO:0000079//regulation of cyclin-dependent protein serine/threonine kinase activity;GO:0010087//phloem or xylem histogenesis;GO:0010374//stomatal complex development;GO:0034285//response to disaccharide;GO:0044786//cell cycle DNA replication
MSTRG.15236	--	vacuolar-sorting receptor 1-like isoform X1 [Gossypium australe]	-	-	-	-	-	-	-
MSTRG.15237	--	-	-	-	-	-	-	-	-
MSTRG.1524	--	-	-	-	-	-	-	-	-
MSTRG.15264	--	-	-	-	-	-	-	-	-
MSTRG.15273	UBI1	Mitochondrial/chloroplast ribosomal protein S19 [Handroanthus impetiginosus]	Genetic Information Processing	Translation	ko03010//Ribosome	K02977	GO:0005911//cell-cell junction;GO:0015935//small ribosomal subunit;GO:0016020//membrane;GO:0043231//intracellular membrane-bounded organelle	GO:0005198//structural molecule activity;GO:0046914//transition metal ion binding	GO:0006801//superoxide metabolic process;GO:0009117//nucleotide metabolic process;GO:0009664//plant-type cell wall organization;GO:0010383//cell wall polysaccharide metabolic process;GO:0016458//gene silencing;GO:0016567//protein ubiquitination;GO:0019941//modification-dependent protein catabolic process;GO:0034968//histone lysine methylation
MSTRG.15323	--	CACTA en-spm transposon protein [Cucumis melo var. makuwa] [Cucumis melo]	-	-	-	-	-	-	-
MSTRG.15342	--	uncharacterized protein LOC111370652 isoform X2 [Olea europaea var. sylvestris] [Olea europaea]	-	-	-	-	-	-	-
MSTRG.15352	--	acid beta-fructofuranosidase-like [Olea europaea var. sylvestris] [Olea europaea]	Metabolism;Metabolism;Metabolism;Metabolism	Global and overview maps;Global and overview maps;Carbohydrate metabolism;Carbohydrate metabolism	ko01100//Metabolic pathways;ko01110//Biosynthesis of secondary metabolites;ko00500//Starch and sucrose metabolism;ko00052//Galactose metabolism	K01193;K01193;K01193;K01193	-	-	-
MSTRG.15379	--	uncharacterized protein LOC111406185 [Olea europaea var. sylvestris] [Olea europaea]	-	-	-	-	-	-	-
MSTRG.1539	SSRP1	PREDICTED: FACT complex subunit SSRP1-like [Gossypium hirsutum]	-	-	-	-	-	-	-
MSTRG.15422	--	Ulp1 protease family, C-terminal catalytic domain containing protein [Trema orientale]	-	-	-	-	-	-	-
MSTRG.15464	--	-	-	-	-	-	-	-	-
MSTRG.15474	--	reticulon-like protein B11 [Olea europaea var. sylvestris] [Olea europaea]	-	-	-	-	-	-	-
MSTRG.15481	--	nuclear fusion defective 6 [Striga asiatica]	-	-	-	-	GO:0043231//intracellular membrane-bounded organelle	-	GO:0006221//pyrimidine nucleotide biosynthetic process
MSTRG.1549	--	-	-	-	-	-	-	-	-
MSTRG.15490	RPS29A	PREDICTED: 40S ribosomal protein S29-like [Juglans regia]	Genetic Information Processing	Translation	ko03010//Ribosome	K02980	GO:0044391//ribosomal subunit	GO:0005198//structural molecule activity;GO:0043169//cation binding	GO:0010467//gene expression
MSTRG.15504	--	-	-	-	-	-	-	-	-
MSTRG.15523	--	-	-	-	-	-	-	-	-
MSTRG.15536	--	acyl-lipid (9-3)-desaturase [Sesamum indicum]	-	-	-	-	GO:0016020//membrane	GO:0016491//oxidoreductase activity;GO:0046872//metal ion binding	GO:0044255//cellular lipid metabolic process
MSTRG.15553	--	-	-	-	-	-	-	-	-
MSTRG.15557	--	-	-	-	-	-	-	-	-
MSTRG.15587	--	zinc finger MYM-type protein 1-like [Olea europaea var. sylvestris] [Olea europaea]	-	-	-	-	-	-	-
MSTRG.1560	SNL1	paired amphipathic helix protein Sin3-like 2 [Olea europaea var. sylvestris] [Olea europaea]	-	-	-	-	-	-	-
MSTRG.15607	--	-	-	-	-	-	-	-	-
MSTRG.15620	At3g18960	B3 domain-containing protein At4g01580-like [Olea europaea var. sylvestris] [Olea europaea]	-	-	-	-	-	-	-
MSTRG.15625	--	-	-	-	-	-	-	-	-
MSTRG.15639	--	FMN-dependent NADH-azoreductase [Actinidia chinensis var. chinensis] [Actinidia chinensis]	-	-	-	-	-	-	-
MSTRG.15652	--	two-component response regulator ARR18-like isoform X1 [Olea europaea var. sylvestris] [Olea europaea]	-	-	-	-	-	-	-
MSTRG.1567	--	Dipeptidase [Actinidia chinensis var. chinensis] [Actinidia chinensis]	-	-	-	-	-	-	GO:0001708//cell fate specification;GO:0006342//chromatin silencing;GO:0034968//histone lysine methylation;GO:0048580//regulation of post-embryonic development;GO:0051052//regulation of DNA metabolic process;GO:1901990//regulation of mitotic cell cycle phase transition;GO:1902410//mitotic cytokinetic process
MSTRG.15671	--	Retrovirus-related Pol polyprotein from transposon TNT 1-94 [Vitis vinifera]	-	-	-	-	-	-	-
MSTRG.1568	--	uncharacterized protein LOC105177171 isoform X1 [Sesamum indicum]	-	-	-	-	-	-	-
MSTRG.15698	--	-	-	-	-	-	-	-	-
MSTRG.15700	TAX1	signaling peptide TAXIMIN 1-like [Malus domestica]	-	-	-	-	-	-	-
MSTRG.15712	--	-	-	-	-	-	-	-	-
MSTRG.15725	--	-	-	-	-	-	-	-	-
MSTRG.15727	SAPK2	cell division control protein 48 homolog E [Medicago truncatula]	Genetic Information Processing	Folding, sorting and degradation	ko04141//Protein processing in endoplasmic reticulum	K13525	GO:0043231//intracellular membrane-bounded organelle	GO:0004672//protein kinase activity;GO:0032550//purine ribonucleoside binding	GO:0006464//cellular protein modification process;GO:0006796//phosphate-containing compound metabolic process;GO:0006950//response to stress;GO:0009755//hormone-mediated signaling pathway
MSTRG.15738	--	protein TIFY 5A-like [Olea europaea var. sylvestris] [Olea europaea]	-	-	-	-	-	GO:0005488//binding	GO:0001101//response to acid chemical;GO:0006950//response to stress;GO:0009725//response to hormone;GO:0044237//cellular metabolic process;GO:0044763//single-organism cellular process;GO:0050794//regulation of cellular process;GO:0071704//organic substance metabolic process
MSTRG.15752	--	uncharacterized protein LOC111371737 isoform X1 [Olea europaea var. sylvestris] [Olea europaea]	-	-	-	-	-	-	-
MSTRG.15771	--	uncharacterized protein LOC111371171 [Olea europaea var. sylvestris] [Olea europaea]	-	-	-	-	-	-	-
MSTRG.158	--	Retrovirus-related Pol polyprotein from transposon TNT 1-94 [Cucumis melo var. makuwa] [Cucumis melo]	-	-	-	-	-	-	-
MSTRG.1581	CNGC14	cyclic nucleotide-gated ion channel 18 [Olea europaea var. sylvestris] [Olea europaea]	Organismal Systems	Environmental adaptation	ko04626//Plant-pathogen interaction	K05391	GO:0005886//plasma membrane	GO:0000166//nucleotide binding	GO:0000904//cell morphogenesis involved in differentiation;GO:0003006//developmental process involved in reproduction;GO:0006811//ion transport;GO:0006875//cellular metal ion homeostasis;GO:0009664//plant-type cell wall organization;GO:0009746//response to hexose
MSTRG.15822	--	endoribonuclease Dicer homolog 3a [Olea europaea var. sylvestris] [Olea europaea]	-	-	-	-	GO:0031090//organelle membrane	-	-
MSTRG.15823	MOD1	enoyl-[acyl-carrier-protein] reductase [NADH], chloroplastic-like [Olea europaea var. sylvestris] [Olea europaea]	Metabolism;Metabolism;Metabolism;Metabolism;Metabolism	Global and overview maps;Global and overview maps;Global and overview maps;Lipid metabolism;Metabolism of cofactors and vitamins	ko01100//Metabolic pathways;ko01110//Biosynthesis of secondary metabolites;ko01212//Fatty acid metabolism;ko00061//Fatty acid biosynthesis;ko00780//Biotin metabolism	K00208;K00208;K00208;K00208;K00208	GO:0009536//plastid	-	GO:0006629//lipid metabolic process;GO:0044237//cellular metabolic process;GO:0044281//small molecule metabolic process
MSTRG.15824	--	protein FAR1-RELATED SEQUENCE 3 isoform X1 [Sesamum indicum]	-	-	-	-	-	-	-
MSTRG.15825	DJ1B	SEC12-like protein 2 [Olea europaea var. sylvestris] [Olea europaea]	Genetic Information Processing	Folding, sorting and degradation	ko04141//Protein processing in endoplasmic reticulum	K14003	-	GO:0003824//catalytic activity	-
MSTRG.15831	--	-	-	-	-	-	-	-	-
MSTRG.15834	--	-	-	-	-	-	-	-	-
MSTRG.15837	--	disease resistance protein RGA2-like [Olea europaea var. sylvestris] [Olea europaea]	-	-	-	-	-	-	-
MSTRG.15885	ARG7	auxin-responsive protein SAUR21-like [Olea europaea var. sylvestris] [Olea europaea]	Environmental Information Processing	Signal transduction	ko04075//Plant hormone signal transduction	K14488	-	-	-
MSTRG.15890	--	protein CHROMATIN REMODELING 20-like [Olea europaea var. sylvestris] [Olea europaea]	-	-	-	-	-	-	-
MSTRG.15910	--	-	-	-	-	-	-	-	-
MSTRG.15938	--	Laccase-6 [Hibiscus syriacus]	-	-	-	-	-	-	-
MSTRG.15944	--	protein ALP1-like [Olea europaea var. sylvestris] [Olea europaea]	-	-	-	-	-	-	-
MSTRG.15945	--	pyrophosphate-energized vacuolar membrane proton pump-like [Olea europaea var. sylvestris] [Olea europaea]	-	-	-	-	-	-	-
MSTRG.15961	--	protein ALP1-like [Olea europaea var. sylvestris] [Olea europaea]	-	-	-	-	-	-	-
MSTRG.1598	PMI1	mannose-6-phosphate isomerase 1-like [Olea europaea var. sylvestris] [Olea europaea]	Metabolism;Metabolism;Metabolism;Metabolism	Global and overview maps;Global and overview maps;Carbohydrate metabolism;Carbohydrate metabolism	ko01100//Metabolic pathways;ko01110//Biosynthesis of secondary metabolites;ko00520//Amino sugar and nucleotide sugar metabolism;ko00051//Fructose and mannose metabolism	K01809;K01809;K01809;K01809	GO:0044424//intracellular part	GO:0016861//intramolecular oxidoreductase activity, interconverting aldoses and ketoses;GO:0046914//transition metal ion binding	GO:0001101//response to acid chemical;GO:0003006//developmental process involved in reproduction;GO:0009226//nucleotide-sugar biosynthetic process;GO:0009314//response to radiation;GO:0010038//response to metal ion
MSTRG.15985	--	-	-	-	-	-	-	-	-
MSTRG.15986	--	Actin-related protein [Corchorus olitorius]	-	-	-	-	-	-	-
MSTRG.15990	--	Transposon TX1 uncharacterized 149 kDa protein [Vitis vinifera]	-	-	-	-	-	-	-
MSTRG.16020	--	Increased DNA methylation like [Actinidia chinensis var. chinensis] [Actinidia chinensis]	-	-	-	-	-	-	-
MSTRG.16024	--	-	-	-	-	-	-	-	-
MSTRG.16033	--	-	-	-	-	-	-	-	-
MSTRG.16038	--	Protein phosphatase 2C isoform gamma [Zea mays]	-	-	-	-	-	-	-
MSTRG.1604	PDF1B	Peptide deformylase 1B, chloroplastic/mitochondrial [Vitis vinifera]	-	-	-	-	GO:0009532//plastid stroma	GO:0016811//hydrolase activity, acting on carbon-nitrogen (but not peptide) bonds, in linear amides;GO:0043169//cation binding	GO:0006090//pyruvate metabolic process;GO:0009668//plastid membrane organization;GO:0010467//gene expression
MSTRG.16041	--	LOW QUALITY PROTEIN: DDB1- and CUL4-associated factor homolog 1 [Olea europaea var. sylvestris] [Olea europaea]	-	-	-	-	-	-	-
MSTRG.16046	--	coronatine-insensitive protein 1-like [Olea europaea var. sylvestris] [Olea europaea]	Environmental Information Processing	Signal transduction	ko04075//Plant hormone signal transduction	K13463	GO:0031461//cullin-RING ubiquitin ligase complex	GO:0005488//binding	GO:0001101//response to acid chemical;GO:0006952//defense response;GO:0009611//response to wounding;GO:0009617//response to bacterium;GO:0009620//response to fungus;GO:0009639//response to red or far red light;GO:0009755//hormone-mediated signaling pathway;GO:0009886//post-embryonic morphogenesis;GO:0043161//proteasome-mediated ubiquitin-dependent protein catabolic process;GO:0048437//floral orga…
MSTRG.16048	--	-	-	-	-	-	-	-	-
MSTRG.16051	--	-	-	-	-	-	-	-	-
MSTRG.16053	--	-	-	-	-	-	-	-	-
MSTRG.16054	--	-	-	-	-	-	-	-	-
MSTRG.16056	--	replication protein A 70 kDa DNA-binding subunit D-like isoform X1 [Olea europaea var. sylvestris] [Olea europaea]	-	-	-	-	-	-	-
MSTRG.16058	--	envelope-like protein, partial [Trifolium pratense]	-	-	-	-	-	-	-
MSTRG.16060	--	-	-	-	-	-	-	-	-
MSTRG.16072	--	-	-	-	-	-	-	-	-
MSTRG.16080	--	PREDICTED: transmembrane protein 128 [Vitis vinifera]	-	-	-	-	-	-	-
MSTRG.16082	--	TANK-binding kinase 1-binding protein like [Actinidia chinensis var. chinensis] [Actinidia chinensis]	-	-	-	-	-	-	-
MSTRG.16084	--	-	-	-	-	-	-	-	-
MSTRG.16090	RNJ	PREDICTED: ribonuclease J-like isoform X1 [Gossypium arboreum]	-	-	-	-	-	-	-
MSTRG.16107	--	-	-	-	-	-	-	-	-
MSTRG.16108	--	uncharacterized protein LOC111397240 [Olea europaea var. sylvestris] [Olea europaea]	-	-	-	-	-	-	-
MSTRG.16140	--	fasciclin-like arabinogalactan protein 7 [Olea europaea var. sylvestris] [Olea europaea]	-	-	-	-	-	-	-
MSTRG.16144	--	-	-	-	-	-	-	-	-
MSTRG.16145	--	-	-	-	-	-	-	-	-
MSTRG.16153	--	uncharacterized protein LOC111387002 isoform X1 [Olea europaea var. sylvestris] [Olea europaea]	-	-	-	-	-	-	-
MSTRG.16175	RBL20	aspartic proteinase-like protein 2 isoform X2 [Olea europaea var. sylvestris] [Olea europaea]	-	-	-	-	GO:0031224//intrinsic component of membrane;GO:0044464//cell part	GO:0004175//endopeptidase activity	GO:0000160//phosphorelay signal transduction system;GO:0000302//response to reactive oxygen species;GO:0006281//DNA repair;GO:0006498//N-terminal protein lipidation;GO:0006625//protein targeting to peroxisome;GO:0009062//fatty acid catabolic process;GO:0009648//photoperiodism;GO:0016265//death;GO:0019941//modification-dependent protein catabolic process;GO:0030001//metal ion transport;GO:0048193/…
MSTRG.16180	RPL11	60S ribosomal protein l11-like [Trifolium pratense]	Genetic Information Processing	Translation	ko03010//Ribosome	K02868	GO:0015934//large ribosomal subunit;GO:0043231//intracellular membrane-bounded organelle	-	GO:0009451//RNA modification;GO:0010467//gene expression
MSTRG.16184	--	DNA-directed DNA polymerase [Handroanthus impetiginosus]	-	-	-	-	-	-	-
MSTRG.16185	--	-	-	-	-	-	-	-	-
MSTRG.16186	--	cysteine-rich and transmembrane domain-containing protein WIH2-like isoform X1 [Olea europaea var. sylvestris] [Olea europaea]	-	-	-	-	-	-	-
MSTRG.16198	--	-	-	-	-	-	-	-	-
MSTRG.16199	At5g05010	coatomer subunit delta-2-like [Sesamum indicum]	-	-	-	-	GO:0005911//cell-cell junction;GO:0030119//AP-type membrane coat adaptor complex;GO:0030120//vesicle coat;GO:0030660//Golgi-associated vesicle membrane	-	GO:0006498//N-terminal protein lipidation;GO:0015031//protein transport;GO:0048193//Golgi vesicle transport
MSTRG.16202	--	-	-	-	-	-	-	-	-
MSTRG.16207	--	MADS-box protein SOC1 isoform A [Glycine soja]	-	-	-	-	-	-	-
MSTRG.16222	--	-	-	-	-	-	-	-	-
MSTRG.16225	--	Acyl transferase/acyl hydrolase/lysophospholipase [Vigna unguiculata]	-	-	-	-	-	-	-
MSTRG.16239	--	Plant transposase [Cucumis melo var. makuwa] [Cucumis melo]	-	-	-	-	-	-	-
MSTRG.16246	grwd1	glutamate-rich WD repeat-containing protein 1 [Olea europaea var. sylvestris] [Olea europaea]	-	-	-	-	GO:0031461//cullin-RING ubiquitin ligase complex;GO:0043231//intracellular membrane-bounded organelle	GO:0016740//transferase activity	GO:0016570//histone modification
MSTRG.16251	--	-	-	-	-	-	-	-	-
MSTRG.16258	--	-	-	-	-	-	-	-	-
MSTRG.16261	--	IQ domain-containing protein IQM1-like isoform X1 [Olea europaea var. sylvestris] [Olea europaea]	-	-	-	-	-	-	-
MSTRG.16289	At2g05830	methylthioribose-1-phosphate isomerase [Olea europaea var. sylvestris] [Olea europaea]	Metabolism;Metabolism	Global and overview maps;Amino acid metabolism	ko01100//Metabolic pathways;ko00270//Cysteine and methionine metabolism	K08963;K08963	GO:0044424//intracellular part	GO:0016301//kinase activity;GO:0016853//isomerase activity	GO:0006139//nucleobase-containing compound metabolic process;GO:0010467//gene expression;GO:0034645//cellular macromolecule biosynthetic process;GO:0044262//cellular carbohydrate metabolic process;GO:0071267//L-methionine salvage
MSTRG.16290	SKIP16	(S)-coclaurine N-methyltransferase-like [Olea europaea var. sylvestris] [Olea europaea]	-	-	-	-	-	-	-
MSTRG.16293	--	probable membrane-associated kinase regulator 2 [Olea europaea var. sylvestris] [Olea europaea]	-	-	-	-	-	-	-
MSTRG.1630	atp23	mitochondrial inner membrane protease atp23-like [Olea europaea var. sylvestris] [Olea europaea]	-	-	-	-	GO:0009536//plastid	GO:0016787//hydrolase activity	GO:0019538//protein metabolic process
MSTRG.1639	--	transmembrane protein 230 [Eutrema salsugineum]	-	-	-	-	-	-	-
MSTRG.16396	--	DNA-directed RNA polymerase III subunit RPC7-like [Olea europaea var. sylvestris] [Olea europaea]	Genetic Information Processing	Transcription	ko03020//RNA polymerase	K03024	-	-	-
MSTRG.16400	--	STE20-like serine/threonine-protein kinase [Actinidia chinensis var. chinensis] [Actinidia chinensis]	-	-	-	-	GO:0043231//intracellular membrane-bounded organelle	-	GO:0000302//response to reactive oxygen species;GO:0009642//response to light intensity;GO:0044267//cellular protein metabolic process
MSTRG.16402	--	-	-	-	-	-	-	-	-
MSTRG.16407	--	-	-	-	-	-	-	-	-
MSTRG.16411	--	-	-	-	-	-	-	-	-
MSTRG.16413	--	-	-	-	-	-	-	-	-
MSTRG.16418	--	probable membrane-associated kinase regulator 2 [Olea europaea var. sylvestris] [Olea europaea]	-	-	-	-	-	-	-
MSTRG.16421	--	Hydroxyproline-rich glycoprotein family protein [Dorcoceras hygrometricum]	-	-	-	-	-	-	-
MSTRG.16425	PRIN2	protein PLASTID REDOX INSENSITIVE 2, chloroplastic-like [Olea europaea var. sylvestris] [Olea europaea]	-	-	-	-	-	-	GO:0008152//metabolic process
MSTRG.16487	MOD1	enoyl-[acyl-carrier-protein] reductase [NADH], chloroplastic-like [Olea europaea var. sylvestris] [Olea europaea]	Metabolism;Metabolism;Metabolism;Metabolism;Metabolism	Global and overview maps;Global and overview maps;Global and overview maps;Lipid metabolism;Metabolism of cofactors and vitamins	ko01100//Metabolic pathways;ko01110//Biosynthesis of secondary metabolites;ko01212//Fatty acid metabolism;ko00061//Fatty acid biosynthesis;ko00780//Biotin metabolism	K00208;K00208;K00208;K00208;K00208	GO:0044435//plastid part	GO:0016491//oxidoreductase activity	GO:0006631//fatty acid metabolic process;GO:0008610//lipid biosynthetic process;GO:0044283//small molecule biosynthetic process
MSTRG.16502	--	Glucan synthase-like 10 isoform 2 [Theobroma cacao]	-	-	-	-	GO:0031224//intrinsic component of membrane	GO:0035251//UDP-glucosyltransferase activity	GO:0006074//(1->3)-beta-D-glucan metabolic process;GO:0022604//regulation of cell morphogenesis
MSTRG.16543	--	-	-	-	-	-	-	-	-
MSTRG.16559	--	Retrovirus-related Pol polyprotein from transposon RE1 [Vitis vinifera]	-	-	-	-	-	GO:0003824//catalytic activity	-
MSTRG.16565	--	-	-	-	-	-	-	-	-
MSTRG.16568	S1FA1	DNA-binding protein S1FA [Morus notabilis]	-	-	-	-	GO:0043231//intracellular membrane-bounded organelle	GO:0003676//nucleic acid binding	GO:0010468//regulation of gene expression;GO:0034645//cellular macromolecule biosynthetic process
MSTRG.16586	--	PREDICTED: claspin-like [Nicotiana tabacum]	-	-	-	-	-	-	-
MSTRG.16597	--	-	-	-	-	-	-	-	-
MSTRG.16609	OST4A	oligosaccaryltransferase [Medicago truncatula]	-	-	-	-	GO:0009536//plastid;GO:0031090//organelle membrane;GO:0031224//intrinsic component of membrane	GO:0003824//catalytic activity	-
MSTRG.16646	--	Fibropellin-1 like [Actinidia chinensis var. chinensis] [Actinidia chinensis]	-	-	-	-	-	-	-
MSTRG.16659	MEX1	maltose excess protein 1-like, chloroplastic isoform X3 [Olea europaea var. sylvestris] [Olea europaea]	-	-	-	-	GO:0009528//plastid inner membrane	GO:0015154//disaccharide transmembrane transporter activity	GO:0005982//starch metabolic process;GO:0005984//disaccharide metabolic process;GO:0006090//pyruvate metabolic process;GO:0006739//NADP metabolic process;GO:0006873//cellular ion homeostasis;GO:0009628//response to abiotic stimulus;GO:0009893//positive regulation of metabolic process;GO:0019758//glycosinolate biosynthetic process;GO:0030001//metal ion transport;GO:0044707//single-multicellular or…
MSTRG.16660	Os04g0602400	maltose excess protein 1-like, chloroplastic isoform X1 [Olea europaea var. sylvestris] [Olea europaea]	-	-	-	-	GO:0009528//plastid inner membrane;GO:0031224//intrinsic component of membrane	GO:0015154//disaccharide transmembrane transporter activity	GO:0005982//starch metabolic process;GO:0005984//disaccharide metabolic process;GO:0006090//pyruvate metabolic process;GO:0006739//NADP metabolic process;GO:0006873//cellular ion homeostasis;GO:0009628//response to abiotic stimulus;GO:0009893//positive regulation of metabolic process;GO:0019758//glycosinolate biosynthetic process;GO:0030001//metal ion transport;GO:0044707//single-multicellular or…
MSTRG.16661	--	L-rhamnose-proton symporter like [Actinidia chinensis var. chinensis] [Actinidia chinensis]	-	-	-	-	GO:0043231//intracellular membrane-bounded organelle	-	-
MSTRG.16663	--	-	-	-	-	-	-	-	-
MSTRG.16667	FTSJ1	23S rRNA (uridine2552-2'-O)-methyltransferase [Salvia splendens]	-	-	-	-	GO:0044424//intracellular part	GO:0008173//RNA methyltransferase activity	GO:0006089//lactate metabolic process;GO:0006412//translation;GO:0030488//tRNA methylation
MSTRG.16668	fsjA	ribosomal RNA large subunit methyltransferase E-like isoform X1 [Camellia sinensis]	-	-	-	-	-	GO:0016741//transferase activity, transferring one-carbon groups	GO:0006089//lactate metabolic process
MSTRG.1669	--	-	-	-	-	-	-	-	-
MSTRG.16725	--	disease resistance protein RPP13-like [Olea europaea var. sylvestris] [Olea europaea]	-	-	-	-	-	-	-
MSTRG.16731	--	ARF guanine-nucleotide exchange factor GNL2 [Olea europaea var. sylvestris] [Olea europaea]	Cellular Processes	Transport and catabolism	ko04144//Endocytosis	K18443	-	-	-
MSTRG.1677	--	-	-	-	-	-	-	-	-
MSTRG.1678	--	-	-	-	-	-	-	-	-
MSTRG.16812	AUX22A	auxin-induced protein 22C-like [Olea europaea var. sylvestris] [Olea europaea]	Environmental Information Processing	Signal transduction	ko04075//Plant hormone signal transduction	K14484	-	GO:0005488//binding	GO:0003006//developmental process involved in reproduction;GO:0009416//response to light stimulus;GO:0009725//response to hormone;GO:0009791//post-embryonic development;GO:0009987//cellular process;GO:0014070//response to organic cyclic compound;GO:0048569//post-embryonic organ development
MSTRG.16825	EFL3	protein ELF4-LIKE 4 [Sesamum indicum]	-	-	-	-	GO:0043231//intracellular membrane-bounded organelle	-	GO:0009416//response to light stimulus
MSTRG.1686	--	-	-	-	-	-	-	-	-
MSTRG.16864	--	protein NUCLEAR FUSION DEFECTIVE 6, chloroplastic/mitochondrial-like [Olea europaea var. sylvestris] [Olea europaea]	-	-	-	-	-	-	-
MSTRG.16880	RPS30A	Ribosomal protein S30 [Cynara cardunculus var. scolymus] [Cynara cardunculus]	Genetic Information Processing	Translation	ko03010//Ribosome	K02983	GO:0015935//small ribosomal subunit	-	GO:0009451//RNA modification;GO:0010467//gene expression
MSTRG.16888	TMEM258	transmembrane protein 258 [Olea europaea var. sylvestris] [Olea europaea]	-	-	-	-	GO:0009536//plastid	GO:0004672//protein kinase activity;GO:0032550//purine ribonucleoside binding	GO:0006464//cellular protein modification process
MSTRG.16898	--	kinesin-like protein KIN-7N [Olea europaea var. sylvestris] [Olea europaea]	-	-	-	-	-	-	GO:0000278//mitotic cell cycle;GO:0006260//DNA replication;GO:0006342//chromatin silencing;GO:0007017//microtubule-based process;GO:0016570//histone modification;GO:0022402//cell cycle process;GO:0043414//macromolecule methylation
MSTRG.16900	--	ARF guanine-nucleotide exchange factor GNL2 [Olea europaea var. sylvestris] [Olea europaea]	Cellular Processes	Transport and catabolism	ko04144//Endocytosis	K18443	-	-	-
MSTRG.1691	--	-	-	-	-	-	-	-	-
MSTRG.1692	--	-	-	-	-	-	-	-	-
MSTRG.1696	PCMP-H61	pentatricopeptide repeat-containing protein At1g56690, mitochondrial-like [Olea europaea var. sylvestris] [Olea europaea]	-	-	-	-	GO:0043231//intracellular membrane-bounded organelle	-	-
MSTRG.1697	PCMP-H69	pentatricopeptide repeat-containing protein At1g56690, mitochondrial-like [Olea europaea var. sylvestris] [Olea europaea]	-	-	-	-	GO:0043231//intracellular membrane-bounded organelle;GO:0044444//cytoplasmic part	-	GO:0000377//RNA splicing, via transesterification reactions with bulged adenosine as nucleophile;GO:0006355//regulation of transcription, DNA-templated;GO:0006397//mRNA processing;GO:0006464//cellular protein modification process;GO:0070918//production of small RNA involved in gene silencing by RNA
MSTRG.16978	--	defensin-like protein 4 [Olea europaea var. sylvestris] [Olea europaea]	-	-	-	-	-	-	-
MSTRG.16981	--	-	-	-	-	-	-	-	-
MSTRG.16994	--	-	-	-	-	-	-	-	-
MSTRG.17016	--	uncharacterized protein LOC111372626 [Olea europaea var. sylvestris] [Olea europaea]	-	-	-	-	-	-	-
MSTRG.17030	--	-	-	-	-	-	-	-	-
MSTRG.17037	FRS7	protein FAR1-RELATED SEQUENCE 7-like isoform X1 [Sesamum indicum]	-	-	-	-	-	-	-
MSTRG.17043	--	uncharacterized abhydrolase domain-containing protein DDB_G0269086-like [Olea europaea var. sylvestris] [Olea europaea]	-	-	-	-	-	-	-
MSTRG.17045	--	Ribonuclease H-like domain containing protein, partial [Parasponia andersonii]	-	-	-	-	-	-	-
MSTRG.17088	--	-	-	-	-	-	-	-	-
MSTRG.17123	--	DNA topoisomerase I alpha [Striga asiatica]	-	-	-	-	GO:0043231//intracellular membrane-bounded organelle	-	-
MSTRG.17124	--	DNA topoisomerase I alpha [Striga asiatica]	-	-	-	-	-	-	-
MSTRG.17132	PME67	probable pectinesterase 67 [Olea europaea var. sylvestris] [Olea europaea]	-	-	-	-	GO:0005618//cell wall	GO:0052689//carboxylic ester hydrolase activity	GO:0006928//movement of cell or subcellular component;GO:0008152//metabolic process
MSTRG.17163	--	nucleolin-like [Olea europaea var. sylvestris] [Olea europaea]	-	-	-	-	-	-	-
MSTRG.17201	ATL45	E3 ubiquitin-protein ligase ATL23-like [Olea europaea var. sylvestris] [Olea europaea]	-	-	-	-	-	-	-
MSTRG.17206	--	zinc finger MYM-type protein 1-like [Olea europaea var. sylvestris] [Olea europaea]	-	-	-	-	-	-	-
MSTRG.1721	--	-	-	-	-	-	-	-	-
MSTRG.17218	--	-	-	-	-	-	-	-	-
MSTRG.17220	GAPC	Glyceraldehyde-3-phosphate dehydrogenase 2, cytosolic [Hibiscus syriacus]	Metabolism;Metabolism;Metabolism;Metabolism;Metabolism;Metabolism	Global and overview maps;Global and overview maps;Global and overview maps;Global and overview maps;Carbohydrate metabolism;Energy metabolism	ko01100//Metabolic pathways;ko01110//Biosynthesis of secondary metabolites;ko01200//Carbon metabolism;ko01230//Biosynthesis of amino acids;ko00010//Glycolysis / Gluconeogenesis;ko00710//Carbon fixation in photosynthetic organisms	K00134;K00134;K00134;K00134;K00134;K00134	-	-	-
MSTRG.17272	--	-	-	-	-	-	-	-	-
MSTRG.17273	--	-	-	-	-	-	-	-	-
MSTRG.17274	--	-	-	-	-	-	-	-	-
MSTRG.17286	CRK1	CDPK-related kinase 1-like isoform X1 [Olea europaea var. sylvestris] [Olea europaea]	-	-	-	-	-	-	-
MSTRG.17292	--	hypothetical_protein [Oryza brachyantha]	-	-	-	-	GO:0043231//intracellular membrane-bounded organelle	-	-
MSTRG.17296	--	-	-	-	-	-	-	-	-
MSTRG.17304	--	Two-component response regulator ARR9 [Capsicum annuum]	-	-	-	-	-	-	-
MSTRG.17310	--	DNA-(apurinic or apyrimidinic site) lyase, chloroplastic isoform X2 [Olea europaea var. sylvestris] [Olea europaea]	Genetic Information Processing	Replication and repair	ko03410//Base excision repair	K01142	-	-	-
MSTRG.17324	--	-	-	-	-	-	-	-	-
MSTRG.17375	--	-	-	-	-	-	-	-	-
MSTRG.17397	--	-	-	-	-	-	-	-	-
MSTRG.17402	--	-	-	-	-	-	-	-	-
MSTRG.1743	--	-	-	-	-	-	-	-	-
MSTRG.17457	--	Zinc finger protein [Actinidia chinensis var. chinensis] [Actinidia chinensis]	-	-	-	-	-	-	-
MSTRG.17463	--	Os09g0555450 [Oryza sativa Japonica Group]	-	-	-	-	GO:0005840//ribosome;GO:0009536//plastid	-	-
MSTRG.17472	--	Retrovirus-related Pol polyprotein from transposon RE1 [Vitis vinifera]	-	-	-	-	-	-	-
MSTRG.17489	--	FBD-like protein [Artemisia annua]	-	-	-	-	-	-	-
MSTRG.17548	--	-	-	-	-	-	-	-	-
MSTRG.17572	--	-	-	-	-	-	-	-	-
MSTRG.17601	--	-	-	-	-	-	-	-	-
MSTRG.17602	--	hypothetical protein CDL12_21742 [Handroanthus impetiginosus]	-	-	-	-	-	-	-
MSTRG.17605	--	serine/threonine-protein kinase 38-like [Olea europaea var. sylvestris] [Olea europaea]	-	-	-	-	GO:0016020//membrane;GO:0043231//intracellular membrane-bounded organelle;GO:0044444//cytoplasmic part	GO:0004674//protein serine/threonine kinase activity;GO:0032550//purine ribonucleoside binding	GO:0006464//cellular protein modification process;GO:0006796//phosphate-containing compound metabolic process
MSTRG.17618	--	Proline--tRNA ligase [Actinidia chinensis var. chinensis] [Actinidia chinensis]	-	-	-	-	GO:0043231//intracellular membrane-bounded organelle	-	-
MSTRG.17648	--	two-component response regulator ARR14-like [Olea europaea var. sylvestris] [Olea europaea]	-	-	-	-	-	-	-
MSTRG.17655	ZRK1	non-functional pseudokinase ZED1-like isoform X1 [Olea europaea var. sylvestris] [Olea europaea]	-	-	-	-	-	-	-
MSTRG.17679	--	protein ALP1-like [Olea europaea var. sylvestris] [Olea europaea]	-	-	-	-	-	-	-
MSTRG.17703	--	Calcium-activated potassium channel subunit alpha-1 like [Actinidia chinensis var. chinensis] [Actinidia chinensis]	-	-	-	-	-	-	-
MSTRG.17715	--	1-deoxy-D-xylulose 5-phosphate reductoisomerase, chloroplastic [Dorcoceras hygrometricum]	-	-	-	-	-	-	-
MSTRG.17722	ANTR6	probable anion transporter 6, chloroplastic [Olea europaea var. sylvestris] [Olea europaea]	-	-	-	-	GO:0009536//plastid;GO:0016020//membrane	-	GO:0044763//single-organism cellular process;GO:0044765//single-organism transport
MSTRG.17723	--	-	-	-	-	-	-	-	-
MSTRG.17738	ANTR1	sodium-dependent phosphate transport protein 1, chloroplastic-like isoform X2 [Olea europaea var. sylvestris] [Olea europaea]	-	-	-	-	GO:0009528//plastid inner membrane;GO:0031224//intrinsic component of membrane;GO:0044434//chloroplast part	GO:0015103//inorganic anion transmembrane transporter activity;GO:0015291//secondary active transmembrane transporter activity	GO:0006605//protein targeting;GO:0006739//NADP metabolic process;GO:0006952//defense response;GO:0009314//response to radiation;GO:0009414//response to water deprivation;GO:0009617//response to bacterium;GO:0009620//response to fungus;GO:0009696//salicylic acid metabolic process;GO:0009755//hormone-mediated signaling pathway;GO:0009863//salicylic acid mediated signaling pathway;GO:0010243//respon…
MSTRG.17782	EB1C	microtubule-associated protein RP/EB family member 1C [Olea europaea var. sylvestris] [Olea europaea]	-	-	-	-	GO:0015630//microtubule cytoskeleton;GO:0030312//external encapsulating structure;GO:0043231//intracellular membrane-bounded organelle;GO:0044444//cytoplasmic part	GO:0015631//tubulin binding	GO:0000280//nuclear division;GO:0003006//developmental process involved in reproduction;GO:0007010//cytoskeleton organization;GO:0007049//cell cycle;GO:0009612//response to mechanical stimulus;GO:0016570//histone modification
MSTRG.17785	MAGO1	Mago nashi protein [Cynara cardunculus var. scolymus] [Cynara cardunculus]	Genetic Information Processing;Genetic Information Processing;Genetic Information Processing	Transcription;Translation;Translation	ko03040//Spliceosome;ko03013//RNA transport;ko03015//mRNA surveillance pathway	K12877;K12877;K12877	GO:0009536//plastid;GO:0016604//nuclear body;GO:0043232//intracellular non-membrane-bounded organelle;GO:0043234//protein complex	GO:0005488//binding	GO:0000280//nuclear division;GO:0003006//developmental process involved in reproduction;GO:0010467//gene expression;GO:0050918//positive chemotaxis
MSTRG.17810	--	endoribonuclease Dicer homolog 3a [Olea europaea var. sylvestris] [Olea europaea]	-	-	-	-	-	-	-
MSTRG.17815	--	lupeol synthase [Morus alba]	-	-	-	-	-	-	-
MSTRG.17819	R1A-3	Late blight resistance protein like [Actinidia chinensis var. chinensis] [Actinidia chinensis]	-	-	-	-	-	-	-
MSTRG.17848	--	DNA/RNA polymerases superfamily protein [Cucumis melo var. makuwa] [Cucumis melo]	-	-	-	-	-	-	-
MSTRG.17854	SABP2	salicylic acid-binding protein 2-like isoform X1 [Olea europaea var. sylvestris] [Olea europaea]	-	-	-	-	-	GO:0052689//carboxylic ester hydrolase activity	GO:0000097//sulfur amino acid biosynthetic process;GO:0006605//protein targeting;GO:0006970//response to osmotic stress;GO:0009746//response to hexose;GO:0009814//defense response, incompatible interaction;GO:0009891//positive regulation of biosynthetic process;GO:0018958//phenol-containing compound metabolic process;GO:0042044//fluid transport;GO:0043067//regulation of programmed cell death;GO:0…
MSTRG.17857	--	WPP domain-interacting tail-anchored protein 1-like isoform X1 [Olea europaea var. sylvestris] [Olea europaea]	-	-	-	-	-	-	-
MSTRG.17858	--	ER membrane protein complex subunit 1-like [Olea europaea var. sylvestris] [Olea europaea]	-	-	-	-	-	-	-
MSTRG.17866	--	-	-	-	-	-	-	-	-
MSTRG.17880	--	ubiquitin carboxyl-terminal hydrolase, partial [Striga asiatica]	-	-	-	-	-	GO:0016787//hydrolase activity	-
MSTRG.17881	--	-	-	-	-	-	-	-	-
MSTRG.17897	--	nitrogen regulatory protein P-II [Medicago truncatula]	-	-	-	-	-	-	-
MSTRG.17906	RPL39C	PHD finger-like domain-containing protein 5A [Capsicum annuum]	Genetic Information Processing	Translation	ko03010//Ribosome	K02924	GO:0015934//large ribosomal subunit;GO:0043231//intracellular membrane-bounded organelle	GO:0005198//structural molecule activity	GO:0006605//protein targeting;GO:0010467//gene expression
MSTRG.17912	--	LOW QUALITY PROTEIN: ethionine resistance-conferring protein 1-like [Olea europaea var. sylvestris] [Olea europaea]	-	-	-	-	-	-	-
MSTRG.17926	--	PREDICTED: replication protein A 70 kDa DNA-binding subunit C-like [Juglans regia]	-	-	-	-	-	-	-
MSTRG.1794	--	-	-	-	-	-	-	-	-
MSTRG.17945	--	-	-	-	-	-	-	-	-
MSTRG.17952	--	-	-	-	-	-	-	-	-
MSTRG.17967	--	paired amphipathic helix protein Sin3-like 2 isoform X4 [Olea europaea var. sylvestris] [Olea europaea]	-	-	-	-	-	-	-
MSTRG.17985	--	-	-	-	-	-	-	-	-
MSTRG.17989	--	hypothetical protein CDL12_12851 [Handroanthus impetiginosus]	-	-	-	-	-	-	-
MSTRG.1799	--	-	-	-	-	-	-	-	-
MSTRG.1800	--	-	-	-	-	-	-	-	-
MSTRG.18005	--	protein PELOTA 1 isoform X1 [Olea europaea var. sylvestris] [Olea europaea]	Genetic Information Processing	Translation	ko03015//mRNA surveillance pathway	K06965	-	-	-
MSTRG.18015	--	heterogeneous nuclear ribonucleoprotein A1-like 2 [Cajanus cajan]	Genetic Information Processing	Transcription	ko03040//Spliceosome	K12741	GO:0044444//cytoplasmic part	GO:0097159//organic cyclic compound binding	-
MSTRG.18017	--	-	-	-	-	-	-	-	-
MSTRG.18018	--	D6 protein kinase like 2 isoform 1 [Hibiscus syriacus]	-	-	-	-	GO:0043231//intracellular membrane-bounded organelle	-	GO:0046474//glycerophospholipid biosynthetic process
MSTRG.18022	--	-	-	-	-	-	-	-	-
MSTRG.18028	SPA1	protein SUPPRESSOR OF PHYA-105 1-like [Olea europaea var. sylvestris] [Olea europaea]	Organismal Systems	Environmental adaptation	ko04712//Circadian rhythm - plant	K16240	GO:0016604//nuclear body;GO:0031461//cullin-RING ubiquitin ligase complex	GO:0005515//protein binding;GO:0016301//kinase activity;GO:0016491//oxidoreductase activity;GO:0032550//purine ribonucleoside binding	GO:0006259//DNA metabolic process;GO:0006464//cellular protein modification process;GO:0007602//phototransduction;GO:0009657//plastid organization;GO:0010099//regulation of photomorphogenesis;GO:0044710//single-organism metabolic process;GO:0048572//short-day photoperiodism;GO:0048573//photoperiodism, flowering
MSTRG.18051	--	-	-	-	-	-	-	-	-
MSTRG.18058	--	B2 protein-like [Olea europaea var. sylvestris] [Olea europaea]	-	-	-	-	-	-	-
MSTRG.18066	--	Ras guanine nucleotide exchange factor S like [Actinidia chinensis var. chinensis] [Actinidia chinensis]	-	-	-	-	GO:0044455//mitochondrial membrane part	-	-
MSTRG.18068	RRP7A	ribosomal RNA-processing protein 7 homolog A-like, partial [Olea europaea var. sylvestris] [Olea europaea]	Genetic Information Processing	Translation	ko03008//Ribosome biogenesis in eukaryotes	K14545	-	-	-
MSTRG.18086	ACLA-2	ATP-citrate synthase alpha chain protein 2 [Coffea arabica]	Metabolism;Metabolism;Metabolism	Global and overview maps;Global and overview maps;Carbohydrate metabolism	ko01100//Metabolic pathways;ko01110//Biosynthesis of secondary metabolites;ko00020//Citrate cycle (TCA cycle)	K01648;K01648;K01648	GO:0043234//protein complex;GO:0044444//cytoplasmic part	GO:0032550//purine ribonucleoside binding;GO:0046912//transferase activity, transferring acyl groups, acyl groups converted into alkyl on transfer	GO:0006084//acetyl-CoA metabolic process;GO:0006605//protein targeting;GO:0044238//primary metabolic process
MSTRG.18091	--	LOW QUALITY PROTEIN: UBN2_3 domain-containing protein, partial [Cephalotus follicularis]	-	-	-	-	-	GO:0003824//catalytic activity;GO:0005488//binding	-
MSTRG.18116	--	-	-	-	-	-	-	-	-
MSTRG.18120	--	uncharacterized protein LOC111374661 [Olea europaea var. sylvestris] [Olea europaea]	-	-	-	-	-	-	-
MSTRG.18146	Os01g0917400	zinc finger CCCH domain-containing protein ZFN-like isoform X2 [Olea europaea var. sylvestris] [Olea europaea]	-	-	-	-	-	GO:0003676//nucleic acid binding;GO:0016788//hydrolase activity, acting on ester bonds	-
MSTRG.18175	--	-	-	-	-	-	-	-	-
MSTRG.18180	bor	ATPase family AAA domain-containing protein 3C [Manihot esculenta]	-	-	-	-	GO:0043234//protein complex	GO:0032550//purine ribonucleoside binding;GO:0042623//ATPase activity, coupled	-
MSTRG.18181	--	-	-	-	-	-	-	-	-
MSTRG.18188	--	-	-	-	-	-	-	-	-
MSTRG.18195	--	-	-	-	-	-	-	-	-
MSTRG.18202	--	-	-	-	-	-	-	-	-
MSTRG.18226	PDF2.5	Scorpion toxin-like knottin superfamily protein [Theobroma cacao]	-	-	-	-	GO:0005618//cell wall;GO:0005911//cell-cell junction;GO:0016020//membrane	-	GO:0001906//cell killing;GO:0006950//response to stress;GO:0009620//response to fungus;GO:0009888//tissue development;GO:0010817//regulation of hormone levels;GO:0016043//cellular component organization;GO:0016049//cell growth;GO:0044238//primary metabolic process;GO:0044711//single-organism biosynthetic process;GO:0048513//animal organ development;GO:0048869//cellular developmental process;GO:00…
MSTRG.18240	At1g50180	NBS-LRR class resistance protein Fy2-Ry2 [Sesamum indicum]	-	-	-	-	-	-	-
MSTRG.18241	R1B-12	NBS-LRR class resistance protein Fy2-Ry2 [Sesamum indicum]	-	-	-	-	-	-	-
MSTRG.18242	--	NBS-LRR class resistance protein Fy2-Ry2 [Sesamum indicum]	-	-	-	-	-	-	-
MSTRG.18247	--	-	-	-	-	-	-	-	-
MSTRG.18266	--	phosphoglycerate kinase [Artemisia annua]	-	-	-	-	GO:0005576//extracellular region;GO:0005911//cell-cell junction;GO:0009532//plastid stroma;GO:0031090//organelle membrane	GO:0016301//kinase activity;GO:0036094//small molecule binding;GO:0097159//organic cyclic compound binding;GO:1901363//heterocyclic compound binding	GO:0006090//pyruvate metabolic process;GO:0006796//phosphate-containing compound metabolic process;GO:0010038//response to metal ion;GO:0033554//cellular response to stress
MSTRG.18267	--	Serine/threonine protein kinase [Handroanthus impetiginosus]	-	-	-	-	-	GO:0016301//kinase activity;GO:0032550//purine ribonucleoside binding	GO:0006464//cellular protein modification process;GO:0006796//phosphate-containing compound metabolic process
MSTRG.18275	--	sphingosine kinase 1-like isoform X2 [Olea europaea var. sylvestris] [Olea europaea]	Metabolism;Metabolism	Global and overview maps;Lipid metabolism	ko01100//Metabolic pathways;ko00600//Sphingolipid metabolism	K04718;K04718	-	-	-
MSTRG.18316	--	-	-	-	-	-	-	-	-
MSTRG.18327	--	zinc finger protein [Macleaya cordata]	-	-	-	-	-	-	-
MSTRG.18332	--	-	-	-	-	-	-	-	-
MSTRG.18335	--	Protein sickie like [Actinidia chinensis var. chinensis] [Actinidia chinensis]	-	-	-	-	GO:0009536//plastid;GO:0044455//mitochondrial membrane part	-	GO:0043094//cellular metabolic compound salvage
MSTRG.18336	--	-	-	-	-	-	-	-	-
MSTRG.18353	--	transposase [Solanum demissum]	-	-	-	-	-	-	-
MSTRG.18396	--	Glucan synthase-like 10 isoform 2 [Theobroma cacao]	-	-	-	-	GO:0031224//intrinsic component of membrane	GO:0035251//UDP-glucosyltransferase activity	GO:0006074//(1->3)-beta-D-glucan metabolic process;GO:0022604//regulation of cell morphogenesis
MSTRG.18431	RE1	Retrovirus-related Pol polyprotein from transposon RE2 [Vitis vinifera]	-	-	-	-	-	-	-
MSTRG.18432	RE2	Retrovirus-related Pol polyprotein from transposon TNT 1-94 [Vitis vinifera]	Metabolism;Metabolism;Metabolism;Metabolism;Metabolism;Metabolism	Global and overview maps;Global and overview maps;Global and overview maps;Global and overview maps;Carbohydrate metabolism;Energy metabolism	ko01100//Metabolic pathways;ko01110//Biosynthesis of secondary metabolites;ko01200//Carbon metabolism;ko01230//Biosynthesis of amino acids;ko00010//Glycolysis / Gluconeogenesis;ko00710//Carbon fixation in photosynthetic organisms	K00134;K00134;K00134;K00134;K00134;K00134	-	-	-
MSTRG.18440	--	-	-	-	-	-	-	-	-
MSTRG.18441	--	-	-	-	-	-	-	-	-
MSTRG.18451	--	lisH domain and HEAT repeat-containing protein KIAA1468 homolog isoform X1 [Olea europaea var. sylvestris] [Olea europaea]	-	-	-	-	-	-	-
MSTRG.18475	--	-	-	-	-	-	-	-	-
MSTRG.18513	--	F26K24.5 protein [Theobroma cacao]	-	-	-	-	GO:0043231//intracellular membrane-bounded organelle	-	-
MSTRG.1852	--	protein MRG1 isoform X2 [Olea europaea var. sylvestris] [Olea europaea]	-	-	-	-	-	-	-
MSTRG.18524	ABCG22	ABC transporter G family member 22-like isoform X2 [Olea europaea var. sylvestris] [Olea europaea]	-	-	-	-	-	GO:0017111//nucleoside-triphosphatase activity	-
MSTRG.18556	NAC090	NAC domain-containing protein 90-like [Olea europaea var. sylvestris] [Olea europaea]	-	-	-	-	-	-	GO:0010467//gene expression;GO:0034645//cellular macromolecule biosynthetic process
MSTRG.18560	--	pentatricopeptide repeat-containing protein At1g02150-like [Olea europaea var. sylvestris] [Olea europaea]	-	-	-	-	-	-	-
MSTRG.18564	SPY	probable UDP-N-acetylglucosamine--peptide N-acetylglucosaminyltransferase SPINDLY [Olea europaea var. sylvestris] [Olea europaea]	Metabolism	Glycan biosynthesis and metabolism	ko00514//Other types of O-glycan biosynthesis	K09667	GO:0043231//intracellular membrane-bounded organelle;GO:0044444//cytoplasmic part	GO:0005488//binding;GO:0008375//acetylglucosaminyltransferase activity	GO:0006342//chromatin silencing;GO:0006402//mRNA catabolic process;GO:0006464//cellular protein modification process;GO:0007049//cell cycle;GO:0009937//regulation of gibberellic acid mediated signaling pathway;GO:0035194//posttranscriptional gene silencing by RNA;GO:0048869//cellular developmental process;GO:0090567//reproductive shoot system development
MSTRG.18565	At2g23930	probable small nuclear ribonucleoprotein G [Olea europaea var. sylvestris] [Olea europaea]	Genetic Information Processing	Transcription	ko03040//Spliceosome	K11099	GO:0030529//intracellular ribonucleoprotein complex;GO:0043231//intracellular membrane-bounded organelle;GO:0044423//virion part;GO:0044444//cytoplasmic part	GO:0003676//nucleic acid binding	GO:0006396//RNA processing
MSTRG.1857	--	-	-	-	-	-	-	-	-
MSTRG.18571	--	alpha carbonic anhydrase 1, chloroplastic-like isoform X3 [Olea europaea var. sylvestris] [Olea europaea]	Metabolism;Metabolism	Global and overview maps;Energy metabolism	ko01100//Metabolic pathways;ko00910//Nitrogen metabolism	K01674;K01674	-	-	-
MSTRG.18576	--	UBN2_2 domain-containing protein [Cephalotus follicularis]	-	-	-	-	-	-	-
MSTRG.1858	--	-	-	-	-	-	-	-	-
MSTRG.18604	RE1	HXXXD-type acyl-transferase family protein, partial [Prunus dulcis]	Metabolism;Metabolism	Carbohydrate metabolism;Energy metabolism	ko00630//Glyoxylate and dicarboxylate metabolism;ko00910//Nitrogen metabolism	K00284;K00284	-	-	-
MSTRG.18605	--	Retrovirus-related Pol polyprotein from transposon TNT 1-94 [Vitis vinifera]	-	-	-	-	-	-	-
MSTRG.18608	--	-	-	-	-	-	-	-	-
MSTRG.18610	--	-	-	-	-	-	-	-	-
MSTRG.18617	--	Heat shock protein DnaJ, cysteine-rich domain-containing protein [Gossypium australe]	-	-	-	-	-	GO:0005515//protein binding	GO:0009893//positive regulation of metabolic process;GO:0044763//single-organism cellular process;GO:0044767//single-organism developmental process
MSTRG.18631	--	acyl-CoA N-acyltransferases super family protein [Striga asiatica]	-	-	-	-	-	-	-
MSTRG.18634	--	-	-	-	-	-	-	-	-
MSTRG.18635	ATL33	RING-H2 finger protein ATL33-like [Olea europaea var. sylvestris] [Olea europaea]	-	-	-	-	-	-	-
MSTRG.18639	--	uncharacterized protein LOC111388461 isoform X3 [Olea europaea var. sylvestris] [Olea europaea]	-	-	-	-	-	-	-
MSTRG.18664	--	Isoleucine--tRNA ligase [Actinidia chinensis var. chinensis] [Actinidia chinensis]	-	-	-	-	GO:0044434//chloroplast part	-	-
MSTRG.18681	B120	G-type lectin S-receptor-like serine/threonine-protein kinase At4g27290 [Olea europaea var. sylvestris] [Olea europaea]	-	-	-	-	-	GO:0004672//protein kinase activity;GO:0005488//binding	GO:0006796//phosphate-containing compound metabolic process;GO:0044267//cellular protein metabolic process
MSTRG.18708	--	60S ribosomal protein L12 [Striga asiatica]	-	-	-	-	-	-	-
MSTRG.18709	--	hypothetical protein Ccrd_004005, partial [Cynara cardunculus var. scolymus] [Cynara cardunculus]	-	-	-	-	-	-	-
MSTRG.18715	UGT86A1	UDP-glycosyltransferase 86A1-like [Olea europaea var. sylvestris] [Olea europaea]	-	-	-	-	-	-	-
MSTRG.1874	--	Suppressor of tumorigenicity 7 protein-like [Actinidia chinensis var. chinensis] [Actinidia chinensis]	-	-	-	-	-	-	-
MSTRG.18766	KDTA	3-deoxy-D-manno-octulosonic-acid transferase [Striga asiatica]	Metabolism	Global and overview maps	ko01100//Metabolic pathways	K02527	-	GO:0016740//transferase activity	GO:0008654//phospholipid biosynthetic process;GO:0019752//carboxylic acid metabolic process
MSTRG.18768	--	probable 3-deoxy-D-manno-octulosonic acid transferase, mitochondrial [Olea europaea var. sylvestris] [Olea europaea]	Metabolism	Global and overview maps	ko01100//Metabolic pathways	K02527	-	-	GO:0006629//lipid metabolic process;GO:0044237//cellular metabolic process;GO:0044763//single-organism cellular process
MSTRG.18790	--	Reticulon-like protein B12 [Vitis vinifera]	-	-	-	-	-	-	-
MSTRG.18795	--	mitochondrial import inner membrane translocase subunit TIM23-2-like [Olea europaea var. sylvestris] [Olea europaea]	-	-	-	-	-	-	-
MSTRG.18796	TIM23-1	mitochondrial import inner membrane translocase subunit TIM23-2-like [Olea europaea var. sylvestris] [Olea europaea]	-	-	-	-	GO:0016020//membrane	-	-
MSTRG.18799	--	Peptidase B [Gossypium australe]	-	-	-	-	-	-	-
MSTRG.18830	--	-	-	-	-	-	-	-	-
MSTRG.18832	--	-	-	-	-	-	-	-	-
MSTRG.18842	ABCI1	ABC transporter I family member 1 isoform X1 [Olea europaea var. sylvestris] [Olea europaea]	-	-	-	-	GO:0042597//periplasmic space	GO:0032550//purine ribonucleoside binding;GO:0042626//ATPase activity, coupled to transmembrane movement of substances	GO:0043623//cellular protein complex assembly;GO:0051181//cofactor transport
MSTRG.18845	--	-	-	-	-	-	-	-	-
MSTRG.18846	--	-	-	-	-	-	-	-	-
MSTRG.18847	At1g51120	AP2/ERF and B3 domain-containing transcription factor At1g51120-like [Olea europaea var. sylvestris] [Olea europaea]	-	-	-	-	GO:0043231//intracellular membrane-bounded organelle	GO:0001071//nucleic acid binding transcription factor activity;GO:0003676//nucleic acid binding	GO:0010468//regulation of gene expression;GO:0034645//cellular macromolecule biosynthetic process
MSTRG.18855	--	-	-	-	-	-	-	-	-
MSTRG.18856	--	probable purine permease 5 isoform X1 [Olea europaea var. sylvestris] [Olea europaea]	-	-	-	-	-	-	-
MSTRG.18864	--	-	-	-	-	-	-	-	-
MSTRG.18882	--	-	-	-	-	-	-	-	-
MSTRG.18883	AGAL1	RecName: Full=Alpha-galactosidase; AltName: Full=Alpha-D-galactoside galactohydrolase; AltName: Full=Melibiase; Flags: Precursor [Coffea arabica]	Metabolism;Metabolism;Metabolism;Metabolism;Metabolism	Global and overview maps;Carbohydrate metabolism;Lipid metabolism;Lipid metabolism;Glycan biosynthesis and metabolism	ko01100//Metabolic pathways;ko00052//Galactose metabolism;ko00561//Glycerolipid metabolism;ko00600//Sphingolipid metabolism;ko00603//Glycosphingolipid biosynthesis - globo and isoglobo series	K07407;K07407;K07407;K07407;K07407	-	-	-
MSTRG.18890	--	sentrin-specific protease 1-like [Olea europaea var. sylvestris] [Olea europaea]	-	-	-	-	-	-	-
MSTRG.18899	PP2A15	F-box protein PP2-A15-like [Olea europaea var. sylvestris] [Olea europaea]	-	-	-	-	-	-	-
MSTRG.18922	--	uncharacterized protein LOC111377506 [Olea europaea var. sylvestris] [Olea europaea]	-	-	-	-	-	-	-
MSTRG.18937	--	-	-	-	-	-	-	-	-
MSTRG.18938	--	PREDICTED: cytochrome P450 CYP749A22 [Prunus dulcis]	-	-	-	-	-	-	-
MSTRG.18951	--	-	-	-	-	-	-	-	-
MSTRG.18954	--	protein FAR1-RELATED SEQUENCE 2-like isoform X1 [Olea europaea var. sylvestris] [Olea europaea]	-	-	-	-	-	-	-
MSTRG.18971	--	Retrovirus-related Pol polyprotein from transposon TNT 1-94 [Vitis vinifera]	-	-	-	-	-	-	-
MSTRG.18991	--	uncharacterized protein LOC111391006 [Olea europaea var. sylvestris] [Olea europaea]	-	-	-	-	-	-	-
MSTRG.190	--	-	-	-	-	-	-	-	-
MSTRG.19006	--	5B protein precursor [Solanum lycopersicum]	-	-	-	-	-	-	-
MSTRG.19008	--	PREDICTED: cytochrome P450 CYP749A22 [Prunus dulcis]	-	-	-	-	-	-	-
MSTRG.19009	--	uncharacterized protein LOC115978256 [Quercus lobata]	-	-	-	-	-	-	-
MSTRG.19010	--	-	-	-	-	-	-	-	-
MSTRG.19036	--	LOW QUALITY PROTEIN: U4/U6.U5 small nuclear ribonucleoprotein 27 kDa protein [Olea europaea var. sylvestris] [Olea europaea]	Genetic Information Processing	Transcription	ko03040//Spliceosome	K12846	GO:0044444//cytoplasmic part	GO:0017111//nucleoside-triphosphatase activity;GO:0032550//purine ribonucleoside binding	-
MSTRG.19048	TMEM230	transmembrane protein 230-like [Olea europaea var. sylvestris] [Olea europaea]	-	-	-	-	-	-	GO:0046474//glycerophospholipid biosynthetic process
MSTRG.19059	--	-	-	-	-	-	-	-	-
MSTRG.19075	--	PREDICTED: LOW QUALITY PROTEIN: pentatricopeptide repeat-containing protein At1g64100-like [Solanum tuberosum]	-	-	-	-	-	-	-
MSTRG.19083	--	protein FAR1-RELATED SEQUENCE 5-like [Olea europaea var. sylvestris] [Olea europaea]	-	-	-	-	-	-	-
MSTRG.19126	ARF3	PREDICTED: auxin response factor 3-like isoform X2 [Solanum tuberosum]	Environmental Information Processing	Signal transduction	ko04075//Plant hormone signal transduction	K14486	GO:0043231//intracellular membrane-bounded organelle	GO:0001071//nucleic acid binding transcription factor activity;GO:0005488//binding	GO:0001708//cell fate specification;GO:0003006//developmental process involved in reproduction;GO:0007389//pattern specification process;GO:0009653//anatomical structure morphogenesis;GO:0009725//response to hormone;GO:0009791//post-embryonic development;GO:0010467//gene expression;GO:0050789//regulation of biological process;GO:0065008//regulation of biological quality
MSTRG.19135	--	-	-	-	-	-	-	-	-
MSTRG.19177	--	-	-	-	-	-	-	-	-
MSTRG.19189	--	DNA binding protein [Trifolium pratense]	-	-	-	-	-	GO:0005488//binding	-
MSTRG.19196	--	DNA-directed RNA polymerase 1B, mitochondrial-like [Olea europaea var. sylvestris] [Olea europaea]	-	-	-	-	-	-	-
MSTRG.19207	ACA8	Retrovirus-related Pol polyprotein from transposon TNT 1-94 [Vitis vinifera]	-	-	-	-	-	-	-
MSTRG.19208	ACA8	Retrovirus-related Pol polyprotein from transposon TNT 1-94 [Vitis vinifera]	-	-	-	-	-	-	-
MSTRG.19229	--	Nuclear receptor corepressor 1 like [Actinidia chinensis var. chinensis] [Actinidia chinensis]	-	-	-	-	-	-	-
MSTRG.19246	--	PREDICTED: transposon CACTA En/Spm [Prunus dulcis]	-	-	-	-	-	-	-
MSTRG.19261	MAP70.3	microtubule-associated protein 70-1-like [Olea europaea var. sylvestris] [Olea europaea]	-	-	-	-	GO:0016020//membrane;GO:0055028//cortical microtubule	GO:0015631//tubulin binding	GO:0003002//regionalization;GO:0003006//developmental process involved in reproduction;GO:0006281//DNA repair;GO:0006310//DNA recombination;GO:0006342//chromatin silencing;GO:0007015//actin filament organization;GO:0007059//chromosome segregation;GO:0034968//histone lysine methylation;GO:0042546//cell wall biogenesis;GO:0043623//cellular protein complex assembly;GO:0048856//anatomical structure d…
MSTRG.19264	--	-	-	-	-	-	-	-	-
MSTRG.19298	--	protein PYRICULARIA ORYZAE RESISTANCE 21-like [Olea europaea var. sylvestris] [Olea europaea]	-	-	-	-	-	GO:0043169//cation binding	-
MSTRG.19299	SPL12	splicing factor 3B subunit 2-like [Olea europaea var. sylvestris] [Olea europaea]	Genetic Information Processing	Transcription	ko03040//Spliceosome	K12829	GO:0043231//intracellular membrane-bounded organelle;GO:0044444//cytoplasmic part	GO:0001071//nucleic acid binding transcription factor activity	GO:0010468//regulation of gene expression;GO:0034645//cellular macromolecule biosynthetic process;GO:0045491//xylan metabolic process
MSTRG.19300	--	heavy metal-associated isoprenylated plant protein 6-like [Olea europaea var. sylvestris] [Olea europaea]	-	-	-	-	-	-	-
MSTRG.19301	--	protein PYRICULARIA ORYZAE RESISTANCE 21-like [Olea europaea var. sylvestris] [Olea europaea]	-	-	-	-	-	-	-
MSTRG.19304	--	-	-	-	-	-	-	-	-
MSTRG.19308	--	-	-	-	-	-	-	-	-
MSTRG.19323	RH10	DEAD-box ATP-dependent RNA helicase 10-like isoform X1 [Durio zibethinus]	-	-	-	-	GO:0043231//intracellular membrane-bounded organelle	GO:0003676//nucleic acid binding;GO:0032550//purine ribonucleoside binding;GO:0042623//ATPase activity, coupled	GO:0006221//pyrimidine nucleotide biosynthetic process
MSTRG.19324	RH10	DEAD-box ATP-dependent RNA helicase 10-like isoform X2 [Olea europaea var. sylvestris] [Olea europaea]	-	-	-	-	-	GO:0003676//nucleic acid binding;GO:0032550//purine ribonucleoside binding;GO:0042623//ATPase activity, coupled	GO:0006221//pyrimidine nucleotide biosynthetic process
MSTRG.19327	--	zinc finger MYM-type protein 1-like [Olea europaea var. sylvestris] [Olea europaea]	-	-	-	-	GO:0005911//cell-cell junction	-	-
MSTRG.19372	SUMO1	small ubiquitin-related modifier 1-like isoform X1 [Olea europaea var. sylvestris] [Olea europaea]	Genetic Information Processing	Translation	ko03013//RNA transport	K12160	GO:0043231//intracellular membrane-bounded organelle;GO:0044444//cytoplasmic part	GO:0005488//binding;GO:0016818//hydrolase activity, acting on acid anhydrides, in phosphorus-containing anhydrides	GO:0000097//sulfur amino acid biosynthetic process;GO:0006006//glucose metabolic process;GO:0006996//organelle organization;GO:0008380//RNA splicing;GO:0009408//response to heat;GO:0018205//peptidyl-lysine modification;GO:0044092//negative regulation of molecular function;GO:0051603//proteolysis involved in cellular protein catabolic process
MSTRG.19380	NCA1	protein NCA1 [Olea europaea var. sylvestris] [Olea europaea]	-	-	-	-	-	GO:0046872//metal ion binding	-
MSTRG.1939	pol	rve domain-containing protein/RVT_3 domain-containing protein [Cephalotus follicularis]	-	-	-	-	-	-	-
MSTRG.19398	--	S locus-related glycoprotein 1 binding pollen coat protein [Trema orientale]	-	-	-	-	-	-	-
MSTRG.19404	PHT4;1	mediator of RNA polymerase II transcription subunit 1-like [Dorcoceras hygrometricum]	-	-	-	-	GO:0009528//plastid inner membrane;GO:0031224//intrinsic component of membrane;GO:0044434//chloroplast part	GO:0015103//inorganic anion transmembrane transporter activity;GO:0015291//secondary active transmembrane transporter activity	GO:0006605//protein targeting;GO:0006739//NADP metabolic process;GO:0006952//defense response;GO:0009314//response to radiation;GO:0009414//response to water deprivation;GO:0009617//response to bacterium;GO:0009620//response to fungus;GO:0009696//salicylic acid metabolic process;GO:0009755//hormone-mediated signaling pathway;GO:0009863//salicylic acid mediated signaling pathway;GO:0010243//respon…
MSTRG.19406	--	Methyltransf_29 domain-containing protein [Cephalotus follicularis]	-	-	-	-	-	-	-
MSTRG.1941	--	Bromodomain adjacent to zinc finger domain 1A [Gossypium australe]	-	-	-	-	-	-	-
MSTRG.19424	--	-	-	-	-	-	-	-	-
MSTRG.19432	--	-	-	-	-	-	-	-	-
MSTRG.19438	RRP5	LOW QUALITY PROTEIN: rRNA biogenesis protein RRP5 [Olea europaea var. sylvestris] [Olea europaea]	-	-	-	-	GO:0043231//intracellular membrane-bounded organelle	-	GO:0006396//RNA processing;GO:0044699//single-organism process
MSTRG.19462	--	uncharacterized protein LOC111412918 [Olea europaea var. sylvestris] [Olea europaea]	-	-	-	-	-	-	-
MSTRG.19463	--	ubiquitin-like-specific protease 1A [Olea europaea var. sylvestris] [Olea europaea]	-	-	-	-	-	-	-
MSTRG.19468	R1	alpha-glucan water dikinase, chloroplastic [Olea europaea var. sylvestris] [Olea europaea]	-	-	-	-	-	GO:0016740//transferase activity	-
MSTRG.19507	--	-	-	-	-	-	-	-	-
MSTRG.19509	--	-	-	-	-	-	-	-	-
MSTRG.19527	--	WPP domain-interacting tail-anchored protein 1-like isoform X1 [Olea europaea var. sylvestris] [Olea europaea]	-	-	-	-	-	-	-
MSTRG.1953	At5g65660	transcription factor bHLH25-like [Hibiscus syriacus]	-	-	-	-	GO:0016020//membrane;GO:0043231//intracellular membrane-bounded organelle	-	-
MSTRG.19533	TMEM258	transmembrane protein 258 [Camellia sinensis]	-	-	-	-	GO:0009536//plastid	GO:0004672//protein kinase activity;GO:0032550//purine ribonucleoside binding	GO:0006464//cellular protein modification process
MSTRG.19610	--	probable leucine-rich repeat receptor-like protein kinase At1g35710 [Olea europaea var. sylvestris] [Olea europaea]	-	-	-	-	-	-	GO:0007165//signal transduction;GO:0044237//cellular metabolic process
MSTRG.19613	--	2-isopropylmalate synthase A-like [Olea europaea var. sylvestris] [Olea europaea]	Metabolism;Metabolism;Metabolism;Metabolism;Metabolism;Metabolism	Global and overview maps;Global and overview maps;Global and overview maps;Carbohydrate metabolism;Global and overview maps;Amino acid metabolism	ko01100//Metabolic pathways;ko01110//Biosynthesis of secondary metabolites;ko01230//Biosynthesis of amino acids;ko00620//Pyruvate metabolism;ko01210//2-Oxocarboxylic acid metabolism;ko00290//Valine, leucine and isoleucine biosynthesis	K01649;K01649;K01649;K01649;K01649;K01649	-	-	-
MSTRG.19619	--	-	-	-	-	-	-	-	-
MSTRG.19631	RPS30A	40S ribosomal protein S30-like [Olea europaea var. sylvestris] [Olea europaea]	Genetic Information Processing	Translation	ko03010//Ribosome	K02983	GO:0015935//small ribosomal subunit	-	GO:0009451//RNA modification;GO:0010467//gene expression
MSTRG.1964	--	-	-	-	-	-	-	-	-
MSTRG.19658	--	probably inactive leucine-rich repeat receptor-like protein kinase IMK2 [Olea europaea var. sylvestris] [Olea europaea]	-	-	-	-	GO:0005618//cell wall;GO:0005911//cell-cell junction;GO:0031224//intrinsic component of membrane	GO:0004674//protein serine/threonine kinase activity;GO:0032550//purine ribonucleoside binding	GO:0006464//cellular protein modification process;GO:0006796//phosphate-containing compound metabolic process;GO:0007167//enzyme linked receptor protein signaling pathway;GO:0048449//floral organ formation;GO:0048869//cellular developmental process
MSTRG.19668	--	Retrovirus-related Pol polyprotein from transposon TNT 1-94 [Vitis vinifera]	-	-	-	-	-	-	-
MSTRG.19679	GLU	beta-glucosidase-like isoform X1 [Olea europaea var. sylvestris] [Olea europaea]	-	-	-	-	GO:0005618//cell wall;GO:0005911//cell-cell junction;GO:0043231//intracellular membrane-bounded organelle;GO:0044444//cytoplasmic part	GO:0005515//protein binding;GO:0008422//beta-glucosidase activity	GO:0000904//cell morphogenesis involved in differentiation;GO:0009699//phenylpropanoid biosynthetic process;GO:0009820//alkaloid metabolic process;GO:0032412//regulation of ion transmembrane transporter activity
MSTRG.19682	LWD2	RNA polymerase II C-terminal domain phosphatase-like 2 isoform X1 [Olea europaea var. sylvestris] [Olea europaea]	-	-	-	-	-	-	GO:0030154//cell differentiation;GO:0050789//regulation of biological process
MSTRG.19716	--	-	-	-	-	-	-	-	-
MSTRG.19735	rps5	probably inactive leucine-rich repeat receptor-like protein kinase IMK2 [Olea europaea var. sylvestris] [Olea europaea]	Genetic Information Processing	Translation	ko03010//Ribosome	K02988	GO:0005618//cell wall;GO:0005911//cell-cell junction;GO:0016020//membrane	GO:0016301//kinase activity;GO:0036094//small molecule binding;GO:0097159//organic cyclic compound binding;GO:1901363//heterocyclic compound binding	GO:0006464//cellular protein modification process;GO:0006796//phosphate-containing compound metabolic process;GO:0044699//single-organism process
MSTRG.19749	--	-	-	-	-	-	-	-	-
MSTRG.19766	RPS30A	40S ribosomal protein S30-like [Olea europaea var. sylvestris] [Olea europaea]	Genetic Information Processing	Translation	ko03010//Ribosome	K02983	GO:0015935//small ribosomal subunit	-	GO:0009451//RNA modification;GO:0010467//gene expression
MSTRG.19768	--	probable adenylate kinase 7, mitochondrial [Olea europaea var. sylvestris] [Olea europaea]	Metabolism;Metabolism;Metabolism;Metabolism	Global and overview maps;Global and overview maps;Nucleotide metabolism;Metabolism of cofactors and vitamins	ko01100//Metabolic pathways;ko01110//Biosynthesis of secondary metabolites;ko00230//Purine metabolism;ko00730//Thiamine metabolism	K00939;K00939;K00939;K00939	GO:0030120//vesicle coat	GO:0003676//nucleic acid binding;GO:0046914//transition metal ion binding	GO:0006886//intracellular protein transport;GO:0016482//cytoplasmic transport
MSTRG.19769	--	-	-	-	-	-	-	-	-
MSTRG.19783	--	-	-	-	-	-	-	-	-
MSTRG.19787	--	-	-	-	-	-	-	-	-
MSTRG.19793	UGLYAH	(S)-ureidoglycine aminohydrolase [Olea europaea var. sylvestris] [Olea europaea]	Metabolism;Metabolism	Global and overview maps;Nucleotide metabolism	ko01100//Metabolic pathways;ko00230//Purine metabolism	K14977;K14977	-	-	-
MSTRG.19801	--	-	-	-	-	-	-	-	-
MSTRG.19815	AGP16	Arabinogalactan peptide 16 [Vitis vinifera]	-	-	-	-	GO:0031224//intrinsic component of membrane	-	GO:0000041//transition metal ion transport;GO:0001101//response to acid chemical;GO:0009267//cellular response to starvation;GO:0010053//root epidermal cell differentiation;GO:0015698//inorganic anion transport;GO:0016129//phytosteroid biosynthetic process
MSTRG.19823	--	-	-	-	-	-	-	-	-
MSTRG.19884	--	zinc finger MYND domain-containing protein 15 isoform X3 [Olea europaea var. sylvestris] [Olea europaea]	-	-	-	-	-	-	-
MSTRG.1992	--	-	-	-	-	-	-	-	-
MSTRG.19926	--	protein ROOT INITIATION DEFECTIVE 3 [Olea europaea var. sylvestris] [Olea europaea]	-	-	-	-	-	-	-
MSTRG.19932	--	-	-	-	-	-	-	-	-
MSTRG.19942	--	Serine/threonine-protein kinase [Actinidia chinensis var. chinensis] [Actinidia chinensis]	-	-	-	-	GO:0043231//intracellular membrane-bounded organelle	-	-
MSTRG.19951	--	-	-	-	-	-	-	-	-
MSTRG.19970	--	-	-	-	-	-	-	-	-
MSTRG.19976	--	protein bfr2-like [Olea europaea var. sylvestris] [Olea europaea]	-	-	-	-	-	-	-
MSTRG.19990	--	Calcium binding atopy-related autoantigen [Hibiscus syriacus]	-	-	-	-	-	-	-
MSTRG.19995	CRR6	protein CHLORORESPIRATORY REDUCTION 6, chloroplastic [Olea europaea var. sylvestris] [Olea europaea]	-	-	-	-	GO:0009532//plastid stroma;GO:0044434//chloroplast part	-	GO:0008652//cellular amino acid biosynthetic process;GO:0043623//cellular protein complex assembly
MSTRG.20000	--	DNA-directed RNA polymerase 1B, mitochondrial-like [Olea europaea var. sylvestris] [Olea europaea]	-	-	-	-	-	-	-
MSTRG.20005	CPL2	RNA polymerase II C-terminal domain phosphatase-like 2 [Dorcoceras hygrometricum]	-	-	-	-	GO:0043231//intracellular membrane-bounded organelle	GO:0003723//RNA binding;GO:0016791//phosphatase activity;GO:0043169//cation binding	GO:0006355//regulation of transcription, DNA-templated;GO:0006796//phosphate-containing compound metabolic process;GO:0006950//response to stress;GO:0009755//hormone-mediated signaling pathway;GO:0040007//growth;GO:0044707//single-multicellular organism process
MSTRG.20093	--	Rhodanese/Cell cycle control phosphatase superfamily protein isoform 1 [Hibiscus syriacus]	-	-	-	-	GO:0031090//organelle membrane;GO:0031224//intrinsic component of membrane;GO:0031984//organelle subcompartment;GO:0043231//intracellular membrane-bounded organelle	GO:0015103//inorganic anion transmembrane transporter activity	GO:0006637//acyl-CoA metabolic process;GO:0015698//inorganic anion transport;GO:0016129//phytosteroid biosynthetic process
MSTRG.20117	--	L10-interacting MYB domain-containing protein-like [Olea europaea var. sylvestris] [Olea europaea]	-	-	-	-	-	-	-
MSTRG.20145	--	-	-	-	-	-	-	-	-
MSTRG.20168	CAS	PREDICTED: LOW QUALITY PROTEIN: exportin-2-like [Erythranthe guttata]	-	-	-	-	GO:0005911//cell-cell junction;GO:0009536//plastid;GO:0046930//pore complex	GO:0017016//Ras GTPase binding;GO:0022892//substrate-specific transporter activity	GO:0001101//response to acid chemical;GO:0006006//glucose metabolic process;GO:0006950//response to stress;GO:0006996//organelle organization;GO:0009694//jasmonic acid metabolic process;GO:0015031//protein transport;GO:0051603//proteolysis involved in cellular protein catabolic process;GO:0051707//response to other organism
MSTRG.20177	rps5	probably inactive leucine-rich repeat receptor-like protein kinase IMK2 [Olea europaea var. sylvestris] [Olea europaea]	Genetic Information Processing	Translation	ko03010//Ribosome	K02988	GO:0005618//cell wall;GO:0005911//cell-cell junction;GO:0016020//membrane	GO:0004672//protein kinase activity;GO:0036094//small molecule binding;GO:0097159//organic cyclic compound binding;GO:1901363//heterocyclic compound binding	GO:0006464//cellular protein modification process;GO:0006796//phosphate-containing compound metabolic process;GO:0007165//signal transduction;GO:0048449//floral organ formation;GO:0048869//cellular developmental process
MSTRG.20191	--	-	-	-	-	-	-	-	-
MSTRG.20195	--	agmatine deiminase [Olea europaea var. sylvestris] [Olea europaea]	Metabolism;Metabolism	Global and overview maps;Amino acid metabolism	ko01100//Metabolic pathways;ko00330//Arginine and proline metabolism	K10536;K10536	-	GO:0016772//transferase activity, transferring phosphorus-containing groups;GO:0016787//hydrolase activity	GO:0006596//polyamine biosynthetic process;GO:0044238//primary metabolic process;GO:0044763//single-organism cellular process
MSTRG.20196	--	G-type lectin S-receptor-like serine/threonine-protein kinase SD1-1 [Phoenix dactylifera]	Metabolism;Metabolism	Global and overview maps;Amino acid metabolism	ko01100//Metabolic pathways;ko00330//Arginine and proline metabolism	K10536;K10536	-	GO:0004672//protein kinase activity;GO:0005488//binding	GO:0006796//phosphate-containing compound metabolic process
MSTRG.20207	--	-	-	-	-	-	-	-	-
MSTRG.20217	--	AT4g08070 [Arabidopsis thaliana]	-	-	-	-	-	-	-
MSTRG.20223	--	SNARE associated Golgi protein family isoform 1 [Hibiscus syriacus]	-	-	-	-	-	-	-
MSTRG.20224	--	-	-	-	-	-	-	-	-
MSTRG.20237	--	Glycosyltransferase [Handroanthus impetiginosus]	-	-	-	-	-	GO:0003824//catalytic activity	-
MSTRG.20251	--	mechanosensitive ion channel protein 2, chloroplastic-like isoform X3 [Olea europaea var. sylvestris] [Olea europaea]	-	-	-	-	-	-	-
MSTRG.20254	--	mechanosensitive ion channel protein 2, chloroplastic-like isoform X2 [Olea europaea var. sylvestris] [Olea europaea]	-	-	-	-	-	-	-
MSTRG.20267	EIX2	probable leucine-rich repeat receptor-like protein kinase At1g35710 [Olea europaea var. sylvestris] [Olea europaea]	-	-	-	-	-	-	-
MSTRG.20268	EIX2	probable leucine-rich repeat receptor-like protein kinase At1g35710 [Olea europaea var. sylvestris] [Olea europaea]	-	-	-	-	-	-	-
MSTRG.20270	--	protein AATF [Olea europaea var. sylvestris] [Olea europaea]	-	-	-	-	-	-	-
MSTRG.2029	--	DNA-directed RNA polymerase 1B, mitochondrial-like [Olea europaea var. sylvestris] [Olea europaea]	-	-	-	-	-	-	-
MSTRG.2030	--	-	-	-	-	-	-	-	-
MSTRG.20304	--	-	-	-	-	-	-	-	-
MSTRG.20326	--	WPP domain-interacting tail-anchored protein 1-like isoform X1 [Olea europaea var. sylvestris] [Olea europaea]	-	-	-	-	-	-	-
MSTRG.20379	--	uncharacterized protein LOC111391006 [Olea europaea var. sylvestris] [Olea europaea]	-	-	-	-	-	-	-
MSTRG.20380	--	uncharacterized protein LOC111377506 [Olea europaea var. sylvestris] [Olea europaea]	-	-	-	-	-	-	-
MSTRG.20381	--	uncharacterized protein LOC111391006 [Olea europaea var. sylvestris] [Olea europaea]	-	-	-	-	-	-	-
MSTRG.20404	--	protein FAR-RED IMPAIRED RESPONSE 1-like [Olea europaea var. sylvestris] [Olea europaea]	-	-	-	-	-	-	-
MSTRG.20509	--	bark storage protein A-like, partial [Olea europaea var. sylvestris] [Olea europaea]	-	-	-	-	-	-	-
MSTRG.20514	ARP2	endonuclease III homolog 1, chloroplastic-like [Olea europaea var. sylvestris] [Olea europaea]	Genetic Information Processing	Translation	ko03010//Ribosome	K02925	GO:0015934//large ribosomal subunit	GO:0005198//structural molecule activity	GO:0009117//nucleotide metabolic process;GO:0009664//plant-type cell wall organization;GO:0010383//cell wall polysaccharide metabolic process;GO:0010467//gene expression
MSTRG.20525	--	-	-	-	-	-	-	-	-
MSTRG.20562	--	-	-	-	-	-	-	-	-
MSTRG.20575	SKP2A	F-box protein SKP2A-like [Olea europaea var. sylvestris] [Olea europaea]	Genetic Information Processing	Folding, sorting and degradation	ko04120//Ubiquitin mediated proteolysis	K03875	GO:0043231//intracellular membrane-bounded organelle	-	GO:0009408//response to heat;GO:0019941//modification-dependent protein catabolic process;GO:0048581//negative regulation of post-embryonic development
MSTRG.20607	HIPP39	heavy metal-associated isoprenylated plant protein 39-like [Olea europaea var. sylvestris] [Olea europaea]	-	-	-	-	-	GO:0043169//cation binding	-
MSTRG.20616	--	2-oxoglutarate-dependent dioxygenase AOP3-like protein [Camellia sinensis]	-	-	-	-	-	-	-
MSTRG.20645	TYDC1	Tyrosine/DOPA decarboxylase [Dorcoceras hygrometricum]	Metabolism;Metabolism;Metabolism;Metabolism;Metabolism;Metabolism;Metabolism;Metabolism	Global and overview maps;Global and overview maps;Amino acid metabolism;Amino acid metabolism;Amino acid metabolism;Biosynthesis of other secondary metabolites;Biosynthesis of other secondary metabolites;Biosynthesis of other secondary metabolites	ko01100//Metabolic pathways;ko01110//Biosynthesis of secondary metabolites;ko00350//Tyrosine metabolism;ko00380//Tryptophan metabolism;ko00360//Phenylalanine metabolism;ko00950//Isoquinoline alkaloid biosynthesis;ko00965//Betalain biosynthesis;ko00901//Indole alkaloid biosynthesis	K01593;K01593;K01593;K01593;K01593;K01593;K01593;K01593	-	GO:0016831//carboxy-lyase activity;GO:0043168//anion binding	GO:0019752//carboxylic acid metabolic process
MSTRG.20653	--	-	-	-	-	-	-	-	-
MSTRG.20710	--	Extensin like [Actinidia chinensis var. chinensis] [Actinidia chinensis]	-	-	-	-	-	-	-
MSTRG.20722	--	-	-	-	-	-	-	-	-
MSTRG.20785	--	-	-	-	-	-	-	-	-
MSTRG.2084	--	-	-	-	-	-	-	-	-
MSTRG.20852	--	major surface glycoprotein G [Striga asiatica]	-	-	-	-	-	-	-
MSTRG.20855	--	-	-	-	-	-	-	-	-
MSTRG.20871	--	-	-	-	-	-	-	-	-
MSTRG.20885	--	-	-	-	-	-	-	-	-
MSTRG.20904	--	Vacuolar fusion protein [Actinidia chinensis var. chinensis] [Actinidia chinensis]	-	-	-	-	-	-	-
MSTRG.20908	--	HBS1-like protein isoform X1 [Olea europaea var. sylvestris] [Olea europaea]	Genetic Information Processing	Translation	ko03015//mRNA surveillance pathway	K14416	-	-	-
MSTRG.2091	--	lipoate-protein ligase A [Dorcoceras hygrometricum]	-	-	-	-	-	GO:0003824//catalytic activity	GO:0036211//protein modification process
MSTRG.20935	--	-	-	-	-	-	-	-	-
MSTRG.20944	--	Vacuolar fusion protein [Actinidia chinensis var. chinensis] [Actinidia chinensis]	-	-	-	-	-	-	-
MSTRG.20949	--	-	-	-	-	-	-	-	-
MSTRG.21015	--	transcription factor GTE10-like isoform X1 [Olea europaea var. sylvestris] [Olea europaea]	-	-	-	-	-	-	GO:0006351//transcription, DNA-templated;GO:0010468//regulation of gene expression;GO:0050794//regulation of cellular process
MSTRG.21024	--	G-type lectin S-receptor-like serine/threonine-protein kinase At4g27290 [Olea europaea var. sylvestris] [Olea europaea]	-	-	-	-	-	-	-
MSTRG.21040	--	transcription termination factor 4, mitochondrial [Sesamum indicum]	-	-	-	-	GO:0009536//plastid	-	-
MSTRG.21064	--	uncharacterized protein LOC105157397 [Sesamum indicum]	-	-	-	-	-	-	-
MSTRG.21099	--	-	-	-	-	-	-	-	-
MSTRG.21143	--	-	-	-	-	-	-	-	-
MSTRG.21144	--	-	-	-	-	-	-	-	-
MSTRG.21162	Os03g0733400	zinc finger BED domain-containing protein DAYSLEEPER-like isoform X1 [Olea europaea var. sylvestris] [Olea europaea]	-	-	-	-	-	GO:0005488//binding	-
MSTRG.21164	--	-	-	-	-	-	-	-	-
MSTRG.2120	WRKY51	probable WRKY transcription factor 51 [Olea europaea var. sylvestris] [Olea europaea]	-	-	-	-	-	GO:0001071//nucleic acid binding transcription factor activity;GO:0003677//DNA binding	GO:0010468//regulation of gene expression
MSTRG.21202	--	-	-	-	-	-	-	-	-
MSTRG.21235	tma7	translation machinery associated TMA7 [Artemisia annua]	-	-	-	-	GO:0016020//membrane	-	-
MSTRG.2124	--	-	-	-	-	-	-	-	-
MSTRG.21280	--	auxin-responsive protein IAA26-like [Olea europaea var. sylvestris] [Olea europaea]	Environmental Information Processing	Signal transduction	ko04075//Plant hormone signal transduction	K14484	-	-	-
MSTRG.21371	PAI1	N-(5'-phosphoribosyl)anthranilate isomerase 1, chloroplastic-like isoform X1 [Olea europaea var. sylvestris] [Olea europaea]	Metabolism;Metabolism;Metabolism;Metabolism	Global and overview maps;Global and overview maps;Global and overview maps;Amino acid metabolism	ko01100//Metabolic pathways;ko01110//Biosynthesis of secondary metabolites;ko01230//Biosynthesis of amino acids;ko00400//Phenylalanine, tyrosine and tryptophan biosynthesis	K01817;K01817;K01817;K01817	GO:0009536//plastid	GO:0016861//intramolecular oxidoreductase activity, interconverting aldoses and ketoses	GO:0006568//tryptophan metabolic process;GO:0008652//cellular amino acid biosynthetic process
MSTRG.21392	--	-	-	-	-	-	-	-	-
MSTRG.21397	--	uncharacterized protein LOC111392796 [Olea europaea var. sylvestris] [Olea europaea]	-	-	-	-	-	-	-
MSTRG.21398	--	extensin-like [Citrus clementina]	-	-	-	-	-	-	-
MSTRG.21401	--	protein ALP1-like [Olea europaea var. sylvestris] [Olea europaea]	-	-	-	-	-	-	-
MSTRG.21404	tal	transaldolase-like protein [Solanum tuberosum]	Metabolism;Metabolism;Metabolism;Metabolism;Metabolism	Global and overview maps;Global and overview maps;Global and overview maps;Global and overview maps;Carbohydrate metabolism	ko01100//Metabolic pathways;ko01110//Biosynthesis of secondary metabolites;ko01200//Carbon metabolism;ko01230//Biosynthesis of amino acids;ko00030//Pentose phosphate pathway	K00616;K00616;K00616;K00616;K00616	GO:0009536//plastid	-	GO:0006725//cellular aromatic compound metabolic process;GO:0044238//primary metabolic process;GO:0044281//small molecule metabolic process;GO:0044763//single-organism cellular process;GO:1901360//organic cyclic compound metabolic process
MSTRG.21405	--	WPP domain-interacting tail-anchored protein 1-like isoform X1 [Olea europaea var. sylvestris] [Olea europaea]	-	-	-	-	-	-	-
MSTRG.21406	--	protein FAR1-RELATED SEQUENCE 5-like [Olea europaea var. sylvestris] [Olea europaea]	-	-	-	-	-	-	-
MSTRG.21408	--	uncharacterized protein LOC111408512 [Olea europaea var. sylvestris] [Olea europaea]	-	-	-	-	-	-	-
MSTRG.21409	--	uncharacterized protein LOC111385451 [Olea europaea var. sylvestris] [Olea europaea]	-	-	-	-	-	-	-
MSTRG.21420	--	Humj1 family protein [Populus alba]	-	-	-	-	-	-	-
MSTRG.21447	--	probable arabinosyltransferase ARAD1 [Olea europaea var. sylvestris] [Olea europaea]	-	-	-	-	-	-	-
MSTRG.21471	--	CENP-B homolog protein 2-like [Olea europaea var. sylvestris] [Olea europaea]	-	-	-	-	-	-	-
MSTRG.2148	--	-	-	-	-	-	-	-	-
MSTRG.21486	CEY00_Acc23110	pyrroline-5-carboxylate reductase [Striga asiatica]	Metabolism;Metabolism;Metabolism;Metabolism	Global and overview maps;Global and overview maps;Global and overview maps;Amino acid metabolism	ko01100//Metabolic pathways;ko01110//Biosynthesis of secondary metabolites;ko01230//Biosynthesis of amino acids;ko00330//Arginine and proline metabolism	K00286;K00286;K00286;K00286	GO:0044464//cell part	GO:0016491//oxidoreductase activity	GO:0006561//proline biosynthetic process
MSTRG.21522	--	protein FAR1-RELATED SEQUENCE 5-like [Olea europaea var. sylvestris] [Olea europaea]	-	-	-	-	-	-	-
MSTRG.21571	CYP716A15	beta-amyrin 28-oxidase-like [Olea europaea var. sylvestris] [Olea europaea]	-	-	-	-	-	GO:0016491//oxidoreductase activity	-
MSTRG.21607	--	rho GTPase-activating gacO-like protein [Parasponia andersonii]	-	-	-	-	-	-	-
MSTRG.2162	--	serine/threonine-protein kinase AtPK2/AtPK19-like [Olea europaea var. sylvestris] [Olea europaea]	-	-	-	-	-	-	-
MSTRG.21626	CHLD	magnesium-chelatase subunit ChlD, chloroplastic isoform X1 [Olea europaea var. sylvestris] [Olea europaea]	Metabolism;Metabolism;Metabolism	Global and overview maps;Global and overview maps;Metabolism of cofactors and vitamins	ko01100//Metabolic pathways;ko01110//Biosynthesis of secondary metabolites;ko00860//Porphyrin and chlorophyll metabolism	K03404;K03404;K03404	GO:0009532//plastid stroma;GO:0031976//plastid thylakoid;GO:0044434//chloroplast part	GO:0016462//pyrophosphatase activity;GO:0032550//purine ribonucleoside binding;GO:0051003//ligase activity, forming nitrogen-metal bonds, forming coordination complexes	GO:0006090//pyruvate metabolic process;GO:0006779//porphyrin-containing compound biosynthetic process;GO:0044238//primary metabolic process
MSTRG.2166	--	B3 domain-containing protein At4g01580-like [Olea europaea var. sylvestris] [Olea europaea]	-	-	-	-	-	-	-
MSTRG.21669	--	-	-	-	-	-	-	-	-
MSTRG.21681	--	-	-	-	-	-	-	-	-
MSTRG.21685	--	pleiotropic drug resistance protein 1-like, partial [Trifolium pratense]	-	-	-	-	GO:0043231//intracellular membrane-bounded organelle	-	GO:0010468//regulation of gene expression;GO:0034645//cellular macromolecule biosynthetic process
MSTRG.2170	--	Transposon, En/Spm-like protein [Cucumis melo var. makuwa] [Cucumis melo]	-	-	-	-	-	-	-
MSTRG.21705	--	-	-	-	-	-	-	-	-
MSTRG.21725	--	chaperonin CPN60-2, mitochondrial-like, partial [Prosopis alba]	-	-	-	-	-	-	GO:0006457//protein folding
MSTRG.21726	--	chaperonin CPN60-2, mitochondrial-like [Rhodamnia argentea]	-	-	-	-	GO:0005840//ribosome;GO:0009526//plastid envelope;GO:0009532//plastid stroma;GO:0031090//organelle membrane;GO:0044429//mitochondrial part	GO:0032550//purine ribonucleoside binding;GO:0046914//transition metal ion binding	GO:0000302//response to reactive oxygen species;GO:0006006//glucose metabolic process;GO:0006221//pyrimidine nucleotide biosynthetic process;GO:0006457//protein folding;GO:0006605//protein targeting;GO:0006996//organelle organization;GO:0009642//response to light intensity;GO:0009725//response to hormone;GO:0010038//response to metal ion;GO:0033554//cellular response to stress;GO:0043623//cellula…
MSTRG.21738	--	PREDICTED: transmembrane [Prunus dulcis]	-	-	-	-	GO:0044434//chloroplast part	-	GO:0006355//regulation of transcription, DNA-templated;GO:0009887//organ morphogenesis;GO:0048869//cellular developmental process
MSTRG.21744	--	Rab5-interacting family protein [Striga asiatica]	-	-	-	-	GO:0009536//plastid	-	-
MSTRG.21753	--	-	-	-	-	-	-	-	-
MSTRG.21770	--	protein AF-9-like [Quercus lobata]	-	-	-	-	GO:0009536//plastid	-	GO:0044237//cellular metabolic process
MSTRG.21831	--	-	-	-	-	-	-	-	-
MSTRG.2185	--	ribosomal protein L23 family protein [Solanum tuberosum]	Genetic Information Processing	Translation	ko03010//Ribosome	K02892	GO:0030529//intracellular ribonucleoprotein complex	GO:0005198//structural molecule activity	GO:0006221//pyrimidine nucleotide biosynthetic process;GO:0010467//gene expression;GO:0022613//ribonucleoprotein complex biogenesis;GO:0032774//RNA biosynthetic process
MSTRG.21860	At5g08350	GEM-like protein 4 isoform X3 [Olea europaea var. sylvestris] [Olea europaea]	-	-	-	-	-	-	-
MSTRG.21879	--	-	-	-	-	-	-	-	-
MSTRG.21895	TAP2	serotonin N-acetyltransferase [Gynura bicolor]	Metabolism;Metabolism	Global and overview maps;Amino acid metabolism	ko01100//Metabolic pathways;ko00380//Tryptophan metabolism	K22450;K22450	-	-	-
MSTRG.21912	--	prosaposin-like isoform X2 [Olea europaea var. sylvestris] [Olea europaea]	-	-	-	-	GO:0043231//intracellular membrane-bounded organelle	-	GO:0006625//protein targeting to peroxisome;GO:0006970//response to osmotic stress;GO:0009062//fatty acid catabolic process;GO:0070838//divalent metal ion transport
MSTRG.21915	At1g71900	probable magnesium transporter NIPA4 [Olea europaea var. sylvestris] [Olea europaea]	-	-	-	-	GO:0031224//intrinsic component of membrane	GO:0046873//metal ion transmembrane transporter activity	GO:0070838//divalent metal ion transport
MSTRG.21934	--	transcription factor bHLH51-like [Pyrus ussuriensis x Pyrus communis]	-	-	-	-	-	-	-
MSTRG.21958	SPC24	kinetochore protein SPC24 homolog [Quercus lobata]	-	-	-	-	-	-	-
MSTRG.21962	--	-	-	-	-	-	-	-	-
MSTRG.21967	pol	Retrovirus-related Pol polyprotein from transposon opus [Vitis vinifera]	-	-	-	-	-	-	-
MSTRG.22002	TIM17-2	mitochondrial import inner membrane translocase subunit TIM17-2-like [Olea europaea var. sylvestris] [Olea europaea]	-	-	-	-	GO:0019866//organelle inner membrane;GO:0031966//mitochondrial membrane;GO:0043234//protein complex	-	GO:0009987//cellular process;GO:0015031//protein transport;GO:0071704//organic substance metabolic process
MSTRG.22017	APUM2	pumilio homolog 3-like [Morus notabilis]	-	-	-	-	GO:0044444//cytoplasmic part	GO:0003729//mRNA binding	GO:0010608//posttranscriptional regulation of gene expression
MSTRG.22026	--	PREDICTED: kinesin-like protein KIN-12F [Ipomoea nil]	-	-	-	-	-	-	-
MSTRG.22054	--	uncharacterized protein LOC111406765 [Olea europaea var. sylvestris] [Olea europaea]	-	-	-	-	-	-	-
MSTRG.22060	--	Retrovirus-related Pol polyprotein from transposon TNT 1-94 [Vitis vinifera]	Organismal Systems	Environmental adaptation	ko04626//Plant-pathogen interaction	K13448	-	-	-
MSTRG.22063	--	-	-	-	-	-	-	-	-
MSTRG.22093	--	-	-	-	-	-	-	-	-
MSTRG.22109	--	39S ribosomal protein L53 [Striga asiatica]	-	-	-	-	GO:0030529//intracellular ribonucleoprotein complex	-	GO:0000097//sulfur amino acid biosynthetic process;GO:0006950//response to stress;GO:0007165//signal transduction;GO:0010033//response to organic substance
MSTRG.22160	--	-	-	-	-	-	-	-	-
MSTRG.22161	--	-	-	-	-	-	-	-	-
MSTRG.22169	--	microfibrillar-associated protein 1-like [Cannabis sativa]	-	-	-	-	-	-	-
MSTRG.22170	--	-	-	-	-	-	-	-	-
MSTRG.2219	ICMTA	protein-S-isoprenylcysteine O-methyltransferase A-like [Olea europaea var. sylvestris] [Olea europaea]	Metabolism;Metabolism	Global and overview maps;Metabolism of terpenoids and polyketides	ko01110//Biosynthesis of secondary metabolites;ko00900//Terpenoid backbone biosynthesis	K00587;K00587	GO:0031090//organelle membrane;GO:0031224//intrinsic component of membrane;GO:0043231//intracellular membrane-bounded organelle	GO:0003880//protein C-terminal carboxyl O-methyltransferase activity	GO:0006479//protein methylation;GO:0009787//regulation of abscisic acid-activated signaling pathway;GO:0090567//reproductive shoot system development
MSTRG.22192	--	-	-	-	-	-	-	-	-
MSTRG.22204	--	-	-	-	-	-	-	-	-
MSTRG.22221	--	-	-	-	-	-	-	-	-
MSTRG.22237	--	E3 ubiquitin-protein ligase AIP2 [Olea europaea var. sylvestris] [Olea europaea]	-	-	-	-	-	-	-
MSTRG.22251	--	-	-	-	-	-	-	-	-
MSTRG.22267	HIT4	protein HEAT INTOLERANT 4 [Populus trichocarpa]	-	-	-	-	-	-	-
MSTRG.22271	--	-	-	-	-	-	-	-	-
MSTRG.22273	--	-	-	-	-	-	-	-	-
MSTRG.22275	--	-	-	-	-	-	-	-	-
MSTRG.22278	--	-	-	-	-	-	-	-	-
MSTRG.22300	--	-	-	-	-	-	-	-	-
MSTRG.22302	RE2	RmlC-like cupins superfamily protein [Prunus dulcis]	-	-	-	-	-	-	-
MSTRG.22315	ANT1	5'-adenylylsulfate reductase-like 5 [Olea europaea var. sylvestris] [Olea europaea]	-	-	-	-	GO:0019866//organelle inner membrane;GO:0031224//intrinsic component of membrane;GO:0043231//intracellular membrane-bounded organelle	-	GO:0044763//single-organism cellular process;GO:0051234//establishment of localization
MSTRG.22321	--	Beta-glucosidase btgE precursor [Actinidia chinensis var. chinensis] [Actinidia chinensis]	-	-	-	-	GO:0009536//plastid	-	-
MSTRG.22333	--	-	-	-	-	-	-	-	-
MSTRG.22335	petC	cytochrome b6-f complex iron-sulfur subunit, chloroplastic-like [Ziziphus jujuba]	Metabolism;Metabolism	Global and overview maps;Energy metabolism	ko01100//Metabolic pathways;ko00195//Photosynthesis	K02636;K02636	GO:0009526//plastid envelope;GO:0031224//intrinsic component of membrane;GO:0043234//protein complex;GO:0044434//chloroplast part;GO:0055035//plastid thylakoid membrane	GO:0009055//electron carrier activity;GO:0015078//hydrogen ion transmembrane transporter activity;GO:0043169//cation binding;GO:0051536//iron-sulfur cluster binding;GO:0052880//oxidoreductase activity, acting on diphenols and related substances as donors, with copper protein as acceptor	GO:0006605//protein targeting;GO:0006739//NADP metabolic process;GO:0006996//organelle organization;GO:0009617//response to bacterium;GO:0009620//response to fungus;GO:0009696//salicylic acid metabolic process;GO:0009755//hormone-mediated signaling pathway;GO:0009863//salicylic acid mediated signaling pathway;GO:0010243//response to organonitrogen compound;GO:0015992//proton transport;GO:0016072/…
MSTRG.22371	--	LOW QUALITY PROTEIN: DDB1- and CUL4-associated factor homolog 1 [Olea europaea var. sylvestris] [Olea europaea]	-	-	-	-	-	-	-
MSTRG.22377	--	protein PLASTID MOVEMENT IMPAIRED 2-like isoform X2 [Olea europaea var. sylvestris] [Olea europaea]	-	-	-	-	-	-	-
MSTRG.22383	--	-	-	-	-	-	-	-	-
MSTRG.22462	LRK10	rust resistance kinase Lr10-like [Olea europaea var. sylvestris] [Olea europaea]	-	-	-	-	GO:0044464//cell part	GO:0001871//pattern binding;GO:0004672//protein kinase activity;GO:0008092//cytoskeletal protein binding;GO:0032550//purine ribonucleoside binding	GO:0006464//cellular protein modification process;GO:0006796//phosphate-containing compound metabolic process
MSTRG.22508	--	pleiotropic drug resistance protein 2-like isoform X1 [Olea europaea var. sylvestris] [Olea europaea]	-	-	-	-	-	-	-
MSTRG.22509	PCMP-H51	pentatricopeptide repeat-containing protein At4g21065-like [Olea europaea var. sylvestris] [Olea europaea]	-	-	-	-	GO:0043231//intracellular membrane-bounded organelle;GO:0044444//cytoplasmic part	-	-
MSTRG.22511	--	-	-	-	-	-	-	-	-
MSTRG.22519	--	uncharacterized protein LOC111380323 [Olea europaea var. sylvestris] [Olea europaea]	-	-	-	-	-	-	-
MSTRG.22520	--	protein FAR1-RELATED SEQUENCE 5-like [Olea europaea var. sylvestris] [Olea europaea]	-	-	-	-	-	-	-
MSTRG.2253	--	Alpha-amylase isozyme 2A [Capsicum annuum]	Metabolism;Metabolism;Metabolism	Global and overview maps;Global and overview maps;Carbohydrate metabolism	ko01100//Metabolic pathways;ko01110//Biosynthesis of secondary metabolites;ko00500//Starch and sucrose metabolism	K01176;K01176;K01176	-	GO:0016787//hydrolase activity	GO:0008152//metabolic process
MSTRG.22534	--	L10-interacting MYB domain-containing protein-like [Olea europaea var. sylvestris] [Olea europaea]	-	-	-	-	-	-	-
MSTRG.22567	--	-	-	-	-	-	-	-	-
MSTRG.22571	--	Cysteine-rich RLK (receptor-like protein kinase) 8 [Cucumis melo var. makuwa] [Cucumis melo]	-	-	-	-	-	-	-
MSTRG.2258	--	-	-	-	-	-	-	-	-
MSTRG.22581	--	-	-	-	-	-	-	-	-
MSTRG.22606	--	protein HGH1 homolog [Olea europaea var. sylvestris] [Olea europaea]	-	-	-	-	-	-	GO:0006605//protein targeting
MSTRG.22637	At5g16450	Ribonuclease E inhibitor RraA/Dimethylmenaquinone methyltransferase [Corchorus capsularis]	-	-	-	-	-	GO:0004857//enzyme inhibitor activity;GO:0016831//carboxy-lyase activity;GO:0016833//oxo-acid-lyase activity;GO:0043169//cation binding	GO:0009892//negative regulation of metabolic process;GO:0016070//RNA metabolic process
MSTRG.22645	--	protein phosphatase inhibitor 2-like [Olea europaea var. sylvestris] [Olea europaea]	-	-	-	-	-	-	GO:0009892//negative regulation of metabolic process;GO:0010646//regulation of cell communication;GO:0010921//regulation of phosphatase activity
MSTRG.22667	VIP2	probable NOT transcription complex subunit VIP2 [Olea europaea var. sylvestris] [Olea europaea]	Genetic Information Processing	Folding, sorting and degradation	ko03018//RNA degradation	K12605	GO:0043231//intracellular membrane-bounded organelle	GO:0005488//binding	GO:0006259//DNA metabolic process;GO:0010468//regulation of gene expression;GO:0034645//cellular macromolecule biosynthetic process
MSTRG.22725	FAR1	protein FAR-RED IMPAIRED RESPONSE 1-like isoform X1 [Olea europaea var. sylvestris] [Olea europaea]	-	-	-	-	-	-	-
MSTRG.22728	--	-	-	-	-	-	-	-	-
MSTRG.2274	--	tobamovirus multiplication protein 3-like isoform X1 [Olea europaea var. sylvestris] [Olea europaea]	-	-	-	-	-	-	-
MSTRG.22742	--	-	-	-	-	-	-	-	-
MSTRG.22744	--	disease resistance protein RFL1-like isoform X1 [Olea europaea var. sylvestris] [Olea europaea]	Organismal Systems	Environmental adaptation	ko04626//Plant-pathogen interaction	K13459	-	-	-
MSTRG.2280	PAO3	probable polyamine oxidase 2 [Olea europaea var. sylvestris] [Olea europaea]	Metabolism;Metabolism;Metabolism	Global and overview maps;Amino acid metabolism;Metabolism of other amino acids	ko01100//Metabolic pathways;ko00330//Arginine and proline metabolism;ko00410//beta-Alanine metabolism	K17839;K17839;K17839	-	-	-
MSTRG.22817	--	-	-	-	-	-	-	-	-
MSTRG.22863	--	-	-	-	-	-	-	-	-
MSTRG.22902	--	zinc finger MYM-type protein 1-like [Olea europaea var. sylvestris] [Olea europaea]	-	-	-	-	-	-	-
MSTRG.22935	At4g15545	Os03g0659800 [Oryza sativa Japonica Group]	-	-	-	-	GO:0031224//intrinsic component of membrane;GO:0043231//intracellular membrane-bounded organelle	GO:0005215//transporter activity	GO:0006468//protein phosphorylation;GO:0006970//response to osmotic stress;GO:0009416//response to light stimulus;GO:0009746//response to hexose;GO:0042044//fluid transport;GO:0042743//hydrogen peroxide metabolic process;GO:0043269//regulation of ion transport;GO:0044763//single-organism cellular process;GO:0048509//regulation of meristem development
MSTRG.22989	ERDJ7	chaperone protein dnaJ 50-like [Olea europaea var. sylvestris] [Olea europaea]	-	-	-	-	-	-	GO:0007165//signal transduction
MSTRG.23005	--	zinc finger CCCH domain-containing protein 56-like [Olea europaea var. sylvestris] [Olea europaea]	-	-	-	-	-	-	-
MSTRG.23028	MPC4	mitochondrial pyruvate carrier 4-like [Olea europaea var. sylvestris] [Olea europaea]	-	-	-	-	GO:0009536//plastid;GO:0019866//organelle inner membrane;GO:0031224//intrinsic component of membrane	-	GO:0006090//pyruvate metabolic process;GO:0006605//protein targeting;GO:0006839//mitochondrial transport;GO:0010038//response to metal ion;GO:0045333//cellular respiration
MSTRG.23034	--	-	-	-	-	-	-	-	-
MSTRG.23036	UPL5	E3 ubiquitin-protein ligase UPL5 isoform X1 [Olea europaea var. sylvestris] [Olea europaea]	-	-	-	-	GO:0044424//intracellular part	GO:0005488//binding;GO:0019787//ubiquitin-like protein transferase activity	GO:0000302//response to reactive oxygen species;GO:0001101//response to acid chemical;GO:0007165//signal transduction;GO:0010260//organ senescence;GO:0032446//protein modification by small protein conjugation
MSTRG.23052	--	-	-	-	-	-	-	-	-
MSTRG.23063	--	ctenidin-1-like [Olea europaea var. sylvestris] [Olea europaea]	-	-	-	-	-	-	-
MSTRG.23107	Os05g0497500	protein FRIGIDA-ESSENTIAL 1 isoform X2 [Camellia sinensis]	-	-	-	-	-	-	GO:0044767//single-organism developmental process
MSTRG.2312	PBS1	probable serine/threonine-protein kinase PBL7 isoform X1 [Olea europaea var. sylvestris] [Olea europaea]	Organismal Systems	Environmental adaptation	ko04626//Plant-pathogen interaction	K13430	GO:0016020//membrane	GO:0004672//protein kinase activity;GO:0005488//binding	GO:0002758//innate immune response-activating signal transduction;GO:0006468//protein phosphorylation;GO:0042742//defense response to bacterium
MSTRG.23135	At1g28610	GDSL esterase/lipase At1g28570-like isoform X2 [Olea europaea var. sylvestris] [Olea europaea]	-	-	-	-	GO:0030312//external encapsulating structure	GO:0016787//hydrolase activity	-
MSTRG.23194	--	-	-	-	-	-	-	-	-
MSTRG.23223	--	chitin-binding lectin 1 [Lactuca sativa]	-	-	-	-	-	-	-
MSTRG.23235	--	-	-	-	-	-	-	-	-
MSTRG.23241	--	uncharacterized protein LOC111407826 [Olea europaea var. sylvestris] [Olea europaea]	-	-	-	-	-	-	-
MSTRG.2325	--	protein ALP1-like [Asparagus officinalis]	-	-	-	-	-	-	-
MSTRG.2329	--	WPP domain-interacting tail-anchored protein 1-like isoform X1 [Olea europaea var. sylvestris] [Olea europaea]	-	-	-	-	-	-	-
MSTRG.2330	--	protein FAR1-RELATED SEQUENCE 6-like [Olea europaea var. sylvestris] [Olea europaea]	-	-	-	-	-	-	-
MSTRG.23304	--	PREDICTED: guanylate-binding protein 1 [Eucalyptus grandis]	-	-	-	-	-	-	-
MSTRG.23306	--	uncharacterized protein LOC111407292 [Olea europaea var. sylvestris] [Olea europaea]	-	-	-	-	-	-	-
MSTRG.23367	JMJ705	lysine-specific demethylase REF6-like [Olea europaea var. sylvestris] [Olea europaea]	-	-	-	-	GO:0043231//intracellular membrane-bounded organelle	GO:0001071//nucleic acid binding transcription factor activity;GO:0016491//oxidoreductase activity;GO:0016741//transferase activity, transferring one-carbon groups;GO:0043169//cation binding	GO:0000097//sulfur amino acid biosynthetic process;GO:0000902//cell morphogenesis;GO:0003006//developmental process involved in reproduction;GO:0006355//regulation of transcription, DNA-templated;GO:0009606//tropism;GO:0009725//response to hormone;GO:0031057//negative regulation of histone modification;GO:0048581//negative regulation of post-embryonic development;GO:0048827//phyllome development;…
MSTRG.23368	JMJ705	lysine-specific demethylase REF6-like [Olea europaea var. sylvestris] [Olea europaea]	-	-	-	-	-	GO:0016491//oxidoreductase activity;GO:0016741//transferase activity, transferring one-carbon groups;GO:0043169//cation binding	GO:0006355//regulation of transcription, DNA-templated;GO:0006464//cellular protein modification process;GO:0016043//cellular component organization;GO:0044710//single-organism metabolic process;GO:0044763//single-organism cellular process;GO:0048581//negative regulation of post-embryonic development;GO:0048856//anatomical structure development;GO:0050896//response to stimulus
MSTRG.23372	HVA22F	HVA22-like protein f [Sesamum indicum]	-	-	-	-	GO:0031224//intrinsic component of membrane	-	-
MSTRG.23380	--	-	-	-	-	-	-	-	-
MSTRG.23385	ICL	BnaCnng07060D [Brassica napus]	Metabolism;Metabolism;Metabolism;Metabolism	Global and overview maps;Global and overview maps;Global and overview maps;Carbohydrate metabolism	ko01100//Metabolic pathways;ko01110//Biosynthesis of secondary metabolites;ko01200//Carbon metabolism;ko00630//Glyoxylate and dicarboxylate metabolism	K01637;K01637;K01637;K01637	GO:0005777//peroxisome	GO:0016833//oxo-acid-lyase activity	GO:0003006//developmental process involved in reproduction;GO:0006101//citrate metabolic process;GO:0044262//cellular carbohydrate metabolic process
MSTRG.23392	--	nucleic acid binding protein, partial [Tragopogon pratensis]	-	-	-	-	GO:0043231//intracellular membrane-bounded organelle	GO:0046914//transition metal ion binding;GO:0097159//organic cyclic compound binding	GO:0000377//RNA splicing, via transesterification reactions with bulged adenosine as nucleophile;GO:0006342//chromatin silencing;GO:0006402//mRNA catabolic process;GO:0009791//post-embryonic development;GO:0030422//production of siRNA involved in RNA interference;GO:0034968//histone lysine methylation;GO:0045087//innate immune response
MSTRG.23397	SPY	probable UDP-N-acetylglucosamine--peptide N-acetylglucosaminyltransferase SPINDLY isoform X1 [Durio zibethinus]	Metabolism	Glycan biosynthesis and metabolism	ko00514//Other types of O-glycan biosynthesis	K09667	GO:0043231//intracellular membrane-bounded organelle;GO:0044444//cytoplasmic part	GO:0005488//binding;GO:0008375//acetylglucosaminyltransferase activity	GO:0006342//chromatin silencing;GO:0006402//mRNA catabolic process;GO:0006464//cellular protein modification process;GO:0007049//cell cycle;GO:0007275//multicellular organism development;GO:0009937//regulation of gibberellic acid mediated signaling pathway;GO:0035194//posttranscriptional gene silencing by RNA
MSTRG.23398	--	-	-	-	-	-	-	-	-
MSTRG.23401	--	kinesin-like protein KIN-5C [Olea europaea var. sylvestris] [Olea europaea]	-	-	-	-	-	-	-
MSTRG.23404	--	Retrovirus-related Pol polyprotein from transposon RE2 [Vitis vinifera]	-	-	-	-	-	-	-
MSTRG.23435	--	-	-	-	-	-	-	-	-
MSTRG.23446	--	-	-	-	-	-	-	-	-
MSTRG.23447	--	-	-	-	-	-	-	-	-
MSTRG.23457	--	transcription factor bHLH162-like [Olea europaea var. sylvestris] [Olea europaea]	-	-	-	-	-	-	-
MSTRG.23465	--	nudC domain-containing protein 2-like [Camellia sinensis]	-	-	-	-	-	-	-
MSTRG.23594	--	-	-	-	-	-	-	-	-
MSTRG.23605	OFP13	transcription repressor OFP13-like [Olea europaea var. sylvestris] [Olea europaea]	-	-	-	-	-	-	GO:0006355//regulation of transcription, DNA-templated
MSTRG.23660	--	acyl-CoA-binding domain-containing protein 4 [Olea europaea var. sylvestris] [Olea europaea]	-	-	-	-	-	-	-
MSTRG.23667	--	stress response protein nst1-like [Olea europaea var. sylvestris] [Olea europaea]	-	-	-	-	-	-	-
MSTRG.23679	--	cleft lip and palate transmembrane protein 1 homolog [Olea europaea var. sylvestris] [Olea europaea]	-	-	-	-	-	-	GO:0000723//telomere maintenance;GO:0007059//chromosome segregation;GO:0010212//response to ionizing radiation;GO:0032844//regulation of homeostatic process;GO:0033043//regulation of organelle organization;GO:0070192//chromosome organization involved in meiotic cell cycle
MSTRG.23723	--	Proteasome inhibitor-related [Gossypium australe]	-	-	-	-	-	-	-
MSTRG.23763	--	-	-	-	-	-	-	-	-
MSTRG.23771	DGAT3	diacylglycerol O-acyltransferase 3, cytosolic [Olea europaea var. sylvestris] [Olea europaea]	Metabolism;Metabolism	Global and overview maps;Lipid metabolism	ko01100//Metabolic pathways;ko00561//Glycerolipid metabolism	K22849;K22849	-	-	-
MSTRG.23772	DGAT3	diacylglycerol O-acyltransferase 3, cytosolic [Olea europaea var. sylvestris] [Olea europaea]	Metabolism;Metabolism	Global and overview maps;Lipid metabolism	ko01100//Metabolic pathways;ko00561//Glycerolipid metabolism	K22849;K22849	-	-	-
MSTRG.23846	--	-	-	-	-	-	-	-	-
MSTRG.23854	--	-	-	-	-	-	-	-	-
MSTRG.23861	--	probable transcriptional regulatory protein At2g25830 [Olea europaea var. sylvestris] [Olea europaea]	-	-	-	-	-	-	-
MSTRG.23904	--	-	-	-	-	-	-	-	-
MSTRG.23955	--	GPIPIRRH peptide like [Actinidia chinensis var. chinensis] [Actinidia chinensis]	-	-	-	-	-	-	-
MSTRG.23965	At1g67820	probable protein phosphatase 2C 14 [Olea europaea var. sylvestris] [Olea europaea]	-	-	-	-	GO:0043231//intracellular membrane-bounded organelle	GO:0004721//phosphoprotein phosphatase activity	GO:0006950//response to stress;GO:0009620//response to fungus;GO:0009755//hormone-mediated signaling pathway;GO:0009791//post-embryonic development;GO:0044237//cellular metabolic process;GO:0048856//anatomical structure development
MSTRG.23970	--	PB1 domain-containing protein [Artemisia annua]	-	-	-	-	-	-	-
MSTRG.23982	--	B3 domain-containing protein At4g01580-like [Olea europaea var. sylvestris] [Olea europaea]	-	-	-	-	-	-	-
MSTRG.23990	--	glycine-rich protein A3-like [Ipomoea triloba]	-	-	-	-	-	-	-
MSTRG.23996	--	-	-	-	-	-	-	-	-
MSTRG.23998	URGT5	PREDICTED: UDP-galactose transporter 2-like [Erythranthe guttata]	-	-	-	-	GO:0016020//membrane	-	-
MSTRG.24044	--	Ribonuclease H protein [Actinidia chinensis var. chinensis] [Actinidia chinensis]	-	-	-	-	-	-	-
MSTRG.24082	--	Decaprenyl diphosphate synthase [Actinidia chinensis var. chinensis] [Actinidia chinensis]	-	-	-	-	-	-	-
MSTRG.24083	--	Decaprenyl diphosphate synthase [Actinidia chinensis var. chinensis] [Actinidia chinensis]	-	-	-	-	-	-	-
MSTRG.2412	--	Retrovirus-related Pol polyprotein from transposon TNT 1-94 [Vitis vinifera]	-	-	-	-	-	-	-
MSTRG.24122	--	LEC14B protein [Olea europaea var. sylvestris] [Olea europaea]	-	-	-	-	GO:0031461//cullin-RING ubiquitin ligase complex	-	-
MSTRG.24126	--	uncharacterized protein LOC111407514 isoform X2 [Olea europaea var. sylvestris] [Olea europaea]	-	-	-	-	-	-	-
MSTRG.24127	--	zinc finger CCCH domain-containing protein 45-like isoform X6 [Olea europaea var. sylvestris] [Olea europaea]	-	-	-	-	-	-	-
MSTRG.24144	--	-	-	-	-	-	-	-	-
MSTRG.24163	--	-	-	-	-	-	-	-	-
MSTRG.24180	--	U-box domain-containing protein 13-like [Olea europaea var. sylvestris] [Olea europaea]	-	-	-	-	-	-	-
MSTRG.24211	MLH1	PREDICTED: DNA mismatch repair protein MLH1-like [Capsicum annuum]	-	-	-	-	GO:0000785//chromatin;GO:0043231//intracellular membrane-bounded organelle;GO:0043234//protein complex	GO:0003690//double-stranded DNA binding;GO:0032550//purine ribonucleoside binding	GO:0000725//recombinational repair;GO:0001101//response to acid chemical;GO:0006260//DNA replication;GO:0006305//DNA alkylation;GO:0006325//chromatin organization;GO:0007059//chromosome segregation;GO:0009793//embryo development ending in seed dormancy;GO:0016458//gene silencing;GO:0048229//gametophyte development;GO:0048827//phyllome development;GO:0051052//regulation of DNA metabolic process;GO…
MSTRG.24243	--	-	-	-	-	-	-	-	-
MSTRG.24260	--	-	-	-	-	-	-	-	-
MSTRG.24279	ORF	Retrovirus-related Pol polyprotein from transposon TNT 1-94 [Vitis vinifera]	-	-	-	-	-	-	-
MSTRG.24310	--	RVT_1 domain-containing protein [Cephalotus follicularis]	-	-	-	-	-	-	-
MSTRG.24318	--	-	-	-	-	-	-	-	-
MSTRG.2432	--	ferredoxin-dependent glutamate synthase, chloroplastic [Sesamum indicum]	Metabolism;Metabolism	Carbohydrate metabolism;Energy metabolism	ko00630//Glyoxylate and dicarboxylate metabolism;ko00910//Nitrogen metabolism	K00284;K00284	-	-	-
MSTRG.24320	--	-	-	-	-	-	-	-	-
MSTRG.24335	--	-	-	-	-	-	-	-	-
MSTRG.24348	--	PREDICTED: transposon CACTA En/Spm, partial [Prunus dulcis]	-	-	-	-	-	-	-
MSTRG.24355	--	L-ectoine synthase [Actinidia chinensis var. chinensis] [Actinidia chinensis]	-	-	-	-	-	GO:0003824//catalytic activity;GO:0032553//ribonucleotide binding	GO:0044710//single-organism metabolic process
MSTRG.24359	--	-	-	-	-	-	-	-	-
MSTRG.24360	--	L10-interacting MYB domain-containing protein-like [Olea europaea var. sylvestris] [Olea europaea]	-	-	-	-	-	-	-
MSTRG.24366	--	Os10g0192300 [Oryza sativa Japonica Group]	-	-	-	-	-	-	-
MSTRG.2437	--	NADH-ubiquinone oxidoreductase chain [Parasponia andersonii]	-	-	-	-	GO:0043231//intracellular membrane-bounded organelle	-	GO:0046474//glycerophospholipid biosynthetic process
MSTRG.24382	--	-	-	-	-	-	-	-	-
MSTRG.24384	--	-	-	-	-	-	-	-	-
MSTRG.24387	--	-	-	-	-	-	-	-	-
MSTRG.2439	At1g76200	NADH dehydrogenase [ubiquinone] 1 beta subcomplex subunit 2 [Olea europaea var. sylvestris] [Olea europaea]	-	-	-	-	GO:0019866//organelle inner membrane;GO:0044455//mitochondrial membrane part	-	GO:0044710//single-organism metabolic process
MSTRG.24396	--	nucleolar MIF4G domain-containing protein 1-like isoform X1 [Olea europaea var. sylvestris] [Olea europaea]	-	-	-	-	-	GO:0003676//nucleic acid binding	GO:0003006//developmental process involved in reproduction;GO:0006310//DNA recombination
MSTRG.24402	--	Os04g0603800, partial [Oryza sativa Japonica Group]	-	-	-	-	GO:0043231//intracellular membrane-bounded organelle	-	-
MSTRG.24403	--	-	-	-	-	-	-	-	-
MSTRG.24406	--	-	-	-	-	-	-	-	-
MSTRG.24423	--	ubiquitin carboxyl-terminal hydrolase 12-like [Olea europaea var. sylvestris] [Olea europaea]	-	-	-	-	-	-	-
MSTRG.24434	--	-	-	-	-	-	-	-	-
MSTRG.24485	--	-	-	-	-	-	-	-	-
MSTRG.24494	--	-	-	-	-	-	-	-	-
MSTRG.24496	--	-	-	-	-	-	-	-	-
MSTRG.24505	--	Transposon Ty3-G Gag-Pol polyprotein [Vitis vinifera]	-	-	-	-	-	-	-
MSTRG.24529	FIS1A	mitochondrial fission 1 protein A-like [Olea europaea var. sylvestris] [Olea europaea]	-	-	-	-	GO:0009536//plastid;GO:0031224//intrinsic component of membrane;GO:0031966//mitochondrial membrane;GO:0044439//peroxisomal part	GO:0005488//binding;GO:0008320//protein transmembrane transporter activity;GO:0016772//transferase activity, transferring phosphorus-containing groups	GO:0006796//phosphate-containing compound metabolic process;GO:0007031//peroxisome organization;GO:0015031//protein transport
MSTRG.24531	--	-	-	-	-	-	-	-	-
MSTRG.24543	MSI1	calfacilitin-like [Olea europaea var. sylvestris] [Olea europaea]	-	-	-	-	GO:0009536//plastid;GO:0031224//intrinsic component of membrane;GO:0031461//cullin-RING ubiquitin ligase complex	GO:0005488//binding;GO:0016740//transferase activity	GO:0009887//organ morphogenesis;GO:0016570//histone modification;GO:0030154//cell differentiation;GO:0031497//chromatin assembly;GO:0034645//cellular macromolecule biosynthetic process;GO:0040029//regulation of gene expression, epigenetic;GO:0048229//gametophyte development;GO:0048580//regulation of post-embryonic development;GO:0048827//phyllome development;GO:0051052//regulation of DNA metaboli…
MSTRG.24574	RPS30A	40S ribosomal protein S30-like [Olea europaea var. sylvestris] [Olea europaea]	Genetic Information Processing	Translation	ko03010//Ribosome	K02983	GO:0015935//small ribosomal subunit	-	GO:0009451//RNA modification;GO:0010467//gene expression
MSTRG.24578	--	-	-	-	-	-	-	-	-
MSTRG.24581	--	-	-	-	-	-	-	-	-
MSTRG.2459	At1g76200	sensor protein kinase WalK, partial [Striga asiatica]	-	-	-	-	GO:0019866//organelle inner membrane;GO:0044455//mitochondrial membrane part	-	GO:0044710//single-organism metabolic process
MSTRG.24603	--	-	-	-	-	-	-	-	-
MSTRG.24610	--	-	-	-	-	-	-	-	-
MSTRG.24613	--	-	-	-	-	-	-	-	-
MSTRG.24676	--	ubiquitin-like-specific protease 1A [Olea europaea var. sylvestris] [Olea europaea]	-	-	-	-	-	-	-
MSTRG.24677	--	uncharacterized protein LOC111406240 isoform X2 [Olea europaea var. sylvestris] [Olea europaea]	-	-	-	-	-	-	-
MSTRG.24678	--	uncharacterized protein LOC111406240 isoform X1 [Olea europaea var. sylvestris] [Olea europaea]	-	-	-	-	-	-	-
MSTRG.24685	--	-	-	-	-	-	-	-	-
MSTRG.24692	RE2	Retrovirus-related Pol polyprotein from transposon TNT 1-94 [Cajanus cajan]	-	-	-	-	-	-	-
MSTRG.24702	--	protein ALP1-like [Malus domestica]	-	-	-	-	-	-	-
MSTRG.24713	--	NADH dehydrogenase [ubiquinone] 1 alpha subcomplex assembly factor 3-like [Olea europaea var. sylvestris] [Olea europaea]	-	-	-	-	GO:0043231//intracellular membrane-bounded organelle	-	-
MSTRG.24720	--	-	-	-	-	-	-	-	-
MSTRG.24734	rpmJ	ribosomal protein L36, partial [Striga asiatica]	Genetic Information Processing	Translation	ko03010//Ribosome	K02919	GO:0009536//plastid;GO:0030529//intracellular ribonucleoprotein complex;GO:0043660//bacteroid-containing symbiosome	GO:0003723//RNA binding;GO:0005198//structural molecule activity	GO:0010467//gene expression
MSTRG.24744	--	-	-	-	-	-	-	-	-
MSTRG.24755	--	-	-	-	-	-	-	-	-
MSTRG.24762	--	E3 ubiquitin-protein ligase PRT1-like isoform X2 [Olea europaea var. sylvestris] [Olea europaea]	-	-	-	-	-	-	-
MSTRG.24784	--	LOW QUALITY PROTEIN: DDB1- and CUL4-associated factor homolog 1 [Olea europaea var. sylvestris] [Olea europaea]	-	-	-	-	-	-	-
MSTRG.24785	--	-	-	-	-	-	-	-	-
MSTRG.24794	--	-	-	-	-	-	-	-	-
MSTRG.24828	--	-	-	-	-	-	-	-	-
MSTRG.24829	--	-	-	-	-	-	-	-	-
MSTRG.24843	SIT2	probable L-type lectin-domain containing receptor kinase VI.1 [Olea europaea var. sylvestris] [Olea europaea]	-	-	-	-	-	GO:0004672//protein kinase activity;GO:0005488//binding	GO:0006464//cellular protein modification process;GO:0016310//phosphorylation
MSTRG.24844	SIT2	probable L-type lectin-domain containing receptor kinase VI.1 [Olea europaea var. sylvestris] [Olea europaea]	-	-	-	-	-	GO:0004674//protein serine/threonine kinase activity;GO:0005488//binding	GO:0006796//phosphate-containing compound metabolic process
MSTRG.24860	--	D-alanine-D-alanine ligase, partial [Trifolium pratense]	-	-	-	-	GO:0009536//plastid	GO:0016881//acid-amino acid ligase activity;GO:0032550//purine ribonucleoside binding;GO:0043169//cation binding	-
MSTRG.24878	--	-	-	-	-	-	-	-	-
MSTRG.24900	RE1	Retrovirus-related Pol polyprotein from transposon TNT 1-94 [Vitis vinifera]	-	-	-	-	-	-	-
MSTRG.24902	--	transcription factor GTE12-like [Olea europaea var. sylvestris] [Olea europaea]	-	-	-	-	-	GO:0016740//transferase activity	GO:0006355//regulation of transcription, DNA-templated;GO:0009719//response to endogenous stimulus;GO:0010033//response to organic substance;GO:0016570//histone modification
MSTRG.24903	--	-	-	-	-	-	-	-	-
MSTRG.24914	--	scarecrow-like transcription factor 11 [Striga asiatica]	Genetic Information Processing	Folding, sorting and degradation	ko03018//RNA degradation	K12593	-	-	-
MSTRG.24923	ARID2	PREDICTED: AT-rich interactive domain-containing protein 1-like [Nicotiana tomentosiformis]	-	-	-	-	-	-	-
MSTRG.2493	--	-	-	-	-	-	-	-	-
MSTRG.24935	WRKY56	probable WRKY transcription factor 43 isoform X1 [Olea europaea var. sylvestris] [Olea europaea]	-	-	-	-	GO:0043231//intracellular membrane-bounded organelle	GO:0001071//nucleic acid binding transcription factor activity;GO:0003677//DNA binding	GO:0006355//regulation of transcription, DNA-templated;GO:0009247//glycolipid biosynthetic process;GO:0009267//cellular response to starvation;GO:0009414//response to water deprivation;GO:0009725//response to hormone;GO:0032104//regulation of response to extracellular stimulus;GO:0048528//post-embryonic root development
MSTRG.24950	--	uncharacterized protein LOC111397240 [Olea europaea var. sylvestris] [Olea europaea]	-	-	-	-	-	-	-
MSTRG.24951	--	-	-	-	-	-	-	-	-
MSTRG.24960	--	-	-	-	-	-	-	-	-
MSTRG.24968	KELP	uncharacterized LOC107760831 [Nicotiana tabacum]	-	-	-	-	-	-	-
MSTRG.24993	--	-	-	-	-	-	-	-	-
MSTRG.25020	--	-	-	-	-	-	-	-	-
MSTRG.25039	--	-	-	-	-	-	-	-	-
MSTRG.25040	--	zinc finger MYM-type protein 1-like [Olea europaea var. sylvestris] [Olea europaea]	-	-	-	-	-	-	-
MSTRG.25054	--	uncharacterized protein LOC111404074 [Olea europaea var. sylvestris] [Olea europaea]	-	-	-	-	-	-	-
MSTRG.2507	--	-	-	-	-	-	-	-	-
MSTRG.25087	--	uncharacterized protein LOC111369400 [Olea europaea var. sylvestris] [Olea europaea]	-	-	-	-	-	-	-
MSTRG.2509	--	beclin-1-like protein [Olea europaea var. sylvestris] [Olea europaea]	Cellular Processes	Transport and catabolism	ko04136//Autophagy - other eukaryotes	K08334	-	-	-
MSTRG.25093	--	-	-	-	-	-	-	-	-
MSTRG.25123	--	-	-	-	-	-	-	-	-
MSTRG.25124	--	-	-	-	-	-	-	-	-
MSTRG.25126	--	-	-	-	-	-	-	-	-
MSTRG.25128	--	probable leucine-rich repeat receptor-like protein kinase At1g35710 [Olea europaea var. sylvestris] [Olea europaea]	-	-	-	-	GO:0031984//organelle subcompartment;GO:0043231//intracellular membrane-bounded organelle	GO:0016628//oxidoreductase activity, acting on the CH-CH group of donors, NAD or NADP as acceptor	GO:0006796//phosphate-containing compound metabolic process;GO:0009617//response to bacterium;GO:0009886//post-embryonic morphogenesis;GO:0044710//single-organism metabolic process;GO:0048437//floral organ development;GO:0050794//regulation of cellular process
MSTRG.25130	--	Microcin like [Actinidia chinensis var. chinensis] [Actinidia chinensis]	-	-	-	-	-	GO:0046914//transition metal ion binding	GO:0046474//glycerophospholipid biosynthetic process
MSTRG.25173	--	-	-	-	-	-	-	-	-
MSTRG.2519	--	endoribonuclease Dicer homolog 3a [Olea europaea var. sylvestris] [Olea europaea]	-	-	-	-	-	-	-
MSTRG.25229	--	-	-	-	-	-	-	-	-
MSTRG.25243	--	-	-	-	-	-	-	-	-
MSTRG.25247	--	-	-	-	-	-	-	-	-
MSTRG.25271	--	ATPase [Macleaya cordata]	-	-	-	-	GO:0009536//plastid	GO:0015077//monovalent inorganic cation transmembrane transporter activity	GO:0006754//ATP biosynthetic process
MSTRG.25278	ARG7	auxin-induced protein 15A-like [Olea europaea var. sylvestris] [Olea europaea]	Environmental Information Processing	Signal transduction	ko04075//Plant hormone signal transduction	K14488	-	-	-
MSTRG.25301	SQS1	squalene synthase [Amaranthus hybridus subsp. cruentus] [Amaranthus hybridus]	Metabolism;Metabolism;Metabolism;Metabolism	Global and overview maps;Global and overview maps;Lipid metabolism;Metabolism of terpenoids and polyketides	ko01100//Metabolic pathways;ko01110//Biosynthesis of secondary metabolites;ko00100//Steroid biosynthesis;ko00909//Sesquiterpenoid and triterpenoid biosynthesis	K00801;K00801;K00801;K00801	GO:0031090//organelle membrane;GO:0043231//intracellular membrane-bounded organelle;GO:0044425//membrane part	GO:0004311//farnesyltranstransferase activity	GO:0006575//cellular modified amino acid metabolic process;GO:0006595//polyamine metabolic process;GO:0006637//acyl-CoA metabolic process;GO:0006725//cellular aromatic compound metabolic process;GO:0016129//phytosteroid biosynthetic process;GO:0044763//single-organism cellular process
MSTRG.25312	--	-	-	-	-	-	-	-	-
MSTRG.25313	--	DNA-directed RNA polymerase 1B, mitochondrial-like [Olea europaea var. sylvestris] [Olea europaea]	-	-	-	-	-	-	-
MSTRG.2533	--	transmembrane and coiled-coil domain-containing protein 4 [Olea europaea var. sylvestris] [Olea europaea]	-	-	-	-	GO:0009536//plastid	GO:0004672//protein kinase activity;GO:0032550//purine ribonucleoside binding	GO:0006355//regulation of transcription, DNA-templated;GO:0006464//cellular protein modification process;GO:0006796//phosphate-containing compound metabolic process
MSTRG.25332	RE1	RmlC-like cupins superfamily protein [Prunus dulcis]	-	-	-	-	-	-	-
MSTRG.25336	--	-	-	-	-	-	-	-	-
MSTRG.25338	--	protein FAR1-RELATED SEQUENCE 11-like [Olea europaea var. sylvestris] [Olea europaea]	-	-	-	-	-	-	-
MSTRG.25346	--	-	-	-	-	-	-	-	-
MSTRG.25349	--	organ-specific protein P4 [Olea europaea var. sylvestris] [Olea europaea]	-	-	-	-	-	-	GO:0030001//metal ion transport
MSTRG.25363	TPKC	two-pore potassium channel 3-like [Olea europaea var. sylvestris] [Olea europaea]	-	-	-	-	GO:0005774//vacuolar membrane;GO:0031224//intrinsic component of membrane	-	GO:0030001//metal ion transport;GO:0034220//ion transmembrane transport
MSTRG.25390	--	COX assembly mitochondrial protein 2 homolog isoform X1 [Olea europaea var. sylvestris] [Olea europaea]	-	-	-	-	GO:0009536//plastid	-	-
MSTRG.25393	PCMP-H56	ADP-ribosyl cyclase/cyclic ADP-ribose hydrolase [Actinidia chinensis var. chinensis] [Actinidia chinensis]	-	-	-	-	-	-	-
MSTRG.25457	--	ATP-dependent RNA helicase mak5-like [Olea europaea var. sylvestris] [Olea europaea]	-	-	-	-	-	-	-
MSTRG.25460	QCR6-1	ubiquinol-cytochrome c reductase subunit 6 [Salvia splendens]	Metabolism;Metabolism	Global and overview maps;Energy metabolism	ko01100//Metabolic pathways;ko00190//Oxidative phosphorylation	K00416;K00416	GO:0019866//organelle inner membrane;GO:0044455//mitochondrial membrane part	GO:0003824//catalytic activity;GO:0015078//hydrogen ion transmembrane transporter activity	GO:0006090//pyruvate metabolic process;GO:0010038//response to metal ion;GO:0015992//proton transport;GO:0019941//modification-dependent protein catabolic process;GO:0022904//respiratory electron transport chain;GO:0035966//response to topologically incorrect protein;GO:0043094//cellular metabolic compound salvage;GO:0043248//proteasome assembly
MSTRG.2548	--	-	-	-	-	-	-	-	-
MSTRG.25501	--	-	-	-	-	-	-	-	-
MSTRG.25516	--	MADS-box protein SVP-like isoform X2 [Olea europaea var. sylvestris] [Olea europaea]	-	-	-	-	-	-	-
MSTRG.2552	--	bifunctional dihydrofolate reductase-thymidylate synthase-like isoform X4 [Olea europaea var. sylvestris] [Olea europaea]	-	-	-	-	-	GO:0000166//nucleotide binding;GO:0016646//oxidoreductase activity, acting on the CH-NH group of donors, NAD or NADP as acceptor;GO:0042083//5,10-methylenetetrahydrofolate-dependent methyltransferase activity	GO:0006544//glycine metabolic process;GO:0009117//nucleotide metabolic process;GO:0009177//pyrimidine deoxyribonucleoside monophosphate biosynthetic process;GO:0009396//folic acid-containing compound biosynthetic process
MSTRG.2556	--	-	-	-	-	-	-	-	-
MSTRG.25560	--	vegetative cell wall protein gp1-like [Olea europaea var. sylvestris] [Olea europaea]	-	-	-	-	-	-	-
MSTRG.25561	--	vegetative cell wall protein gp1-like [Olea europaea var. sylvestris] [Olea europaea]	-	-	-	-	-	-	-
MSTRG.25568	--	lysine-rich arabinogalactan protein 18 [Manihot esculenta]	-	-	-	-	-	-	-
MSTRG.25569	--	lysine-rich arabinogalactan protein 18-like [Cynara cardunculus var. scolymus] [Cynara cardunculus]	-	-	-	-	-	-	-
MSTRG.25611	UBI11	polyubiquitin [Setaria italica]	-	-	-	-	GO:0043231//intracellular membrane-bounded organelle	-	GO:0006605//protein targeting;GO:0009411//response to UV;GO:0016567//protein ubiquitination;GO:0019941//modification-dependent protein catabolic process
MSTRG.25642	--	R-linalool synthase [Actinidia chinensis var. chinensis] [Actinidia chinensis]	-	-	-	-	-	-	GO:0045048//protein insertion into ER membrane
MSTRG.25656	SCPL18	serine carboxypeptidase-like 7 isoform X2 [Olea europaea var. sylvestris] [Olea europaea]	-	-	-	-	-	GO:0003824//catalytic activity	-
MSTRG.25685	--	-	-	-	-	-	-	-	-
MSTRG.25734	--	F-box protein At5g49610-like [Coffea eugenioides]	-	-	-	-	-	-	-
MSTRG.25770	--	receptor-like serine/threonine-protein kinase NCRK [Olea europaea var. sylvestris] [Olea europaea]	-	-	-	-	-	-	-
MSTRG.25779	--	LOW QUALITY PROTEIN: DDB1- and CUL4-associated factor homolog 1 [Olea europaea var. sylvestris] [Olea europaea]	-	-	-	-	-	-	-
MSTRG.25898	--	Mutator-like transposase isoform 1 [Theobroma cacao]	-	-	-	-	-	GO:0046914//transition metal ion binding	-
MSTRG.2592	--	testis-expressed protein 10 [Coffea eugenioides]	-	-	-	-	-	-	-
MSTRG.25926	PTF2	plant-specific TFIIB-related protein PTF2 [Olea europaea var. sylvestris] [Olea europaea]	-	-	-	-	-	GO:0005488//binding	GO:0009987//cellular process;GO:0044707//single-multicellular organism process
MSTRG.2593	--	PREDICTED: testis-expressed sequence 10 protein homolog isoform X1 [Vitis vinifera]	-	-	-	-	-	-	-
MSTRG.25940	--	serine/threonine-protein phosphatase 2A regulatory subunit B' [Salvia splendens]	-	-	-	-	-	-	-
MSTRG.25948	THO2	THO complex subunit 2 [Vitis vinifera]	Genetic Information Processing;Genetic Information Processing	Transcription;Translation	ko03040//Spliceosome;ko03013//RNA transport	K12879;K12879	GO:0043231//intracellular membrane-bounded organelle;GO:0043234//protein complex	GO:0004672//protein kinase activity;GO:0032550//purine ribonucleoside binding	GO:0006396//RNA processing;GO:0006464//cellular protein modification process;GO:0007165//signal transduction
MSTRG.25981	RPP1A	60S acidic ribosomal protein P1 [Striga asiatica]	Genetic Information Processing	Translation	ko03010//Ribosome	K02942	GO:0005840//ribosome;GO:0016020//membrane;GO:0043231//intracellular membrane-bounded organelle	GO:0005198//structural molecule activity;GO:0097159//organic cyclic compound binding	GO:0006396//RNA processing;GO:0034645//cellular macromolecule biosynthetic process;GO:0071555//cell wall organization
MSTRG.26009	--	tropomyosin-like [Olea europaea var. sylvestris] [Olea europaea]	-	-	-	-	-	-	-
MSTRG.26017	--	-	-	-	-	-	-	-	-
MSTRG.26018	--	-	-	-	-	-	-	-	-
MSTRG.2603	--	-	-	-	-	-	-	-	-
MSTRG.26032	--	PREDICTED: plastid division protein PDV1 [Vitis vinifera]	-	-	-	-	-	-	-
MSTRG.26060	At1g01500	C-terminal binding protein AN-like isoform X2 [Sesamum indicum]	-	-	-	-	GO:0016020//membrane	-	-
MSTRG.26105	--	hypothetical protein GOBAR_AA33638 [Gossypium barbadense]	-	-	-	-	-	-	-
MSTRG.26135	--	protein DEHYDRATION-INDUCED 19 homolog 6-like isoform X1 [Olea europaea var. sylvestris] [Olea europaea]	-	-	-	-	-	-	-
MSTRG.26141	--	glycine-rich domain-containing protein 2 isoform X1 [Olea europaea var. sylvestris] [Olea europaea]	-	-	-	-	-	-	-
MSTRG.26147	SWEET17	bidirectional sugar transporter SWEET17-like [Olea europaea var. sylvestris] [Olea europaea]	-	-	-	-	-	-	-
MSTRG.26174	--	-	-	-	-	-	-	-	-
MSTRG.26175	At3g05520	F-actin-capping protein subunit alpha isoform X3 [Olea europaea var. sylvestris] [Olea europaea]	Cellular Processes	Transport and catabolism	ko04144//Endocytosis	K10364	GO:0015629//actin cytoskeleton;GO:0043231//intracellular membrane-bounded organelle;GO:0043234//protein complex	GO:0008092//cytoskeletal protein binding	GO:0006928//movement of cell or subcellular component;GO:0051640//organelle localization;GO:0051693//actin filament capping
MSTRG.26197	--	thioredoxin-like 1-2, chloroplastic [Olea europaea var. sylvestris] [Olea europaea]	-	-	-	-	-	-	-
MSTRG.26204	ChlADR1	NADPH-dependent aldehyde reductase 1, chloroplastic-like [Olea europaea var. sylvestris] [Olea europaea]	-	-	-	-	GO:0043231//intracellular membrane-bounded organelle	GO:0016491//oxidoreductase activity	GO:0044710//single-organism metabolic process
MSTRG.2621	dnaJ	DPH4 homolog isoform X2 [Olea europaea var. sylvestris] [Olea europaea]	-	-	-	-	-	-	GO:0006950//response to stress;GO:0009987//cellular process
MSTRG.26258	--	DNA-directed RNA polymerase 1B, mitochondrial-like [Olea europaea var. sylvestris] [Olea europaea]	-	-	-	-	-	-	-
MSTRG.26273	--	Zinc finger matrin-type protein 2 [Glycine soja]	Genetic Information Processing	Transcription	ko03040//Spliceosome	K12848	-	-	-
MSTRG.26306	--	Beta-galactosidase [Dorcoceras hygrometricum]	-	-	-	-	-	GO:0003824//catalytic activity;GO:0005488//binding	GO:0016070//RNA metabolic process
MSTRG.26324	--	uncharacterized protein LOC111406139 isoform X2 [Olea europaea var. sylvestris] [Olea europaea]	-	-	-	-	-	-	-
MSTRG.26331	--	PREDICTED: polygalacturonase ADPG2-like [Populus euphratica]	-	-	-	-	-	-	-
MSTRG.26337	--	scarecrow-like transcription factor 11 [Striga asiatica]	Genetic Information Processing	Folding, sorting and degradation	ko03018//RNA degradation	K12593	-	-	-
MSTRG.26346	GTE9	transcription factor GTE9-like [Olea europaea var. sylvestris] [Olea europaea]	-	-	-	-	GO:0043231//intracellular membrane-bounded organelle	GO:0016740//transferase activity	GO:0006355//regulation of transcription, DNA-templated;GO:0009755//hormone-mediated signaling pathway;GO:0010243//response to organonitrogen compound;GO:0016570//histone modification
MSTRG.2639	HSFB4	heat stress transcription factor B-4-like [Olea europaea var. sylvestris] [Olea europaea]	-	-	-	-	GO:0044424//intracellular part	-	GO:0006950//response to stress;GO:0010467//gene expression;GO:0034645//cellular macromolecule biosynthetic process;GO:0051301//cell division
MSTRG.26426	--	-	-	-	-	-	-	-	-
MSTRG.26435	--	Cytochrome b6-f complex subunit 7 [Vitis vinifera]	-	-	-	-	GO:0044434//chloroplast part	GO:0016491//oxidoreductase activity;GO:0046872//metal ion binding	GO:0006996//organelle organization;GO:0016072//rRNA metabolic process;GO:0043623//cellular protein complex assembly
MSTRG.26446	--	protein ALP1-like [Olea europaea var. sylvestris] [Olea europaea]	-	-	-	-	GO:0016020//membrane;GO:0044464//cell part	-	GO:0006221//pyrimidine nucleotide biosynthetic process
MSTRG.26456	--	protein ALP1-like [Olea europaea var. sylvestris] [Olea europaea]	-	-	-	-	-	-	-
MSTRG.26470	At5g53850	dehydratase-enolase-phophatase, partial [Plantago major]	Metabolism;Metabolism	Global and overview maps;Amino acid metabolism	ko01100//Metabolic pathways;ko00270//Cysteine and methionine metabolism	K16054;K16054	GO:0009532//plastid stroma	GO:0016791//phosphatase activity;GO:0016836//hydro-lyase activity;GO:0016862//intramolecular oxidoreductase activity, interconverting keto- and enol-groups;GO:0046914//transition metal ion binding	GO:0006796//phosphate-containing compound metabolic process;GO:0046500//S-adenosylmethionine metabolic process;GO:0071267//L-methionine salvage
MSTRG.26504	--	endo-1,4-beta-xylanase 5-like [Coffea eugenioides]	-	-	-	-	-	GO:0016798//hydrolase activity, acting on glycosyl bonds	GO:0005975//carbohydrate metabolic process
MSTRG.26506	--	-	-	-	-	-	-	-	-
MSTRG.26508	--	myb proto-oncogene protein, plant [Salvia splendens]	-	-	-	-	-	-	-
MSTRG.26510	--	cysteine-rich and transmembrane domain-containing protein WIH2-like [Olea europaea var. sylvestris] [Olea europaea]	-	-	-	-	-	-	-
MSTRG.26516	--	zinc finger CCCH domain-containing protein 13-like [Olea europaea var. sylvestris] [Olea europaea]	-	-	-	-	GO:0009536//plastid	-	-
MSTRG.26546	--	conserved peptide upstream open reading frame 37, partial [Striga asiatica]	-	-	-	-	GO:0043231//intracellular membrane-bounded organelle	GO:0001071//nucleic acid binding transcription factor activity;GO:0005515//protein binding	GO:0010468//regulation of gene expression;GO:0034645//cellular macromolecule biosynthetic process;GO:0048444//floral organ morphogenesis
MSTRG.26560	--	-	-	-	-	-	-	-	-
MSTRG.2658	--	-	-	-	-	-	-	-	-
MSTRG.2659	--	hydroxyproline O-galactosyltransferase GALT3 [Sesamum indicum]	-	-	-	-	-	-	-
MSTRG.26592	TOM20-2	mitochondrial import receptor subunit TOM20-like isoform X1 [Olea europaea var. sylvestris] [Olea europaea]	-	-	-	-	GO:0005840//ribosome;GO:0019866//organelle inner membrane;GO:0031224//intrinsic component of membrane;GO:0031966//mitochondrial membrane;GO:0043234//protein complex	GO:0008320//protein transmembrane transporter activity;GO:0043169//cation binding	GO:0006605//protein targeting;GO:0006839//mitochondrial transport;GO:0007049//cell cycle;GO:0010467//gene expression;GO:0019941//modification-dependent protein catabolic process;GO:0035966//response to topologically incorrect protein;GO:0043094//cellular metabolic compound salvage;GO:0043248//proteasome assembly
MSTRG.26599	--	uncharacterized protein LOC111375522 isoform X1 [Olea europaea var. sylvestris] [Olea europaea]	-	-	-	-	-	-	-
MSTRG.26606	--	ankyrin repeat-containing protein [Striga asiatica]	-	-	-	-	GO:0016020//membrane	-	GO:0003006//developmental process involved in reproduction;GO:0042743//hydrogen peroxide metabolic process;GO:0048229//gametophyte development
MSTRG.2663	--	Zinc transporter [Handroanthus impetiginosus]	-	-	-	-	-	-	-
MSTRG.26638	--	pollen-specific leucine-rich repeat extensin-like protein 1 [Brassica napus]	-	-	-	-	-	GO:0043169//cation binding	-
MSTRG.26657	--	-	-	-	-	-	-	-	-
MSTRG.26666	--	-	-	-	-	-	-	-	-
MSTRG.2669	--	-	-	-	-	-	-	-	-
MSTRG.26703	--	Zinc finger, FYVE/PHD-type [Trema orientale]	-	-	-	-	GO:0036338//viral membrane	-	-
MSTRG.26715	IDM1	increased DNA methylation 1-like [Olea europaea var. sylvestris] [Olea europaea]	-	-	-	-	GO:0009536//plastid	GO:0005488//binding;GO:0016740//transferase activity	GO:0040029//regulation of gene expression, epigenetic;GO:0043412//macromolecule modification;GO:0044267//cellular protein metabolic process;GO:0044710//single-organism metabolic process;GO:0090304//nucleic acid metabolic process;GO:1902589//single-organism organelle organization
MSTRG.26725	--	uncharacterized protein LOC111392292 [Olea europaea var. sylvestris] [Olea europaea]	-	-	-	-	-	-	-
MSTRG.26765	--	-	-	-	-	-	-	-	-
MSTRG.26766	--	-	-	-	-	-	-	-	-
MSTRG.26767	--	-	-	-	-	-	-	-	-
MSTRG.26771	--	F-box/kelch-repeat protein SKIP25-like [Olea europaea var. sylvestris] [Olea europaea]	-	-	-	-	-	-	-
MSTRG.26774	--	Growth arrest and DNA damage-inducible proteins-interacting protein like [Actinidia chinensis var. chinensis] [Actinidia chinensis]	-	-	-	-	-	-	GO:0006950//response to stress
MSTRG.26784	--	WPP domain-interacting tail-anchored protein 1-like isoform X1 [Olea europaea var. sylvestris] [Olea europaea]	-	-	-	-	-	-	-
MSTRG.26789	--	-	-	-	-	-	-	-	-
MSTRG.26800	--	zinc finger BED domain-containing protein RICESLEEPER 4-like [Olea europaea var. sylvestris] [Olea europaea]	-	-	-	-	-	-	-
MSTRG.26812	--	PREDICTED: exonuclease [Prunus dulcis]	-	-	-	-	-	GO:0004518//nuclease activity;GO:0034062//RNA polymerase activity	GO:0009059//macromolecule biosynthetic process;GO:0090304//nucleic acid metabolic process
MSTRG.2682	--	-	-	-	-	-	-	-	-
MSTRG.26842	--	-	-	-	-	-	-	-	-
MSTRG.26880	--	peptidylprolyl isomerase [Handroanthus impetiginosus]	-	-	-	-	-	GO:0016853//isomerase activity	-
MSTRG.26896	At4g18930	cyclic phosphodiesterase-like [Olea europaea var. sylvestris] [Olea europaea]	-	-	-	-	GO:0044424//intracellular part	GO:0008081//phosphoric diester hydrolase activity	GO:0000394//RNA splicing, via endonucleolytic cleavage and ligation
MSTRG.26901	--	Retrovirus-related Pol polyprotein from transposon 17.6 [Glycine soja]	-	-	-	-	-	-	-
MSTRG.26903	--	uncharacterized protein LOC111374983 [Olea europaea var. sylvestris] [Olea europaea]	-	-	-	-	-	-	-
MSTRG.26906	--	uncharacterized protein LOC111366917 [Olea europaea var. sylvestris] [Olea europaea]	-	-	-	-	-	-	-
MSTRG.26907	--	L10-interacting MYB domain-containing protein-like [Olea europaea var. sylvestris] [Olea europaea]	-	-	-	-	-	-	-
MSTRG.26910	--	-	-	-	-	-	-	-	-
MSTRG.26917	--	protein ENHANCED DISEASE RESISTANCE 2-like isoform X3 [Olea europaea var. sylvestris] [Olea europaea]	-	-	-	-	GO:0016020//membrane;GO:0043231//intracellular membrane-bounded organelle	GO:0004175//endopeptidase activity;GO:0005488//binding	GO:0006090//pyruvate metabolic process;GO:0006970//response to osmotic stress;GO:0006996//organelle organization;GO:0009414//response to water deprivation;GO:0009617//response to bacterium;GO:0010038//response to metal ion;GO:0019538//protein metabolic process;GO:0042044//fluid transport;GO:0042743//hydrogen peroxide metabolic process
MSTRG.26920	--	Receptor-interacting serine/threonine-protein kinase [Actinidia chinensis var. chinensis] [Actinidia chinensis]	-	-	-	-	-	-	GO:0006950//response to stress
MSTRG.26921	--	-	-	-	-	-	-	-	-
MSTRG.26923	PTAC5	protein disulfide isomerase pTAC5, chloroplastic-like isoform X2 [Olea europaea var. sylvestris] [Olea europaea]	-	-	-	-	GO:0009536//plastid	-	-
MSTRG.26954	CXE8	carboxylesterase 1-like [Olea europaea var. sylvestris] [Olea europaea]	-	-	-	-	-	-	-
MSTRG.26957	--	-	-	-	-	-	-	-	-
MSTRG.26967	--	chromatin assembly factor 1 subunit FAS1-like isoform X1 [Olea europaea var. sylvestris] [Olea europaea]	-	-	-	-	GO:0043231//intracellular membrane-bounded organelle;GO:0043234//protein complex	GO:0005515//protein binding	GO:0000725//recombinational repair;GO:0006260//DNA replication;GO:0006305//DNA alkylation;GO:0009933//meristem structural organization;GO:0016458//gene silencing;GO:0030154//cell differentiation;GO:0031497//chromatin assembly;GO:0034728//nucleosome organization;GO:0048229//gametophyte development;GO:0048827//phyllome development;GO:0051052//regulation of DNA metabolic process;GO:0051726//regulati…
MSTRG.26979	--	-	-	-	-	-	-	-	-
MSTRG.26996	ksh	protein kish-like [Olea europaea var. sylvestris] [Olea europaea]	-	-	-	-	GO:0009536//plastid;GO:0031224//intrinsic component of membrane	GO:0004672//protein kinase activity;GO:0032550//purine ribonucleoside binding	GO:0006464//cellular protein modification process;GO:0044710//single-organism metabolic process
MSTRG.27012	PRD3	protein PAIR1 [Olea europaea var. sylvestris] [Olea europaea]	-	-	-	-	-	-	-
MSTRG.27037	--	-	-	-	-	-	-	-	-
MSTRG.27038	--	-	-	-	-	-	-	-	-
MSTRG.27049	--	-	-	-	-	-	-	-	-
MSTRG.27073	--	zinc finger CCHC domain-containing protein 10-like [Olea europaea var. sylvestris] [Olea europaea]	-	-	-	-	-	GO:0046914//transition metal ion binding	-
MSTRG.27084	--	ty3-gypsy retrotransposon protein [Cucumis melo var. makuwa] [Cucumis melo]	-	-	-	-	-	-	-
MSTRG.27102	APRF1	protein ANTHESIS POMOTING FACTOR 1 isoform X2 [Olea europaea var. sylvestris] [Olea europaea]	Genetic Information Processing	Translation	ko03015//mRNA surveillance pathway	K14962	GO:0031461//cullin-RING ubiquitin ligase complex	-	GO:0009648//photoperiodism
MSTRG.27109	--	ubiquitin-like-specific protease 1A [Olea europaea var. sylvestris] [Olea europaea]	-	-	-	-	-	-	-
MSTRG.27111	--	-	-	-	-	-	-	-	-
MSTRG.27149	--	Plant transposase [Cucumis melo var. makuwa] [Cucumis melo]	-	-	-	-	-	-	-
MSTRG.27155	--	Pre-mRNA-processing factor like [Actinidia chinensis var. chinensis] [Actinidia chinensis]	-	-	-	-	-	-	-
MSTRG.27194	--	-	-	-	-	-	-	-	-
MSTRG.2722	--	-	-	-	-	-	-	-	-
MSTRG.27232	Bx8	UDP-glycosyltransferase 83A1-like [Olea europaea var. sylvestris] [Olea europaea]	-	-	-	-	-	GO:0016758//transferase activity, transferring hexosyl groups	-
MSTRG.27234	--	protein ENHANCED DISEASE RESISTANCE 2-like isoform X1 [Olea europaea var. sylvestris] [Olea europaea]	-	-	-	-	GO:0016020//membrane	GO:0008289//lipid binding	-
MSTRG.27242	--	uncharacterized protein LOC111387829 [Olea europaea var. sylvestris] [Olea europaea]	-	-	-	-	-	-	-
MSTRG.27260	--	zinc finger BED domain-containing protein RICESLEEPER 1-like isoform X1 [Olea europaea var. sylvestris] [Olea europaea]	-	-	-	-	-	-	-
MSTRG.27268	--	-	-	-	-	-	-	-	-
MSTRG.2727	--	Arrestin domain-containing protein [Actinidia chinensis var. chinensis] [Actinidia chinensis]	-	-	-	-	-	-	-
MSTRG.27305	--	DNA-directed RNA polymerase 1B, mitochondrial-like [Olea europaea var. sylvestris] [Olea europaea]	-	-	-	-	-	-	-
MSTRG.27306	--	DNA-directed RNA polymerase 1B, mitochondrial-like [Olea europaea var. sylvestris] [Olea europaea]	-	-	-	-	-	-	-
MSTRG.27318	--	L10-interacting MYB domain-containing protein-like [Olea europaea var. sylvestris] [Olea europaea]	-	-	-	-	-	-	-
MSTRG.27337	At2g23090	SERF family protein [Actinidia chinensis var. chinensis] [Actinidia chinensis]	-	-	-	-	-	-	-
MSTRG.27339	--	Transposon, En/Spm-like protein [Corchorus capsularis]	-	-	-	-	-	-	-
MSTRG.27385	--	embryo defective 2170 [Prunus dulcis]	-	-	-	-	-	-	-
MSTRG.27394	PSAN	photosystem I reaction center subunit N, chloroplastic-like [Olea europaea var. sylvestris] [Olea europaea]	Metabolism	Energy metabolism	ko00195//Photosynthesis	K02701	GO:0034357//photosynthetic membrane	-	-
MSTRG.27402	OFUT38	LOW QUALITY PROTEIN: O-fucosyltransferase 38 [Olea europaea var. sylvestris] [Olea europaea]	-	-	-	-	GO:0044424//intracellular part	GO:0016740//transferase activity	-
MSTRG.27415	--	-	-	-	-	-	-	-	-
MSTRG.27425	--	translation initiation factor eIF-2B subunit epsilon isoform X1 [Camellia sinensis]	Genetic Information Processing	Translation	ko03013//RNA transport	K03240	-	-	-
MSTRG.27426	--	-	-	-	-	-	-	-	-
MSTRG.2744	--	-	-	-	-	-	-	-	-
MSTRG.27441	THG1	tRNA(His) guanylyltransferase 2-like isoform X4 [Olea europaea var. sylvestris] [Olea europaea]	-	-	-	-	-	-	-
MSTRG.27451	--	-	-	-	-	-	-	-	-
MSTRG.27455	TIP41L	TIP41-like protein [Olea europaea var. sylvestris] [Olea europaea]	-	-	-	-	-	-	-
MSTRG.27469	FAR1	protein FAR-RED IMPAIRED RESPONSE 1-like [Olea europaea var. sylvestris] [Olea europaea]	-	-	-	-	-	-	-
MSTRG.27476	--	lanC-like protein GCL1 [Olea europaea var. sylvestris] [Olea europaea]	-	-	-	-	-	-	-
MSTRG.27477	--	lanC-like protein GCL1 [Olea europaea var. sylvestris] [Olea europaea]	-	-	-	-	-	-	-
MSTRG.27513	--	-	-	-	-	-	-	-	-
MSTRG.27526	--	-	-	-	-	-	-	-	-
MSTRG.27539	--	ethylene-responsive transcription factor ERF017-like [Olea europaea var. sylvestris] [Olea europaea]	-	-	-	-	-	-	-
MSTRG.27545	LTO1	thiol-disulfide oxidoreductase LTO1 [Olea europaea var. sylvestris] [Olea europaea]	-	-	-	-	GO:0009536//plastid	GO:0016655//oxidoreductase activity, acting on NAD(P)H, quinone or similar compound as acceptor	GO:0005982//starch metabolic process;GO:0006090//pyruvate metabolic process;GO:0006739//NADP metabolic process;GO:0019758//glycosinolate biosynthetic process;GO:0043623//cellular protein complex assembly
MSTRG.27562	NAC083	NAC domain-containing protein 83-like [Olea europaea var. sylvestris] [Olea europaea]	-	-	-	-	-	-	GO:0007275//multicellular organism development;GO:0010467//gene expression;GO:0034645//cellular macromolecule biosynthetic process
MSTRG.27564	--	-	-	-	-	-	-	-	-
MSTRG.27581	--	(E,E)-geranyllinalool synthase-like [Olea europaea var. sylvestris] [Olea europaea]	-	-	-	-	-	-	-
MSTRG.27584	--	-	-	-	-	-	-	-	-
MSTRG.27585	--	-	-	-	-	-	-	-	-
MSTRG.27612	--	protein MODIFIER OF SNC1 11-like [Olea europaea var. sylvestris] [Olea europaea]	-	-	-	-	-	-	-
MSTRG.2766	--	inosine-5'-monophosphate dehydrogenase 2-like [Olea europaea var. sylvestris] [Olea europaea]	Metabolism;Metabolism;Metabolism	Global and overview maps;Global and overview maps;Nucleotide metabolism	ko01100//Metabolic pathways;ko01110//Biosynthesis of secondary metabolites;ko00230//Purine metabolism	K00088;K00088;K00088	GO:0044444//cytoplasmic part	GO:0016616//oxidoreductase activity, acting on the CH-OH group of donors, NAD or NADP as acceptor;GO:0043169//cation binding	GO:0000097//sulfur amino acid biosynthetic process;GO:0006605//protein targeting;GO:0008380//RNA splicing;GO:0009152//purine ribonucleotide biosynthetic process;GO:0009451//RNA modification;GO:0009725//response to hormone
MSTRG.27661	--	-	-	-	-	-	-	-	-
MSTRG.27664	--	-	-	-	-	-	-	-	-
MSTRG.27667	--	photosystem I chlorophyll a/b-binding protein 5, chloroplastic [Cynara cardunculus var. scolymus] [Cynara cardunculus]	-	-	-	-	GO:0009579//thylakoid;GO:0016020//membrane	-	GO:0044237//cellular metabolic process
MSTRG.27674	--	PREDICTED: polcalcin Phl p 7-like [Musa acuminata subsp. malaccensis] [Musa acuminata]	-	-	-	-	-	-	-
MSTRG.27680	--	Cobyric acid synthase [Actinidia chinensis var. chinensis] [Actinidia chinensis]	-	-	-	-	-	-	-
MSTRG.27710	--	trafficking protein particle complex subunit 11 [Ipomoea triloba]	-	-	-	-	-	-	-
MSTRG.2773	--	-	-	-	-	-	-	-	-
MSTRG.27749	DUT	deoxyuridine 5'-triphosphate nucleotidohydrolase-like [Olea europaea var. sylvestris] [Olea europaea]	Metabolism;Metabolism	Global and overview maps;Nucleotide metabolism	ko01100//Metabolic pathways;ko00240//Pyrimidine metabolism	K01520;K01520	-	-	-
MSTRG.27757	--	-	-	-	-	-	-	-	-
MSTRG.27770	--	-	-	-	-	-	-	-	-
MSTRG.2778	--	classical arabinogalactan protein 10-like [Olea europaea var. sylvestris] [Olea europaea]	-	-	-	-	-	-	-
MSTRG.27784	--	-	-	-	-	-	-	-	-
MSTRG.27799	RPN10	PREDICTED: 26S proteasome non-ATPase regulatory subunit 4 homolog [Ipomoea nil]	Genetic Information Processing	Folding, sorting and degradation	ko03050//Proteasome	K03029	GO:0043231//intracellular membrane-bounded organelle;GO:0043234//protein complex;GO:0044444//cytoplasmic part	GO:0038023//signaling receptor activity;GO:0043130//ubiquitin binding	GO:0001101//response to acid chemical;GO:0006006//glucose metabolic process;GO:0006090//pyruvate metabolic process;GO:0006511//ubiquitin-dependent protein catabolic process;GO:0006605//protein targeting;GO:0006970//response to osmotic stress;GO:0006996//organelle organization;GO:0009062//fatty acid catabolic process;GO:0009404//toxin metabolic process;GO:0009725//response to hormone;GO:0009845//s…
MSTRG.27804	--	-	-	-	-	-	-	-	-
MSTRG.27813	--	-	-	-	-	-	-	-	-
MSTRG.27826	--	putative uncharacterized protein DDB_G0290521 [Olea europaea var. sylvestris] [Olea europaea]	-	-	-	-	-	-	-
MSTRG.27838	--	anaphase-promoting complex subunit 4 [Striga asiatica]	-	-	-	-	-	-	-
MSTRG.27852	--	-	-	-	-	-	-	-	-
MSTRG.27862	--	uncharacterized protein LOC111382649 [Olea europaea var. sylvestris] [Olea europaea]	-	-	-	-	-	-	-
MSTRG.27897	HSP16.9A	17.3 kDa class I heat shock protein-like [Manihot esculenta]	Genetic Information Processing	Folding, sorting and degradation	ko04141//Protein processing in endoplasmic reticulum	K13993	GO:0044424//intracellular part	-	-
MSTRG.27898	HSP17.3-B	17.3 kDa class I heat shock protein-like [Manihot esculenta]	Genetic Information Processing	Folding, sorting and degradation	ko04141//Protein processing in endoplasmic reticulum	K13993	GO:0044424//intracellular part	-	-
MSTRG.27907	GASA1	gibberellin-regulated protein 1-like [Olea europaea var. sylvestris] [Olea europaea]	-	-	-	-	GO:0005618//cell wall	-	GO:0005976//polysaccharide metabolic process;GO:0006568//tryptophan metabolic process;GO:0009683//indoleacetic acid metabolic process;GO:0009826//unidimensional cell growth;GO:0010476//gibberellin mediated signaling pathway;GO:0043479//pigment accumulation in tissues in response to UV light;GO:0045229//external encapsulating structure organization;GO:0048588//developmental cell growth
MSTRG.27985	STP14	Sugar transport protein [Actinidia chinensis var. chinensis] [Actinidia chinensis]	-	-	-	-	GO:0031224//intrinsic component of membrane	GO:0015291//secondary active transmembrane transporter activity;GO:0016628//oxidoreductase activity, acting on the CH-CH group of donors, NAD or NADP as acceptor	GO:0044710//single-organism metabolic process;GO:0044763//single-organism cellular process;GO:0044765//single-organism transport
MSTRG.2799	--	-	-	-	-	-	-	-	-
MSTRG.28006	exgA	probable glucan 1,3-beta-glucosidase A [Citrus clementina]	-	-	-	-	-	GO:0003779//actin binding;GO:0016787//hydrolase activity	GO:0030036//actin cytoskeleton organization;GO:0044238//primary metabolic process
MSTRG.28025	--	-	-	-	-	-	-	-	-
MSTRG.28026	TT10	laccase-14-like [Olea europaea var. sylvestris] [Olea europaea]	-	-	-	-	GO:0005576//extracellular region	GO:0005515//protein binding;GO:0016682//oxidoreductase activity, acting on diphenols and related substances as donors, oxygen as acceptor;GO:0046914//transition metal ion binding	GO:0009808//lignin metabolic process
MSTRG.28069	--	extensin-3-like isoform X2 [Cucurbita maxima]	-	-	-	-	-	-	GO:0009987//cellular process
MSTRG.28070	--	extensin-3-like [Cucurbita pepo subsp. pepo] [Cucurbita pepo]	-	-	-	-	-	-	GO:0009987//cellular process
MSTRG.28071	--	-	-	-	-	-	-	-	-
MSTRG.2809	--	uncharacterized protein LOC111369627 isoform X1 [Olea europaea var. sylvestris] [Olea europaea]	-	-	-	-	-	-	-
MSTRG.28104	--	-	-	-	-	-	-	-	-
MSTRG.28105	--	-	-	-	-	-	-	-	-
MSTRG.28175	--	-	-	-	-	-	-	-	-
MSTRG.28184	--	-	-	-	-	-	-	-	-
MSTRG.28230	--	-	-	-	-	-	-	-	-
MSTRG.28263	--	-	-	-	-	-	-	-	-
MSTRG.28271	--	-	-	-	-	-	-	-	-
MSTRG.2829	--	hypothetical protein TorRG33x02_067500 [Trema orientale]	-	-	-	-	-	-	-
MSTRG.28299	--	chromo domain protein LHP1-like [Olea europaea var. sylvestris] [Olea europaea]	-	-	-	-	-	-	-
MSTRG.28322	--	-	-	-	-	-	-	-	-
MSTRG.2837	--	chromatin assembly factor 1 subunit FAS1-like isoform X1 [Olea europaea var. sylvestris] [Olea europaea]	-	-	-	-	GO:0043231//intracellular membrane-bounded organelle;GO:0043234//protein complex	GO:0005515//protein binding	GO:0000725//recombinational repair;GO:0006260//DNA replication;GO:0006305//DNA alkylation;GO:0009933//meristem structural organization;GO:0016458//gene silencing;GO:0030154//cell differentiation;GO:0031497//chromatin assembly;GO:0034728//nucleosome organization;GO:0048229//gametophyte development;GO:0048827//phyllome development;GO:0051052//regulation of DNA metabolic process;GO:0051726//regulati…
MSTRG.28373	--	uncharacterized protein LOC111411548, partial [Olea europaea var. sylvestris] [Olea europaea]	-	-	-	-	-	-	-
MSTRG.28379	--	-	-	-	-	-	-	-	-
MSTRG.2843	--	-	-	-	-	-	-	-	-
MSTRG.28453	RNJ	ribonuclease J-like isoform X2 [Camellia sinensis]	-	-	-	-	-	GO:0005488//binding;GO:0016788//hydrolase activity, acting on ester bonds	GO:0044237//cellular metabolic process
MSTRG.28475	--	-	-	-	-	-	-	-	-
MSTRG.28495	--	-	-	-	-	-	-	-	-
MSTRG.28496	--	-	-	-	-	-	-	-	-
MSTRG.28497	--	-	-	-	-	-	-	-	-
MSTRG.28498	--	-	-	-	-	-	-	-	-
MSTRG.2850	TY3B-G	Tf2-8, partial [Mucuna pruriens]	-	-	-	-	-	-	-
MSTRG.28501	--	-	-	-	-	-	-	-	-
MSTRG.28503	--	-	-	-	-	-	-	-	-
MSTRG.28571	NUF2	probable kinetochore protein NUF2 [Olea europaea var. sylvestris] [Olea europaea]	-	-	-	-	GO:0016020//membrane	-	GO:0000280//nuclear division
MSTRG.28604	--	-	-	-	-	-	-	-	-
MSTRG.28638	--	uncharacterized protein LOC111375862 isoform X2 [Olea europaea var. sylvestris] [Olea europaea]	-	-	-	-	-	-	-
MSTRG.28649	--	-	-	-	-	-	-	-	-
MSTRG.2865	TY3B-G	Transposon Tf2-2 polyprotein [Vitis vinifera]	-	-	-	-	-	-	-
MSTRG.28667	CML38	calcium-binding protein CML38-like [Olea europaea var. sylvestris] [Olea europaea]	Organismal Systems	Environmental adaptation	ko04626//Plant-pathogen interaction	K13448	GO:0016020//membrane;GO:0043231//intracellular membrane-bounded organelle	GO:0046872//metal ion binding	GO:0000160//phosphorelay signal transduction system;GO:0000302//response to reactive oxygen species;GO:0002376//immune system process;GO:0009408//response to heat;GO:0009620//response to fungus;GO:0009692//ethylene metabolic process;GO:0009694//jasmonic acid metabolic process;GO:0009755//hormone-mediated signaling pathway;GO:0009863//salicylic acid mediated signaling pathway;GO:0010243//response …
MSTRG.28668	CML38	calcium-binding protein CML38-like [Olea europaea var. sylvestris] [Olea europaea]	Organismal Systems	Environmental adaptation	ko04626//Plant-pathogen interaction	K13448	GO:0016020//membrane;GO:0043231//intracellular membrane-bounded organelle	GO:0046872//metal ion binding	GO:0000160//phosphorelay signal transduction system;GO:0000302//response to reactive oxygen species;GO:0002376//immune system process;GO:0009408//response to heat;GO:0009620//response to fungus;GO:0009692//ethylene metabolic process;GO:0009694//jasmonic acid metabolic process;GO:0009755//hormone-mediated signaling pathway;GO:0009863//salicylic acid mediated signaling pathway;GO:0010243//response …
MSTRG.28669	SPAC4A8.02c	thiamine-phosphate pyrophosphorylase [Handroanthus impetiginosus]	-	-	-	-	GO:0009536//plastid	-	-
MSTRG.28688	--	uncharacterized protein LOC111377874 [Olea europaea var. sylvestris] [Olea europaea]	-	-	-	-	-	-	-
MSTRG.28697	--	-	-	-	-	-	-	-	-
MSTRG.28702	--	-	-	-	-	-	-	-	-
MSTRG.28716	--	DNA helicase [Actinidia chinensis var. chinensis] [Actinidia chinensis]	-	-	-	-	-	-	-
MSTRG.28727	--	-	-	-	-	-	-	-	-
MSTRG.28740	GINT1	cleavage stimulation factor subunit 50 isoform X8 [Olea europaea var. sylvestris] [Olea europaea]	Genetic Information Processing	Translation	ko03015//mRNA surveillance pathway	K14406	GO:0031300//intrinsic component of organelle membrane;GO:0043231//intracellular membrane-bounded organelle	GO:0016757//transferase activity, transferring glycosyl groups	GO:0006023//aminoglycan biosynthetic process;GO:0030166//proteoglycan biosynthetic process
MSTRG.28750	--	-	-	-	-	-	-	-	-
MSTRG.28751	HMGR2	3-hydroxy-3-methylglutaryl-coenzyme A reductase-like [Olea europaea var. sylvestris] [Olea europaea]	Metabolism;Metabolism;Metabolism	Global and overview maps;Global and overview maps;Metabolism of terpenoids and polyketides	ko01100//Metabolic pathways;ko01110//Biosynthesis of secondary metabolites;ko00900//Terpenoid backbone biosynthesis	K00021;K00021;K00021	-	-	-
MSTRG.28760	--	serine hydroxymethyltransferase 2 [Spatholobus suberectus]	-	-	-	-	-	-	-
MSTRG.2878	--	diacylglycerol O-acyltransferase 3, cytosolic [Olea europaea var. sylvestris] [Olea europaea]	Metabolism;Metabolism	Global and overview maps;Lipid metabolism	ko01100//Metabolic pathways;ko00561//Glycerolipid metabolism	K22849;K22849	-	-	-
MSTRG.28808	--	oidium resistance required protein 1 [Solanum lycopersicum]	-	-	-	-	-	-	-
MSTRG.28815	--	Retrotransposon, unclassified-like protein [Theobroma cacao]	-	-	-	-	-	-	-
MSTRG.28819	PTAC6	wound-responsive family protein [Capsicum annuum]	-	-	-	-	GO:0000229//cytoplasmic chromosome;GO:0009536//plastid	-	GO:0006355//regulation of transcription, DNA-templated;GO:0009658//chloroplast organization;GO:0009668//plastid membrane organization;GO:0009887//organ morphogenesis;GO:0010608//posttranscriptional regulation of gene expression;GO:0016072//rRNA metabolic process;GO:0031399//regulation of protein modification process;GO:0043623//cellular protein complex assembly;GO:0048869//cellular developmental …
MSTRG.28825	AAEL007634	protein KRTCAP2 homolog isoform X1 [Olea europaea var. sylvestris] [Olea europaea]	-	-	-	-	GO:0009536//plastid	-	GO:0006637//acyl-CoA metabolic process;GO:0016129//phytosteroid biosynthetic process
MSTRG.28844	NFD3	probable ribosomal protein S11, mitochondrial isoform X1 [Olea europaea var. sylvestris] [Olea europaea]	Genetic Information Processing	Translation	ko03010//Ribosome	K02948	GO:0009536//plastid;GO:0015935//small ribosomal subunit	GO:0003723//RNA binding;GO:0005198//structural molecule activity	GO:0000741//karyogamy;GO:0006221//pyrimidine nucleotide biosynthetic process;GO:0010467//gene expression;GO:0032774//RNA biosynthetic process
MSTRG.2887	--	CBL-interacting serine/threonine-protein kinase 1-like [Olea europaea var. sylvestris] [Olea europaea]	-	-	-	-	-	-	-
MSTRG.28870	--	-	-	-	-	-	-	-	-
MSTRG.28892	--	-	-	-	-	-	-	-	-
MSTRG.28906	--	mutator-like transposase-like protein [Gossypium australe]	-	-	-	-	-	GO:0046914//transition metal ion binding	-
MSTRG.28913	--	replication protein A 70 kDa DNA-binding subunit B-like [Olea europaea var. sylvestris] [Olea europaea]	-	-	-	-	-	-	-
MSTRG.28914	WAK5	wall-associated receptor kinase 2-like [Olea europaea var. sylvestris] [Olea europaea]	-	-	-	-	-	GO:0005488//binding;GO:0016301//kinase activity	-
MSTRG.28921	ATL48	PREDICTED: RING-H2 finger protein ATL48 [Erythranthe guttata]	-	-	-	-	GO:0031224//intrinsic component of membrane	-	-
MSTRG.28947	PDCB3	carbohydrate-binding X8 domain-containing protein-like isoform X1 [Olea europaea var. sylvestris] [Olea europaea]	-	-	-	-	GO:0005911//cell-cell junction;GO:0031224//intrinsic component of membrane	GO:0003824//catalytic activity;GO:0030247//polysaccharide binding	-
MSTRG.28951	--	-	-	-	-	-	-	-	-
MSTRG.28958	--	WPP domain-interacting tail-anchored protein 1-like isoform X1 [Olea europaea var. sylvestris] [Olea europaea]	-	-	-	-	-	-	-
MSTRG.28959	--	-	-	-	-	-	-	-	-
MSTRG.28964	--	-	-	-	-	-	-	-	-
MSTRG.28966	--	-	-	-	-	-	-	-	-
MSTRG.2897	--	Protein transport protein [Actinidia chinensis var. chinensis] [Actinidia chinensis]	-	-	-	-	-	-	-
MSTRG.28972	--	-	-	-	-	-	-	-	-
MSTRG.28977	BIO2	biotin synthase [Spinacia oleracea]	Metabolism;Metabolism	Global and overview maps;Metabolism of cofactors and vitamins	ko01100//Metabolic pathways;ko00780//Biotin metabolism	K01012;K01012	-	-	-
MSTRG.28999	ELF5	WW domain-binding protein 11-like isoform X1 [Papaver somniferum]	-	-	-	-	GO:0043231//intracellular membrane-bounded organelle	-	GO:0009648//photoperiodism;GO:0010467//gene expression
MSTRG.29000	--	-	-	-	-	-	-	-	-
MSTRG.29024	--	Retrovirus-related Pol polyprotein from transposon TNT 1-94 [Vitis vinifera]	-	-	-	-	-	-	-
MSTRG.29025	--	-	-	-	-	-	-	-	-
MSTRG.29035	GIP	Retrovirus-related Pol polyprotein from transposon TNT 1-94 [Cucumis melo var. makuwa] [Cucumis melo]	-	-	-	-	-	GO:0016787//hydrolase activity	-
MSTRG.29059	--	-	-	-	-	-	-	-	-
MSTRG.29074	IQM2	IQ domain-containing protein IQM2-like, partial [Brassica napus]	-	-	-	-	GO:0043231//intracellular membrane-bounded organelle	-	-
MSTRG.29087	--	uncharacterized protein LOC111371737 isoform X1 [Olea europaea var. sylvestris] [Olea europaea]	-	-	-	-	-	-	-
MSTRG.29089	--	-	-	-	-	-	-	-	-
MSTRG.29100	--	-	-	-	-	-	-	-	-
MSTRG.2911	--	-	-	-	-	-	-	-	-
MSTRG.29119	PRORSD1P	LOW QUALITY PROTEIN: prolyl-tRNA synthetase associated domain-containing protein 1 [Olea europaea var. sylvestris] [Olea europaea]	-	-	-	-	GO:0044444//cytoplasmic part	GO:0016740//transferase activity;GO:0016876//ligase activity, forming aminoacyl-tRNA and related compounds	GO:0006448//regulation of translational elongation
MSTRG.29132	--	zinc finger MYM-type protein 1-like [Olea europaea var. sylvestris] [Olea europaea]	-	-	-	-	-	-	-
MSTRG.29133	--	uncharacterized protein LOC111369511 [Olea europaea var. sylvestris] [Olea europaea]	-	-	-	-	-	-	-
MSTRG.29180	--	ER membrane protein complex subunit 1-like [Olea europaea var. sylvestris] [Olea europaea]	-	-	-	-	-	-	-
MSTRG.2924	--	two-component response regulator ARR14-like [Olea europaea var. sylvestris] [Olea europaea]	-	-	-	-	-	-	-
MSTRG.29286	RE1	PREDICTED: uncharacterized mitochondrial protein AtMg00810-like [Solanum tuberosum]	-	-	-	-	GO:0044424//intracellular part	GO:0016772//transferase activity, transferring phosphorus-containing groups;GO:0032550//purine ribonucleoside binding;GO:0043167//ion binding	GO:0044237//cellular metabolic process
MSTRG.29304	--	-	-	-	-	-	-	-	-
MSTRG.29386	--	zinc finger BED domain-containing protein RICESLEEPER 1-like isoform X1 [Olea europaea var. sylvestris] [Olea europaea]	-	-	-	-	-	-	-
MSTRG.2939	--	-	-	-	-	-	-	-	-
MSTRG.29414	--	-	-	-	-	-	-	-	-
MSTRG.29432	--	replication protein A 70 kDa DNA-binding subunit D-like [Olea europaea var. sylvestris] [Olea europaea]	-	-	-	-	-	-	-
MSTRG.29456	Os05g0481400	B3 domain-containing protein Os01g0234100-like [Olea europaea var. sylvestris] [Olea europaea]	-	-	-	-	GO:0043231//intracellular membrane-bounded organelle	-	GO:0010468//regulation of gene expression;GO:0034645//cellular macromolecule biosynthetic process
MSTRG.29473	PNAE	salicylic acid-binding protein 2-like [Olea europaea var. sylvestris] [Olea europaea]	-	-	-	-	-	GO:0052689//carboxylic ester hydrolase activity	GO:0006355//regulation of transcription, DNA-templated;GO:0009814//defense response, incompatible interaction;GO:0018958//phenol-containing compound metabolic process
MSTRG.29474	DWF5	7-dehydrocholesterol reductase-like [Olea europaea var. sylvestris] [Olea europaea]	Metabolism;Metabolism;Metabolism	Global and overview maps;Global and overview maps;Lipid metabolism	ko01100//Metabolic pathways;ko01110//Biosynthesis of secondary metabolites;ko00100//Steroid biosynthesis	K00213;K00213;K00213	GO:0031227//intrinsic component of endoplasmic reticulum membrane	GO:0005488//binding;GO:0016628//oxidoreductase activity, acting on the CH-CH group of donors, NAD or NADP as acceptor	GO:0006637//acyl-CoA metabolic process;GO:0008203//cholesterol metabolic process;GO:0016129//phytosteroid biosynthetic process
MSTRG.29481	--	-	-	-	-	-	-	-	-
MSTRG.29484	--	zinc finger MYM-type protein 1-like [Olea europaea var. sylvestris] [Olea europaea]	-	-	-	-	GO:0043231//intracellular membrane-bounded organelle	GO:0005515//protein binding	-
MSTRG.29485	--	-	-	-	-	-	-	-	-
MSTRG.29502	--	O-fucosyltransferase family protein, partial [Striga asiatica]	-	-	-	-	-	-	-
MSTRG.2951	GIP	OSIGBa0146N20.7 [Oryza sativa]	Genetic Information Processing	Folding, sorting and degradation	ko04120//Ubiquitin mediated proteolysis	K03358	-	GO:0016787//hydrolase activity	GO:0043170//macromolecule metabolic process;GO:0044238//primary metabolic process
MSTRG.29537	--	probable adenylate kinase 7, mitochondrial [Olea europaea var. sylvestris] [Olea europaea]	Metabolism;Metabolism;Metabolism;Metabolism	Global and overview maps;Global and overview maps;Nucleotide metabolism;Metabolism of cofactors and vitamins	ko01100//Metabolic pathways;ko01110//Biosynthesis of secondary metabolites;ko00230//Purine metabolism;ko00730//Thiamine metabolism	K00939;K00939;K00939;K00939	GO:0030120//vesicle coat	GO:0003676//nucleic acid binding;GO:0046914//transition metal ion binding	GO:0006886//intracellular protein transport;GO:0016482//cytoplasmic transport
MSTRG.29561	OST48	PREDICTED: histone-lysine N-methyltransferase [Prunus dulcis]	-	-	-	-	-	-	-
MSTRG.29598	--	-	-	-	-	-	-	-	-
MSTRG.296	PIN2-CM7	proteinase inhibitor PSI-1.2-like [Olea europaea var. sylvestris] [Olea europaea]	-	-	-	-	-	GO:0004866//endopeptidase inhibitor activity	GO:0010466//negative regulation of peptidase activity
MSTRG.29615	--	-	-	-	-	-	-	-	-
MSTRG.29617	--	uncharacterized protein LOC111406765 [Olea europaea var. sylvestris] [Olea europaea]	-	-	-	-	-	-	-
MSTRG.29621	--	-	-	-	-	-	-	-	-
MSTRG.29622	--	-	-	-	-	-	-	-	-
MSTRG.29646	--	DNA (cytosine-5)-methyltransferase DRM2-like isoform X2 [Olea europaea var. sylvestris] [Olea europaea]	-	-	-	-	-	GO:0004672//protein kinase activity;GO:0016741//transferase activity, transferring one-carbon groups;GO:0032550//purine ribonucleoside binding	GO:0006305//DNA alkylation;GO:0006464//cellular protein modification process;GO:0006796//phosphate-containing compound metabolic process
MSTRG.29670	--	protein translocase subunit [Parasponia andersonii]	-	-	-	-	GO:0009536//plastid	-	-
MSTRG.29678	--	-	-	-	-	-	-	-	-
MSTRG.29721	--	probable adenylate kinase 7, mitochondrial [Olea europaea var. sylvestris] [Olea europaea]	Metabolism;Metabolism;Metabolism;Metabolism	Global and overview maps;Global and overview maps;Nucleotide metabolism;Metabolism of cofactors and vitamins	ko01100//Metabolic pathways;ko01110//Biosynthesis of secondary metabolites;ko00230//Purine metabolism;ko00730//Thiamine metabolism	K00939;K00939;K00939;K00939	GO:0030120//vesicle coat	GO:0003676//nucleic acid binding;GO:0046914//transition metal ion binding	GO:0006886//intracellular protein transport;GO:0016482//cytoplasmic transport
MSTRG.29724	Pyroxd2	pyridine nucleotide-disulfide oxidoreductase domain-containing protein 2-like isoform X1 [Olea europaea var. sylvestris] [Olea europaea]	-	-	-	-	GO:0043231//intracellular membrane-bounded organelle	GO:0003824//catalytic activity;GO:0046914//transition metal ion binding	GO:0006090//pyruvate metabolic process;GO:0042743//hydrogen peroxide metabolic process
MSTRG.29732	--	-	-	-	-	-	-	-	-
MSTRG.29735	--	-	-	-	-	-	-	-	-
MSTRG.29761	SUMO2	small ubiquitin-related modifier 1-like isoform X1 [Olea europaea var. sylvestris] [Olea europaea]	Genetic Information Processing	Translation	ko03013//RNA transport	K12160	GO:0043231//intracellular membrane-bounded organelle;GO:0044444//cytoplasmic part	GO:0005488//binding;GO:0016818//hydrolase activity, acting on acid anhydrides, in phosphorus-containing anhydrides	GO:0000097//sulfur amino acid biosynthetic process;GO:0006006//glucose metabolic process;GO:0006996//organelle organization;GO:0008380//RNA splicing;GO:0009408//response to heat;GO:0018205//peptidyl-lysine modification;GO:0044092//negative regulation of molecular function;GO:0051603//proteolysis involved in cellular protein catabolic process
MSTRG.29766	CDKE-1	cyclin-dependent kinase E-1 [Olea europaea var. sylvestris] [Olea europaea]	-	-	-	-	GO:0043231//intracellular membrane-bounded organelle	GO:0004674//protein serine/threonine kinase activity;GO:0032550//purine ribonucleoside binding	GO:0000079//regulation of cyclin-dependent protein serine/threonine kinase activity;GO:0010374//stomatal complex development;GO:0044786//cell cycle DNA replication
MSTRG.29767	--	Apoptotic ATPase [Handroanthus impetiginosus]	-	-	-	-	-	-	-
MSTRG.29773	CDKE-1	cyclin-dependent kinase E-1 [Olea europaea var. sylvestris] [Olea europaea]	-	-	-	-	GO:0016020//membrane;GO:0043231//intracellular membrane-bounded organelle;GO:0055028//cortical microtubule	GO:0004674//protein serine/threonine kinase activity;GO:0032550//purine ribonucleoside binding	GO:0000079//regulation of cyclin-dependent protein serine/threonine kinase activity;GO:0003006//developmental process involved in reproduction;GO:0007126//meiotic nuclear division;GO:0009267//cellular response to starvation;GO:0009409//response to cold;GO:0010374//stomatal complex development;GO:0042127//regulation of cell proliferation;GO:0044786//cell cycle DNA replication;GO:0048229//gametophy…
MSTRG.298	FTIP3	FT-interacting protein 1-like [Olea europaea var. sylvestris] [Olea europaea]	-	-	-	-	GO:0005911//cell-cell junction;GO:0009536//plastid	GO:0016740//transferase activity	-
MSTRG.29820	--	homeobox-leucine zipper protein ATHB-20-like [Sesamum indicum]	-	-	-	-	-	-	-
MSTRG.29850	--	Ribonuclease H domain [Macleaya cordata]	-	-	-	-	-	-	-
MSTRG.29851	--	Protein sickie like [Actinidia chinensis var. chinensis] [Actinidia chinensis]	-	-	-	-	GO:0009536//plastid;GO:0044455//mitochondrial membrane part	-	GO:0043094//cellular metabolic compound salvage
MSTRG.2986	--	-	-	-	-	-	-	-	-
MSTRG.29873	--	-	-	-	-	-	-	-	-
MSTRG.29896	--	-	-	-	-	-	-	-	-
MSTRG.299	PIN2-CM7	proteinase inhibitor PSI-1.2-like [Olea europaea var. sylvestris] [Olea europaea]	-	-	-	-	-	GO:0004866//endopeptidase inhibitor activity	GO:0010466//negative regulation of peptidase activity
MSTRG.29974	--	-	-	-	-	-	-	-	-
MSTRG.29992	--	-	-	-	-	-	-	-	-
MSTRG.29993	--	-	-	-	-	-	-	-	-
MSTRG.29995	--	uncharacterized protein LOC111384742 [Olea europaea var. sylvestris] [Olea europaea]	-	-	-	-	-	-	-
MSTRG.29997	--	nucleolar MIF4G domain-containing protein 1-like isoform X2 [Olea europaea var. sylvestris] [Olea europaea]	-	-	-	-	-	-	-
MSTRG.29999	UBC	PREDICTED: polyubiquitin-like isoform X1 [Nicotiana tomentosiformis]	-	-	-	-	GO:0043231//intracellular membrane-bounded organelle	-	GO:0016567//protein ubiquitination;GO:0019941//modification-dependent protein catabolic process
MSTRG.30001	UBI11	stress-induced protein 5, partial [Capsicum annuum]	-	-	-	-	GO:0043231//intracellular membrane-bounded organelle	-	GO:0006605//protein targeting;GO:0009411//response to UV;GO:0016567//protein ubiquitination;GO:0019941//modification-dependent protein catabolic process
MSTRG.30027	--	-	-	-	-	-	-	-	-
MSTRG.30035	--	tricalbin-3-like isoform X3 [Olea europaea var. sylvestris] [Olea europaea]	-	-	-	-	-	-	-
MSTRG.30053	--	uncharacterized LOC102588286 precursor [Solanum tuberosum]	-	-	-	-	-	-	-
MSTRG.30054	--	zinc finger BED domain-containing protein RICESLEEPER 2-like [Olea europaea var. sylvestris] [Olea europaea]	-	-	-	-	-	-	-
MSTRG.30055	--	disease resistance protein RPP13-like [Quercus lobata]	-	-	-	-	-	-	-
MSTRG.30059	--	protein ALP1-like [Olea europaea var. sylvestris] [Olea europaea]	-	-	-	-	-	-	-
MSTRG.30060	--	-	-	-	-	-	-	-	-
MSTRG.30064	--	-	-	-	-	-	-	-	-
MSTRG.3008	--	-	-	-	-	-	-	-	-
MSTRG.30115	--	-	-	-	-	-	-	-	-
MSTRG.30120	--	-	-	-	-	-	-	-	-
MSTRG.30134	--	ER membrane protein complex subunit 1-like [Olea europaea var. sylvestris] [Olea europaea]	-	-	-	-	GO:0031090//organelle membrane;GO:0043231//intracellular membrane-bounded organelle;GO:0043234//protein complex	-	GO:0016482//cytoplasmic transport
MSTRG.3014	--	embryonic protein DC-8-like, partial [Olea europaea var. sylvestris] [Olea europaea]	-	-	-	-	-	-	-
MSTRG.30143	--	-	-	-	-	-	-	-	-
MSTRG.30155	--	Polypeptide N-acetylgalactosaminyltransferase 35A [Gossypium arboreum]	-	-	-	-	-	-	-
MSTRG.30157	--	-	-	-	-	-	-	-	-
MSTRG.30169	--	Retrovirus-related Pol polyprotein from transposon TNT 1-94 [Cajanus cajan]	-	-	-	-	-	-	-
MSTRG.30183	S1FA	DNA-binding protein S1FA1 [Morus notabilis]	-	-	-	-	GO:0043231//intracellular membrane-bounded organelle	GO:0003676//nucleic acid binding	GO:0010468//regulation of gene expression;GO:0034645//cellular macromolecule biosynthetic process
MSTRG.30190	--	-	-	-	-	-	-	-	-
MSTRG.30202	--	-	-	-	-	-	-	-	-
MSTRG.30204	--	WPP domain-interacting tail-anchored protein 1-like isoform X1 [Olea europaea var. sylvestris] [Olea europaea]	-	-	-	-	-	-	-
MSTRG.30212	HAC5	histone acetyltransferase HAC1-like isoform X2 [Olea europaea var. sylvestris] [Olea europaea]	-	-	-	-	GO:0043231//intracellular membrane-bounded organelle	GO:0000989//transcription factor activity, transcription factor binding;GO:0046914//transition metal ion binding;GO:0090595//acetyl-CoA:L-lysine N6-acetyltransferase	GO:0000904//cell morphogenesis involved in differentiation;GO:0007015//actin filament organization;GO:0010053//root epidermal cell differentiation;GO:0010468//regulation of gene expression;GO:0016570//histone modification;GO:0022610//biological adhesion;GO:0034645//cellular macromolecule biosynthetic process;GO:0043543//protein acylation;GO:0045229//external encapsulating structure organization;G…
MSTRG.30214	NAKR2	protein SODIUM POTASSIUM ROOT DEFECTIVE 2-like [Olea europaea var. sylvestris] [Olea europaea]	-	-	-	-	-	-	GO:0044699//single-organism process
MSTRG.30218	At4g34480	glucan endo-1,3-beta-D-glucosidase-like [Olea europaea var. sylvestris] [Olea europaea]	-	-	-	-	-	GO:0016798//hydrolase activity, acting on glycosyl bonds	GO:0008152//metabolic process
MSTRG.30256	--	-	-	-	-	-	-	-	-
MSTRG.30269	--	protein SSUH2 homolog isoform X1 [Olea europaea var. sylvestris] [Olea europaea]	-	-	-	-	-	GO:0005515//protein binding	-
MSTRG.30278	--	L-rhamnose-proton symporter like [Actinidia chinensis var. chinensis] [Actinidia chinensis]	-	-	-	-	GO:0043231//intracellular membrane-bounded organelle	-	-
MSTRG.30292	--	tip elongation aberrant protein 1 [Olea europaea var. sylvestris] [Olea europaea]	-	-	-	-	-	-	-
MSTRG.30315	PIP5K3	Retrovirus-related Pol polyprotein from transposon RE1 [Vitis vinifera]	-	-	-	-	-	-	-
MSTRG.3032	--	leucine-rich repeat extensin-like protein 3 [Olea europaea var. sylvestris] [Olea europaea]	-	-	-	-	-	-	-
MSTRG.3033	--	leucine-rich repeat extensin-like protein 3 [Olea europaea var. sylvestris] [Olea europaea]	-	-	-	-	-	-	-
MSTRG.30338	ERF114	ethylene-responsive transcription factor ERF114-like [Olea europaea var. sylvestris] [Olea europaea]	-	-	-	-	-	GO:0005488//binding	GO:0001101//response to acid chemical;GO:0006355//regulation of transcription, DNA-templated;GO:0006970//response to osmotic stress;GO:0007568//aging;GO:0009072//aromatic amino acid family metabolic process;GO:0009404//toxin metabolic process;GO:0009620//response to fungus;GO:0009725//response to hormone;GO:0014070//response to organic cyclic compound;GO:0050826//response to freezing
MSTRG.30350	--	cell differentiation protein rcd1-like [Olea europaea var. sylvestris] [Olea europaea]	-	-	-	-	-	-	-
MSTRG.3036	--	Pentatricopeptide repeat-containing protein [Vitis vinifera]	-	-	-	-	-	-	-
MSTRG.30360	--	PREDICTED: disease resistance protein RPP13-like [Erythranthe guttata]	-	-	-	-	-	-	-
MSTRG.30369	--	uncharacterized protein LOC111369079 [Olea europaea var. sylvestris] [Olea europaea]	-	-	-	-	-	-	-
MSTRG.30377	--	-	-	-	-	-	-	-	-
MSTRG.30379	--	axoneme-associated protein mst101(2)-like [Olea europaea var. sylvestris] [Olea europaea]	-	-	-	-	-	-	-
MSTRG.30404	--	-	-	-	-	-	-	-	-
MSTRG.30406	PRS1	ribose-phosphate pyrophosphokinase 1-like [Camellia sinensis]	Metabolism;Metabolism;Metabolism;Metabolism;Metabolism;Metabolism	Global and overview maps;Global and overview maps;Global and overview maps;Global and overview maps;Nucleotide metabolism;Carbohydrate metabolism	ko01100//Metabolic pathways;ko01110//Biosynthesis of secondary metabolites;ko01200//Carbon metabolism;ko01230//Biosynthesis of amino acids;ko00230//Purine metabolism;ko00030//Pentose phosphate pathway	K00948;K00948;K00948;K00948;K00948;K00948	GO:0009536//plastid	GO:0016778//diphosphotransferase activity;GO:0032550//purine ribonucleoside binding;GO:0046872//metal ion binding	GO:0006464//cellular protein modification process;GO:0006779//porphyrin-containing compound biosynthetic process;GO:0009117//nucleotide metabolic process;GO:0009124//nucleoside monophosphate biosynthetic process
MSTRG.30503	AIM1	peroxisomal fatty acid beta-oxidation multifunctional protein AIM1-like [Olea europaea var. sylvestris] [Olea europaea]	Metabolism;Metabolism;Metabolism;Metabolism;Metabolism	Global and overview maps;Global and overview maps;Global and overview maps;Lipid metabolism;Lipid metabolism	ko01100//Metabolic pathways;ko01110//Biosynthesis of secondary metabolites;ko01212//Fatty acid metabolism;ko00071//Fatty acid degradation;ko00592//alpha-Linolenic acid metabolism	K10527;K10527;K10527;K10527;K10527	GO:0005777//peroxisome;GO:0005911//cell-cell junction;GO:0009536//plastid;GO:0030312//external encapsulating structure;GO:0043232//intracellular non-membrane-bounded organelle	GO:0016616//oxidoreductase activity, acting on the CH-OH group of donors, NAD or NADP as acceptor;GO:0016836//hydro-lyase activity;GO:0016856//racemase and epimerase activity, acting on hydroxy acids and derivatives;GO:0016863//intramolecular oxidoreductase activity, transposing C=C bonds;GO:0048037//cofactor binding	GO:0006511//ubiquitin-dependent protein catabolic process;GO:0006996//organelle organization;GO:0009062//fatty acid catabolic process;GO:0009404//toxin metabolic process;GO:0009694//jasmonic acid metabolic process;GO:0035966//response to topologically incorrect protein;GO:0043248//proteasome assembly;GO:0090567//reproductive shoot system development
MSTRG.30506	--	BTB/POZ domain-containing protein At2g13690-like [Olea europaea var. sylvestris] [Olea europaea]	-	-	-	-	-	-	GO:0032446//protein modification by small protein conjugation
MSTRG.30511	--	EG45-like domain containing protein 2 [Olea europaea var. sylvestris] [Olea europaea]	-	-	-	-	-	-	-
MSTRG.30526	RPS30A	40S ribosomal protein S30 [Carex littledalei]	Genetic Information Processing	Translation	ko03010//Ribosome	K02983	GO:0015935//small ribosomal subunit	-	GO:0009451//RNA modification;GO:0010467//gene expression
MSTRG.30540	--	-	-	-	-	-	-	-	-
MSTRG.30543	--	PREDICTED: trafficking protein particle complex subunit 11 [Lupinus angustifolius]	-	-	-	-	-	-	-
MSTRG.30552	MED26B	probable mediator of RNA polymerase II transcription subunit 26b isoform X2 [Olea europaea var. sylvestris] [Olea europaea]	-	-	-	-	GO:0043231//intracellular membrane-bounded organelle	GO:0008135//translation factor activity, RNA binding	GO:0010467//gene expression;GO:0034645//cellular macromolecule biosynthetic process
MSTRG.30581	GG3	guanine nucleotide-binding protein subunit gamma 3-like isoform X1 [Olea europaea var. sylvestris] [Olea europaea]	-	-	-	-	GO:0016020//membrane;GO:0043234//protein complex	-	GO:0007166//cell surface receptor signaling pathway
MSTRG.30594	--	suppressor protein SRP40-like isoform X1 [Coffea eugenioides]	-	-	-	-	-	GO:0005488//binding	-
MSTRG.3062	--	uncharacterized protein LOC111395206 [Olea europaea var. sylvestris] [Olea europaea]	-	-	-	-	-	-	-
MSTRG.30629	At3g55350	protein ALP1-like [Olea europaea var. sylvestris] [Olea europaea]	-	-	-	-	GO:0009536//plastid;GO:0031090//organelle membrane	-	GO:0006812//cation transport
MSTRG.30635	--	-	-	-	-	-	-	-	-
MSTRG.30650	--	-	-	-	-	-	-	-	-
MSTRG.3070	--	serine/threonine protein phosphatase 2A 55 kDa regulatory subunit B beta isoform-like [Asparagus officinalis]	-	-	-	-	GO:0008287//protein serine/threonine phosphatase complex;GO:0044444//cytoplasmic part	GO:0019888//protein phosphatase regulator activity;GO:0036094//small molecule binding	GO:0006464//cellular protein modification process;GO:0006996//organelle organization;GO:0019222//regulation of metabolic process;GO:0050794//regulation of cellular process
MSTRG.30716	--	Retrovirus-related Pol polyprotein from transposon TNT 1-94 [Vitis vinifera]	-	-	-	-	-	-	-
MSTRG.30724	FLZ15	FCS-Like Zinc finger 15 [Syzygium oleosum]	-	-	-	-	GO:0043231//intracellular membrane-bounded organelle	-	-
MSTRG.30735	--	-	-	-	-	-	-	-	-
MSTRG.3074	--	FBD-like protein [Artemisia annua]	Environmental Information Processing	Signal transduction	ko04075//Plant hormone signal transduction	K14488	-	-	-
MSTRG.30741	--	Glutamine--fructose-6-phosphate aminotransferase, partial [Actinidia chinensis var. chinensis] [Actinidia chinensis]	-	-	-	-	GO:0016020//membrane;GO:0043231//intracellular membrane-bounded organelle	-	GO:0048511//rhythmic process
MSTRG.30754	OEP162	PREDICTED: outer envelope pore protein 16-2, chloroplastic [Daucus carota subsp. sativus] [Daucus carota]	-	-	-	-	GO:0031355//integral component of plastid outer membrane	GO:0008320//protein transmembrane transporter activity;GO:0022829//wide pore channel activity;GO:0046943//carboxylic acid transmembrane transporter activity;GO:0046983//protein dimerization activity	GO:0006865//amino acid transport;GO:0015031//protein transport
MSTRG.3076	--	retrotransposon-related protein, partial [Trifolium pratense]	-	-	-	-	-	-	-
MSTRG.30763	RTM1	inactive protein RESTRICTED TEV MOVEMENT 1-like [Sesamum indicum]	-	-	-	-	GO:0044424//intracellular part	GO:0005515//protein binding	GO:0002252//immune effector process;GO:0046739//transport of virus in multicellular host;GO:0051707//response to other organism
MSTRG.30793	INT3	PREDICTED: inositol transporter 4-like [Eucalyptus grandis]	-	-	-	-	-	GO:0022857//transmembrane transporter activity	GO:0006810//transport;GO:0044699//single-organism process
MSTRG.30815	CYP28	peptidyl-prolyl cis-trans isomerase CYP28, chloroplastic [Sesamum indicum]	-	-	-	-	-	-	-
MSTRG.30817	CYP28	peptidyl-prolyl cis-trans isomerase CYP28, chloroplastic [Olea europaea var. sylvestris] [Olea europaea]	-	-	-	-	-	-	-
MSTRG.30835	SKP1B	GDP-fucose transporter 1 [Olea europaea var. sylvestris] [Olea europaea]	-	-	-	-	GO:0016020//membrane;GO:0043231//intracellular membrane-bounded organelle	GO:0003824//catalytic activity;GO:0005488//binding	GO:0019941//modification-dependent protein catabolic process;GO:0032446//protein modification by small protein conjugation;GO:0044765//single-organism transport;GO:0071702//organic substance transport
MSTRG.30845	--	tetraspanin-8-like [Dorcoceras hygrometricum]	-	-	-	-	-	-	-
MSTRG.30869	--	PREDICTED: F-box protein SKIP24 isoform X3 [Capsicum annuum]	-	-	-	-	-	-	-
MSTRG.30870	--	tropomyosin-like [Olea europaea var. sylvestris] [Olea europaea]	-	-	-	-	-	-	-
MSTRG.30879	KAB1	protein PLANT CADMIUM RESISTANCE 10 [Olea europaea var. sylvestris] [Olea europaea]	-	-	-	-	GO:0005911//cell-cell junction;GO:0016020//membrane;GO:0044444//cytoplasmic part	GO:0005261//cation channel activity;GO:0016616//oxidoreductase activity, acting on the CH-OH group of donors, NAD or NADP as acceptor	GO:0030001//metal ion transport;GO:0034220//ion transmembrane transport;GO:0044710//single-organism metabolic process
MSTRG.30898	--	50S ribosomal protein 5 alpha, chloroplastic-like [Olea europaea var. sylvestris] [Olea europaea]	-	-	-	-	GO:0009536//plastid	-	-
MSTRG.30912	--	-	-	-	-	-	-	-	-
MSTRG.30925	--	-	-	-	-	-	-	-	-
MSTRG.30926	SQD2	Sulfoquinovosyl transferase SQD2 [Vitis vinifera]	Metabolism;Metabolism	Global and overview maps;Lipid metabolism	ko01100//Metabolic pathways;ko00561//Glycerolipid metabolism	K06119;K06119	GO:0009536//plastid	GO:0016757//transferase activity, transferring glycosyl groups	GO:0008299//isoprenoid biosynthetic process;GO:0009247//glycolipid biosynthetic process;GO:0043436//oxoacid metabolic process
MSTRG.30981	--	uncharacterized protein LOC111394498 [Olea europaea var. sylvestris] [Olea europaea]	-	-	-	-	-	-	-
MSTRG.30986	--	NAC domain-containing protein 68-like [Olea europaea var. sylvestris] [Olea europaea]	-	-	-	-	-	-	GO:0010243//response to organonitrogen compound;GO:1902582//single-organism intracellular transport
MSTRG.30988	At5g06830	CDK5RAP3-like protein [Olea europaea var. sylvestris] [Olea europaea]	-	-	-	-	-	-	-
MSTRG.31000	--	Kinesin-like protein [Actinidia chinensis var. chinensis] [Actinidia chinensis]	-	-	-	-	GO:0043231//intracellular membrane-bounded organelle	-	-
MSTRG.31012	--	-	-	-	-	-	-	-	-
MSTRG.31013	--	Colon cancer-associated Mic1-like protein [Actinidia chinensis var. chinensis] [Actinidia chinensis]	-	-	-	-	-	-	-
MSTRG.31038	At5g06830	CDK5RAP3-like protein [Olea europaea var. sylvestris] [Olea europaea]	-	-	-	-	-	-	-
MSTRG.31040	--	Colon cancer-associated Mic1-like protein [Actinidia chinensis var. chinensis] [Actinidia chinensis]	-	-	-	-	-	-	-
MSTRG.3105	--	-	-	-	-	-	-	-	-
MSTRG.3106	--	DNA-directed RNA polymerase 1B, mitochondrial-like [Olea europaea var. sylvestris] [Olea europaea]	-	-	-	-	-	-	-
MSTRG.31076	--	probable inactive receptor kinase At5g67200 [Olea europaea var. sylvestris] [Olea europaea]	-	-	-	-	-	-	-
MSTRG.31104	--	protein CHROMATIN REMODELING 20-like [Olea europaea var. sylvestris] [Olea europaea]	-	-	-	-	-	-	-
MSTRG.31162	--	probable LRR receptor-like serine/threonine-protein kinase At1g05700 [Olea europaea var. sylvestris] [Olea europaea]	-	-	-	-	-	-	-
MSTRG.31164	--	probable LRR receptor-like serine/threonine-protein kinase At1g05700 [Olea europaea var. sylvestris] [Olea europaea]	-	-	-	-	-	-	-
MSTRG.31206	--	zinc finger CCCH domain-containing protein 4-like [Sesamum indicum]	-	-	-	-	-	-	GO:0044763//single-organism cellular process;GO:0048316//seed development;GO:0048367//shoot system development;GO:0050789//regulation of biological process;GO:0050896//response to stimulus
MSTRG.3123	At2g28050	pentatricopeptide repeat-containing protein At2g32630 [Olea europaea var. sylvestris] [Olea europaea]	-	-	-	-	-	-	-
MSTRG.31247	--	pectin acetylesterase 9-like [Olea europaea var. sylvestris] [Olea europaea]	-	-	-	-	-	-	-
MSTRG.31269	--	-	-	-	-	-	-	-	-
MSTRG.31271	KRP3	cyclin-dependent kinase inhibitor 3-like isoform X2 [Olea europaea var. sylvestris] [Olea europaea]	-	-	-	-	GO:0005634//nucleus	GO:0005515//protein binding;GO:0016538//cyclin-dependent protein serine/threonine kinase regulator activity	GO:0000079//regulation of cyclin-dependent protein serine/threonine kinase activity;GO:0006402//mRNA catabolic process;GO:0006461//protein complex assembly;GO:0006469//negative regulation of protein kinase activity;GO:0010374//stomatal complex development;GO:0016458//gene silencing;GO:0016568//chromatin modification;GO:0044786//cell cycle DNA replication;GO:0048285//organelle fission;GO:0051052//…
MSTRG.31293	PR4	wound-induced basic protein-like [Olea europaea var. sylvestris] [Olea europaea]	-	-	-	-	GO:0043231//intracellular membrane-bounded organelle;GO:0044444//cytoplasmic part	-	GO:0009725//response to hormone
MSTRG.31334	--	RNA-directed RNA polymerase [Actinidia chinensis var. chinensis] [Actinidia chinensis]	-	-	-	-	GO:0031224//intrinsic component of membrane;GO:0043231//intracellular membrane-bounded organelle	-	-
MSTRG.31341	RPL13AB	60S ribosomal protein L13a-2-like isoform X4 [Papaver somniferum]	Genetic Information Processing	Translation	ko03010//Ribosome	K02872	GO:0005840//ribosome	-	-
MSTRG.31405	EPFL6	EPIDERMAL PATTERNING FACTOR-like protein 6 isoform X1 [Olea europaea var. sylvestris] [Olea europaea]	-	-	-	-	-	-	GO:0010374//stomatal complex development
MSTRG.31419	--	-	-	-	-	-	-	-	-
MSTRG.31456	--	-	-	-	-	-	-	-	-
MSTRG.31457	--	-	-	-	-	-	-	-	-
MSTRG.31496	At5g60370	exonuclease V, chloroplastic-like [Olea europaea var. sylvestris] [Olea europaea]	-	-	-	-	GO:0043231//intracellular membrane-bounded organelle	GO:0004527//exonuclease activity;GO:0005488//binding	-
MSTRG.31525	SMO2-2	methylsterol monooxygenase 2-2-like isoform X1 [Olea europaea var. sylvestris] [Olea europaea]	Metabolism;Metabolism;Metabolism	Global and overview maps;Global and overview maps;Lipid metabolism	ko01100//Metabolic pathways;ko01110//Biosynthesis of secondary metabolites;ko00100//Steroid biosynthesis	K14424;K14424;K14424	GO:0009526//plastid envelope;GO:0044425//membrane part	GO:0016709//oxidoreductase activity, acting on paired donors, with incorporation or reduction of molecular oxygen, NAD(P)H as one donor, and incorporation of one atom of oxygen	GO:0006325//chromatin organization;GO:0006637//acyl-CoA metabolic process;GO:0016129//phytosteroid biosynthetic process;GO:0030148//sphingolipid biosynthetic process;GO:0034440//lipid oxidation
MSTRG.31545	--	rho GTPase-activating protein gacM-like isoform X2 [Coffea arabica]	-	-	-	-	GO:0009536//plastid	GO:0005488//binding	-
MSTRG.31553	--	WPP domain-interacting tail-anchored protein 1-like isoform X1 [Olea europaea var. sylvestris] [Olea europaea]	-	-	-	-	-	-	-
MSTRG.31556	--	-	-	-	-	-	-	-	-
MSTRG.31576	--	-	-	-	-	-	-	-	-
MSTRG.31577	FAM136A	protein FAM136A-like [Olea europaea var. sylvestris] [Olea europaea]	-	-	-	-	GO:0009536//plastid	-	-
MSTRG.31608	Tf2-11	Transposon Ty3-G Gag-Pol polyprotein [Vitis vinifera]	-	-	-	-	-	-	-
MSTRG.31626	--	RNA-directed RNA polymerase [Actinidia chinensis var. chinensis] [Actinidia chinensis]	-	-	-	-	-	-	-
MSTRG.31650	Os05g0583200	zinc finger BED domain-containing protein RICESLEEPER 2-like [Ziziphus jujuba]	-	-	-	-	-	-	-
MSTRG.31653	--	BnaA07g07540D [Brassica napus]	-	-	-	-	GO:0043231//intracellular membrane-bounded organelle	-	-
MSTRG.31657	--	uncharacterized protein LOC111397240 [Olea europaea var. sylvestris] [Olea europaea]	-	-	-	-	-	-	-
MSTRG.31694	--	-	-	-	-	-	-	-	-
MSTRG.31724	--	-	-	-	-	-	-	-	-
MSTRG.3174	At1g51650	ATP synthase subunit epsilon, mitochondrial-like [Olea europaea var. sylvestris] [Olea europaea]	Metabolism;Metabolism	Global and overview maps;Energy metabolism	ko01100//Metabolic pathways;ko00190//Oxidative phosphorylation	K02135;K02135	GO:0019866//organelle inner membrane;GO:0033178//proton-transporting two-sector ATPase complex, catalytic domain;GO:0044455//mitochondrial membrane part	GO:0015078//hydrogen ion transmembrane transporter activity;GO:0019829//cation-transporting ATPase activity	GO:0006754//ATP biosynthetic process;GO:0015992//proton transport;GO:0043094//cellular metabolic compound salvage
MSTRG.31777	--	Serine hydroxymethyltransferase [Actinidia chinensis var. chinensis] [Actinidia chinensis]	-	-	-	-	-	-	-
MSTRG.31782	--	-	-	-	-	-	-	-	-
MSTRG.31783	--	Retrovirus-related Pol polyprotein from transposon TNT 1-94 [Cajanus cajan]	-	-	-	-	-	-	-
MSTRG.318	RPL21	PREDICTED: 50S ribosomal protein L21, chloroplastic [Nelumbo nucifera]	Genetic Information Processing	Translation	ko03010//Ribosome	K02888	GO:0030529//intracellular ribonucleoprotein complex	GO:0005198//structural molecule activity	GO:0010467//gene expression
MSTRG.31830	--	LINE-1 retrotransposable element ORF2 protein [Glycine soja]	-	-	-	-	-	-	-
MSTRG.31837	At2g24230	probable LRR receptor-like serine/threonine-protein kinase At2g24230 [Olea europaea var. sylvestris] [Olea europaea]	-	-	-	-	-	-	-
MSTRG.31838	--	40S ribosomal protein S26-3-like [Olea europaea var. sylvestris] [Olea europaea]	-	-	-	-	-	-	-
MSTRG.31839	--	-	-	-	-	-	-	-	-
MSTRG.31856	fcf2	rRNA-processing protein fcf2-like [Olea europaea var. sylvestris] [Olea europaea]	-	-	-	-	-	-	-
MSTRG.31868	--	zinc finger BED domain-containing protein RICESLEEPER 1-like [Olea europaea var. sylvestris] [Olea europaea]	-	-	-	-	-	-	-
MSTRG.31903	--	-	-	-	-	-	-	-	-
MSTRG.31916	--	CCR4-NOT transcription complex subunit 1 [Vitis vinifera]	Genetic Information Processing	Folding, sorting and degradation	ko03018//RNA degradation	K12604	GO:0031224//intrinsic component of membrane	-	GO:0015031//protein transport
MSTRG.31944	--	-	-	-	-	-	-	-	-
MSTRG.31992	recQ	PREDICTED: ATP-dependent DNA helicase RecQ-like [Solanum tuberosum]	Genetic Information Processing	Folding, sorting and degradation	ko03018//RNA degradation	K03654	-	-	-
MSTRG.32090	At4g14342	Splicing factor 3B subunit 5/RDS3 complex subunit 10 [Arabidopsis thaliana]	Genetic Information Processing	Transcription	ko03040//Spliceosome	K12832	GO:0043231//intracellular membrane-bounded organelle	-	-
MSTRG.32145	--	uncharacterized protein LOC111397240 [Olea europaea var. sylvestris] [Olea europaea]	-	-	-	-	-	-	-
MSTRG.32146	--	PREDICTED: protein NRT1/ PTR FAMILY 5.7-like isoform X3 [Nicotiana tomentosiformis]	-	-	-	-	GO:0016020//membrane	-	GO:0006810//transport
MSTRG.32164	CBP60E	calmodulin-binding protein 60 D-like isoform X2 [Olea europaea var. sylvestris] [Olea europaea]	-	-	-	-	-	GO:0005515//protein binding	GO:0006486//protein glycosylation
MSTRG.32178	--	uncharacterized protein LOC111381224 [Olea europaea var. sylvestris] [Olea europaea]	-	-	-	-	-	-	-
MSTRG.32193	--	-	-	-	-	-	-	-	-
MSTRG.3220	--	DEAD-box ATP-dependent RNA helicase 56-like [Olea europaea var. sylvestris] [Olea europaea]	-	-	-	-	-	-	-
MSTRG.32245	--	-	-	-	-	-	-	-	-
MSTRG.32246	--	-	-	-	-	-	-	-	-
MSTRG.32248	--	-	-	-	-	-	-	-	-
MSTRG.32255	--	uncharacterized protein LOC111390370 [Olea europaea var. sylvestris] [Olea europaea]	-	-	-	-	-	-	-
MSTRG.32265	APT5	adenine phosphoribosyltransferase 5-like isoform X2 [Olea europaea var. sylvestris] [Olea europaea]	Metabolism;Metabolism	Global and overview maps;Nucleotide metabolism	ko01100//Metabolic pathways;ko00230//Purine metabolism	K00759;K00759	GO:0044444//cytoplasmic part	GO:0016763//transferase activity, transferring pentosyl groups	GO:0006166//purine ribonucleoside salvage;GO:0043096//purine nucleobase salvage
MSTRG.32278	--	-	-	-	-	-	-	-	-
MSTRG.32297	--	-	-	-	-	-	-	-	-
MSTRG.32326	--	-	-	-	-	-	-	-	-
MSTRG.32331	--	probable manganese-transporting ATPase PDR2 isoform X1 [Olea europaea var. sylvestris] [Olea europaea]	-	-	-	-	GO:0031224//intrinsic component of membrane;GO:0043231//intracellular membrane-bounded organelle	GO:0019829//cation-transporting ATPase activity;GO:0032550//purine ribonucleoside binding;GO:0043169//cation binding	GO:0001709//cell fate determination;GO:0006816//calcium ion transport;GO:0009267//cellular response to starvation;GO:0009555//pollen development;GO:0016482//cytoplasmic transport;GO:0030003//cellular cation homeostasis;GO:0045491//xylan metabolic process;GO:0048193//Golgi vesicle transport;GO:0061024//membrane organization
MSTRG.32335	RE2	Retrovirus-related Pol polyprotein from transposon TNT 1-94 [Vitis vinifera]	-	-	-	-	-	-	-
MSTRG.32336	--	telomerase reverse transcriptase [Olea europaea var. sylvestris] [Olea europaea]	-	-	-	-	-	GO:0016779//nucleotidyltransferase activity	GO:0006996//organelle organization
MSTRG.32370	--	uncharacterized protein LOC111402440 [Olea europaea var. sylvestris] [Olea europaea]	-	-	-	-	-	-	-
MSTRG.32402	--	probable protein phosphatase 2C 33 [Sesamum indicum]	-	-	-	-	-	-	-
MSTRG.32405	--	-	-	-	-	-	-	-	-
MSTRG.32407	--	-	-	-	-	-	-	-	-
MSTRG.32412	RAN1A	GTP-binding nuclear protein Ran-3 isoform A [Glycine soja]	Genetic Information Processing;Genetic Information Processing	Translation;Translation	ko03013//RNA transport;ko03008//Ribosome biogenesis in eukaryotes	K07936;K07936	-	-	-
MSTRG.32428	GLB3	two-on-two hemoglobin-3-like [Olea europaea var. sylvestris] [Olea europaea]	-	-	-	-	GO:0016020//membrane	GO:0022892//substrate-specific transporter activity;GO:0046906//tetrapyrrole binding;GO:0046914//transition metal ion binding	GO:0006950//response to stress;GO:0009725//response to hormone;GO:0015669//gas transport
MSTRG.32479	--	uncharacterized protein LOC111390997 [Olea europaea var. sylvestris] [Olea europaea]	-	-	-	-	-	-	-
MSTRG.32481	--	-	-	-	-	-	-	-	-
MSTRG.3249	--	-	-	-	-	-	-	-	-
MSTRG.32491	--	-	-	-	-	-	-	-	-
MSTRG.32519	--	protein CHROMATIN REMODELING 20-like [Olea europaea var. sylvestris] [Olea europaea]	-	-	-	-	-	-	-
MSTRG.32522	Tf2-11	DNA/RNA polymerases superfamily protein [Cucumis melo var. makuwa] [Cucumis melo]	-	-	-	-	-	GO:0046872//metal ion binding	GO:0043170//macromolecule metabolic process;GO:0044238//primary metabolic process
MSTRG.32538	--	-	-	-	-	-	-	-	-
MSTRG.32602	--	transmembrane protein [Arabidopsis thaliana]	-	-	-	-	GO:0043231//intracellular membrane-bounded organelle	-	-
MSTRG.32606	--	DNA-directed RNA polymerase 1B, mitochondrial [Olea europaea var. sylvestris] [Olea europaea]	-	-	-	-	-	-	-
MSTRG.32607	--	probable protein S-acyltransferase 16 [Olea europaea var. sylvestris] [Olea europaea]	-	-	-	-	-	-	-
MSTRG.32625	--	-	-	-	-	-	-	-	-
MSTRG.32629	--	-	-	-	-	-	-	-	-
MSTRG.32631	--	transcription and mRNA export factor SUS1 [Olea europaea var. sylvestris] [Olea europaea]	-	-	-	-	-	-	-
MSTRG.32634	--	uncharacterized protein LOC111398026 [Olea europaea var. sylvestris] [Olea europaea]	-	-	-	-	-	-	-
MSTRG.32635	LCMT1	protein ALP1-like [Ipomoea triloba]	-	-	-	-	-	-	-
MSTRG.32648	--	extensin-like [Olea europaea var. sylvestris] [Olea europaea]	-	-	-	-	-	-	-
MSTRG.3274	--	-	-	-	-	-	-	-	-
MSTRG.32744	BIG5	brefeldin A-inhibited guanine nucleotide-exchange protein 5 [Olea europaea var. sylvestris] [Olea europaea]	-	-	-	-	GO:0005769//early endosome;GO:0031984//organelle subcompartment	GO:0005488//binding	GO:0002376//immune system process;GO:0006952//defense response;GO:0008104//protein localization;GO:0009617//response to bacterium;GO:0009653//anatomical structure morphogenesis;GO:0016192//vesicle-mediated transport;GO:0033043//regulation of organelle organization;GO:0043087//regulation of GTPase activity;GO:0044403//symbiosis, encompassing mutualism through parasitism
MSTRG.32751	--	SPX domain-containing protein 4-like [Olea europaea var. sylvestris] [Olea europaea]	-	-	-	-	-	-	-
MSTRG.3283	NPF2.8	protein NRT1/ PTR FAMILY 2.11-like [Olea europaea var. sylvestris] [Olea europaea]	-	-	-	-	-	-	GO:0051234//establishment of localization
MSTRG.32833	--	-	-	-	-	-	-	-	-
MSTRG.32841	--	PREDICTED: mucin-7 [Erythranthe guttata]	-	-	-	-	-	-	-
MSTRG.32846	--	hypothetical protein CDL12_17809 [Handroanthus impetiginosus]	-	-	-	-	-	-	-
MSTRG.32850	--	meiotically up-regulated gene 184 protein [Sesamum indicum]	-	-	-	-	-	-	-
MSTRG.32855	NDC1	B3 domain-containing protein At5g42700-like [Olea europaea var. sylvestris] [Olea europaea]	Metabolism;Metabolism;Metabolism	Global and overview maps;Global and overview maps;Metabolism of cofactors and vitamins	ko01100//Metabolic pathways;ko01110//Biosynthesis of secondary metabolites;ko00130//Ubiquinone and other terpenoid-quinone biosynthesis	K17872;K17872;K17872	GO:0019866//organelle inner membrane;GO:0044434//chloroplast part	GO:0000166//nucleotide binding	GO:0010468//regulation of gene expression;GO:0034645//cellular macromolecule biosynthetic process;GO:0044710//single-organism metabolic process
MSTRG.32870	--	-	-	-	-	-	-	-	-
MSTRG.32886	--	-	-	-	-	-	-	-	-
MSTRG.32913	--	Retrovirus-related Pol polyprotein from transposon RE1 [Vitis vinifera]	-	-	-	-	-	-	-
MSTRG.32914	--	PREDICTED: hemolysin A-like [Nicotiana tabacum]	-	-	-	-	-	GO:0016741//transferase activity, transferring one-carbon groups	GO:0008152//metabolic process
MSTRG.32919	--	-	-	-	-	-	-	-	-
MSTRG.32920	--	Phosphatidylinositol N-acetylglucosaminyltransferase subunit Y [Trema orientale]	Metabolism;Metabolism	Global and overview maps;Glycan biosynthesis and metabolism	ko01100//Metabolic pathways;ko00563//Glycosylphosphatidylinositol(GPI)-anchor biosynthesis	K11001;K11001	-	-	-
MSTRG.32946	--	-	-	-	-	-	-	-	-
MSTRG.32964	--	kinesin-like protein KIN-5C [Olea europaea var. sylvestris] [Olea europaea]	-	-	-	-	-	-	-
MSTRG.32994	--	Gastrula zinc finger protein like [Actinidia chinensis var. chinensis] [Actinidia chinensis]	-	-	-	-	-	-	GO:0009408//response to heat
MSTRG.32995	--	Gastrula zinc finger protein like [Actinidia chinensis var. chinensis] [Actinidia chinensis]	-	-	-	-	-	-	-
MSTRG.33006	--	-	-	-	-	-	-	-	-
MSTRG.33020	--	-	-	-	-	-	-	-	-
MSTRG.33035	--	Nuclear pore complex, rNpl4 component (sc Npl4) [Handroanthus impetiginosus]	Genetic Information Processing	Folding, sorting and degradation	ko04141//Protein processing in endoplasmic reticulum	K14015	-	-	-
MSTRG.33062	--	-	-	-	-	-	-	-	-
MSTRG.33083	--	PREDICTED: DDB_G0271670 [Prunus dulcis]	-	-	-	-	-	-	-
MSTRG.33091	9DC3	leucine-rich repeat receptor-like protein kinase PXC2 [Olea europaea var. sylvestris] [Olea europaea]	-	-	-	-	-	-	-
MSTRG.33111	TCP15	transcription factor TCP14-like [Olea europaea var. sylvestris] [Olea europaea]	-	-	-	-	-	-	GO:0001101//response to acid chemical;GO:0006952//defense response;GO:0009725//response to hormone;GO:0010468//regulation of gene expression;GO:0031323//regulation of cellular metabolic process;GO:0034645//cellular macromolecule biosynthetic process;GO:0044763//single-organism cellular process;GO:0048367//shoot system development;GO:0090304//nucleic acid metabolic process;GO:1901700//response to …
MSTRG.33136	--	-	-	-	-	-	-	-	-
MSTRG.3314	SDH7B	succinate dehydrogenase subunit 7B, mitochondrial-like isoform X1 [Olea europaea var. sylvestris] [Olea europaea]	-	-	-	-	-	-	-
MSTRG.33150	--	myb domain protein 3r-3 [Striga asiatica]	-	-	-	-	-	-	-
MSTRG.33175	--	DDT domain-containing protein PTM-like [Olea europaea var. sylvestris] [Olea europaea]	-	-	-	-	-	-	-
MSTRG.33184	--	-	-	-	-	-	-	-	-
MSTRG.33185	--	-	-	-	-	-	-	-	-
MSTRG.33232	--	-	-	-	-	-	-	-	-
MSTRG.33233	--	endoribonuclease Dicer homolog 3a [Olea europaea var. sylvestris] [Olea europaea]	-	-	-	-	-	-	-
MSTRG.33268	--	-	-	-	-	-	-	-	-
MSTRG.33271	At2g19280	pentatricopeptide repeat-containing protein At2g19280 isoform X1 [Olea europaea var. sylvestris] [Olea europaea]	-	-	-	-	-	-	-
MSTRG.33279	DWF5	7-dehydrocholesterol reductase-like [Olea europaea var. sylvestris] [Olea europaea]	Metabolism;Metabolism;Metabolism	Global and overview maps;Global and overview maps;Lipid metabolism	ko01100//Metabolic pathways;ko01110//Biosynthesis of secondary metabolites;ko00100//Steroid biosynthesis	K00213;K00213;K00213	GO:0031227//intrinsic component of endoplasmic reticulum membrane	GO:0005488//binding;GO:0016628//oxidoreductase activity, acting on the CH-CH group of donors, NAD or NADP as acceptor	GO:0006637//acyl-CoA metabolic process;GO:0008203//cholesterol metabolic process;GO:0016129//phytosteroid biosynthetic process
MSTRG.33315	--	zinc finger MYM-type protein 1-like [Olea europaea var. sylvestris] [Olea europaea]	-	-	-	-	GO:0005911//cell-cell junction	-	-
MSTRG.33349	UGGT	UDP-glucose:glycoprotein glucosyltransferase isoform 2 [Theobroma cacao]	Genetic Information Processing	Folding, sorting and degradation	ko04141//Protein processing in endoplasmic reticulum	K11718	GO:0043231//intracellular membrane-bounded organelle;GO:0044444//cytoplasmic part	GO:0016757//transferase activity, transferring glycosyl groups	GO:0001101//response to acid chemical;GO:0002218//activation of innate immune response;GO:0009812//flavonoid metabolic process;GO:0033554//cellular response to stress;GO:0044237//cellular metabolic process;GO:0044238//primary metabolic process;GO:0044710//single-organism metabolic process;GO:0044763//single-organism cellular process
MSTRG.33365	--	-	-	-	-	-	-	-	-
MSTRG.33378	--	Copia protein [Vitis vinifera]	-	-	-	-	-	-	-
MSTRG.3338	--	-	-	-	-	-	-	-	-
MSTRG.3339	--	protein FAR1-RELATED SEQUENCE 5-like [Olea europaea var. sylvestris] [Olea europaea]	-	-	-	-	-	-	-
MSTRG.334	--	FAD-binding Berberine family protein [Striga asiatica]	-	-	-	-	-	-	GO:0046474//glycerophospholipid biosynthetic process
MSTRG.33406	--	-	-	-	-	-	-	-	-
MSTRG.33412	TBL24	protein trichome birefringence-like 24 [Olea europaea var. sylvestris] [Olea europaea]	-	-	-	-	-	-	-
MSTRG.33413	--	L10-interacting MYB domain-containing protein-like [Olea europaea var. sylvestris] [Olea europaea]	-	-	-	-	-	-	-
MSTRG.33442	--	-	-	-	-	-	-	-	-
MSTRG.33462	At4g34730	PREDICTED: probable ribosome-binding factor A, chloroplastic [Gossypium hirsutum]	-	-	-	-	GO:0009536//plastid	-	GO:0003006//developmental process involved in reproduction;GO:0006355//regulation of transcription, DNA-templated;GO:0009668//plastid membrane organization
MSTRG.33492	--	nodulin MtN21 /EamA-like transporter family protein [Striga asiatica]	-	-	-	-	GO:0043231//intracellular membrane-bounded organelle	GO:0003824//catalytic activity;GO:0046914//transition metal ion binding	GO:0006812//cation transport
MSTRG.33504	--	WPP domain-interacting tail-anchored protein 1-like isoform X1 [Olea europaea var. sylvestris] [Olea europaea]	-	-	-	-	-	-	-
MSTRG.33512	--	-	-	-	-	-	-	-	-
MSTRG.33549	--	-	-	-	-	-	-	-	-
MSTRG.33553	--	hypothetical protein CK203_031256 [Vitis vinifera]	-	-	-	-	-	-	-
MSTRG.33576	AAC2	ADP,ATP carrier protein 1, mitochondrial-like [Olea europaea var. sylvestris] [Olea europaea]	-	-	-	-	GO:0009526//plastid envelope;GO:0019866//organelle inner membrane;GO:0030312//external encapsulating structure;GO:0031224//intrinsic component of membrane;GO:0043232//intracellular non-membrane-bounded organelle	GO:0005347//ATP transmembrane transporter activity;GO:0046914//transition metal ion binding	GO:0006006//glucose metabolic process;GO:0006605//protein targeting;GO:0006862//nucleotide transport;GO:0006865//amino acid transport;GO:0006996//organelle organization;GO:0009814//defense response, incompatible interaction;GO:0015672//monovalent inorganic cation transport;GO:0016482//cytoplasmic transport;GO:0019941//modification-dependent protein catabolic process;GO:0033554//cellular response …
MSTRG.33585	--	-	-	-	-	-	-	-	-
MSTRG.33604	--	DUF4283 domain-containing protein [Cephalotus follicularis]	-	-	-	-	-	-	-
MSTRG.33606	--	replication protein A 70 kDa DNA-binding subunit B-like [Olea europaea var. sylvestris] [Olea europaea]	-	-	-	-	-	-	-
MSTRG.33622	At2g23090	casein kinase II subunit alpha-2-like [Hibiscus syriacus]	-	-	-	-	-	-	-
MSTRG.33627	--	-	-	-	-	-	-	-	-
MSTRG.33634	CYCA3-1	G2/mitotic-specific cyclin C13-1-like [Helianthus annuus]	-	-	-	-	GO:0043231//intracellular membrane-bounded organelle	GO:0019887//protein kinase regulator activity;GO:0019900//kinase binding	GO:0000079//regulation of cyclin-dependent protein serine/threonine kinase activity;GO:0000725//recombinational repair;GO:0010374//stomatal complex development;GO:0044786//cell cycle DNA replication
MSTRG.33643	CBP60B	calmodulin-binding protein 60 B-like isoform X3 [Olea europaea var. sylvestris] [Olea europaea]	-	-	-	-	-	GO:0005515//protein binding	GO:0006486//protein glycosylation
MSTRG.33645	--	-	-	-	-	-	-	-	-
MSTRG.33647	--	-	-	-	-	-	-	-	-
MSTRG.33656	GINT1	glycosyltransferase family protein 64 protein C5-like isoform X2 [Olea europaea var. sylvestris] [Olea europaea]	-	-	-	-	GO:0031300//intrinsic component of organelle membrane;GO:0043231//intracellular membrane-bounded organelle	GO:0016757//transferase activity, transferring glycosyl groups	GO:0006023//aminoglycan biosynthetic process;GO:0030166//proteoglycan biosynthetic process
MSTRG.33659	--	-	-	-	-	-	-	-	-
MSTRG.33660	--	protein FAR1-RELATED SEQUENCE 5-like [Olea europaea var. sylvestris] [Olea europaea]	-	-	-	-	-	-	-
MSTRG.33663	Os04g0656100	Triacylglycerol lipase [Arachis hypogaea]	Metabolism;Metabolism	Global and overview maps;Energy metabolism	ko01100//Metabolic pathways;ko00190//Oxidative phosphorylation	K01535;K01535	-	-	-
MSTRG.33687	RE1	Retrovirus-related Pol polyprotein from transposon TNT 1-94 [Cajanus cajan]	Metabolism;Metabolism;Metabolism;Metabolism;Metabolism;Metabolism	Global and overview maps;Global and overview maps;Global and overview maps;Global and overview maps;Carbohydrate metabolism;Energy metabolism	ko01100//Metabolic pathways;ko01110//Biosynthesis of secondary metabolites;ko01200//Carbon metabolism;ko01230//Biosynthesis of amino acids;ko00010//Glycolysis / Gluconeogenesis;ko00710//Carbon fixation in photosynthetic organisms	K00134;K00134;K00134;K00134;K00134;K00134	-	-	-
MSTRG.3369	--	-	-	-	-	-	-	-	-
MSTRG.33690	--	-	-	-	-	-	-	-	-
MSTRG.33691	CID11	PREDICTED: polyadenylate-binding protein-interacting protein 11-like isoform X1 [Gossypium hirsutum]	-	-	-	-	GO:0043231//intracellular membrane-bounded organelle	GO:0003676//nucleic acid binding	GO:0007049//cell cycle;GO:0010467//gene expression
MSTRG.33700	--	-	-	-	-	-	-	-	-
MSTRG.3371	--	Phosphatidylinositol N-acetylglucosaminyltransferase subunit Y [Trema orientale]	Metabolism;Metabolism	Global and overview maps;Glycan biosynthesis and metabolism	ko01100//Metabolic pathways;ko00563//Glycosylphosphatidylinositol(GPI)-anchor biosynthesis	K11001;K11001	-	-	-
MSTRG.33710	--	uncharacterized protein LOC111396880 [Olea europaea var. sylvestris] [Olea europaea]	-	-	-	-	-	-	-
MSTRG.33719	--	Retrovirus-related Pol polyprotein from transposon TNT 1-94 [Vitis vinifera]	-	-	-	-	-	-	-
MSTRG.33730	Os03g0733400	zinc finger BED domain-containing protein RICESLEEPER 2-like [Olea europaea var. sylvestris] [Olea europaea]	-	-	-	-	GO:0043231//intracellular membrane-bounded organelle	-	-
MSTRG.33754	--	SNF1-related protein kinase regulatory subunit gamma-1 [Herrania umbratica]	-	-	-	-	-	GO:0016772//transferase activity, transferring phosphorus-containing groups;GO:0017076//purine nucleotide binding	GO:0006631//fatty acid metabolic process;GO:0006796//phosphate-containing compound metabolic process
MSTRG.33775	--	-	-	-	-	-	-	-	-
MSTRG.33794	--	uncharacterized protein LOC111394498 [Olea europaea var. sylvestris] [Olea europaea]	-	-	-	-	-	-	-
MSTRG.33795	--	protein FAR1-RELATED SEQUENCE 5-like [Olea europaea var. sylvestris] [Olea europaea]	-	-	-	-	-	-	-
MSTRG.33805	--	NADH-ubiquinone oxidoreductase chain 5 [Gossypium arboreum]	-	-	-	-	GO:0043231//intracellular membrane-bounded organelle	-	GO:0046474//glycerophospholipid biosynthetic process
MSTRG.33840	--	-	-	-	-	-	-	-	-
MSTRG.33841	--	-	-	-	-	-	-	-	-
MSTRG.33847	--	-	-	-	-	-	-	-	-
MSTRG.33848	--	-	-	-	-	-	-	-	-
MSTRG.33860	--	-	-	-	-	-	-	-	-
MSTRG.33874	CYP71A6	cytochrome P450 71A6-like [Olea europaea var. sylvestris] [Olea europaea]	-	-	-	-	GO:0016020//membrane;GO:0043227//membrane-bounded organelle	GO:0016709//oxidoreductase activity, acting on paired donors, with incorporation or reduction of molecular oxygen, NAD(P)H as one donor, and incorporation of one atom of oxygen;GO:0046872//metal ion binding	GO:0006721//terpenoid metabolic process
MSTRG.33875	CYP71A3	cytochrome P450 71A6-like [Olea europaea var. sylvestris] [Olea europaea]	-	-	-	-	GO:0043231//intracellular membrane-bounded organelle;GO:0044425//membrane part	GO:0016301//kinase activity;GO:0016709//oxidoreductase activity, acting on paired donors, with incorporation or reduction of molecular oxygen, NAD(P)H as one donor, and incorporation of one atom of oxygen;GO:0046872//metal ion binding;GO:0097159//organic cyclic compound binding;GO:1901363//heterocyclic compound binding	GO:0006796//phosphate-containing compound metabolic process;GO:0010033//response to organic substance
MSTRG.33907	--	-	-	-	-	-	-	-	-
MSTRG.33912	--	-	-	-	-	-	-	-	-
MSTRG.33916	--	-	-	-	-	-	-	-	-
MSTRG.33922	--	-	-	-	-	-	-	-	-
MSTRG.33931	GLN1-3	glutamine synthetase nodule isozyme isoform X1 [Olea europaea var. sylvestris] [Olea europaea]	Metabolism;Metabolism;Metabolism;Metabolism;Metabolism;Metabolism	Global and overview maps;Global and overview maps;Carbohydrate metabolism;Amino acid metabolism;Energy metabolism;Amino acid metabolism	ko01100//Metabolic pathways;ko01230//Biosynthesis of amino acids;ko00630//Glyoxylate and dicarboxylate metabolism;ko00250//Alanine, aspartate and glutamate metabolism;ko00910//Nitrogen metabolism;ko00220//Arginine biosynthesis	K01915;K01915;K01915;K01915;K01915;K01915	GO:0005840//ribosome;GO:0016020//membrane;GO:0044434//chloroplast part	GO:0016211//ammonia ligase activity;GO:0032550//purine ribonucleoside binding;GO:0046914//transition metal ion binding	GO:0006541//glutamine metabolic process;GO:0006950//response to stress;GO:0008652//cellular amino acid biosynthetic process;GO:0009639//response to red or far red light;GO:0009746//response to hexose;GO:0010038//response to metal ion;GO:0034285//response to disaccharide;GO:0042126//nitrate metabolic process;GO:0044765//single-organism transport;GO:0046496//nicotinamide nucleotide metabolic proces…
MSTRG.3394	--	PH, RCC1 and FYVE domains-containing protein 1 [Vitis vinifera]	-	-	-	-	-	-	-
MSTRG.33941	--	Elongation factor 1-beta 2 like [Actinidia chinensis var. chinensis] [Actinidia chinensis]	-	-	-	-	GO:0044424//intracellular part	-	GO:0044237//cellular metabolic process
MSTRG.33949	--	nitrate regulatory gene2 protein-like [Olea europaea var. sylvestris] [Olea europaea]	-	-	-	-	-	-	-
MSTRG.33970	--	-	-	-	-	-	-	-	-
MSTRG.33980	UGT91A1	UDP-glycosyltransferase 91A1-like [Olea europaea var. sylvestris] [Olea europaea]	-	-	-	-	-	GO:0016758//transferase activity, transferring hexosyl groups	-
MSTRG.33981	UGT91A1	UDP-glycosyltransferase 91A1-like [Olea europaea var. sylvestris] [Olea europaea]	-	-	-	-	-	GO:0016758//transferase activity, transferring hexosyl groups	-
MSTRG.33993	--	uncharacterized protein LOC111377896 [Olea europaea var. sylvestris] [Olea europaea]	-	-	-	-	-	-	-
MSTRG.33994	--	mRNA cap guanine-N7 methyltransferase 1-like [Olea europaea var. sylvestris] [Olea europaea]	Genetic Information Processing	Translation	ko03015//mRNA surveillance pathway	K00565	-	-	-
MSTRG.3404	RE1	Retrovirus-related Pol polyprotein from transposon TNT 1-94 [Vitis vinifera]	Genetic Information Processing	Transcription	ko03020//RNA polymerase	K03006	-	GO:0017111//nucleoside-triphosphatase activity;GO:0032550//purine ribonucleoside binding;GO:0043167//ion binding	GO:0008152//metabolic process;GO:0009987//cellular process;GO:0051234//establishment of localization
MSTRG.34045	--	protein FAR1-RELATED SEQUENCE 5-like [Olea europaea var. sylvestris] [Olea europaea]	-	-	-	-	-	-	-
MSTRG.34083	--	-	-	-	-	-	-	-	-
MSTRG.34092	ISCA	iron-sulfur assembly protein IscA, chloroplastic-like [Olea europaea var. sylvestris] [Olea europaea]	-	-	-	-	GO:0009532//plastid stroma	GO:0043169//cation binding;GO:0051540//metal cluster binding	GO:0009058//biosynthetic process;GO:0042743//hydrogen peroxide metabolic process
MSTRG.34106	--	hypothetical protein F2Q69_00008572 [Brassica cretica]	-	-	-	-	-	-	-
MSTRG.34115	CBP	PREDICTED: citrate-binding protein [Vitis vinifera]	-	-	-	-	-	GO:0003824//catalytic activity;GO:0043169//cation binding	GO:0044710//single-organism metabolic process
MSTRG.34116	CBP	citrate-binding protein-like [Olea europaea var. sylvestris] [Olea europaea]	-	-	-	-	-	GO:0003824//catalytic activity	-
MSTRG.34128	ATG13B	autophagy-related protein 13b [Olea europaea var. sylvestris] [Olea europaea]	Cellular Processes	Transport and catabolism	ko04136//Autophagy - other eukaryotes	K08331	GO:0044424//intracellular part	-	-
MSTRG.34138	--	-	-	-	-	-	-	-	-
MSTRG.34142	--	zinc finger BED domain-containing protein RICESLEEPER 2-like [Ziziphus jujuba]	-	-	-	-	-	-	-
MSTRG.34143	--	-	-	-	-	-	-	-	-
MSTRG.34148	--	-	-	-	-	-	-	-	-
MSTRG.34158	TIC214	hypothetical chloroplast RF1 [Oreocharis mileensis]	-	-	-	-	GO:0009528//plastid inner membrane;GO:0031224//intrinsic component of membrane	-	GO:0008104//protein localization;GO:0051234//establishment of localization
MSTRG.34200	--	pentatricopeptide repeat-containing protein At5g12100, mitochondrial-like [Olea europaea var. sylvestris] [Olea europaea]	-	-	-	-	-	GO:0046914//transition metal ion binding	-
MSTRG.34205	--	deSI-like protein At4g17486 [Sesamum indicum]	-	-	-	-	-	-	-
MSTRG.34206	At3g05950	germin-like protein subfamily 1 member 13, partial [Olea europaea var. sylvestris] [Olea europaea]	-	-	-	-	-	GO:0016623//oxidoreductase activity, acting on the aldehyde or oxo group of donors, oxygen as acceptor;GO:0046914//transition metal ion binding	GO:0044710//single-organism metabolic process
MSTRG.34231	--	-	-	-	-	-	-	-	-
MSTRG.34238	--	protein FAR1-RELATED SEQUENCE 5-like [Olea europaea var. sylvestris] [Olea europaea]	-	-	-	-	-	-	-
MSTRG.34299	--	uncharacterized protein LOC111397240 [Olea europaea var. sylvestris] [Olea europaea]	-	-	-	-	-	-	-
MSTRG.34300	--	protein FAR1-RELATED SEQUENCE 5-like [Olea europaea var. sylvestris] [Olea europaea]	-	-	-	-	-	-	-
MSTRG.34342	--	-	-	-	-	-	-	-	-
MSTRG.34360	--	-	-	-	-	-	-	-	-
MSTRG.34383	PSK	phytosulfokines-like [Olea europaea var. sylvestris] [Olea europaea]	-	-	-	-	GO:0043231//intracellular membrane-bounded organelle	GO:0005102//receptor binding	GO:0006605//protein targeting;GO:0006812//cation transport;GO:0009891//positive regulation of biosynthetic process;GO:0043067//regulation of programmed cell death;GO:0044767//single-organism developmental process
MSTRG.3442	--	PREDICTED: high mobility group B protein 7-like [Solanum tuberosum]	-	-	-	-	GO:0043231//intracellular membrane-bounded organelle	GO:0001071//nucleic acid binding transcription factor activity	GO:0006260//DNA replication;GO:0010468//regulation of gene expression
MSTRG.34420	--	-	-	-	-	-	-	-	-
MSTRG.34462	--	-	-	-	-	-	-	-	-
MSTRG.34463	--	-	-	-	-	-	-	-	-
MSTRG.34487	--	-	-	-	-	-	-	-	-
MSTRG.34488	--	glucan endo-1,3-beta-glucosidase 13-like [Olea europaea var. sylvestris] [Olea europaea]	-	-	-	-	-	GO:0003824//catalytic activity	-
MSTRG.34489	--	-	-	-	-	-	-	-	-
MSTRG.34495	--	-	-	-	-	-	-	-	-
MSTRG.34496	--	uncharacterized protein LOC111391721 [Olea europaea var. sylvestris] [Olea europaea]	-	-	-	-	-	-	-
MSTRG.34499	--	Uncharacterized protein TCM_000563 [Theobroma cacao]	-	-	-	-	-	-	-
MSTRG.34508	PIR7A	salicylic acid-binding protein 2-like [Olea europaea var. sylvestris] [Olea europaea]	-	-	-	-	-	GO:0016787//hydrolase activity	-
MSTRG.34511	SABP2	protein S [Catharanthus roseus]	-	-	-	-	-	GO:0052689//carboxylic ester hydrolase activity	GO:0000097//sulfur amino acid biosynthetic process;GO:0006355//regulation of transcription, DNA-templated;GO:0006605//protein targeting;GO:0006970//response to osmotic stress;GO:0009746//response to hexose;GO:0009814//defense response, incompatible interaction;GO:0009891//positive regulation of biosynthetic process;GO:0018958//phenol-containing compound metabolic process;GO:0042044//fluid transpo…
MSTRG.34539	TPS7	probable alpha,alpha-trehalose-phosphate synthase [UDP-forming] 7 [Olea europaea var. sylvestris] [Olea europaea]	Metabolism;Metabolism;Metabolism	Global and overview maps;Global and overview maps;Carbohydrate metabolism	ko01100//Metabolic pathways;ko01110//Biosynthesis of secondary metabolites;ko00500//Starch and sucrose metabolism	K16055;K16055;K16055	GO:0044444//cytoplasmic part	GO:0019203//carbohydrate phosphatase activity;GO:0035251//UDP-glucosyltransferase activity	GO:0005991//trehalose metabolic process;GO:0006006//glucose metabolic process;GO:0006796//phosphate-containing compound metabolic process
MSTRG.34562	--	Glucose-repressible alcohol dehydrogenase transcriptional effector like [Actinidia chinensis var. chinensis] [Actinidia chinensis]	-	-	-	-	-	-	-
MSTRG.34577	--	-	-	-	-	-	-	-	-
MSTRG.34612	--	uncharacterized protein LOC111384758 [Olea europaea var. sylvestris] [Olea europaea]	-	-	-	-	-	-	-
MSTRG.34688	--	CLAVATA3/ESR (CLE)-related protein 25-like [Olea europaea var. sylvestris] [Olea europaea]	-	-	-	-	-	-	GO:0016070//RNA metabolic process
MSTRG.34693	--	rRNA-processing protein EFG1 [Olea europaea var. sylvestris] [Olea europaea]	-	-	-	-	-	-	-
MSTRG.34706	--	-	-	-	-	-	-	-	-
MSTRG.34734	--	transmembrane protein [Gossypium australe]	-	-	-	-	-	-	-
MSTRG.34744	--	-	-	-	-	-	-	-	-
MSTRG.34814	--	-	-	-	-	-	-	-	-
MSTRG.3482	--	-	-	-	-	-	-	-	-
MSTRG.34822	--	-	-	-	-	-	-	-	-
MSTRG.3484	FRS6	protein FAR1-RELATED SEQUENCE 6-like [Olea europaea var. sylvestris] [Olea europaea]	-	-	-	-	GO:0043231//intracellular membrane-bounded organelle	-	GO:0009416//response to light stimulus
MSTRG.34845	--	PREDICTED: homeobox protein knotted-1-like LET6 isoform X2 [Erythranthe guttata]	-	-	-	-	GO:0043231//intracellular membrane-bounded organelle	-	GO:0006355//regulation of transcription, DNA-templated;GO:0009954//proximal/distal pattern formation;GO:0009965//leaf morphogenesis;GO:0048869//cellular developmental process
MSTRG.34850	--	-	-	-	-	-	-	-	-
MSTRG.34872	--	-	-	-	-	-	-	-	-
MSTRG.34877	--	-	-	-	-	-	-	-	-
MSTRG.34878	--	-	-	-	-	-	-	-	-
MSTRG.34891	--	-	-	-	-	-	-	-	-
MSTRG.349	--	-	-	-	-	-	-	-	-
MSTRG.34908	--	-	-	-	-	-	-	-	-
MSTRG.34933	--	-	-	-	-	-	-	-	-
MSTRG.34938	--	-	-	-	-	-	-	-	-
MSTRG.34951	OR	Chaperone protein dnaJ-like, partial [Zostera marina]	-	-	-	-	-	GO:0005515//protein binding	GO:0009657//plastid organization;GO:0016119//carotene metabolic process
MSTRG.34965	--	-	-	-	-	-	-	-	-
MSTRG.34966	--	elongation factor Tu GTP-binding domain-containing protein 1 [Dorcoceras hygrometricum]	Genetic Information Processing	Translation	ko03008//Ribosome biogenesis in eukaryotes	K14536	-	-	-
MSTRG.34979	--	-	-	-	-	-	-	-	-
MSTRG.35009	--	DNA-directed RNA polymerase subunit beta' [Dorcoceras hygrometricum]	-	-	-	-	-	GO:0004518//nuclease activity	GO:0090304//nucleic acid metabolic process
MSTRG.35018	--	-	-	-	-	-	-	-	-
MSTRG.35025	--	-	-	-	-	-	-	-	-
MSTRG.35029	--	-	-	-	-	-	-	-	-
MSTRG.35032	Tf2-12	Transposon Ty3-G Gag-Pol polyprotein [Cajanus cajan]	-	-	-	-	-	-	-
MSTRG.35038	--	-	-	-	-	-	-	-	-
MSTRG.35047	--	-	-	-	-	-	-	-	-
MSTRG.35066	--	probable WRKY transcription factor 2 [Olea europaea var. sylvestris] [Olea europaea]	Organismal Systems	Environmental adaptation	ko04626//Plant-pathogen interaction	K18835	-	-	-
MSTRG.35078	--	-	-	-	-	-	-	-	-
MSTRG.35085	ADK-B	adenylate kinase 4-like [Olea europaea var. sylvestris] [Olea europaea]	Metabolism;Metabolism;Metabolism;Metabolism	Global and overview maps;Global and overview maps;Nucleotide metabolism;Metabolism of cofactors and vitamins	ko01100//Metabolic pathways;ko01110//Biosynthesis of secondary metabolites;ko00230//Purine metabolism;ko00730//Thiamine metabolism	K00939;K00939;K00939;K00939	-	-	-
MSTRG.35087	--	E3 ubiquitin-protein ligase PRT1-like isoform X2 [Olea europaea var. sylvestris] [Olea europaea]	-	-	-	-	-	-	-
MSTRG.3510	MIK2	MDIS1-interacting receptor like kinase 2-like [Olea europaea var. sylvestris] [Olea europaea]	-	-	-	-	-	GO:0016772//transferase activity, transferring phosphorus-containing groups	GO:0008152//metabolic process
MSTRG.35114	CXE16	Abhydrolase_3 domain-containing protein [Cephalotus follicularis]	-	-	-	-	GO:0044424//intracellular part	GO:0016788//hydrolase activity, acting on ester bonds	GO:0006812//cation transport
MSTRG.35129	BSK8	PREDICTED: probable serine/threonine-protein kinase At5g41260 [Tarenaya hassleriana]	-	-	-	-	-	-	-
MSTRG.35163	--	-	-	-	-	-	-	-	-
MSTRG.35165	LTI6B	hydrophobic protein LTI6B [Phalaenopsis equestris]	-	-	-	-	GO:0031224//intrinsic component of membrane	-	GO:0001101//response to acid chemical;GO:0006090//pyruvate metabolic process;GO:0006972//hyperosmotic response;GO:0006996//organelle organization;GO:0010038//response to metal ion;GO:0042044//fluid transport
MSTRG.3519	--	-	-	-	-	-	-	-	-
MSTRG.35196	--	WD repeat-containing protein 82-B-like isoform X1 [Hibiscus syriacus]	-	-	-	-	GO:0009536//plastid	-	-
MSTRG.35197	--	-	-	-	-	-	-	-	-
MSTRG.35198	--	-	-	-	-	-	-	-	-
MSTRG.35205	DWF5	7-dehydrocholesterol reductase-like [Olea europaea var. sylvestris] [Olea europaea]	Metabolism;Metabolism;Metabolism	Global and overview maps;Global and overview maps;Lipid metabolism	ko01100//Metabolic pathways;ko01110//Biosynthesis of secondary metabolites;ko00100//Steroid biosynthesis	K00213;K00213;K00213	GO:0031227//intrinsic component of endoplasmic reticulum membrane	GO:0005488//binding;GO:0016628//oxidoreductase activity, acting on the CH-CH group of donors, NAD or NADP as acceptor	GO:0006637//acyl-CoA metabolic process;GO:0008203//cholesterol metabolic process;GO:0016129//phytosteroid biosynthetic process
MSTRG.35219	At2g31400	Pentatricopeptide repeat-containing protein [Actinidia chinensis var. chinensis] [Actinidia chinensis]	-	-	-	-	GO:0009536//plastid	-	GO:0007165//signal transduction
MSTRG.35225	--	BnaCnng16440D [Brassica napus]	-	-	-	-	-	-	-
MSTRG.35228	SEC31B	protein transport protein SEC31 homolog B [Olea europaea var. sylvestris] [Olea europaea]	Genetic Information Processing	Folding, sorting and degradation	ko04141//Protein processing in endoplasmic reticulum	K14005	-	-	-
MSTRG.35233	--	deoxyhypusine hydroxylase-A-like [Olea europaea var. sylvestris] [Olea europaea]	-	-	-	-	-	-	-
MSTRG.35235	FATA	PREDICTED: oleoyl-acyl carrier protein thioesterase, chloroplastic-like [Nicotiana tomentosiformis]	Metabolism	Lipid metabolism	ko00061//Fatty acid biosynthesis	K10782	-	GO:0004312//fatty acid synthase activity;GO:0016790//thiolester hydrolase activity	GO:0006631//fatty acid metabolic process
MSTRG.35250	--	-	-	-	-	-	-	-	-
MSTRG.35259	--	-	-	-	-	-	-	-	-
MSTRG.35262	--	-	-	-	-	-	-	-	-
MSTRG.35269	--	-	-	-	-	-	-	-	-
MSTRG.35273	--	-	-	-	-	-	-	-	-
MSTRG.35274	QCR6-1	ubiquinol-cytochrome c reductase subunit 6 [Salvia splendens]	Metabolism;Metabolism	Global and overview maps;Energy metabolism	ko01100//Metabolic pathways;ko00190//Oxidative phosphorylation	K00416;K00416	GO:0019866//organelle inner membrane;GO:0044455//mitochondrial membrane part	GO:0003824//catalytic activity;GO:0015078//hydrogen ion transmembrane transporter activity	GO:0006090//pyruvate metabolic process;GO:0010038//response to metal ion;GO:0015992//proton transport;GO:0019941//modification-dependent protein catabolic process;GO:0022904//respiratory electron transport chain;GO:0035966//response to topologically incorrect protein;GO:0043094//cellular metabolic compound salvage;GO:0043248//proteasome assembly
MSTRG.35294	--	Ulp1 protease family protein [Striga asiatica]	-	-	-	-	-	-	-
MSTRG.35330	PPA6	soluble inorganic pyrophosphatase 6, chloroplastic-like isoform X2 [Phoenix dactylifera]	Metabolism	Energy metabolism	ko00190//Oxidative phosphorylation	K01507	GO:0009526//plastid envelope;GO:0009532//plastid stroma	GO:0016462//pyrophosphatase activity	GO:0000097//sulfur amino acid biosynthetic process;GO:0006091//generation of precursor metabolites and energy;GO:0006605//protein targeting;GO:0006793//phosphorus metabolic process;GO:0006970//response to osmotic stress;GO:0009617//response to bacterium;GO:0009620//response to fungus;GO:0009683//indoleacetic acid metabolic process;GO:0009696//salicylic acid metabolic process;GO:0009755//hormone-m…
MSTRG.35352	--	-	-	-	-	-	-	-	-
MSTRG.35360	RPS29A	40S ribosomal protein S29-like [Ziziphus jujuba]	Genetic Information Processing	Translation	ko03010//Ribosome	K02980	GO:0044391//ribosomal subunit	GO:0005198//structural molecule activity;GO:0043169//cation binding	GO:0010467//gene expression
MSTRG.35361	ERV1	FAD-linked sulfhydryl oxidase ERV1 isoform X1 [Olea europaea var. sylvestris] [Olea europaea]	-	-	-	-	-	GO:0000166//nucleotide binding;GO:0005515//protein binding;GO:0016670//oxidoreductase activity, acting on a sulfur group of donors, oxygen as acceptor	GO:0044710//single-organism metabolic process
MSTRG.35368	SN1	Gibberellin-regulated protein 8 [Capsicum baccatum]	-	-	-	-	GO:0030312//external encapsulating structure	-	GO:0006950//response to stress;GO:0010476//gibberellin mediated signaling pathway
MSTRG.3537	GLT1	glutamate synthase 1 [NADH], chloroplastic-like isoform X1 [Olea europaea var. sylvestris] [Olea europaea]	Metabolism;Metabolism;Metabolism;Metabolism;Metabolism	Global and overview maps;Global and overview maps;Global and overview maps;Amino acid metabolism;Energy metabolism	ko01100//Metabolic pathways;ko01110//Biosynthesis of secondary metabolites;ko01230//Biosynthesis of amino acids;ko00250//Alanine, aspartate and glutamate metabolism;ko00910//Nitrogen metabolism	K00264;K00264;K00264;K00264;K00264	GO:0009532//plastid stroma	GO:0043167//ion binding;GO:0045181//glutamate synthase activity, NAD(P)H as acceptor	GO:0006536//glutamate metabolic process;GO:0009725//response to hormone;GO:0010038//response to metal ion;GO:0040007//growth;GO:0044711//single-organism biosynthetic process;GO:0044723//single-organism carbohydrate metabolic process;GO:1901576//organic substance biosynthetic process
MSTRG.35373	RE1	Retrovirus-related Pol polyprotein from transposon TNT 1-94 [Vitis vinifera]	-	-	-	-	-	-	-
MSTRG.35379	pKIWI503	metallothionein-like protein type 3 [Olea europaea var. sylvestris] [Olea europaea]	-	-	-	-	-	GO:0046914//transition metal ion binding	GO:0006605//protein targeting;GO:0006970//response to osmotic stress;GO:0007275//multicellular organism development;GO:0009653//anatomical structure morphogenesis;GO:0009746//response to hexose;GO:0009891//positive regulation of biosynthetic process;GO:0010038//response to metal ion;GO:0032535//regulation of cellular component size;GO:0042044//fluid transport;GO:0043067//regulation of programmed …
MSTRG.3538	--	-	-	-	-	-	-	-	-
MSTRG.35400	--	DNA-directed RNA polymerase 1B, mitochondrial-like [Olea europaea var. sylvestris] [Olea europaea]	-	-	-	-	-	-	-
MSTRG.35401	--	protein ALP1-like [Olea europaea var. sylvestris] [Olea europaea]	-	-	-	-	GO:0016020//membrane;GO:0044464//cell part	-	GO:0006221//pyrimidine nucleotide biosynthetic process
MSTRG.35420	--	WPP domain-interacting tail-anchored protein 1-like isoform X1 [Olea europaea var. sylvestris] [Olea europaea]	-	-	-	-	-	-	-
MSTRG.35421	--	-	-	-	-	-	-	-	-
MSTRG.35438	--	PREDICTED: flocculation protein FLO11 [Nicotiana sylvestris]	-	-	-	-	-	GO:0046872//metal ion binding	GO:0009608//response to symbiont
MSTRG.35467	--	Retrovirus-related Pol polyprotein from transposon TNT 1-94 [Cajanus cajan]	-	-	-	-	-	-	-
MSTRG.35494	--	Auxin-induced protein 10A5 [Morella rubra]	-	-	-	-	-	-	-
MSTRG.35504	ACT-2	agmatine coumaroyltransferase-2-like [Olea europaea var. sylvestris] [Olea europaea]	Metabolism;Metabolism;Metabolism;Metabolism;Metabolism	Global and overview maps;Global and overview maps;Biosynthesis of other secondary metabolites;Biosynthesis of other secondary metabolites;Biosynthesis of other secondary metabolites	ko01100//Metabolic pathways;ko01110//Biosynthesis of secondary metabolites;ko00940//Phenylpropanoid biosynthesis;ko00941//Flavonoid biosynthesis;ko00945//Stilbenoid, diarylheptanoid and gingerol biosynthesis	K13065;K13065;K13065;K13065;K13065	-	GO:0016747//transferase activity, transferring acyl groups other than amino-acyl groups	-
MSTRG.35525	--	-	-	-	-	-	-	-	-
MSTRG.35589	--	-	-	-	-	-	-	-	-
MSTRG.35611	ARF	ADP-ribosylation factor isoform X2 [Malus domestica]	Cellular Processes	Transport and catabolism	ko04144//Endocytosis	K07937	GO:0005911//cell-cell junction;GO:0043231//intracellular membrane-bounded organelle;GO:0044444//cytoplasmic part	GO:0005515//protein binding;GO:0032550//purine ribonucleoside binding;GO:0060229//lipase activator activity	GO:0006498//N-terminal protein lipidation;GO:0009755//hormone-mediated signaling pathway;GO:0009893//positive regulation of metabolic process;GO:0010468//regulation of gene expression;GO:0015031//protein transport;GO:0035556//intracellular signal transduction
MSTRG.35615	--	Endochitinase [Actinidia chinensis var. chinensis] [Actinidia chinensis]	-	-	-	-	-	-	-
MSTRG.3562	--	-	-	-	-	-	-	-	-
MSTRG.35704	--	uncharacterized protein LOC111390545 [Olea europaea var. sylvestris] [Olea europaea]	-	-	-	-	-	-	-
MSTRG.35709	RPP1A	60S acidic ribosomal protein P1-like isoform X2 [Phalaenopsis equestris]	Genetic Information Processing	Translation	ko03010//Ribosome	K02942	GO:0005840//ribosome;GO:0016020//membrane;GO:0043231//intracellular membrane-bounded organelle	GO:0005198//structural molecule activity;GO:0097159//organic cyclic compound binding	GO:0006396//RNA processing;GO:0034645//cellular macromolecule biosynthetic process;GO:0071555//cell wall organization
MSTRG.35710	--	PREDICTED: 60S acidic ribosomal protein P1-like [Nicotiana tabacum]	-	-	-	-	-	-	-
MSTRG.35715	AHA7	Plasma membrane ATPase 1 [Hibiscus syriacus]	Metabolism;Metabolism	Global and overview maps;Energy metabolism	ko01100//Metabolic pathways;ko00190//Oxidative phosphorylation	K01535;K01535	GO:0031224//intrinsic component of membrane	GO:0015662//ATPase activity, coupled to transmembrane movement of ions, phosphorylative mechanism;GO:0032550//purine ribonucleoside binding;GO:0043169//cation binding	GO:0009152//purine ribonucleotide biosynthetic process;GO:0015992//proton transport
MSTRG.35727	RE2	Retrovirus-related Pol polyprotein from transposon TNT 1-94, partial [Cajanus cajan]	-	-	-	-	-	GO:0016301//kinase activity;GO:0017111//nucleoside-triphosphatase activity;GO:0032550//purine ribonucleoside binding;GO:0043167//ion binding	GO:0044238//primary metabolic process;GO:0044260//cellular macromolecule metabolic process;GO:0051234//establishment of localization
MSTRG.35739	--	-	-	-	-	-	-	-	-
MSTRG.35746	GRP-2	glycine-rich protein 2-like isoform X1 [Sesamum indicum]	-	-	-	-	GO:0043231//intracellular membrane-bounded organelle;GO:0044444//cytoplasmic part	GO:0003676//nucleic acid binding	GO:0006950//response to stress;GO:0048608//reproductive structure development
MSTRG.35756	--	-	-	-	-	-	-	-	-
MSTRG.35761	GRP-2	glycine-rich protein 2 [Olea europaea var. sylvestris] [Olea europaea]	-	-	-	-	GO:0016020//membrane;GO:0043231//intracellular membrane-bounded organelle;GO:0044444//cytoplasmic part	GO:0003676//nucleic acid binding;GO:0008233//peptidase activity;GO:0046914//transition metal ion binding	GO:0006950//response to stress;GO:0010468//regulation of gene expression;GO:0048608//reproductive structure development
MSTRG.35773	--	-	-	-	-	-	-	-	-
MSTRG.35787	--	-	-	-	-	-	-	-	-
MSTRG.35819	--	universal stress protein PHOS32-like [Durio zibethinus]	-	-	-	-	-	-	-
MSTRG.35836	--	organ-specific protein P4 [Olea europaea var. sylvestris] [Olea europaea]	-	-	-	-	-	-	-
MSTRG.35868	--	-	-	-	-	-	-	-	-
MSTRG.3590	--	SPX domain-containing protein 4-like [Olea europaea var. sylvestris] [Olea europaea]	-	-	-	-	-	-	-
MSTRG.35908	--	collagen alpha-1(V) chain-like isoform X2 [Sesamum indicum]	-	-	-	-	-	-	-
MSTRG.35919	At3g19508	LYR motif-containing protein [Actinidia chinensis var. chinensis] [Actinidia chinensis]	-	-	-	-	-	-	-
MSTRG.35922	--	nuclear fusion defective 6 [Striga asiatica]	-	-	-	-	-	-	GO:0006221//pyrimidine nucleotide biosynthetic process
MSTRG.35931	--	classical arabinogalactan protein 9-like [Olea europaea var. sylvestris] [Olea europaea]	-	-	-	-	-	-	-
MSTRG.35932	--	classical arabinogalactan protein 9-like [Olea europaea var. sylvestris] [Olea europaea]	-	-	-	-	-	-	-
MSTRG.35933	TRI1	upstream activation factor subunit spp27-like [Sesamum indicum]	-	-	-	-	GO:0043231//intracellular membrane-bounded organelle	-	GO:0046474//glycerophospholipid biosynthetic process
MSTRG.35948	--	cysteine-rich and transmembrane domain-containing protein WIH2 [Coffea arabica]	-	-	-	-	-	-	-
MSTRG.35968	--	Protein FAR1-RELATED SEQUENCE like [Actinidia chinensis var. chinensis] [Actinidia chinensis]	-	-	-	-	-	GO:0046914//transition metal ion binding	-
MSTRG.35980	--	lipase class 3 family protein [Striga asiatica]	-	-	-	-	-	-	-
MSTRG.36005	--	conserved peptide upstream open reading frame 37, partial [Striga asiatica]	-	-	-	-	GO:0043231//intracellular membrane-bounded organelle	GO:0001071//nucleic acid binding transcription factor activity;GO:0005515//protein binding	GO:0010468//regulation of gene expression;GO:0034645//cellular macromolecule biosynthetic process;GO:0048444//floral organ morphogenesis
MSTRG.36007	--	periaxin [Sesamum indicum]	-	-	-	-	-	-	-
MSTRG.36045	PSK4	phytosulfokines-like [Olea europaea var. sylvestris] [Olea europaea]	-	-	-	-	GO:0043231//intracellular membrane-bounded organelle	-	GO:0044763//single-organism cellular process;GO:0044765//single-organism transport;GO:0050789//regulation of biological process;GO:0071702//organic substance transport
MSTRG.36086	--	protein LNK1-like isoform X2 [Olea europaea var. sylvestris] [Olea europaea]	-	-	-	-	-	-	-
MSTRG.3617	F3H-2	protein DOWNY MILDEW RESISTANCE 6-like [Camellia sinensis]	-	-	-	-	-	GO:0016705//oxidoreductase activity, acting on paired donors, with incorporation or reduction of molecular oxygen	GO:0044710//single-organism metabolic process;GO:0044763//single-organism cellular process;GO:0045087//innate immune response;GO:0050794//regulation of cellular process;GO:0051716//cellular response to stimulus;GO:0098542//defense response to other organism
MSTRG.36192	--	START domain-containing protein 10-like [Olea europaea var. sylvestris] [Olea europaea]	-	-	-	-	-	GO:0005488//binding	-
MSTRG.36194	--	-	-	-	-	-	-	-	-
MSTRG.36200	APC11	PREDICTED: anaphase-promoting complex subunit 11-like isoform X1 [Juglans regia]	Genetic Information Processing	Folding, sorting and degradation	ko04120//Ubiquitin mediated proteolysis	K03358	GO:0000152//nuclear ubiquitin ligase complex;GO:0031461//cullin-RING ubiquitin ligase complex	GO:0019787//ubiquitin-like protein transferase activity;GO:0046914//transition metal ion binding	GO:0000278//mitotic cell cycle;GO:0000280//nuclear division;GO:0010033//response to organic substance;GO:0032446//protein modification by small protein conjugation;GO:0050789//regulation of biological process
MSTRG.36280	--	Histone deacetylase complex subunit SAP18 [Morella rubra]	Genetic Information Processing;Genetic Information Processing	Translation;Translation	ko03013//RNA transport;ko03015//mRNA surveillance pathway	K14324;K14324	GO:0043232//intracellular non-membrane-bounded organelle	GO:0005488//binding	GO:0001101//response to acid chemical;GO:0006631//fatty acid metabolic process;GO:0006970//response to osmotic stress;GO:0010468//regulation of gene expression;GO:0034645//cellular macromolecule biosynthetic process
MSTRG.36292	--	-	-	-	-	-	-	-	-
MSTRG.36333	--	Solanesyl diphosphate synthase 1 [Morella rubra]	-	-	-	-	-	GO:0016765//transferase activity, transferring alkyl or aryl (other than methyl) groups	GO:0044237//cellular metabolic process
MSTRG.36341	At1g22280	probable protein phosphatase 2C 9 isoform X1 [Olea europaea var. sylvestris] [Olea europaea]	-	-	-	-	GO:0005911//cell-cell junction;GO:0016020//membrane;GO:0043231//intracellular membrane-bounded organelle	GO:0004721//phosphoprotein phosphatase activity	GO:0006464//cellular protein modification process;GO:0006796//phosphate-containing compound metabolic process;GO:0006952//defense response;GO:0009617//response to bacterium;GO:0009692//ethylene metabolic process;GO:0010017//red or far-red light signaling pathway;GO:0061024//membrane organization
MSTRG.36344	--	-	-	-	-	-	-	-	-
MSTRG.36350	--	-	-	-	-	-	-	-	-
MSTRG.36398	ycf2-A	Ribonuclease H2 subunit A [Hibiscus syriacus]	-	-	-	-	GO:0009532//plastid stroma	GO:0032550//purine ribonucleoside binding	-
MSTRG.36444	--	Mutator-like transposase isoform 1 [Theobroma cacao]	-	-	-	-	-	GO:0046914//transition metal ion binding	-
MSTRG.36451	--	alpha/beta-Hydrolases superfamily protein [Striga asiatica]	-	-	-	-	-	-	-
MSTRG.36462	--	-	-	-	-	-	-	-	-
MSTRG.36475	SF3B1	Os02g0146400, partial [Oryza sativa Japonica Group]	Genetic Information Processing	Transcription	ko03040//Spliceosome	K12828	GO:0009536//plastid	-	-
MSTRG.36495	--	uncharacterized protein LOC111404129 [Olea europaea var. sylvestris] [Olea europaea]	-	-	-	-	-	-	-
MSTRG.36504	RE1	Retrovirus-related Pol polyprotein from transposon RE1 [Vitis vinifera]	-	-	-	-	-	GO:0016772//transferase activity, transferring phosphorus-containing groups	GO:0006259//DNA metabolic process;GO:0006796//phosphate-containing compound metabolic process
MSTRG.36520	--	uncharacterized protein LOC111383249 [Olea europaea var. sylvestris] [Olea europaea]	-	-	-	-	-	-	-
MSTRG.36522	--	-	-	-	-	-	-	-	-
MSTRG.36523	GIP	Copia protein, partial [Cajanus cajan]	-	-	-	-	-	GO:0016772//transferase activity, transferring phosphorus-containing groups	GO:0006259//DNA metabolic process
MSTRG.3653	--	-	-	-	-	-	-	-	-
MSTRG.36542	CBSDUF3	DUF21 domain-containing protein At2g14520-like [Olea europaea var. sylvestris] [Olea europaea]	-	-	-	-	-	-	-
MSTRG.36549	--	-	-	-	-	-	-	-	-
MSTRG.36552	--	Exosome complex component RRP42, partial [Mucuna pruriens]	Genetic Information Processing	Folding, sorting and degradation	ko03018//RNA degradation	K12589	-	-	GO:0006605//protein targeting;GO:0009451//RNA modification;GO:0033554//cellular response to stress;GO:0044763//single-organism cellular process;GO:0045005//DNA-dependent DNA replication maintenance of fidelity;GO:0071840//cellular component organization or biogenesis;GO:0090305//nucleic acid phosphodiester bond hydrolysis
MSTRG.36553	--	-	-	-	-	-	-	-	-
MSTRG.36576	--	-	-	-	-	-	-	-	-
MSTRG.36593	--	Nitric oxide synthase, inducible [Gossypium australe]	-	-	-	-	GO:0009536//plastid	-	-
MSTRG.36630	--	-	-	-	-	-	-	-	-
MSTRG.36650	--	growth-regulating factor 3-like isoform X2 [Olea europaea var. sylvestris] [Olea europaea]	-	-	-	-	-	-	-
MSTRG.36666	--	HAT, C-terminal dimerization domain containing protein [Parasponia andersonii]	-	-	-	-	-	-	-
MSTRG.3667	--	-	-	-	-	-	-	-	-
MSTRG.36677	--	-	-	-	-	-	-	-	-
MSTRG.36696	--	-	-	-	-	-	-	-	-
MSTRG.36729	--	-	-	-	-	-	-	-	-
MSTRG.36730	--	protein TIC 100 isoform X1 [Olea europaea var. sylvestris] [Olea europaea]	-	-	-	-	-	-	-
MSTRG.36749	--	-	-	-	-	-	-	-	-
MSTRG.36757	--	-	-	-	-	-	-	-	-
MSTRG.36780	At1g17230	probable leucine-rich repeat receptor-like protein kinase At5g63930 [Quercus lobata]	-	-	-	-	GO:0031224//intrinsic component of membrane	GO:0004672//protein kinase activity;GO:0032550//purine ribonucleoside binding	GO:0006464//cellular protein modification process;GO:0006796//phosphate-containing compound metabolic process;GO:0044699//single-organism process
MSTRG.36790	--	-	-	-	-	-	-	-	-
MSTRG.36794	ksh	protein kish [Sesamum indicum]	-	-	-	-	GO:0009536//plastid;GO:0031224//intrinsic component of membrane	GO:0004672//protein kinase activity;GO:0032550//purine ribonucleoside binding	GO:0006464//cellular protein modification process;GO:0044710//single-organism metabolic process
MSTRG.36800	--	-	-	-	-	-	-	-	-
MSTRG.36805	R1A-10	Late blight resistance protein like [Actinidia chinensis var. chinensis] [Actinidia chinensis]	-	-	-	-	-	-	-
MSTRG.36806	--	ACT domain-containing protein ACR11-like [Sesamum indicum]	-	-	-	-	-	-	-
MSTRG.3682	--	-	-	-	-	-	-	-	-
MSTRG.36823	--	-	-	-	-	-	-	-	-
MSTRG.36824	--	-	-	-	-	-	-	-	-
MSTRG.36834	--	probable protein S-acyltransferase 16 [Olea europaea var. sylvestris] [Olea europaea]	-	-	-	-	-	-	-
MSTRG.36836	--	-	-	-	-	-	-	-	-
MSTRG.36864	--	-	-	-	-	-	-	-	-
MSTRG.36880	--	FMN-dependent NADH-azoreductase [Actinidia chinensis var. chinensis] [Actinidia chinensis]	-	-	-	-	-	-	-
MSTRG.36899	--	probable sphingolipid transporter spinster homolog 2 isoform X3 [Olea europaea var. sylvestris] [Olea europaea]	-	-	-	-	-	-	-
MSTRG.36909	--	-	-	-	-	-	-	-	-
MSTRG.36917	--	Unconventional myosin-VIIb like [Actinidia chinensis var. chinensis] [Actinidia chinensis]	-	-	-	-	-	-	-
MSTRG.36919	--	Ran-binding protein like [Actinidia chinensis var. chinensis] [Actinidia chinensis]	-	-	-	-	GO:0043231//intracellular membrane-bounded organelle	-	GO:0006787//porphyrin-containing compound catabolic process
MSTRG.36952	At1g48640	lysine histidine transporter 1-like [Olea europaea var. sylvestris] [Olea europaea]	-	-	-	-	GO:0031224//intrinsic component of membrane	-	-
MSTRG.36959	At3g47570	probable LRR receptor-like serine/threonine-protein kinase At3g47570 [Camellia sinensis]	-	-	-	-	-	GO:0016301//kinase activity	GO:0008152//metabolic process
MSTRG.36971	TKPR1	tetraketide alpha-pyrone reductase 1-like [Olea europaea var. sylvestris] [Olea europaea]	-	-	-	-	-	GO:0016616//oxidoreductase activity, acting on the CH-OH group of donors, NAD or NADP as acceptor	GO:0009699//phenylpropanoid biosynthetic process
MSTRG.36972	--	extensin-like [Papaver somniferum]	-	-	-	-	-	-	GO:0009987//cellular process;GO:0016043//cellular component organization
MSTRG.36973	--	extensin-3-like isoform X2 [Cucurbita moschata]	-	-	-	-	-	-	GO:0009987//cellular process;GO:0016043//cellular component organization
MSTRG.36997	--	extensin-3-like isoform X2 [Cucurbita moschata]	-	-	-	-	-	-	GO:0009987//cellular process;GO:0016043//cellular component organization
MSTRG.37	--	-	-	-	-	-	-	-	-
MSTRG.37021	--	-	-	-	-	-	-	-	-
MSTRG.37022	--	LOW QUALITY PROTEIN: LETM1 domain-containing protein mdm28, mitochondrial-like, partial [Olea europaea var. sylvestris] [Olea europaea]	-	-	-	-	GO:0009521//photosystem;GO:0031224//intrinsic component of membrane;GO:0043231//intracellular membrane-bounded organelle	GO:0046872//metal ion binding;GO:0046906//tetrapyrrole binding	GO:0006091//generation of precursor metabolites and energy;GO:0006464//cellular protein modification process
MSTRG.37027	--	NADH-ubiquinone oxidoreductase chain 5 [Gossypium arboreum]	-	-	-	-	GO:0043231//intracellular membrane-bounded organelle	-	GO:0046474//glycerophospholipid biosynthetic process
MSTRG.3704	--	-	-	-	-	-	-	-	-
MSTRG.37056	--	cyclic pyranopterin monophosphate synthase [Striga asiatica]	-	-	-	-	-	-	-
MSTRG.37063	--	-	-	-	-	-	-	-	-
MSTRG.37072	--	glutamic acid-rich protein-like [Olea europaea var. sylvestris] [Olea europaea]	-	-	-	-	-	-	-
MSTRG.37086	--	exocyst complex component EXO70A1 [Sesamum indicum]	-	-	-	-	-	-	GO:0016192//vesicle-mediated transport
MSTRG.37088	--	-	-	-	-	-	-	-	-
MSTRG.37096	--	pentatricopeptide repeat-containing protein At3g42630 isoform X2 [Olea europaea var. sylvestris] [Olea europaea]	-	-	-	-	-	-	-
MSTRG.37097	--	pentatricopeptide repeat-containing protein At3g42630 isoform X2 [Olea europaea var. sylvestris] [Olea europaea]	-	-	-	-	-	-	-
MSTRG.37100	--	nuclear matrix constituent protein 1-like protein [Pyrus ussuriensis x Pyrus communis]	-	-	-	-	-	-	-
MSTRG.37101	--	-	-	-	-	-	-	-	-
MSTRG.37116	--	-	-	-	-	-	-	-	-
MSTRG.37117	--	-	-	-	-	-	-	-	-
MSTRG.37123	--	serine/threonine-protein kinase rio2-like [Olea europaea var. sylvestris] [Olea europaea]	Genetic Information Processing	Translation	ko03008//Ribosome biogenesis in eukaryotes	K07179	-	GO:0016301//kinase activity	GO:0006796//phosphate-containing compound metabolic process
MSTRG.3713	--	2-hydroxyisoflavanone dehydratase-like [Olea europaea var. sylvestris] [Olea europaea]	-	-	-	-	-	-	-
MSTRG.37143	--	Acid phosphatase/vanadium-dependent haloperoxidase-related [Trema orientale]	-	-	-	-	GO:0016020//membrane	-	-
MSTRG.3717	--	-	-	-	-	-	-	-	-
MSTRG.3718	--	DNA-directed RNA polymerase 1B, mitochondrial-like [Olea europaea var. sylvestris] [Olea europaea]	-	-	-	-	-	-	-
MSTRG.37186	--	-	-	-	-	-	-	-	-
MSTRG.37192	--	Transmembrane protease [Actinidia chinensis var. chinensis] [Actinidia chinensis]	-	-	-	-	GO:0043231//intracellular membrane-bounded organelle	-	-
MSTRG.37193	--	lysine-rich arabinogalactan protein 19-like isoform X2 [Olea europaea var. sylvestris] [Olea europaea]	-	-	-	-	-	-	-
MSTRG.37206	RPT5B	S-adenosyl-L-methionine-dependentmethyltransferases superfamily protein [Striga asiatica]	Genetic Information Processing	Folding, sorting and degradation	ko03050//Proteasome	K03065	GO:0016020//membrane;GO:0043231//intracellular membrane-bounded organelle;GO:0043234//protein complex;GO:0044444//cytoplasmic part	GO:0003676//nucleic acid binding;GO:0005515//protein binding;GO:0032550//purine ribonucleoside binding;GO:0042623//ATPase activity, coupled	GO:0003006//developmental process involved in reproduction;GO:0006006//glucose metabolic process;GO:0006511//ubiquitin-dependent protein catabolic process;GO:0006997//nucleus organization;GO:0009062//fatty acid catabolic process;GO:0009404//toxin metabolic process;GO:0009606//tropism;GO:0009757//hexose mediated signaling;GO:0035966//response to topologically incorrect protein;GO:0043248//proteaso…
MSTRG.37241	--	uncharacterized protein LOC111385868 [Olea europaea var. sylvestris] [Olea europaea]	-	-	-	-	-	-	-
MSTRG.37261	--	FAM10 family protein At4g22670-like [Olea europaea var. sylvestris] [Olea europaea]	-	-	-	-	-	-	-
MSTRG.37272	--	-	-	-	-	-	-	-	-
MSTRG.37288	--	polyadenylate-binding protein 1 isoform X2 [Olea europaea var. sylvestris] [Olea europaea]	-	-	-	-	-	-	-
MSTRG.37307	--	G-type lectin S-receptor-like serine/threonine-protein kinase SD1-1 isoform X3 [Olea europaea var. sylvestris] [Olea europaea]	-	-	-	-	-	GO:0004672//protein kinase activity;GO:0032550//purine ribonucleoside binding	GO:0006464//cellular protein modification process;GO:0006796//phosphate-containing compound metabolic process;GO:0008037//cell recognition
MSTRG.37326	VPS3	transforming growth factor-beta receptor-associated protein 1 [Dorcoceras hygrometricum]	-	-	-	-	-	-	GO:0006810//transport
MSTRG.37334	--	-	-	-	-	-	-	-	-
MSTRG.37335	--	Ribonuclease H-like domain containing protein, partial [Trema orientale]	-	-	-	-	-	-	-
MSTRG.3735	--	PREDICTED: GATA zinc finger domain-containing protein 14 [Beta vulgaris subsp. vulgaris] [Beta vulgaris]	-	-	-	-	-	-	-
MSTRG.37379	NAA50	N-alpha-acetyltransferase 50 [Olea europaea var. sylvestris] [Olea europaea]	-	-	-	-	GO:0044424//intracellular part	GO:0016407//acetyltransferase activity	-
MSTRG.37383	LUG	transcriptional corepressor LEUNIG isoform X1 [Coffea arabica]	-	-	-	-	-	-	-
MSTRG.37410	SNRPB	small nuclear ribonucleoprotein-associated proteins B and B'-like [Olea europaea var. sylvestris] [Olea europaea]	Genetic Information Processing	Transcription	ko03040//Spliceosome	K11086	GO:0016604//nuclear body;GO:0030529//intracellular ribonucleoprotein complex;GO:0044423//virion part;GO:0044444//cytoplasmic part	GO:0001071//nucleic acid binding transcription factor activity;GO:0003676//nucleic acid binding	GO:0000377//RNA splicing, via transesterification reactions with bulged adenosine as nucleophile;GO:0007389//pattern specification process;GO:0009451//RNA modification;GO:0009832//plant-type cell wall biogenesis;GO:0010453//regulation of cell fate commitment;GO:0010468//regulation of gene expression;GO:0034645//cellular macromolecule biosynthetic process;GO:0048856//anatomical structure developme…
MSTRG.37416	--	-	-	-	-	-	-	-	-
MSTRG.37434	--	-	-	-	-	-	-	-	-
MSTRG.37438	--	-	-	-	-	-	-	-	-
MSTRG.3747	--	-	-	-	-	-	-	-	-
MSTRG.37492	At4g27290	G-type lectin S-receptor-like serine/threonine-protein kinase At4g27290 isoform X1 [Olea europaea var. sylvestris] [Olea europaea]	-	-	-	-	-	GO:0016301//kinase activity	GO:0009987//cellular process
MSTRG.3751	AGD3	ADP-ribosylation factor GTPase-activating protein AGD3-like [Phalaenopsis equestris]	Cellular Processes	Transport and catabolism	ko04144//Endocytosis	K12489	GO:0005798//Golgi-associated vesicle;GO:0016020//membrane	GO:0005543//phospholipid binding;GO:0008047//enzyme activator activity;GO:0016740//transferase activity;GO:0032550//purine ribonucleoside binding;GO:0046914//transition metal ion binding	GO:0000904//cell morphogenesis involved in differentiation;GO:0003006//developmental process involved in reproduction;GO:0006464//cellular protein modification process;GO:0007015//actin filament organization;GO:0007049//cell cycle;GO:0009725//response to hormone;GO:0009799//specification of symmetry;GO:0009887//organ morphogenesis;GO:0009933//meristem structural organization;GO:0009943//adaxial/a…
MSTRG.37517	UGE5	UDP-glucose 4-epimerase/UDP-sulfoquinovose synthase [Handroanthus impetiginosus]	Metabolism;Metabolism;Metabolism	Global and overview maps;Carbohydrate metabolism;Carbohydrate metabolism	ko01100//Metabolic pathways;ko00520//Amino sugar and nucleotide sugar metabolism;ko00052//Galactose metabolism	K01784;K01784;K01784	GO:0005794//Golgi apparatus	GO:0005515//protein binding;GO:0016857//racemase and epimerase activity, acting on carbohydrates and derivatives;GO:0048037//cofactor binding	GO:0009250//glucan biosynthetic process;GO:0010015//root morphogenesis;GO:0010396//rhamnogalacturonan II metabolic process;GO:0019318//hexose metabolic process;GO:0042546//cell wall biogenesis;GO:0045229//external encapsulating structure organization
MSTRG.37524	--	-	-	-	-	-	-	-	-
MSTRG.37537	--	-	-	-	-	-	-	-	-
MSTRG.37559	--	-	-	-	-	-	-	-	-
MSTRG.37598	--	-	-	-	-	-	-	-	-
MSTRG.376	--	uncharacterized protein LOC111377240 [Olea europaea var. sylvestris] [Olea europaea]	-	-	-	-	-	-	-
MSTRG.37607	--	growth-regulating factor 1-like [Olea europaea var. sylvestris] [Olea europaea]	-	-	-	-	-	-	-
MSTRG.37609	--	-	-	-	-	-	-	-	-
MSTRG.37622	--	mediator of RNA polymerase II transcription subunit 17 [Pyrus ussuriensis x Pyrus communis]	-	-	-	-	-	-	-
MSTRG.37626	--	-	-	-	-	-	-	-	-
MSTRG.37655	--	-	-	-	-	-	-	-	-
MSTRG.37681	--	-	-	-	-	-	-	-	-
MSTRG.37696	--	-	-	-	-	-	-	-	-
MSTRG.37697	--	-	-	-	-	-	-	-	-
MSTRG.37725	SR45A	PREDICTED: serine/arginine-rich splicing factor SR45a isoform X1 [Musa acuminata subsp. malaccensis] [Musa acuminata]	Genetic Information Processing	Transcription	ko03040//Spliceosome	K12897	GO:0032991//macromolecular complex;GO:0043231//intracellular membrane-bounded organelle	GO:0097159//organic cyclic compound binding	-
MSTRG.37731	--	-	-	-	-	-	-	-	-
MSTRG.37744	CBP60B	calmodulin-binding protein 60 D-like isoform X1 [Olea europaea var. sylvestris] [Olea europaea]	-	-	-	-	-	GO:0005515//protein binding	GO:0006486//protein glycosylation
MSTRG.37750	--	Ca2+ sensor (EF-Hand superfamily) [Handroanthus impetiginosus]	-	-	-	-	-	-	-
MSTRG.37759	LSH4	protein LIGHT-DEPENDENT SHORT HYPOCOTYLS 4-like [Olea europaea var. sylvestris] [Olea europaea]	-	-	-	-	GO:0043231//intracellular membrane-bounded organelle	-	GO:0009799//specification of symmetry;GO:0009933//meristem structural organization;GO:0009943//adaxial/abaxial axis specification;GO:0010074//maintenance of meristem identity;GO:0010160//formation of organ boundary;GO:0048437//floral organ development;GO:0048509//regulation of meristem development;GO:0048833//specification of floral organ number
MSTRG.37821	CPR	NADPH--cytochrome P450 reductase-like [Olea europaea var. sylvestris] [Olea europaea]	-	-	-	-	GO:0009536//plastid;GO:0031090//organelle membrane	GO:0016653//oxidoreductase activity, acting on NAD(P)H, heme protein as acceptor;GO:0032553//ribonucleotide binding;GO:0046914//transition metal ion binding	GO:0001101//response to acid chemical;GO:0006725//cellular aromatic compound metabolic process;GO:0016482//cytoplasmic transport;GO:0044710//single-organism metabolic process
MSTRG.37829	--	protein FAR-RED IMPAIRED RESPONSE 1-like [Olea europaea var. sylvestris] [Olea europaea]	-	-	-	-	-	-	-
MSTRG.3784	--	-	-	-	-	-	-	-	-
MSTRG.37846	--	-	-	-	-	-	-	-	-
MSTRG.3786	At4g09580	uncharacterized membrane protein At4g09580-like [Olea europaea var. sylvestris] [Olea europaea]	-	-	-	-	GO:0031090//organelle membrane;GO:0031224//intrinsic component of membrane;GO:0043231//intracellular membrane-bounded organelle	-	GO:0046474//glycerophospholipid biosynthetic process
MSTRG.37885	--	Retrovirus-related Pol polyprotein from transposon 17.6 [Vitis vinifera]	-	-	-	-	-	-	-
MSTRG.37896	--	Chaperone protein like, partial [Actinidia chinensis var. chinensis] [Actinidia chinensis]	-	-	-	-	-	-	-
MSTRG.37899	--	Ribosomal protein S1 [Macleaya cordata]	-	-	-	-	GO:0009532//plastid stroma;GO:0030529//intracellular ribonucleoprotein complex	GO:0003676//nucleic acid binding	GO:0006090//pyruvate metabolic process;GO:0006351//transcription, DNA-templated;GO:0006739//NADP metabolic process;GO:0006779//porphyrin-containing compound biosynthetic process;GO:0006950//response to stress;GO:0009617//response to bacterium;GO:0009658//chloroplast organization;GO:0009668//plastid membrane organization;GO:0009767//photosynthetic electron transport chain;GO:0016072//rRNA metaboli…
MSTRG.37904	--	-	-	-	-	-	-	-	-
MSTRG.37905	--	RNA-directed RNA polymerase [Actinidia chinensis var. chinensis] [Actinidia chinensis]	-	-	-	-	-	-	GO:0043094//cellular metabolic compound salvage
MSTRG.37909	Os05g0239150	PREDICTED: zinc finger BED domain-containing protein RICESLEEPER 1-like [Solanum tuberosum]	-	-	-	-	-	-	-
MSTRG.37940	--	deSI-like protein At4g17486 [Sesamum indicum]	-	-	-	-	-	-	-
MSTRG.37941	--	-	-	-	-	-	-	-	-
MSTRG.37946	--	Transmembrane protein [Trema orientale]	-	-	-	-	-	-	-
MSTRG.37961	--	huntingtin-interacting protein K [Olea europaea var. sylvestris] [Olea europaea]	-	-	-	-	GO:0043231//intracellular membrane-bounded organelle;GO:0044444//cytoplasmic part	-	-
MSTRG.38007	FRS5	protein FAR1-RELATED SEQUENCE 5-like [Olea europaea var. sylvestris] [Olea europaea]	-	-	-	-	-	-	-
MSTRG.3803	--	-	-	-	-	-	-	-	-
MSTRG.38030	VIT_19s0014g02480	dehydratase-enolase-phophatase, partial [Plantago major]	Metabolism;Metabolism	Global and overview maps;Amino acid metabolism	ko01100//Metabolic pathways;ko00270//Cysteine and methionine metabolism	K16054;K16054	GO:0009532//plastid stroma	GO:0016791//phosphatase activity;GO:0016836//hydro-lyase activity;GO:0016862//intramolecular oxidoreductase activity, interconverting keto- and enol-groups;GO:0046914//transition metal ion binding	GO:0006796//phosphate-containing compound metabolic process;GO:0046500//S-adenosylmethionine metabolic process;GO:0071267//L-methionine salvage
MSTRG.38035	--	-	-	-	-	-	-	-	-
MSTRG.38049	--	Transmembrane protein, partial [Parasponia andersonii]	-	-	-	-	-	-	-
MSTRG.38065	FRS7	protein FAR1-RELATED SEQUENCE 7-like [Olea europaea var. sylvestris] [Olea europaea]	-	-	-	-	-	-	-
MSTRG.38079	CBSDUF1	DUF21 domain-containing protein isoform C [Glycine soja]	-	-	-	-	-	-	-
MSTRG.38084	pol	Integrase [Actinidia chinensis var. chinensis] [Actinidia chinensis]	-	-	-	-	-	-	-
MSTRG.38086	MUTE	transcription factor MUTE-like [Olea europaea var. sylvestris] [Olea europaea]	-	-	-	-	GO:0043231//intracellular membrane-bounded organelle	GO:0001071//nucleic acid binding transcription factor activity;GO:0003676//nucleic acid binding;GO:0004721//phosphoprotein phosphatase activity;GO:0005515//protein binding	GO:0006796//phosphate-containing compound metabolic process;GO:0009791//post-embryonic development;GO:0010468//regulation of gene expression;GO:0030855//epithelial cell differentiation;GO:0034645//cellular macromolecule biosynthetic process
MSTRG.3810	DPB2	DNA polymerase epsilon subunit B [Olea europaea var. sylvestris] [Olea europaea]	Genetic Information Processing;Genetic Information Processing;Genetic Information Processing	Replication and repair;Replication and repair;Replication and repair	ko03420//Nucleotide excision repair;ko03030//DNA replication;ko03410//Base excision repair	K02325;K02325;K02325	GO:0000109//nucleotide-excision repair complex	GO:0034061//DNA polymerase activity	GO:0006260//DNA replication
MSTRG.38108	SAR1	DNA-directed RNA polymerase V subunit 1 [Olea europaea var. sylvestris] [Olea europaea]	Genetic Information Processing	Folding, sorting and degradation	ko04141//Protein processing in endoplasmic reticulum	K07953	-	-	GO:0006810//transport
MSTRG.38110	--	replication protein A 70 kDa DNA-binding subunit B-like [Olea europaea var. sylvestris] [Olea europaea]	-	-	-	-	-	-	-
MSTRG.3812	--	uncharacterized protein LOC111379942 [Olea europaea var. sylvestris] [Olea europaea]	-	-	-	-	-	-	-
MSTRG.38132	--	RNA-directed RNA polymerase [Actinidia chinensis var. chinensis] [Actinidia chinensis]	-	-	-	-	-	-	-
MSTRG.38154	--	protein AUXIN-REGULATED GENE INVOLVED IN ORGAN SIZE [Olea europaea var. sylvestris] [Olea europaea]	-	-	-	-	-	-	-
MSTRG.38240	--	-	-	-	-	-	-	-	-
MSTRG.38242	--	short stature homeobox protein 2-like [Olea europaea var. sylvestris] [Olea europaea]	-	-	-	-	-	-	-
MSTRG.38243	--	-	-	-	-	-	-	-	-
MSTRG.38268	--	-	-	-	-	-	-	-	-
MSTRG.38277	AAK6	adenylate kinase isoenzyme 6 homolog [Olea europaea var. sylvestris] [Olea europaea]	Metabolism;Metabolism;Metabolism;Genetic Information Processing	Global and overview maps;Global and overview maps;Nucleotide metabolism;Translation	ko01100//Metabolic pathways;ko01110//Biosynthesis of secondary metabolites;ko00230//Purine metabolism;ko03008//Ribosome biogenesis in eukaryotes	K18532;K18532;K18532;K18532	GO:0043231//intracellular membrane-bounded organelle	GO:0016776//phosphotransferase activity, phosphate group as acceptor;GO:0017111//nucleoside-triphosphatase activity;GO:0032550//purine ribonucleoside binding	GO:0009117//nucleotide metabolic process;GO:0044707//single-multicellular organism process;GO:0048589//developmental growth
MSTRG.3830	SHM4	PREDICTED: RNA-binding protein 25-like [Ipomoea nil]	-	-	-	-	-	-	-
MSTRG.3831	--	Transposon Ty3-G Gag-Pol polyprotein [Vitis vinifera]	-	-	-	-	-	-	-
MSTRG.38331	rpoB	RNA polymerase beta subunit [Morella rubra]	Genetic Information Processing	Transcription	ko03020//RNA polymerase	K03043	GO:0009536//plastid	GO:0001882//nucleoside binding;GO:0003676//nucleic acid binding;GO:0034062//RNA polymerase activity	GO:0034645//cellular macromolecule biosynthetic process
MSTRG.38334	--	-	-	-	-	-	-	-	-
MSTRG.38337	FRS9	FAR1-related protein, partial [Striga asiatica]	-	-	-	-	-	-	-
MSTRG.38345	--	-	-	-	-	-	-	-	-
MSTRG.38347	--	conserved hypothetical protein [Ricinus communis]	-	-	-	-	-	-	-
MSTRG.38366	--	DNA-directed RNA polymerase 1B, mitochondrial-like [Olea europaea var. sylvestris] [Olea europaea]	-	-	-	-	-	-	-
MSTRG.38368	--	-	-	-	-	-	-	-	-
MSTRG.38403	--	Retrovirus-related Pol polyprotein from transposon RE2 [Vitis vinifera]	-	-	-	-	-	-	-
MSTRG.3843	--	-	-	-	-	-	-	-	-
MSTRG.38443	yqxC	16S rRNA (cytidine(1409)-2'-O)-methyltransferase [Handroanthus impetiginosus]	-	-	-	-	-	GO:0016741//transferase activity, transferring one-carbon groups	GO:0008152//metabolic process
MSTRG.38458	--	-	-	-	-	-	-	-	-
MSTRG.38465	--	Pathogenic type III effector avirulence factor Avr cleavage site [Corchorus capsularis]	-	-	-	-	-	-	GO:0009628//response to abiotic stimulus
MSTRG.38481	DPMS3	dolichol-phosphate mannose synthase subunit 3-like [Olea europaea var. sylvestris] [Olea europaea]	Metabolism;Metabolism	Global and overview maps;Glycan biosynthesis and metabolism	ko01100//Metabolic pathways;ko00510//N-Glycan biosynthesis	K09659;K09659	GO:0031501//mannosyltransferase complex	GO:0016740//transferase activity	GO:0043094//cellular metabolic compound salvage
MSTRG.38493	--	-	-	-	-	-	-	-	-
MSTRG.38518	--	-	-	-	-	-	-	-	-
MSTRG.38519	--	-	-	-	-	-	-	-	-
MSTRG.38534	--	uncharacterized protein LOC113782319 isoform X2 [Coffea eugenioides]	-	-	-	-	-	-	-
MSTRG.38600	--	E3 ubiquitin-protein ligase SINAT2-like isoform X2 [Olea europaea var. sylvestris] [Olea europaea]	Genetic Information Processing	Folding, sorting and degradation	ko04120//Ubiquitin mediated proteolysis	K04506	-	-	-
MSTRG.38678	--	Ulp1 protease family protein [Striga asiatica]	-	-	-	-	-	-	-
MSTRG.38686	--	protein PEP-RELATED DEVELOPMENT ARRESTED 1, chloroplastic [Olea europaea var. sylvestris] [Olea europaea]	-	-	-	-	-	-	-
MSTRG.38715	--	transposon Tf2-1 polyprotein isoform X1 [Cucumis melo var. makuwa] [Cucumis melo]	-	-	-	-	-	-	-
MSTRG.38737	--	non-specific lipid-transfer protein D, cotyledon-specific isoform-like [Olea europaea var. sylvestris] [Olea europaea]	-	-	-	-	-	-	-
MSTRG.38807	--	GATA transcription factor 9 [Striga asiatica]	-	-	-	-	-	-	-
MSTRG.38820	--	-	-	-	-	-	-	-	-
MSTRG.38822	--	-	-	-	-	-	-	-	-
MSTRG.3883	--	-	-	-	-	-	-	-	-
MSTRG.38843	--	LOW QUALITY PROTEIN: uncharacterized protein LOC111382205 [Olea europaea var. sylvestris] [Olea europaea]	-	-	-	-	-	-	-
MSTRG.38844	--	transmembrane protein [Gossypium australe]	-	-	-	-	-	-	-
MSTRG.38901	--	-	-	-	-	-	-	-	-
MSTRG.38928	--	H0502G05.7 [Oryza sativa]	-	-	-	-	-	-	-
MSTRG.38954	--	-	-	-	-	-	-	-	-
MSTRG.39005	--	-	-	-	-	-	-	-	-
MSTRG.3902	--	-	-	-	-	-	-	-	-
MSTRG.39028	--	-	-	-	-	-	-	-	-
MSTRG.39033	--	protein CHROMATIN REMODELING 20-like [Olea europaea var. sylvestris] [Olea europaea]	-	-	-	-	-	-	-
MSTRG.39058	--	DNA repair protein RAD16-like [Olea europaea var. sylvestris] [Olea europaea]	-	-	-	-	-	GO:0005488//binding	-
MSTRG.39070	LDL2	LSD1-like2 [Artemisia annua]	-	-	-	-	-	GO:0004527//exonuclease activity	GO:0090304//nucleic acid metabolic process
MSTRG.39123	APC11	anaphase-promoting complex subunit 11 [Prunus yedoensis var. nudiflora] [Prunus yedoensis]	Genetic Information Processing	Folding, sorting and degradation	ko04120//Ubiquitin mediated proteolysis	K03358	GO:0000152//nuclear ubiquitin ligase complex;GO:0031461//cullin-RING ubiquitin ligase complex	GO:0019787//ubiquitin-like protein transferase activity;GO:0046914//transition metal ion binding	GO:0000278//mitotic cell cycle;GO:0000280//nuclear division;GO:0010033//response to organic substance;GO:0032446//protein modification by small protein conjugation;GO:0050789//regulation of biological process
MSTRG.39143	--	protein EXECUTER 2, chloroplastic-like [Olea europaea var. sylvestris] [Olea europaea]	-	-	-	-	-	-	-
MSTRG.3915	GSVIVT00013434001	CASP-like protein 1C1 [Olea europaea var. sylvestris] [Olea europaea]	-	-	-	-	GO:0031224//intrinsic component of membrane;GO:0043231//intracellular membrane-bounded organelle	-	-
MSTRG.3916	--	-	-	-	-	-	-	-	-
MSTRG.39168	--	-	-	-	-	-	-	-	-
MSTRG.39178	--	Mg2+ transporter protein [Macleaya cordata]	-	-	-	-	-	-	-
MSTRG.39184	--	-	-	-	-	-	-	-	-
MSTRG.3920	At4g04930	sphingolipid delta(4)-desaturase DES1-like [Olea europaea var. sylvestris] [Olea europaea]	Metabolism;Metabolism	Global and overview maps;Lipid metabolism	ko01100//Metabolic pathways;ko00600//Sphingolipid metabolism	K04712;K04712	GO:0031224//intrinsic component of membrane	GO:0016705//oxidoreductase activity, acting on paired donors, with incorporation or reduction of molecular oxygen	GO:0000904//cell morphogenesis involved in differentiation;GO:0006631//fatty acid metabolic process;GO:0006665//sphingolipid metabolic process;GO:0009664//plant-type cell wall organization
MSTRG.39245	EGY3	probable zinc metallopeptidase EGY3, chloroplastic [Olea europaea var. sylvestris] [Olea europaea]	-	-	-	-	GO:0009536//plastid;GO:0016020//membrane	GO:0008233//peptidase activity	GO:0000302//response to reactive oxygen species;GO:0009642//response to light intensity;GO:0044267//cellular protein metabolic process
MSTRG.3926	--	-	-	-	-	-	-	-	-
MSTRG.39276	--	hypothetical protein glysoja_025781 [Glycine soja]	-	-	-	-	-	-	-
MSTRG.39293	--	CTP synthase [Dorcoceras hygrometricum]	Metabolism;Metabolism	Global and overview maps;Nucleotide metabolism	ko01100//Metabolic pathways;ko00240//Pyrimidine metabolism	K01937;K01937	-	GO:0016879//ligase activity, forming carbon-nitrogen bonds;GO:0032550//purine ribonucleoside binding	GO:0006241//CTP biosynthetic process;GO:0009064//glutamine family amino acid metabolic process
MSTRG.39311	RE2	Retrovirus-related Pol polyprotein from transposon TNT 1-94 [Vitis vinifera]	Genetic Information Processing	Transcription	ko03020//RNA polymerase	K03006	GO:0043231//intracellular membrane-bounded organelle	GO:0003824//catalytic activity;GO:0043167//ion binding;GO:0097159//organic cyclic compound binding;GO:1901363//heterocyclic compound binding	GO:0044237//cellular metabolic process
MSTRG.39325	--	-	-	-	-	-	-	-	-
MSTRG.39327	--	-	-	-	-	-	-	-	-
MSTRG.39329	--	cinnamoyl-CoA reductase 1-like [Hibiscus syriacus]	-	-	-	-	GO:0042579//microbody	-	GO:0000302//response to reactive oxygen species;GO:0043094//cellular metabolic compound salvage;GO:0051707//response to other organism
MSTRG.39340	--	-	-	-	-	-	-	-	-
MSTRG.3936	--	PREDICTED: transposon CACTA En/Spm [Prunus dulcis]	-	-	-	-	-	-	-
MSTRG.39371	--	-	-	-	-	-	-	-	-
MSTRG.39383	RRP45A	exosome complex component RRP45A [Selaginella moellendorffii]	Genetic Information Processing	Folding, sorting and degradation	ko03018//RNA degradation	K03678	GO:0043231//intracellular membrane-bounded organelle	GO:0003676//nucleic acid binding;GO:0008408//3'-5' exonuclease activity	GO:0009058//biosynthetic process;GO:0010467//gene expression;GO:0090501//RNA phosphodiester bond hydrolysis
MSTRG.39452	Os05g0497500	protein FRIGIDA-ESSENTIAL 1 isoform X3 [Sesamum indicum]	-	-	-	-	GO:0043231//intracellular membrane-bounded organelle	GO:0005488//binding	GO:0007275//multicellular organism development;GO:0010048//vernalization response
MSTRG.39453	--	-	-	-	-	-	-	-	-
MSTRG.39457	--	-	-	-	-	-	-	-	-
MSTRG.39481	--	WPP domain-interacting tail-anchored protein 1-like isoform X1 [Olea europaea var. sylvestris] [Olea europaea]	-	-	-	-	-	-	-
MSTRG.39483	--	protein FAR1-RELATED SEQUENCE 5-like [Olea europaea var. sylvestris] [Olea europaea]	-	-	-	-	-	-	-
MSTRG.39510	--	-	-	-	-	-	-	-	-
MSTRG.39520	HAT	zinc finger BED domain-containing protein DAYSLEEPER-like isoform X1 [Olea europaea var. sylvestris] [Olea europaea]	-	-	-	-	GO:0044444//cytoplasmic part	GO:0003676//nucleic acid binding;GO:0005515//protein binding	GO:0044707//single-multicellular organism process
MSTRG.39541	--	protein PLASTID MOVEMENT IMPAIRED 2-like isoform X1 [Olea europaea var. sylvestris] [Olea europaea]	-	-	-	-	-	-	-
MSTRG.39546	--	-	-	-	-	-	-	-	-
MSTRG.39557	--	-	-	-	-	-	-	-	-
MSTRG.39564	--	OSJNBa0033G05.13 [Oryza sativa Japonica Group]	-	-	-	-	-	-	-
MSTRG.39570	Os02g0598200	PREDICTED: B3 domain-containing protein Os02g0598200-like isoform X3 [Nicotiana sylvestris]	-	-	-	-	-	-	-
MSTRG.39588	DCTD	deoxycytidylate deaminase-like isoform X1 [Olea europaea var. sylvestris] [Olea europaea]	Metabolism;Metabolism	Global and overview maps;Nucleotide metabolism	ko01100//Metabolic pathways;ko00240//Pyrimidine metabolism	K01493;K01493	GO:0031224//intrinsic component of membrane	GO:0016814//hydrolase activity, acting on carbon-nitrogen (but not peptide) bonds, in cyclic amidines;GO:0046914//transition metal ion binding	GO:0009117//nucleotide metabolic process
MSTRG.3961	HSFA3	heat shock factor protein HSF30-like [Olea europaea var. sylvestris] [Olea europaea]	-	-	-	-	GO:0043231//intracellular membrane-bounded organelle	GO:0003677//DNA binding;GO:0005515//protein binding	GO:0010467//gene expression;GO:0034645//cellular macromolecule biosynthetic process
MSTRG.39676	--	-	-	-	-	-	-	-	-
MSTRG.39690	--	-	-	-	-	-	-	-	-
MSTRG.39714	WAK2	wall-associated receptor kinase-like 1 [Olea europaea var. sylvestris] [Olea europaea]	-	-	-	-	-	GO:0016772//transferase activity, transferring phosphorus-containing groups	-
MSTRG.39739	--	-	-	-	-	-	-	-	-
MSTRG.39748	--	-	-	-	-	-	-	-	-
MSTRG.39776	--	-	-	-	-	-	-	-	-
MSTRG.39800	TIC20-II	protein TIC 20-II, chloroplastic [Olea europaea var. sylvestris] [Olea europaea]	-	-	-	-	GO:0009528//plastid inner membrane;GO:0031224//intrinsic component of membrane	-	GO:0008104//protein localization;GO:0043623//cellular protein complex assembly;GO:0051234//establishment of localization
MSTRG.39801	Os01g0895100	membrane-associated 30 kDa protein, chloroplastic-like [Olea europaea var. sylvestris] [Olea europaea]	-	-	-	-	GO:0000229//cytoplasmic chromosome;GO:0009528//plastid inner membrane;GO:0009532//plastid stroma;GO:0031976//plastid thylakoid;GO:0044434//chloroplast part	-	GO:0009668//plastid membrane organization
MSTRG.39802	--	-	-	-	-	-	-	-	-
MSTRG.39803	TIC20-II	protein TIC 20-II, chloroplastic [Olea europaea var. sylvestris] [Olea europaea]	-	-	-	-	GO:0009507//chloroplast;GO:0009528//plastid inner membrane;GO:0031224//intrinsic component of membrane	-	GO:0008104//protein localization;GO:0043623//cellular protein complex assembly;GO:0051234//establishment of localization
MSTRG.39827	--	L10-interacting MYB domain-containing protein-like [Olea europaea var. sylvestris] [Olea europaea]	-	-	-	-	-	-	-
MSTRG.39844	--	-	-	-	-	-	-	-	-
[truncated: 899 more rows]
