# Supplementary material for: Mechanisms for leaf color changes in Osmanthus fragrans ‘Ziyan Gongzhu’ using physiology, transcriptomics and metabolomics
Source: BMC Plant Biol. 2023 Sep 27;23:453. doi: 10.1186/s12870-023-04457-8 (PMC10523669; doi:10.1186/s12870-023-04457-8)
Supplement: Supplementary file 7 — Additional file 7: Table S7. List of enriched KEGG for DEGs in “Ziyan Gongzhu”. [file 12870_2023_4457_MOESM7_ESM.xls]

## Sheet: T1 VS T2
Table S7 List of enriched KEGG for DEGs in “Ziyan Gongzhu”.
id	num	qvalue	per	ratio	class	ID	Descrption	Pvalue	Qvalue	Up	Down	fg_num	bg_num
Biosynthesis of secondary metabolites	250	3.07198e-16	38.402	0.107	Metabolism	ko01110	Biosynthesis of secondary metabolites	2.62563e-18	3.07198e-16	154	96	250	2340
Metabolic pathways	381	4.75725e-16	58.525	0.091	Metabolism	ko01100	Metabolic pathways	8.13205e-18	4.75725e-16	254	127	381	4189
Phenylpropanoid biosynthesis	55	3.65733e-10	8.449	0.177	Metabolism	ko00940	Phenylpropanoid biosynthesis	9.37777e-12	3.65733e-10	26	29	55	311
Flavonoid biosynthesis	15	9.42438e-09	2.304	0.469	Metabolism	ko00941	Flavonoid biosynthesis	3.22201e-10	9.42438e-09	12	3	15	32
Sesquiterpenoid and triterpenoid biosynthesis	16	1.11439e-05	2.458	0.281	Metabolism	ko00909	Sesquiterpenoid and triterpenoid biosynthesis	4.76234e-07	1.11439e-05	9	7	16	57
Tyrosine metabolism	16	0.000260628	2.458	0.222	Metabolism	ko00350	Tyrosine metabolism	1.33655e-05	0.000260628	14	2	16	72
Stilbenoid, diarylheptanoid and gingerol biosynthesis	8	0.000535577	1.229	0.381	Metabolism	ko00945	Stilbenoid, diarylheptanoid and gingerol biosynthesis	3.20431e-05	0.000535577	5	3	8	21
Isoquinoline alkaloid biosynthesis	10	0.00085377	1.536	0.286	Metabolism	ko00950	Isoquinoline alkaloid biosynthesis	5.83774e-05	0.00085377	9	1	10	35
Starch and sucrose metabolism	36	0.00175187	5.53	0.125	Metabolism	ko00500	Starch and sucrose metabolism	0.000134759	0.00175187	18	18	36	287
Base excision repair	14	0.00446654	2.151	0.184	Genetic Information Processing	ko03410	Base excision repair	0.000381755	0.00446654	12	2	14	76
Pyrimidine metabolism	22	0.0071259	3.379	0.138	Metabolism	ko00240	Pyrimidine metabolism	0.000717974	0.0071259	21	1	22	159
Homologous recombination	27	0.0071259	4.147	0.127	Genetic Information Processing	ko03440	Homologous recombination	0.000767907	0.0071259	27	0	27	213
Pentose and glucuronate interconversions	21	0.0071259	3.226	0.139	Metabolism	ko00040	Pentose and glucuronate interconversions	0.000879434	0.0071259	15	6	21	151
ABC transporters	11	0.0071259	1.69	0.196	Environmental Information Processing	ko02010	ABC transporters	0.00090823	0.0071259	7	4	11	56
Cyanoamino acid metabolism	18	0.0071259	2.765	0.149	Metabolism	ko00460	Cyanoamino acid metabolism	0.000913577	0.0071259	11	7	18	121
Alanine, aspartate and glutamate metabolism	16	0.00974535	2.458	0.152	Metabolism	ko00250	Alanine, aspartate and glutamate metabolism	0.0013327	0.00974535	10	6	16	105
DNA replication	24	0.01066	3.687	0.126	Genetic Information Processing	ko03030	DNA replication	0.00154889	0.01066	24	0	24	190
Nitrogen metabolism	12	0.0176329	1.843	0.164	Metabolism	ko00910	Nitrogen metabolism	0.00271276	0.0176329	7	5	12	73
Tryptophan metabolism	11	0.0221766	1.69	0.167	Metabolism	ko00380	Tryptophan metabolism	0.00360132	0.0221766	7	4	11	66
Zeatin biosynthesis	10	0.0246186	1.536	0.172	Metabolism	ko00908	Zeatin biosynthesis	0.00420831	0.0246186	6	4	10	58
Diterpenoid biosynthesis	10	0.0339365	1.536	0.164	Metabolism	ko00904	Diterpenoid biosynthesis	0.00609117	0.0339365	5	5	10	61
Steroid biosynthesis	10	0.0445917	1.536	0.156	Metabolism	ko00100	Steroid biosynthesis	0.00857269	0.0445917	5	5	10	64
Phenylalanine, tyrosine and tryptophan biosynthesis	14	0.0445917	2.151	0.133	Metabolism	ko00400	Phenylalanine, tyrosine and tryptophan biosynthesis	0.00876589	0.0445917	12	2	14	105
Linoleic acid metabolism	5	0.0613474	0.768	0.227	Metabolism	ko00591	Linoleic acid metabolism	0.0125841	0.0613474	4	1	5	22
Cysteine and methionine metabolism	24	0.0746537	3.687	0.105	Metabolism	ko00270	Cysteine and methionine metabolism	0.0159516	0.0746537	18	6	24	229
Glycine, serine and threonine metabolism	15	0.0882414	2.304	0.118	Metabolism	ko00260	Glycine, serine and threonine metabolism	0.0196092	0.0882414	9	6	15	127
Galactose metabolism	17	0.101579	2.611	0.111	Metabolism	ko00052	Galactose metabolism	0.0234414	0.101579	8	9	17	153
Plant hormone signal transduction	51	0.137876	7.834	0.085	Environmental Information Processing	ko04075	Plant hormone signal transduction	0.0337399	0.137876	34	17	51	599
Glutathione metabolism	18	0.137876	2.765	0.105	Metabolism	ko00480	Glutathione metabolism	0.0341745	0.137876	15	3	18	172
Glycolysis / Gluconeogenesis	26	0.148446	3.994	0.095	Metabolism	ko00010	Glycolysis / Gluconeogenesis	0.038063	0.148446	18	8	26	274
Anthocyanin biosynthesis	3	0.151079	0.461	0.25	Metabolism	ko00942	Anthocyanin biosynthesis	0.0400296	0.151079	2	1	3	12
Taurine and hypotaurine metabolism	4	0.166587	0.614	0.19	Metabolism	ko00430	Taurine and hypotaurine metabolism	0.0455622	0.166587	3	1	4	21
Tropane, piperidine and pyridine alkaloid biosynthesis	6	0.177846	0.922	0.146	Metabolism	ko00960	Tropane, piperidine and pyridine alkaloid biosynthesis	0.0501618	0.177846	4	2	6	41
alpha-Linolenic acid metabolism	10	0.203311	1.536	0.115	Metabolism	ko00592	alpha-Linolenic acid metabolism	0.0592418	0.203311	8	2	10	87
Lysine biosynthesis	4	0.203311	0.614	0.174	Metabolism	ko00300	Lysine biosynthesis	0.0608194	0.203311	3	1	4	23
Fatty acid elongation	7	0.238471	1.075	0.125	Metabolism	ko00062	Fatty acid elongation	0.0733756	0.238471	2	5	7	56
Arachidonic acid metabolism	4	0.245028	0.614	0.16	Metabolism	ko00590	Arachidonic acid metabolism	0.0784369	0.245028	4	0	4	25
Cutin, suberine and wax biosynthesis	6	0.245028	0.922	0.13	Metabolism	ko00073	Cutin, suberine and wax biosynthesis	0.0795818	0.245028	6	0	6	46
Glycerophospholipid metabolism	15	0.280276	2.304	0.096	Metabolism	ko00564	Glycerophospholipid metabolism	0.0934254	0.280276	10	5	15	157
Monoterpenoid biosynthesis	3	0.284093	0.461	0.176	Metabolism	ko00902	Monoterpenoid biosynthesis	0.0971256	0.284093	3	0	3	17
Phenylalanine metabolism	6	0.303187	0.922	0.12	Metabolism	ko00360	Phenylalanine metabolism	0.108784	0.303187	4	2	6	50
Glyoxylate and dicarboxylate metabolism	14	0.303187	2.151	0.095	Metabolism	ko00630	Glyoxylate and dicarboxylate metabolism	0.108836	0.303187	3	11	14	148
Biotin metabolism	5	0.353944	0.768	0.122	Metabolism	ko00780	Biotin metabolism	0.130082	0.353944	5	0	5	41
Monobactam biosynthesis	3	0.375336	0.461	0.15	Metabolism	ko00261	Monobactam biosynthesis	0.141152	0.375336	3	0	3	20
Mismatch repair	15	0.393968	2.304	0.088	Genetic Information Processing	ko03430	Mismatch repair	0.151526	0.393968	15	0	15	170
Limonene and pinene degradation	2	0.409012	0.307	0.182	Metabolism	ko00903	Limonene and pinene degradation	0.160808	0.409012	1	1	2	11
Arginine and proline metabolism	9	0.421818	1.382	0.095	Metabolism	ko00330	Arginine and proline metabolism	0.172814	0.421818	6	3	9	95
Terpenoid backbone biosynthesis	11	0.421818	1.69	0.091	Metabolism	ko00900	Terpenoid backbone biosynthesis	0.173054	0.421818	10	1	11	121
Brassinosteroid biosynthesis	3	0.495728	0.461	0.125	Metabolism	ko00905	Brassinosteroid biosynthesis	0.207743	0.495728	2	1	3	24
Arginine biosynthesis	6	0.495728	0.922	0.098	Metabolism	ko00220	Arginine biosynthesis	0.211849	0.495728	6	0	6	61
Ether lipid metabolism	5	0.530844	0.768	0.1	Metabolism	ko00565	Ether lipid metabolism	0.231394	0.530844	3	2	5	50
Purine metabolism	19	0.538171	2.919	0.079	Metabolism	ko00230	Purine metabolism	0.239187	0.538171	17	2	19	241
Fatty acid degradation	8	0.572127	1.229	0.087	Metabolism	ko00071	Fatty acid degradation	0.259169	0.572127	6	2	8	92
Valine, leucine and isoleucine biosynthesis	4	0.581955	0.614	0.1	Metabolism	ko00290	Valine, leucine and isoleucine biosynthesis	0.268595	0.581955	4	0	4	40
Flavone and flavonol biosynthesis	1	0.714084	0.154	0.167	Metabolism	ko00944	Flavone and flavonol biosynthesis	0.335681	0.714084	1	0	1	6
Phagosome	13	0.735194	1.997	0.075	Cellular Processes	ko04145	Phagosome	0.360052	0.735194	6	7	13	174
Biosynthesis of amino acids	36	0.735194	5.53	0.07	Metabolism	ko01230	Biosynthesis of amino acids	0.365009	0.735194	31	5	36	512
Fatty acid biosynthesis	8	0.735194	1.229	0.078	Metabolism	ko00061	Fatty acid biosynthesis	0.367949	0.735194	8	0	8	103
Circadian rhythm - plant	7	0.735194	1.075	0.079	Organismal Systems	ko04712	Circadian rhythm - plant	0.370739	0.735194	3	4	7	89
Glycerolipid metabolism	9	0.755262	1.382	0.074	Metabolism	ko00561	Glycerolipid metabolism	0.403147	0.755262	4	5	9	121
Riboflavin metabolism	2	0.755262	0.307	0.095	Metabolism	ko00740	Riboflavin metabolism	0.407051	0.755262	2	0	2	21
Ubiquinone and other terpenoid-quinone biosynthesis	6	0.755262	0.922	0.077	Metabolism	ko00130	Ubiquinone and other terpenoid-quinone biosynthesis	0.40914	0.755262	4	2	6	78
beta-Alanine metabolism	6	0.755262	0.922	0.077	Metabolism	ko00410	beta-Alanine metabolism	0.40914	0.755262	4	2	6	78
2-Oxocarboxylic acid metabolism	8	0.755262	1.229	0.074	Metabolism	ko01210	2-Oxocarboxylic acid metabolism	0.418955	0.755262	8	0	8	108
Ascorbate and aldarate metabolism	6	0.755262	0.922	0.076	Metabolism	ko00053	Ascorbate and aldarate metabolism	0.421113	0.755262	4	2	6	79
Folate biosynthesis	3	0.755262	0.461	0.083	Metabolism	ko00790	Folate biosynthesis	0.426291	0.755262	2	1	3	36
Plant-pathogen interaction	32	0.755262	4.916	0.069	Organismal Systems	ko04626	Plant-pathogen interaction	0.434453	0.755262	12	20	32	467
Carotenoid biosynthesis	5	0.755262	0.768	0.076	Metabolism	ko00906	Carotenoid biosynthesis	0.441245	0.755262	2	3	5	66
Carbon fixation in photosynthetic organisms	12	0.755262	1.843	0.071	Metabolism	ko00710	Carbon fixation in photosynthetic organisms	0.445411	0.755262	3	9	12	170
Photosynthesis - antenna proteins	3	0.800566	0.461	0.077	Metabolism	ko00196	Photosynthesis - antenna proteins	0.478971	0.800566	2	1	3	39
MAPK signaling pathway - plant	18	0.806955	2.765	0.067	Environmental Information Processing	ko04016	MAPK signaling pathway - plant	0.495141	0.806955	2	16	18	267
Photosynthesis	8	0.806955	1.229	0.069	Metabolism	ko00195	Photosynthesis	0.499701	0.806955	2	6	8	116
Valine, leucine and isoleucine degradation	6	0.806955	0.922	0.07	Metabolism	ko00280	Valine, leucine and isoleucine degradation	0.503485	0.806955	4	2	6	86
Fatty acid metabolism	10	0.864045	1.536	0.065	Metabolism	ko01212	Fatty acid metabolism	0.557546	0.864045	10	0	10	153
Vitamin B6 metabolism	2	0.864045	0.307	0.071	Metabolism	ko00750	Vitamin B6 metabolism	0.559023	0.864045	0	2	2	28
Selenocompound metabolism	3	0.864045	0.461	0.068	Metabolism	ko00450	Selenocompound metabolism	0.56126	0.864045	3	0	3	44
Porphyrin and chlorophyll metabolism	6	0.883282	0.922	0.065	Metabolism	ko00860	Porphyrin and chlorophyll metabolism	0.581306	0.883282	6	0	6	93
Pantothenate and CoA biosynthesis	3	0.899552	0.461	0.064	Metabolism	ko00770	Pantothenate and CoA biosynthesis	0.606682	0.899552	3	0	3	47
Carbon metabolism	36	0.899552	5.53	0.064	Metabolism	ko01200	Carbon metabolism	0.610225	0.899552	17	19	36	565
Non-homologous end-joining	1	0.899552	0.154	0.071	Genetic Information Processing	ko03450	Non-homologous end-joining	0.615078	0.899552	1	0	1	14
Sulfur metabolism	4	0.913844	0.614	0.061	Metabolism	ko00920	Sulfur metabolism	0.640338	0.913844	4	0	4	66
Other types of O-glycan biosynthesis	1	0.913844	0.154	0.067	Metabolism	ko00514	Other types of O-glycan biosynthesis	0.640472	0.913844	1	0	1	15
Fructose and mannose metabolism	7	0.92672	1.075	0.06	Metabolism	ko00051	Fructose and mannose metabolism	0.658596	0.92672	2	5	7	117
Histidine metabolism	2	0.92672	0.307	0.059	Metabolism	ko00340	Histidine metabolism	0.665586	0.92672	1	1	2	34
Lysine degradation	4	0.92672	0.614	0.058	Metabolism	ko00310	Lysine degradation	0.674975	0.92672	3	1	4	69
Butanoate metabolism	2	0.92672	0.307	0.057	Metabolism	ko00650	Butanoate metabolism	0.681179	0.92672	1	1	2	35
Nucleotide excision repair	13	0.963922	1.997	0.058	Genetic Information Processing	ko03420	Nucleotide excision repair	0.716762	0.963922	13	0	13	223
Sulfur relay system	1	0.965759	0.154	0.053	Genetic Information Processing	ko04122	Sulfur relay system	0.726383	0.965759	1	0	1	19
Glucosinolate biosynthesis	1	0.978649	0.154	0.05	Metabolism	ko00966	Glucosinolate biosynthesis	0.744443	0.978649	1	0	1	20
C5-Branched dibasic acid metabolism	1	1	0.154	0.042	Metabolism	ko00660	C5-Branched dibasic acid metabolism	0.805537	1	1	0	1	24
Propanoate metabolism	3	1	0.461	0.045	Metabolism	ko00640	Propanoate metabolism	0.819202	1	2	1	3	66
Biosynthesis of unsaturated fatty acids	2	1	0.307	0.043	Metabolism	ko01040	Biosynthesis of unsaturated fatty acids	0.825326	1	2	0	2	47
Pentose phosphate pathway	6	1	0.922	0.048	Metabolism	ko00030	Pentose phosphate pathway	0.840159	1	2	4	6	125
SNARE interactions in vesicular transport	4	1	0.614	0.045	Genetic Information Processing	ko04130	SNARE interactions in vesicular transport	0.846567	1	4	0	4	89
Inositol phosphate metabolism	5	1	0.768	0.046	Metabolism	ko00562	Inositol phosphate metabolism	0.847787	1	3	2	5	108
Amino sugar and nucleotide sugar metabolism	13	1	1.997	0.051	Metabolism	ko00520	Amino sugar and nucleotide sugar metabolism	0.86988	1	10	3	13	256
Pyruvate metabolism	9	1	1.382	0.046	Metabolism	ko00620	Pyruvate metabolism	0.899989	1	4	5	9	194
Other glycan degradation	1	1	0.154	0.029	Metabolism	ko00511	Other glycan degradation	0.901828	1	1	0	1	34
Nicotinate and nicotinamide metabolism	1	1	0.154	0.029	Metabolism	ko00760	Nicotinate and nicotinamide metabolism	0.901828	1	0	1	1	34
One carbon pool by folate	1	1	0.154	0.029	Metabolism	ko00670	One carbon pool by folate	0.908317	1	1	0	1	35
Endocytosis	16	1	2.458	0.049	Cellular Processes	ko04144	Endocytosis	0.921709	1	8	8	16	328
Peroxisome	6	1	0.922	0.039	Cellular Processes	ko04146	Peroxisome	0.947648	1	0	6	6	155
Thiamine metabolism	1	1	0.154	0.02	Metabolism	ko00730	Thiamine metabolism	0.964833	1	1	0	1	49
RNA polymerase	2	1	0.307	0.024	Genetic Information Processing	ko03020	RNA polymerase	0.977779	1	2	0	2	84
Sphingolipid metabolism	1	1	0.154	0.017	Metabolism	ko00600	Sphingolipid metabolism	0.982278	1	1	0	1	59
Ubiquitin mediated proteolysis	11	1	1.69	0.038	Genetic Information Processing	ko04120	Ubiquitin mediated proteolysis	0.987774	1	10	1	11	293
Phosphatidylinositol signaling system	3	1	0.461	0.024	Environmental Information Processing	ko04070	Phosphatidylinositol signaling system	0.990131	1	1	2	3	124
Citrate cycle (TCA cycle)	3	1	0.461	0.02	Metabolism	ko00020	Citrate cycle (TCA cycle)	0.997404	1	1	2	3	148
RNA degradation	8	1	1.229	0.03	Genetic Information Processing	ko03018	RNA degradation	0.997744	1	7	1	8	271
Protein export	1	1	0.154	0.01	Genetic Information Processing	ko03060	Protein export	0.99925	1	1	0	1	105
RNA transport	11	1	1.69	0.029	Genetic Information Processing	ko03013	RNA transport	0.999702	1	10	1	11	383
mRNA surveillance pathway	7	1	1.075	0.024	Genetic Information Processing	ko03015	mRNA surveillance pathway	0.99974	1	7	0	7	293
Proteasome	1	1	0.154	0.007	Genetic Information Processing	ko03050	Proteasome	0.999928	1	1	0	1	139
Oxidative phosphorylation	5	1	0.768	0.018	Metabolism	ko00190	Oxidative phosphorylation	0.99997	1	2	3	5	282
Ribosome	13	1	1.997	0.019	Genetic Information Processing	ko03010	Ribosome	1	1	12	1	13	689
Spliceosome	4	1	0.614	0.008	Genetic Information Processing	ko03040	Spliceosome	1	1	3	1	4	478
Protein processing in endoplasmic reticulum	3	1	0.461	0.006	Genetic Information Processing	ko04141	Protein processing in endoplasmic reticulum	1	1	3	0	3	481

## Sheet: T1 VS T3
id	num	qvalue	per	ratio	class	ID	Descrption	Pvalue	Qvalue	Up	Down	fg_num	bg_num
Metabolic pathways	1021	2.58817e-25	53.428	0.244	Metabolism	ko01100	Metabolic pathways	1.93147e-27	2.58817e-25	655	366	1021	4189
Biosynthesis of secondary metabolites	615	1.06297e-19	32.182	0.263	Metabolism	ko01110	Biosynthesis of secondary metabolites	1.58652e-21	1.06297e-19	377	238	615	2340
Carbon metabolism	166	9.50214e-08	8.687	0.294	Metabolism	ko01200	Carbon metabolism	2.12735e-09	9.50214e-08	85	81	166	565
Steroid biosynthesis	32	1.06221e-06	1.675	0.5	Metabolism	ko00100	Steroid biosynthesis	3.17078e-08	1.06221e-06	29	3	32	64
Sesquiterpenoid and triterpenoid biosynthesis	29	2.2972e-06	1.518	0.509	Metabolism	ko00909	Sesquiterpenoid and triterpenoid biosynthesis	8.57163e-08	2.2972e-06	20	9	29	57
Plant hormone signal transduction	166	4.09268e-06	8.687	0.277	Environmental Information Processing	ko04075	Plant hormone signal transduction	1.83254e-07	4.09268e-06	116	50	166	599
Fatty acid biosynthesis	39	0.000163901	2.041	0.379	Metabolism	ko00061	Fatty acid biosynthesis	8.56198e-06	0.000163901	36	3	39	103
Glycine, serine and threonine metabolism	45	0.000228658	2.355	0.354	Metabolism	ko00260	Glycine, serine and threonine metabolism	1.36512e-05	0.000228658	29	16	45	127
Carbon fixation in photosynthetic organisms	56	0.000236558	2.93	0.329	Metabolism	ko00710	Carbon fixation in photosynthetic organisms	1.58882e-05	0.000236558	21	35	56	170
Glyoxylate and dicarboxylate metabolism	50	0.000266624	2.616	0.338	Metabolism	ko00630	Glyoxylate and dicarboxylate metabolism	2.08426e-05	0.000266624	16	34	50	148
Phenylpropanoid biosynthesis	90	0.000266624	4.71	0.289	Metabolism	ko00940	Phenylpropanoid biosynthesis	2.18871e-05	0.000266624	63	27	90	311
Pentose and glucuronate interconversions	50	0.000425825	2.616	0.331	Metabolism	ko00040	Pentose and glucuronate interconversions	3.81336e-05	0.000425825	39	11	50	151
Amino sugar and nucleotide sugar metabolism	75	0.000690148	3.925	0.293	Metabolism	ko00520	Amino sugar and nucleotide sugar metabolism	6.69547e-05	0.000690148	56	19	75	256
Plant-pathogen interaction	122	0.0014089	6.384	0.261	Organismal Systems	ko04626	Plant-pathogen interaction	0.000147199	0.0014089	61	61	122	467
Fatty acid metabolism	48	0.0021167	2.512	0.314	Metabolism	ko01212	Fatty acid metabolism	0.000236944	0.0021167	44	4	48	153
Pentose phosphate pathway	40	0.00385361	2.093	0.32	Metabolism	ko00030	Pentose phosphate pathway	0.000485972	0.00385361	17	23	40	125
Cutin, suberine and wax biosynthesis	19	0.00385361	0.994	0.413	Metabolism	ko00073	Cutin, suberine and wax biosynthesis	0.000488891	0.00385361	16	3	19	46
Tryptophan metabolism	24	0.00640718	1.256	0.364	Metabolism	ko00380	Tryptophan metabolism	0.000882172	0.00640718	17	7	24	66
Biotin metabolism	17	0.00640718	0.89	0.415	Metabolism	ko00780	Biotin metabolism	0.000908481	0.00640718	15	2	17	41
Isoflavonoid biosynthesis	4	0.00934625	0.209	1	Metabolism	ko00943	Isoflavonoid biosynthesis	0.00139496	0.00934625	0	4	4	4
Cysteine and methionine metabolism	63	0.0094605	3.297	0.275	Metabolism	ko00270	Cysteine and methionine metabolism	0.00150408	0.0094605	44	19	63	229
Base excision repair	26	0.0094605	1.361	0.342	Genetic Information Processing	ko03410	Base excision repair	0.00155322	0.0094605	24	2	26	76
Glycolysis / Gluconeogenesis	73	0.0100796	3.82	0.266	Metabolism	ko00010	Glycolysis / Gluconeogenesis	0.00173008	0.0100796	48	25	73	274
Pyruvate metabolism	54	0.0133564	2.826	0.278	Metabolism	ko00620	Pyruvate metabolism	0.00239219	0.0133564	37	17	54	194
Brassinosteroid biosynthesis	11	0.0152166	0.576	0.458	Metabolism	ko00905	Brassinosteroid biosynthesis	0.00283891	0.0152166	8	3	11	24
Galactose metabolism	44	0.0153483	2.302	0.288	Metabolism	ko00052	Galactose metabolism	0.00297803	0.0153483	24	20	44	153
Cyanoamino acid metabolism	36	0.0180308	1.884	0.298	Metabolism	ko00460	Cyanoamino acid metabolism	0.00371885	0.0180308	24	12	36	121
Isoquinoline alkaloid biosynthesis	14	0.0180308	0.733	0.4	Metabolism	ko00950	Isoquinoline alkaloid biosynthesis	0.00376762	0.0180308	9	5	14	35
Tyrosine metabolism	23	0.0339655	1.204	0.319	Metabolism	ko00350	Tyrosine metabolism	0.00735073	0.0339655	13	10	23	72
Phagosome	47	0.0360453	2.459	0.27	Cellular Processes	ko04145	Phagosome	0.00806984	0.0360453	45	2	47	174
Glycosaminoglycan degradation	9	0.0496777	0.471	0.429	Metabolism	ko00531	Glycosaminoglycan degradation	0.0114978	0.0496777	3	6	9	21
Terpenoid backbone biosynthesis	34	0.0496777	1.779	0.281	Metabolism	ko00900	Terpenoid backbone biosynthesis	0.0120723	0.0496777	19	15	34	121
Ascorbate and aldarate metabolism	24	0.0496777	1.256	0.304	Metabolism	ko00053	Ascorbate and aldarate metabolism	0.0122341	0.0496777	12	12	24	79
Flavonoid biosynthesis	12	0.0502602	0.628	0.375	Metabolism	ko00941	Flavonoid biosynthesis	0.0127526	0.0502602	10	2	12	32
Starch and sucrose metabolism	71	0.0503696	3.715	0.247	Metabolism	ko00500	Starch and sucrose metabolism	0.0131562	0.0503696	40	31	71	287
Fatty acid elongation	18	0.0578141	0.942	0.321	Metabolism	ko00062	Fatty acid elongation	0.0155321	0.0578141	17	1	18	56
Tropane, piperidine and pyridine alkaloid biosynthesis	14	0.0644153	0.733	0.341	Metabolism	ko00960	Tropane, piperidine and pyridine alkaloid biosynthesis	0.0181373	0.0644153	6	8	14	41
Biosynthesis of amino acids	118	0.0644153	6.175	0.23	Metabolism	ko01230	Biosynthesis of amino acids	0.018267	0.0644153	77	41	118	512
Carotenoid biosynthesis	20	0.0741876	1.047	0.303	Metabolism	ko00906	Carotenoid biosynthesis	0.0215919	0.0741876	10	10	20	66
Phenylalanine metabolism	16	0.0761801	0.837	0.32	Metabolism	ko00360	Phenylalanine metabolism	0.0227403	0.0761801	10	6	16	50
Phenylalanine, tyrosine and tryptophan biosynthesis	29	0.0795275	1.518	0.276	Metabolism	ko00400	Phenylalanine, tyrosine and tryptophan biosynthesis	0.024333	0.0795275	19	10	29	105
Photosynthesis	31	0.0997292	1.622	0.267	Metabolism	ko00195	Photosynthesis	0.0317401	0.0997292	6	25	31	116
ABC transporters	17	0.0997292	0.89	0.304	Environmental Information Processing	ko02010	ABC transporters	0.0320027	0.0997292	11	6	17	56
Nitrogen metabolism	21	0.101003	1.099	0.288	Metabolism	ko00910	Nitrogen metabolism	0.0331653	0.101003	9	12	21	73
Fructose and mannose metabolism	31	0.105535	1.622	0.265	Metabolism	ko00051	Fructose and mannose metabolism	0.0354408	0.105535	14	17	31	117
Glutathione metabolism	43	0.113682	2.25	0.25	Metabolism	ko00480	Glutathione metabolism	0.039025	0.113682	19	24	43	172
Diterpenoid biosynthesis	17	0.192475	0.89	0.279	Metabolism	ko00904	Diterpenoid biosynthesis	0.0675101	0.192475	9	8	17	61
Propanoate metabolism	18	0.204865	0.942	0.273	Metabolism	ko00640	Propanoate metabolism	0.0733843	0.204865	14	4	18	66
Zeatin biosynthesis	16	0.220529	0.837	0.276	Metabolism	ko00908	Zeatin biosynthesis	0.0806412	0.220529	6	10	16	58
Pyrimidine metabolism	38	0.236391	1.988	0.239	Metabolism	ko00240	Pyrimidine metabolism	0.0882055	0.236391	31	7	38	159
Arginine and proline metabolism	24	0.244714	1.256	0.253	Metabolism	ko00330	Arginine and proline metabolism	0.0931373	0.244714	14	10	24	95
beta-Alanine metabolism	20	0.259096	1.047	0.256	Metabolism	ko00410	beta-Alanine metabolism	0.104396	0.259096	10	10	20	78
Lysine degradation	18	0.259096	0.942	0.261	Metabolism	ko00310	Lysine degradation	0.104466	0.259096	12	6	18	69
Nicotinate and nicotinamide metabolism	10	0.259096	0.523	0.294	Metabolism	ko00760	Nicotinate and nicotinamide metabolism	0.105121	0.259096	2	8	10	34
Biosynthesis of unsaturated fatty acids	13	0.259096	0.68	0.277	Metabolism	ko01040	Biosynthesis of unsaturated fatty acids	0.106345	0.259096	12	1	13	47
Glycosphingolipid biosynthesis - globo and isoglobo series	7	0.275574	0.366	0.318	Metabolism	ko00603	Glycosphingolipid biosynthesis - globo and isoglobo series	0.115584	0.275574	5	2	7	22
Photosynthesis - antenna proteins	11	0.275574	0.576	0.282	Metabolism	ko00196	Photosynthesis - antenna proteins	0.117222	0.275574	7	4	11	39
Synthesis and degradation of ketone bodies	4	0.329266	0.209	0.364	Metabolism	ko00072	Synthesis and degradation of ketone bodies	0.146676	0.329266	4	0	4	11
Limonene and pinene degradation	4	0.329266	0.209	0.364	Metabolism	ko00903	Limonene and pinene degradation	0.146676	0.329266	2	2	4	11
Other types of O-glycan biosynthesis	5	0.329266	0.262	0.333	Metabolism	ko00514	Other types of O-glycan biosynthesis	0.147432	0.329266	2	3	5	15
Glycosphingolipid biosynthesis - lacto and neolacto series	2	0.374954	0.105	0.5	Metabolism	ko00601	Glycosphingolipid biosynthesis - lacto and neolacto series	0.170688	0.374954	1	1	2	4
Peroxisome	35	0.380253	1.832	0.226	Cellular Processes	ko04146	Peroxisome	0.175938	0.380253	11	24	35	155
Anthocyanin biosynthesis	4	0.399935	0.209	0.333	Metabolism	ko00942	Anthocyanin biosynthesis	0.188029	0.399935	2	2	4	12
Polyketide sugar unit biosynthesis	1	0.404893	0.052	1	Metabolism	ko00523	Polyketide sugar unit biosynthesis	0.193382	0.404893	0	1	1	1
Other glycan degradation	9	0.406607	0.471	0.265	Metabolism	ko00511	Other glycan degradation	0.197235	0.406607	8	1	9	34
Taurine and hypotaurine metabolism	6	0.413527	0.314	0.286	Metabolism	ko00430	Taurine and hypotaurine metabolism	0.206763	0.413527	3	3	6	21
Stilbenoid, diarylheptanoid and gingerol biosynthesis	6	0.413527	0.314	0.286	Metabolism	ko00945	Stilbenoid, diarylheptanoid and gingerol biosynthesis	0.206763	0.413527	5	1	6	21
One carbon pool by folate	9	0.439366	0.471	0.257	Metabolism	ko00670	One carbon pool by folate	0.222962	0.439366	6	3	9	35
Ubiquinone and other terpenoid-quinone biosynthesis	18	0.463651	0.942	0.231	Metabolism	ko00130	Ubiquinone and other terpenoid-quinone biosynthesis	0.238746	0.463651	9	9	18	78
MAPK signaling pathway - plant	56	0.514232	2.93	0.21	Environmental Information Processing	ko04016	MAPK signaling pathway - plant	0.268629	0.514232	18	38	56	267
Inositol phosphate metabolism	23	0.627052	1.204	0.213	Metabolism	ko00562	Inositol phosphate metabolism	0.338706	0.627052	13	10	23	108
Selenocompound metabolism	10	0.627052	0.523	0.227	Metabolism	ko00450	Selenocompound metabolism	0.340183	0.627052	8	2	10	44
Caffeine metabolism	1	0.627052	0.052	0.5	Metabolism	ko00232	Caffeine metabolism	0.349383	0.627052	0	1	1	2
Indole alkaloid biosynthesis	1	0.627052	0.052	0.5	Metabolism	ko00901	Indole alkaloid biosynthesis	0.349383	0.627052	0	1	1	2
Arachidonic acid metabolism	6	0.627052	0.314	0.24	Metabolism	ko00590	Arachidonic acid metabolism	0.350962	0.627052	2	4	6	25
Phosphatidylinositol signaling system	26	0.628594	1.361	0.21	Environmental Information Processing	ko04070	Phosphatidylinositol signaling system	0.356516	0.628594	18	8	26	124
Purine metabolism	49	0.646907	2.564	0.203	Metabolism	ko00230	Purine metabolism	0.37173	0.646907	31	18	49	241
Glycerolipid metabolism	25	0.671399	1.308	0.207	Metabolism	ko00561	Glycerolipid metabolism	0.391124	0.671399	17	8	25	121
Valine, leucine and isoleucine degradation	18	0.671399	0.942	0.209	Metabolism	ko00280	Valine, leucine and isoleucine degradation	0.395825	0.671399	14	4	18	86
Monoterpenoid biosynthesis	4	0.704139	0.209	0.235	Metabolism	ko00902	Monoterpenoid biosynthesis	0.423339	0.704139	1	3	4	17
Linoleic acid metabolism	5	0.704139	0.262	0.227	Metabolism	ko00591	Linoleic acid metabolism	0.425636	0.704139	4	1	5	22
Circadian rhythm - plant	18	0.74881	0.942	0.202	Organismal Systems	ko04712	Circadian rhythm - plant	0.458227	0.74881	5	13	18	89
Vitamin B6 metabolism	6	0.749032	0.314	0.214	Metabolism	ko00750	Vitamin B6 metabolism	0.463953	0.749032	3	3	6	28
Thiamine metabolism	10	0.768349	0.523	0.204	Metabolism	ko00730	Thiamine metabolism	0.481652	0.768349	4	6	10	49
Citrate cycle (TCA cycle)	29	0.790982	1.518	0.196	Metabolism	ko00020	Citrate cycle (TCA cycle)	0.501742	0.790982	23	6	29	148
Ether lipid metabolism	10	0.793861	0.523	0.2	Metabolism	ko00565	Ether lipid metabolism	0.509493	0.793861	8	2	10	50
Porphyrin and chlorophyll metabolism	18	0.832299	0.942	0.194	Metabolism	ko00860	Porphyrin and chlorophyll metabolism	0.540373	0.832299	8	10	18	93
Folate biosynthesis	7	0.853484	0.366	0.194	Metabolism	ko00790	Folate biosynthesis	0.560497	0.853484	2	5	7	36
Alanine, aspartate and glutamate metabolism	20	0.857799	1.047	0.19	Metabolism	ko00250	Alanine, aspartate and glutamate metabolism	0.569732	0.857799	8	12	20	105
Betalain biosynthesis	1	0.8587	0.052	0.25	Metabolism	ko00965	Betalain biosynthesis	0.576739	0.8587	1	0	1	4
Riboflavin metabolism	4	0.884552	0.209	0.19	Metabolism	ko00740	Riboflavin metabolism	0.600703	0.884552	3	1	4	21
Lysine biosynthesis	4	0.984523	0.209	0.174	Metabolism	ko00300	Lysine biosynthesis	0.675941	0.984523	3	1	4	23
Butanoate metabolism	6	1	0.314	0.171	Metabolism	ko00650	Butanoate metabolism	0.69523	1	4	2	6	35
Flavone and flavonol biosynthesis	1	1	0.052	0.167	Metabolism	ko00944	Flavone and flavonol biosynthesis	0.724673	1	1	0	1	6
Sphingolipid metabolism	10	1	0.523	0.169	Metabolism	ko00600	Sphingolipid metabolism	0.729128	1	8	2	10	59
Sulfur metabolism	11	1	0.576	0.167	Metabolism	ko00920	Sulfur metabolism	0.755306	1	4	7	11	66
Arginine biosynthesis	10	1	0.523	0.164	Metabolism	ko00220	Arginine biosynthesis	0.767793	1	4	6	10	61
Monobactam biosynthesis	3	1	0.157	0.15	Metabolism	ko00261	Monobactam biosynthesis	0.773043	1	3	0	3	20
DNA replication	33	1	1.727	0.174	Genetic Information Processing	ko03030	DNA replication	0.782278	1	32	1	33	190
Non-homologous end-joining	2	1	0.105	0.143	Genetic Information Processing	ko03450	Non-homologous end-joining	0.785184	1	2	0	2	14
Glycosphingolipid biosynthesis - ganglio series	1	1	0.052	0.125	Metabolism	ko00604	Glycosphingolipid biosynthesis - ganglio series	0.820919	1	1	0	1	8
Endocytosis	57	1	2.983	0.174	Cellular Processes	ko04144	Endocytosis	0.837706	1	43	14	57	328
Glycerophospholipid metabolism	26	1	1.361	0.166	Metabolism	ko00564	Glycerophospholipid metabolism	0.838988	1	21	5	26	157
Homologous recombination	36	1	1.884	0.169	Genetic Information Processing	ko03440	Homologous recombination	0.840949	1	36	0	36	213
SNARE interactions in vesicular transport	14	1	0.733	0.157	Genetic Information Processing	ko04130	SNARE interactions in vesicular transport	0.841716	1	10	4	14	89
Lipoic acid metabolism	1	1	0.052	0.111	Metabolism	ko00785	Lipoic acid metabolism	0.855578	1	0	1	1	9
Fatty acid degradation	14	1	0.733	0.152	Metabolism	ko00071	Fatty acid degradation	0.874543	1	9	5	14	92
alpha-Linolenic acid metabolism	13	1	0.68	0.149	Metabolism	ko00592	alpha-Linolenic acid metabolism	0.883476	1	8	5	13	87
Histidine metabolism	4	1	0.209	0.118	Metabolism	ko00340	Histidine metabolism	0.91726	1	2	2	4	34
Glucosinolate biosynthesis	2	1	0.105	0.1	Metabolism	ko00966	Glucosinolate biosynthesis	0.92143	1	2	0	2	20
Pantothenate and CoA biosynthesis	5	1	0.262	0.106	Metabolism	ko00770	Pantothenate and CoA biosynthesis	0.963897	1	3	2	5	47
Sulfur relay system	1	1	0.052	0.053	Genetic Information Processing	ko04122	Sulfur relay system	0.983216	1	0	1	1	19
Valine, leucine and isoleucine biosynthesis	3	1	0.157	0.075	Metabolism	ko00290	Valine, leucine and isoleucine biosynthesis	0.989867	1	2	1	3	40
Mismatch repair	22	1	1.151	0.129	Genetic Information Processing	ko03430	Mismatch repair	0.989885	1	22	0	22	170
Protein export	11	1	0.576	0.105	Genetic Information Processing	ko03060	Protein export	0.995345	1	10	1	11	105
Ubiquitin mediated proteolysis	39	1	2.041	0.133	Genetic Information Processing	ko04120	Ubiquitin mediated proteolysis	0.997733	1	18	21	39	293
Glycosylphosphatidylinositol(GPI)-anchor biosynthesis	2	1	0.105	0.048	Metabolism	ko00563	Glycosylphosphatidylinositol(GPI)-anchor biosynthesis	0.998691	1	0	2	2	42
2-Oxocarboxylic acid metabolism	10	1	0.523	0.093	Metabolism	ko01210	2-Oxocarboxylic acid metabolism	0.998745	1	7	3	10	108
Oxidative phosphorylation	36	1	1.884	0.128	Metabolism	ko00190	Oxidative phosphorylation	0.998841	1	26	10	36	282
Autophagy - other eukaryotes	4	1	0.209	0.053	Cellular Processes	ko04136	Autophagy - other eukaryotes	0.999911	1	1	3	4	76
Protein processing in endoplasmic reticulum	63	1	3.297	0.131	Genetic Information Processing	ko04141	Protein processing in endoplasmic reticulum	0.999918	1	41	22	63	481
Nucleotide excision repair	23	1	1.204	0.103	Genetic Information Processing	ko03420	Nucleotide excision repair	0.999925	1	22	1	23	223
Basal transcription factors	5	1	0.262	0.055	Genetic Information Processing	ko03022	Basal transcription factors	0.999968	1	4	1	5	91
RNA polymerase	4	1	0.209	0.048	Genetic Information Processing	ko03020	RNA polymerase	0.999979	1	2	2	4	84
Various types of N-glycan biosynthesis	2	1	0.105	0.029	Metabolism	ko00513	Various types of N-glycan biosynthesis	0.999995	1	2	0	2	70
N-Glycan biosynthesis	3	1	0.157	0.037	Metabolism	ko00510	N-Glycan biosynthesis	0.999996	1	1	2	3	82
Ribosome	86	1	4.5	0.125	Genetic Information Processing	ko03010	Ribosome	1	1	72	14	86	689
RNA degradation	23	1	1.204	0.085	Genetic Information Processing	ko03018	RNA degradation	1	1	15	8	23	271
Proteasome	7	1	0.366	0.05	Genetic Information Processing	ko03050	Proteasome	1	1	4	3	7	139
Aminoacyl-tRNA biosynthesis	5	1	0.262	0.038	Genetic Information Processing	ko00970	Aminoacyl-tRNA biosynthesis	1	1	1	4	5	130
Ribosome biogenesis in eukaryotes	13	1	0.68	0.064	Genetic Information Processing	ko03008	Ribosome biogenesis in eukaryotes	1	1	6	7	13	203
RNA transport	27	1	1.413	0.07	Genetic Information Processing	ko03013	RNA transport	1	1	14	13	27	383
mRNA surveillance pathway	22	1	1.151	0.075	Genetic Information Processing	ko03015	mRNA surveillance pathway	1	1	12	10	22	293
Spliceosome	19	1	0.994	0.04	Genetic Information Processing	ko03040	Spliceosome	1	1	8	11	19	478

## Sheet: T2 VS T3
id	num	qvalue	per	ratio	class	ID	Descrption	Pvalue	Qvalue	Up	Down	fg_num	bg_num
Metabolic pathways	863	1.35322e-35	57.533	0.206	Metabolism	ko01100	Metabolic pathways	1.06553e-37	1.35322e-35	518	345	863	4189
Biosynthesis of secondary metabolites	537	3.65535e-29	35.8	0.229	Metabolism	ko01110	Biosynthesis of secondary metabolites	5.75646e-31	3.65535e-29	299	238	537	2340
Amino sugar and nucleotide sugar metabolism	80	1.73388e-09	5.333	0.312	Metabolism	ko00520	Amino sugar and nucleotide sugar metabolism	4.09579e-11	1.73388e-09	64	16	80	256
Steroid biosynthesis	29	2.72915e-07	1.933	0.453	Metabolism	ko00100	Steroid biosynthesis	8.59575e-09	2.72915e-07	25	4	29	64
Starch and sucrose metabolism	76	9.27415e-06	5.067	0.265	Metabolism	ko00500	Starch and sucrose metabolism	3.65124e-07	9.27415e-06	50	26	76	287
Pentose and glucuronate interconversions	47	1.06522e-05	3.133	0.311	Metabolism	ko00040	Pentose and glucuronate interconversions	5.03256e-07	1.06522e-05	39	8	47	151
Terpenoid backbone biosynthesis	40	1.08613e-05	2.667	0.331	Metabolism	ko00900	Terpenoid backbone biosynthesis	6.26947e-07	1.08613e-05	15	25	40	121
Plant-pathogen interaction	110	1.08613e-05	7.333	0.236	Organismal Systems	ko04626	Plant-pathogen interaction	7.09764e-07	1.08613e-05	61	49	110	467
Galactose metabolism	47	1.08613e-05	3.133	0.307	Metabolism	ko00052	Galactose metabolism	7.69701e-07	1.08613e-05	28	19	47	153
Glyoxylate and dicarboxylate metabolism	45	2.28697e-05	3	0.304	Metabolism	ko00630	Glyoxylate and dicarboxylate metabolism	1.80076e-06	2.28697e-05	15	30	45	148
Carbon metabolism	126	2.78529e-05	8.4	0.223	Metabolism	ko01200	Carbon metabolism	2.41246e-06	2.78529e-05	56	70	126	565
Sesquiterpenoid and triterpenoid biosynthesis	23	3.77769e-05	1.533	0.404	Metabolism	ko00909	Sesquiterpenoid and triterpenoid biosynthesis	3.56947e-06	3.77769e-05	17	6	23	57
Phenylpropanoid biosynthesis	74	0.000326847	4.933	0.238	Metabolism	ko00940	Phenylpropanoid biosynthesis	3.34567e-05	0.000326847	55	19	74	311
Cyanoamino acid metabolism	35	0.00065991	2.333	0.289	Metabolism	ko00460	Cyanoamino acid metabolism	7.7839e-05	0.00065991	24	11	35	121
Isoquinoline alkaloid biosynthesis	15	0.00065991	1	0.429	Metabolism	ko00950	Isoquinoline alkaloid biosynthesis	7.79422e-05	0.00065991	5	10	15	35
Nitrogen metabolism	23	0.00262533	1.533	0.315	Metabolism	ko00910	Nitrogen metabolism	0.000330751	0.00262533	10	13	23	73
Fatty acid elongation	19	0.00281387	1.267	0.339	Metabolism	ko00062	Fatty acid elongation	0.000376659	0.00281387	17	2	19	56
Pyruvate metabolism	47	0.00404214	3.133	0.242	Metabolism	ko00620	Pyruvate metabolism	0.000572902	0.00404214	32	15	47	194
Glycine, serine and threonine metabolism	33	0.00691397	2.2	0.26	Metabolism	ko00260	Glycine, serine and threonine metabolism	0.00103437	0.00691397	15	18	33	127
ABC transporters	18	0.00698567	1.2	0.321	Environmental Information Processing	ko02010	ABC transporters	0.00110011	0.00698567	12	6	18	56
Brassinosteroid biosynthesis	10	0.00967177	0.667	0.417	Metabolism	ko00905	Brassinosteroid biosynthesis	0.0016037	0.00967177	7	3	10	24
Flavonoid biosynthesis	12	0.00967177	0.8	0.375	Metabolism	ko00941	Flavonoid biosynthesis	0.00167542	0.00967177	7	5	12	32
Cutin, suberine and wax biosynthesis	15	0.0131422	1	0.326	Metabolism	ko00073	Cutin, suberine and wax biosynthesis	0.00238009	0.0131422	12	3	15	46
Ascorbate and aldarate metabolism	22	0.0142281	1.467	0.278	Metabolism	ko00053	Ascorbate and aldarate metabolism	0.00268877	0.0142281	11	11	22	79
Tyrosine metabolism	20	0.0215438	1.333	0.278	Metabolism	ko00350	Tyrosine metabolism	0.00424091	0.0215438	8	12	20	72
Zeatin biosynthesis	17	0.0217703	1.133	0.293	Metabolism	ko00908	Zeatin biosynthesis	0.00445691	0.0217703	2	15	17	58
Fatty acid biosynthesis	26	0.024058	1.733	0.252	Metabolism	ko00061	Fatty acid biosynthesis	0.0051147	0.024058	25	1	26	103
Pentose phosphate pathway	30	0.0276674	2	0.24	Metabolism	ko00030	Pentose phosphate pathway	0.0060999	0.0276674	12	18	30	125
Plant hormone signal transduction	113	0.0288982	7.533	0.189	Environmental Information Processing	ko04075	Plant hormone signal transduction	0.00662939	0.0288982	77	36	113	599
Phagosome	39	0.0288982	2.6	0.224	Cellular Processes	ko04145	Phagosome	0.00682635	0.0288982	37	2	39	174
Fatty acid metabolism	35	0.0296492	2.333	0.229	Metabolism	ko01212	Fatty acid metabolism	0.0072372	0.0296492	34	1	35	153
Carbon fixation in photosynthetic organisms	38	0.030602	2.533	0.224	Metabolism	ko00710	Carbon fixation in photosynthetic organisms	0.00786135	0.030602	9	29	38	170
Tryptophan metabolism	18	0.030602	1.2	0.273	Metabolism	ko00380	Tryptophan metabolism	0.00795169	0.030602	11	7	18	66
Monoterpenoid biosynthesis	7	0.0328064	0.467	0.412	Metabolism	ko00902	Monoterpenoid biosynthesis	0.00878282	0.0328064	3	4	7	17
Cysteine and methionine metabolism	48	0.0396593	3.2	0.21	Metabolism	ko00270	Cysteine and methionine metabolism	0.0109297	0.0396593	33	15	48	229
Isoflavonoid biosynthesis	3	0.0436685	0.2	0.75	Metabolism	ko00943	Isoflavonoid biosynthesis	0.0123785	0.0436685	0	3	3	4
Phenylalanine metabolism	14	0.0491287	0.933	0.28	Metabolism	ko00360	Phenylalanine metabolism	0.0143131	0.0491287	6	8	14	50
Tropane, piperidine and pyridine alkaloid biosynthesis	12	0.0529082	0.8	0.293	Metabolism	ko00960	Tropane, piperidine and pyridine alkaloid biosynthesis	0.0158308	0.0529082	3	9	12	41
Synthesis and degradation of ketone bodies	5	0.0541705	0.333	0.455	Metabolism	ko00072	Synthesis and degradation of ketone bodies	0.016635	0.0541705	5	0	5	11
beta-Alanine metabolism	19	0.0700833	1.267	0.244	Metabolism	ko00410	beta-Alanine metabolism	0.0220735	0.0700833	9	10	19	78
Indole alkaloid biosynthesis	2	0.0713291	0.133	1	Metabolism	ko00901	Indole alkaloid biosynthesis	0.0230275	0.0713291	0	2	2	2
Fructose and mannose metabolism	26	0.0803602	1.733	0.222	Metabolism	ko00051	Fructose and mannose metabolism	0.0265758	0.0803602	11	15	26	117
Glycosaminoglycan degradation	7	0.0895937	0.467	0.333	Metabolism	ko00531	Glycosaminoglycan degradation	0.0303349	0.0895937	3	4	7	21
Glycolysis / Gluconeogenesis	53	0.0987543	3.533	0.193	Metabolism	ko00010	Glycolysis / Gluconeogenesis	0.0342141	0.0987543	34	19	53	274
Carotenoid biosynthesis	16	0.0994955	1.067	0.242	Metabolism	ko00906	Carotenoid biosynthesis	0.0352543	0.0994955	9	7	16	66
Biotin metabolism	11	0.104944	0.733	0.268	Metabolism	ko00780	Biotin metabolism	0.0380112	0.104944	10	1	11	41
Glycerolipid metabolism	26	0.105153	1.733	0.215	Metabolism	ko00561	Glycerolipid metabolism	0.0389149	0.105153	15	11	26	121
Photosynthesis - antenna proteins	10	0.162827	0.667	0.256	Metabolism	ko00196	Photosynthesis - antenna proteins	0.0615409	0.162827	7	3	10	39
Other types of O-glycan biosynthesis	5	0.166592	0.333	0.333	Metabolism	ko00514	Other types of O-glycan biosynthesis	0.0642758	0.166592	1	4	5	15
Propanoate metabolism	15	0.169656	1	0.227	Metabolism	ko00640	Propanoate metabolism	0.0667937	0.169656	13	2	15	66
Diterpenoid biosynthesis	14	0.174081	0.933	0.23	Metabolism	ko00904	Diterpenoid biosynthesis	0.0699064	0.174081	6	8	14	61
Limonene and pinene degradation	4	0.175652	0.267	0.364	Metabolism	ko00903	Limonene and pinene degradation	0.0719204	0.175652	2	2	4	11
Peroxisome	30	0.219826	2	0.194	Cellular Processes	ko04146	Peroxisome	0.0917384	0.219826	9	21	30	155
Glycosphingolipid biosynthesis - globo and isoglobo series	6	0.24198	0.4	0.273	Metabolism	ko00603	Glycosphingolipid biosynthesis - globo and isoglobo series	0.104287	0.24198	5	1	6	22
Base excision repair	16	0.24198	1.067	0.211	Genetic Information Processing	ko03410	Base excision repair	0.104794	0.24198	14	2	16	76
Phenylalanine, tyrosine and tryptophan biosynthesis	21	0.246413	1.4	0.2	Metabolism	ko00400	Phenylalanine, tyrosine and tryptophan biosynthesis	0.108654	0.246413	10	11	21	105
Ubiquinone and other terpenoid-quinone biosynthesis	16	0.27832	1.067	0.205	Metabolism	ko00130	Ubiquinone and other terpenoid-quinone biosynthesis	0.124915	0.27832	6	10	16	78
Biosynthesis of amino acids	87	0.293133	5.8	0.17	Metabolism	ko01230	Biosynthesis of amino acids	0.133872	0.293133	44	43	87	512
Polyketide sugar unit biosynthesis	1	0.326737	0.067	1	Metabolism	ko00523	Polyketide sugar unit biosynthesis	0.151791	0.326737	0	1	1	1
Phosphatidylinositol signaling system	23	0.372282	1.533	0.185	Environmental Information Processing	ko04070	Phosphatidylinositol signaling system	0.175881	0.372282	16	7	23	124
MAPK signaling pathway - plant	46	0.402992	3.067	0.172	Environmental Information Processing	ko04016	MAPK signaling pathway - plant	0.193563	0.402992	20	26	46	267
Stilbenoid, diarylheptanoid and gingerol biosynthesis	5	0.418239	0.333	0.238	Metabolism	ko00945	Stilbenoid, diarylheptanoid and gingerol biosynthesis	0.20418	0.418239	4	1	5	21
Selenocompound metabolism	9	0.434349	0.6	0.205	Metabolism	ko00450	Selenocompound metabolism	0.215464	0.434349	5	4	9	44
Linoleic acid metabolism	5	0.463471	0.333	0.227	Metabolism	ko00591	Linoleic acid metabolism	0.23356	0.463471	4	1	5	22
Vitamin B6 metabolism	6	0.47645	0.4	0.214	Metabolism	ko00750	Vitamin B6 metabolism	0.243852	0.47645	3	3	6	28
Nicotinate and nicotinamide metabolism	7	0.481509	0.467	0.206	Metabolism	ko00760	Nicotinate and nicotinamide metabolism	0.250233	0.481509	1	6	7	34
Arginine and proline metabolism	17	0.508264	1.133	0.179	Metabolism	ko00330	Arginine and proline metabolism	0.268139	0.508264	11	6	17	95
One carbon pool by folate	7	0.511778	0.467	0.2	Metabolism	ko00670	One carbon pool by folate	0.275121	0.511778	4	3	7	35
Biosynthesis of unsaturated fatty acids	9	0.511778	0.6	0.191	Metabolism	ko01040	Biosynthesis of unsaturated fatty acids	0.278053	0.511778	9	0	9	47
Arginine biosynthesis	11	0.574741	0.733	0.18	Metabolism	ko00220	Arginine biosynthesis	0.316787	0.574741	1	10	11	61
Arachidonic acid metabolism	5	0.585201	0.333	0.2	Metabolism	ko00590	Arachidonic acid metabolism	0.32716	0.585201	1	4	5	25
Porphyrin and chlorophyll metabolism	16	0.588975	1.067	0.172	Metabolism	ko00860	Porphyrin and chlorophyll metabolism	0.333907	0.588975	2	14	16	93
Lysine degradation	12	0.612832	0.8	0.174	Metabolism	ko00310	Lysine degradation	0.352258	0.612832	7	5	12	69
Pyrimidine metabolism	26	0.630227	1.733	0.164	Metabolism	ko00240	Pyrimidine metabolism	0.371929	0.630227	19	7	26	159
Inositol phosphate metabolism	18	0.630227	1.2	0.167	Metabolism	ko00562	Inositol phosphate metabolism	0.372181	0.630227	10	8	18	108
Sphingolipid metabolism	10	0.678226	0.667	0.169	Metabolism	ko00600	Sphingolipid metabolism	0.405867	0.678226	9	1	10	59
Other glycan degradation	6	0.683298	0.4	0.176	Metabolism	ko00511	Other glycan degradation	0.414283	0.683298	6	0	6	34
Alanine, aspartate and glutamate metabolism	17	0.695271	1.133	0.162	Metabolism	ko00250	Alanine, aspartate and glutamate metabolism	0.427017	0.695271	1	16	17	105
Valine, leucine and isoleucine degradation	14	0.69626	0.933	0.163	Metabolism	ko00280	Valine, leucine and isoleucine degradation	0.433107	0.69626	10	4	14	86
Butanoate metabolism	6	0.703382	0.4	0.171	Metabolism	ko00650	Butanoate metabolism	0.443075	0.703382	5	1	6	35
Glutathione metabolism	27	0.71659	1.8	0.157	Metabolism	ko00480	Glutathione metabolism	0.457037	0.71659	10	17	27	172
Thiamine metabolism	8	0.726682	0.533	0.163	Metabolism	ko00730	Thiamine metabolism	0.471542	0.726682	2	6	8	49
Glycosphingolipid biosynthesis - lacto and neolacto series	1	0.726682	0.067	0.25	Metabolism	ko00601	Glycosphingolipid biosynthesis - lacto and neolacto series	0.482436	0.726682	1	0	1	4
Betalain biosynthesis	1	0.726682	0.067	0.25	Metabolism	ko00965	Betalain biosynthesis	0.482436	0.726682	0	1	1	4
Citrate cycle (TCA cycle)	23	0.726682	1.533	0.155	Metabolism	ko00020	Citrate cycle (TCA cycle)	0.486362	0.726682	17	6	23	148
Fatty acid degradation	14	0.798614	0.933	0.152	Metabolism	ko00071	Fatty acid degradation	0.540794	0.798614	10	4	14	92
Sulfur metabolism	10	0.810661	0.667	0.152	Metabolism	ko00920	Sulfur metabolism	0.555335	0.810661	2	8	10	66
Anthocyanin biosynthesis	2	0.813408	0.133	0.167	Metabolism	ko00942	Anthocyanin biosynthesis	0.563621	0.813408	1	1	2	12
Photosynthesis	17	0.852235	1.133	0.147	Metabolism	ko00195	Photosynthesis	0.602816	0.852235	4	13	17	116
Histidine metabolism	5	0.852235	0.333	0.147	Metabolism	ko00340	Histidine metabolism	0.603946	0.852235	2	3	5	34
Taurine and hypotaurine metabolism	3	0.884713	0.2	0.143	Metabolism	ko00430	Taurine and hypotaurine metabolism	0.638319	0.884713	1	2	3	21
Purine metabolism	35	0.884713	2.333	0.145	Metabolism	ko00230	Purine metabolism	0.640894	0.884713	21	14	35	241
Ether lipid metabolism	7	0.890722	0.467	0.14	Metabolism	ko00565	Ether lipid metabolism	0.652261	0.890722	6	1	7	50
Lysine biosynthesis	3	0.946519	0.2	0.13	Metabolism	ko00300	Lysine biosynthesis	0.700573	0.946519	2	1	3	23
SNARE interactions in vesicular transport	12	0.95837	0.8	0.135	Genetic Information Processing	ko04130	SNARE interactions in vesicular transport	0.716891	0.95837	10	2	12	89
Glycosphingolipid biosynthesis - ganglio series	1	0.968646	0.067	0.125	Metabolism	ko00604	Glycosphingolipid biosynthesis - ganglio series	0.732205	0.968646	1	0	1	8
Endocytosis	45	1	3	0.137	Cellular Processes	ko04144	Endocytosis	0.794522	1	37	8	45	328
DNA replication	25	1	1.667	0.132	Genetic Information Processing	ko03030	DNA replication	0.810973	1	24	1	25	190
Riboflavin metabolism	2	1	0.133	0.095	Metabolism	ko00740	Riboflavin metabolism	0.850323	1	1	1	2	21
Glycerophospholipid metabolism	19	1	1.267	0.121	Metabolism	ko00564	Glycerophospholipid metabolism	0.886576	1	17	2	19	157
Folate biosynthesis	3	1	0.2	0.083	Metabolism	ko00790	Folate biosynthesis	0.926691	1	1	2	3	36
alpha-Linolenic acid metabolism	8	1	0.533	0.092	Metabolism	ko00592	alpha-Linolenic acid metabolism	0.964019	1	3	5	8	87
Circadian rhythm - plant	8	1	0.533	0.09	Organismal Systems	ko04712	Circadian rhythm - plant	0.97	1	1	7	8	89
C5-Branched dibasic acid metabolism	1	1	0.067	0.042	Metabolism	ko00660	C5-Branched dibasic acid metabolism	0.980862	1	0	1	1	24
Pantothenate and CoA biosynthesis	3	1	0.2	0.064	Metabolism	ko00770	Pantothenate and CoA biosynthesis	0.980998	1	1	2	3	47
Aminoacyl-tRNA biosynthesis	12	1	0.8	0.092	Genetic Information Processing	ko00970	Aminoacyl-tRNA biosynthesis	0.983678	1	1	11	12	130
Protein export	9	1	0.6	0.086	Genetic Information Processing	ko03060	Protein export	0.98474	1	5	4	9	105
Mismatch repair	16	1	1.067	0.094	Genetic Information Processing	ko03430	Mismatch repair	0.990401	1	15	1	16	170
Glycosylphosphatidylinositol(GPI)-anchor biosynthesis	2	1	0.133	0.048	Metabolism	ko00563	Glycosylphosphatidylinositol(GPI)-anchor biosynthesis	0.991635	1	0	2	2	42
Homologous recombination	19	1	1.267	0.089	Genetic Information Processing	ko03440	Homologous recombination	0.997729	1	18	1	19	213
Autophagy - other eukaryotes	4	1	0.267	0.053	Cellular Processes	ko04136	Autophagy - other eukaryotes	0.99818	1	2	2	4	76
2-Oxocarboxylic acid metabolism	7	1	0.467	0.065	Metabolism	ko01210	2-Oxocarboxylic acid metabolism	0.998362	1	0	7	7	108
Valine, leucine and isoleucine biosynthesis	1	1	0.067	0.025	Metabolism	ko00290	Valine, leucine and isoleucine biosynthesis	0.998639	1	0	1	1	40
Ubiquitin mediated proteolysis	26	1	1.733	0.089	Genetic Information Processing	ko04120	Ubiquitin mediated proteolysis	0.999579	1	17	9	26	293
Oxidative phosphorylation	24	1	1.6	0.085	Metabolism	ko00190	Oxidative phosphorylation	0.999747	1	16	8	24	282
Various types of N-glycan biosynthesis	2	1	0.133	0.029	Metabolism	ko00513	Various types of N-glycan biosynthesis	0.999871	1	2	0	2	70
RNA polymerase	3	1	0.2	0.036	Genetic Information Processing	ko03020	RNA polymerase	0.99988	1	0	3	3	84
Nucleotide excision repair	16	1	1.067	0.072	Genetic Information Processing	ko03420	Nucleotide excision repair	0.999922	1	15	1	16	223
Protein processing in endoplasmic reticulum	46	1	3.067	0.096	Genetic Information Processing	ko04141	Protein processing in endoplasmic reticulum	0.999923	1	24	22	46	481
RNA degradation	17	1	1.133	0.063	Genetic Information Processing	ko03018	RNA degradation	0.999999	1	8	9	17	271
N-Glycan biosynthesis	1	1	0.067	0.012	Metabolism	ko00510	N-Glycan biosynthesis	0.999999	1	0	1	1	82
Basal transcription factors	1	1	0.067	0.011	Genetic Information Processing	ko03022	Basal transcription factors	1	1	1	0	1	91
Ribosome biogenesis in eukaryotes	6	1	0.4	0.03	Genetic Information Processing	ko03008	Ribosome biogenesis in eukaryotes	1	1	1	5	6	203
Ribosome	36	1	2.4	0.052	Genetic Information Processing	ko03010	Ribosome	1	1	6	30	36	689
RNA transport	13	1	0.867	0.034	Genetic Information Processing	ko03013	RNA transport	1	1	4	9	13	383
mRNA surveillance pathway	14	1	0.933	0.048	Genetic Information Processing	ko03015	mRNA surveillance pathway	1	1	6	8	14	293
Spliceosome	13	1	0.867	0.027	Genetic Information Processing	ko03040	Spliceosome	1	1	3	10	13	478

## Sheet: T1 VS T4
id	num	qvalue	per	ratio	class	ID	Descrption	Pvalue	Qvalue	Up	Down	fg_num	bg_num
Metabolic pathways	1264	2.67353e-34	53.605	0.302	Metabolism	ko01100	Metabolic pathways	2.0254e-36	2.67353e-34	840	424	1264	4189
Biosynthesis of secondary metabolites	767	5.25861e-28	32.528	0.328	Metabolism	ko01110	Biosynthesis of secondary metabolites	7.96759e-30	5.25861e-28	499	268	767	2340
Phenylpropanoid biosynthesis	125	2.78543e-09	5.301	0.402	Metabolism	ko00940	Phenylpropanoid biosynthesis	6.33053e-11	2.78543e-09	93	32	125	311
Plant-pathogen interaction	168	3.83503e-08	7.125	0.36	Organismal Systems	ko04626	Plant-pathogen interaction	1.16213e-09	3.83503e-08	91	77	168	467
Steroid biosynthesis	35	2.67555e-06	1.484	0.547	Metabolism	ko00100	Steroid biosynthesis	1.01347e-07	2.67555e-06	32	3	35	64
Sesquiterpenoid and triterpenoid biosynthesis	32	3.47274e-06	1.357	0.561	Metabolism	ko00909	Sesquiterpenoid and triterpenoid biosynthesis	1.57852e-07	3.47274e-06	23	9	32	57
Amino sugar and nucleotide sugar metabolism	97	5.10759e-06	4.114	0.379	Metabolism	ko00520	Amino sugar and nucleotide sugar metabolism	2.70857e-07	5.10759e-06	78	19	97	256
Glycine, serine and threonine metabolism	56	6.15515e-06	2.375	0.441	Metabolism	ko00260	Glycine, serine and threonine metabolism	3.7304e-07	6.15515e-06	36	20	56	127
Fatty acid biosynthesis	47	1.41566e-05	1.993	0.456	Metabolism	ko00061	Fatty acid biosynthesis	9.65221e-07	1.41566e-05	44	3	47	103
Cutin, suberine and wax biosynthesis	26	2.55114e-05	1.103	0.565	Metabolism	ko00073	Cutin, suberine and wax biosynthesis	1.93268e-06	2.55114e-05	24	2	26	46
Cyanoamino acid metabolism	52	2.98358e-05	2.205	0.43	Metabolism	ko00460	Cyanoamino acid metabolism	2.48632e-06	2.98358e-05	38	14	52	121
Carbon metabolism	181	3.61828e-05	7.676	0.32	Metabolism	ko01200	Carbon metabolism	3.28935e-06	3.61828e-05	99	82	181	565
Flavonoid biosynthesis	20	3.62379e-05	0.848	0.625	Metabolism	ko00941	Flavonoid biosynthesis	3.56889e-06	3.62379e-05	19	1	20	32
Glyoxylate and dicarboxylate metabolism	60	4.12827e-05	2.545	0.405	Metabolism	ko00630	Glyoxylate and dicarboxylate metabolism	4.37847e-06	4.12827e-05	23	37	60	148
Photosynthesis	49	7.54798e-05	2.078	0.422	Metabolism	ko00195	Photosynthesis	8.57725e-06	7.54798e-05	5	44	49	116
Starch and sucrose metabolism	99	0.000201111	4.198	0.345	Metabolism	ko00500	Starch and sucrose metabolism	2.4377e-05	0.000201111	60	39	99	287
Galactose metabolism	59	0.000231997	2.502	0.386	Metabolism	ko00052	Galactose metabolism	3.16359e-05	0.000231997	36	23	59	153
Fatty acid metabolism	59	0.000231997	2.502	0.386	Metabolism	ko01212	Fatty acid metabolism	3.16359e-05	0.000231997	55	4	59	153
Stilbenoid, diarylheptanoid and gingerol biosynthesis	14	0.000265208	0.594	0.667	Metabolism	ko00945	Stilbenoid, diarylheptanoid and gingerol biosynthesis	3.81738e-05	0.000265208	13	1	14	21
Plant hormone signal transduction	182	0.000644656	7.718	0.304	Environmental Information Processing	ko04075	Plant hormone signal transduction	9.76751e-05	0.000644656	137	45	182	599
Biotin metabolism	21	0.000826811	0.891	0.512	Metabolism	ko00780	Biotin metabolism	0.000131538	0.000826811	19	2	21	41
Fatty acid elongation	26	0.00106802	1.103	0.464	Metabolism	ko00062	Fatty acid elongation	0.000178004	0.00106802	24	2	26	56
Carbon fixation in photosynthetic organisms	60	0.00272692	2.545	0.353	Metabolism	ko00710	Carbon fixation in photosynthetic organisms	0.000475146	0.00272692	24	36	60	170
Pentose phosphate pathway	45	0.00800841	1.908	0.36	Metabolism	ko00030	Pentose phosphate pathway	0.00145608	0.00800841	22	23	45	125
Pentose and glucuronate interconversions	52	0.0107462	2.205	0.344	Metabolism	ko00040	Pentose and glucuronate interconversions	0.00203527	0.0107462	41	11	52	151
Glycolysis / Gluconeogenesis	86	0.0122932	3.647	0.314	Metabolism	ko00010	Glycolysis / Gluconeogenesis	0.0024214	0.0122932	60	26	86	274
Isoflavonoid biosynthesis	4	0.0158185	0.17	1	Metabolism	ko00943	Isoflavonoid biosynthesis	0.00323559	0.0158185	0	4	4	4
Tryptophan metabolism	26	0.0158814	1.103	0.394	Metabolism	ko00380	Tryptophan metabolism	0.00351139	0.0158814	20	6	26	66
Carotenoid biosynthesis	26	0.0158814	1.103	0.394	Metabolism	ko00906	Carotenoid biosynthesis	0.00351139	0.0158814	13	13	26	66
Base excision repair	29	0.0158814	1.23	0.382	Genetic Information Processing	ko03410	Base excision repair	0.00368577	0.0158814	27	2	29	76
Isoquinoline alkaloid biosynthesis	16	0.0158814	0.679	0.457	Metabolism	ko00950	Isoquinoline alkaloid biosynthesis	0.00372972	0.0158814	12	4	16	35
Brassinosteroid biosynthesis	12	0.0196814	0.509	0.5	Metabolism	ko00905	Brassinosteroid biosynthesis	0.00477126	0.0196814	9	3	12	24
ABC transporters	22	0.0288624	0.933	0.393	Environmental Information Processing	ko02010	ABC transporters	0.0072156	0.0288624	16	6	22	56
Glutathione metabolism	55	0.0349201	2.332	0.32	Metabolism	ko00480	Glutathione metabolism	0.00899458	0.0349201	24	31	55	172
Zeatin biosynthesis	22	0.0433677	0.933	0.379	Metabolism	ko00908	Zeatin biosynthesis	0.011499	0.0433677	5	17	22	58
Fructose and mannose metabolism	39	0.0456876	1.654	0.333	Metabolism	ko00051	Fructose and mannose metabolism	0.0124603	0.0456876	20	19	39	117
Tyrosine metabolism	26	0.0461991	1.103	0.361	Metabolism	ko00350	Tyrosine metabolism	0.0129497	0.0461991	19	7	26	72
Glycosaminoglycan degradation	10	0.0514487	0.424	0.476	Metabolism	ko00531	Glycosaminoglycan degradation	0.014811	0.0514487	3	7	10	21
Terpenoid backbone biosynthesis	39	0.0741147	1.654	0.322	Metabolism	ko00900	Terpenoid backbone biosynthesis	0.0218975	0.0741147	21	18	39	121
Phagosome	53	0.087885	2.248	0.305	Cellular Processes	ko04145	Phagosome	0.0266318	0.087885	51	2	53	174
Nitrogen metabolism	25	0.0928777	1.06	0.342	Metabolism	ko00910	Nitrogen metabolism	0.0288484	0.0928777	12	13	25	73
Photosynthesis - antenna proteins	15	0.0931435	0.636	0.385	Metabolism	ko00196	Photosynthesis - antenna proteins	0.0296366	0.0931435	7	8	15	39
Pyruvate metabolism	58	0.0935362	2.46	0.299	Metabolism	ko00620	Pyruvate metabolism	0.0304701	0.0935362	41	17	58	194
Ubiquinone and other terpenoid-quinone biosynthesis	26	0.109557	1.103	0.333	Metabolism	ko00130	Ubiquinone and other terpenoid-quinone biosynthesis	0.0365189	0.109557	16	10	26	78
Biosynthesis of unsaturated fatty acids	17	0.11491	0.721	0.362	Metabolism	ko01040	Biosynthesis of unsaturated fatty acids	0.0391739	0.11491	16	1	17	47
Diterpenoid biosynthesis	21	0.116111	0.891	0.344	Metabolism	ko00904	Diterpenoid biosynthesis	0.0404629	0.116111	12	9	21	61
Ascorbate and aldarate metabolism	26	0.119238	1.103	0.329	Metabolism	ko00053	Ascorbate and aldarate metabolism	0.0424561	0.119238	16	10	26	79
Anthocyanin biosynthesis	6	0.121187	0.254	0.5	Metabolism	ko00942	Anthocyanin biosynthesis	0.0440681	0.121187	3	3	6	12
Tropane, piperidine and pyridine alkaloid biosynthesis	15	0.124404	0.636	0.366	Metabolism	ko00960	Tropane, piperidine and pyridine alkaloid biosynthesis	0.0461801	0.124404	8	7	15	41
One carbon pool by folate	13	0.143679	0.551	0.371	Metabolism	ko00670	One carbon pool by folate	0.054424	0.143679	8	5	13	35
Glycosphingolipid biosynthesis - globo and isoglobo series	9	0.148621	0.382	0.409	Metabolism	ko00603	Glycosphingolipid biosynthesis - globo and isoglobo series	0.0574216	0.148621	8	1	9	22
Cysteine and methionine metabolism	65	0.159948	2.757	0.284	Metabolism	ko00270	Cysteine and methionine metabolism	0.0630099	0.159948	44	21	65	229
Biosynthesis of amino acids	137	0.161457	5.81	0.268	Metabolism	ko01230	Biosynthesis of amino acids	0.0648274	0.161457	98	39	137	512
Phenylalanine metabolism	17	0.166476	0.721	0.34	Metabolism	ko00360	Phenylalanine metabolism	0.0681038	0.166476	13	4	17	50
Monoterpenoid biosynthesis	7	0.208521	0.297	0.412	Metabolism	ko00902	Monoterpenoid biosynthesis	0.0868838	0.208521	4	3	7	17
Synthesis and degradation of ketone bodies	5	0.224043	0.212	0.455	Metabolism	ko00072	Synthesis and degradation of ketone bodies	0.0970601	0.224043	5	0	5	11
Limonene and pinene degradation	5	0.224043	0.212	0.455	Metabolism	ko00903	Limonene and pinene degradation	0.0970601	0.224043	3	2	5	11
beta-Alanine metabolism	24	0.224043	1.018	0.308	Metabolism	ko00410	beta-Alanine metabolism	0.0984432	0.224043	15	9	24	78
Ether lipid metabolism	16	0.266939	0.679	0.32	Metabolism	ko00565	Ether lipid metabolism	0.119314	0.266939	13	3	16	50
Lysine degradation	21	0.280587	0.891	0.304	Metabolism	ko00310	Lysine degradation	0.12754	0.280587	16	5	21	69
Pyrimidine metabolism	44	0.317348	1.866	0.277	Metabolism	ko00240	Pyrimidine metabolism	0.148698	0.317348	37	7	44	159
Phosphatidylinositol signaling system	35	0.317348	1.484	0.282	Environmental Information Processing	ko04070	Phosphatidylinositol signaling system	0.149057	0.317348	23	12	35	124
Other glycan degradation	11	0.349884	0.466	0.324	Metabolism	ko00511	Other glycan degradation	0.16699	0.349884	10	1	11	34
Inositol phosphate metabolism	30	0.406418	1.272	0.278	Metabolism	ko00562	Inositol phosphate metabolism	0.197051	0.406418	17	13	30	108
Phenylalanine, tyrosine and tryptophan biosynthesis	29	0.430014	1.23	0.276	Metabolism	ko00400	Phenylalanine, tyrosine and tryptophan biosynthesis	0.211749	0.430014	23	6	29	105
Taurine and hypotaurine metabolism	7	0.434313	0.297	0.333	Metabolism	ko00430	Taurine and hypotaurine metabolism	0.217157	0.434313	5	2	7	21
Arachidonic acid metabolism	8	0.452229	0.339	0.32	Metabolism	ko00590	Arachidonic acid metabolism	0.229541	0.452229	5	3	8	25
Glycosphingolipid biosynthesis - lacto and neolacto series	2	0.471001	0.085	0.5	Metabolism	ko00601	Glycosphingolipid biosynthesis - lacto and neolacto series	0.242637	0.471001	1	1	2	4
Linoleic acid metabolism	7	0.492062	0.297	0.318	Metabolism	ko00591	Linoleic acid metabolism	0.257214	0.492062	6	1	7	22
Other types of O-glycan biosynthesis	5	0.521281	0.212	0.333	Metabolism	ko00514	Other types of O-glycan biosynthesis	0.276437	0.521281	2	3	5	15
Lysine biosynthesis	7	0.549244	0.297	0.304	Metabolism	ko00300	Lysine biosynthesis	0.299161	0.549244	5	2	7	23
Propanoate metabolism	18	0.549244	0.763	0.273	Metabolism	ko00640	Propanoate metabolism	0.299588	0.549244	14	4	18	66
Arginine and proline metabolism	25	0.584056	1.06	0.263	Metabolism	ko00330	Arginine and proline metabolism	0.323001	0.584056	15	10	25	95
Glycerophospholipid metabolism	40	0.61601	1.696	0.255	Metabolism	ko00564	Glycerophospholipid metabolism	0.345339	0.61601	34	6	40	157
alpha-Linolenic acid metabolism	22	0.72793	0.933	0.253	Metabolism	ko00592	alpha-Linolenic acid metabolism	0.41768	0.72793	15	7	22	87
Caffeine metabolism	1	0.72793	0.042	0.5	Metabolism	ko00232	Caffeine metabolism	0.420312	0.72793	0	1	1	2
Histidine metabolism	9	0.72793	0.382	0.265	Metabolism	ko00340	Histidine metabolism	0.424626	0.72793	7	2	9	34
Purine metabolism	59	0.734161	2.502	0.245	Metabolism	ko00230	Purine metabolism	0.434718	0.734161	37	22	59	241
Glycerolipid metabolism	30	0.734161	1.272	0.248	Metabolism	ko00561	Glycerolipid metabolism	0.439384	0.734161	24	6	30	121
MAPK signaling pathway - plant	65	0.741117	2.757	0.243	Environmental Information Processing	ko04016	MAPK signaling pathway - plant	0.449568	0.741117	27	38	65	267
Peroxisome	38	0.741117	1.612	0.245	Cellular Processes	ko04146	Peroxisome	0.454776	0.741117	17	21	38	155
Valine, leucine and isoleucine degradation	21	0.79422	0.891	0.244	Metabolism	ko00280	Valine, leucine and isoleucine degradation	0.493379	0.79422	16	5	21	86
Phosphonate and phosphinate metabolism	3	0.809648	0.127	0.273	Metabolism	ko00440	Phosphonate and phosphinate metabolism	0.509097	0.809648	2	1	3	11
Vitamin B6 metabolism	7	0.811424	0.297	0.25	Metabolism	ko00750	Vitamin B6 metabolism	0.516361	0.811424	4	3	7	28
Fatty acid degradation	22	0.826126	0.933	0.239	Metabolism	ko00071	Fatty acid degradation	0.53593	0.826126	18	4	22	92
Monobactam biosynthesis	5	0.826126	0.212	0.25	Metabolism	ko00261	Monobactam biosynthesis	0.538234	0.826126	4	1	5	20
Sphingolipid metabolism	14	0.849655	0.594	0.237	Metabolism	ko00600	Sphingolipid metabolism	0.56	0.849655	13	1	14	59
Nicotinate and nicotinamide metabolism	8	0.876353	0.339	0.235	Metabolism	ko00760	Nicotinate and nicotinamide metabolism	0.584235	0.876353	3	5	8	34
Selenocompound metabolism	10	0.927399	0.424	0.227	Metabolism	ko00450	Selenocompound metabolism	0.627805	0.927399	7	3	10	44
Citrate cycle (TCA cycle)	34	0.927399	1.442	0.23	Metabolism	ko00020	Citrate cycle (TCA cycle)	0.632317	0.927399	28	6	34	148
Thiamine metabolism	11	0.937299	0.466	0.224	Metabolism	ko00730	Thiamine metabolism	0.646168	0.937299	5	6	11	49
SNARE interactions in vesicular transport	20	0.948768	0.848	0.225	Genetic Information Processing	ko04130	SNARE interactions in vesicular transport	0.661262	0.948768	16	4	20	89
Alanine, aspartate and glutamate metabolism	23	1	0.975	0.219	Metabolism	ko00250	Alanine, aspartate and glutamate metabolism	0.717258	1	9	14	23	105
Sulfur metabolism	14	1	0.594	0.212	Metabolism	ko00920	Sulfur metabolism	0.737766	1	5	9	14	66
Butanoate metabolism	7	1	0.297	0.2	Metabolism	ko00650	Butanoate metabolism	0.763767	1	6	1	7	35
Riboflavin metabolism	4	1	0.17	0.19	Metabolism	ko00740	Riboflavin metabolism	0.774626	1	3	1	4	21
Endocytosis	73	1	3.096	0.223	Cellular Processes	ko04144	Endocytosis	0.774891	1	58	15	73	328
Flavone and flavonol biosynthesis	1	1	0.042	0.167	Metabolism	ko00944	Flavone and flavonol biosynthesis	0.805277	1	1	0	1	6
Non-homologous end-joining	2	1	0.085	0.143	Genetic Information Processing	ko03450	Non-homologous end-joining	0.88164	1	2	0	2	14
Glycosphingolipid biosynthesis - ganglio series	1	1	0.042	0.125	Metabolism	ko00604	Glycosphingolipid biosynthesis - ganglio series	0.887165	1	1	0	1	8
Folate biosynthesis	6	1	0.254	0.167	Metabolism	ko00790	Folate biosynthesis	0.890987	1	3	3	6	36
Arginine biosynthesis	11	1	0.466	0.18	Metabolism	ko00220	Arginine biosynthesis	0.892171	1	4	7	11	61
Lipoic acid metabolism	1	1	0.042	0.111	Metabolism	ko00785	Lipoic acid metabolism	0.914111	1	0	1	1	9
Porphyrin and chlorophyll metabolism	17	1	0.721	0.183	Metabolism	ko00860	Porphyrin and chlorophyll metabolism	0.92141	1	8	9	17	93
Homologous recombination	42	1	1.781	0.197	Genetic Information Processing	ko03440	Homologous recombination	0.937647	1	40	2	42	213
Protein export	19	1	0.806	0.181	Genetic Information Processing	ko03060	Protein export	0.938061	1	15	4	19	105
DNA replication	37	1	1.569	0.195	Genetic Information Processing	ko03030	DNA replication	0.938244	1	34	3	37	190
Circadian rhythm - plant	15	1	0.636	0.169	Organismal Systems	ko04712	Circadian rhythm - plant	0.958289	1	5	10	15	89
Sulfur relay system	2	1	0.085	0.105	Genetic Information Processing	ko04122	Sulfur relay system	0.960981	1	0	2	2	19
Glucosinolate biosynthesis	2	1	0.085	0.1	Metabolism	ko00966	Glucosinolate biosynthesis	0.968967	1	2	0	2	20
Pantothenate and CoA biosynthesis	6	1	0.254	0.128	Metabolism	ko00770	Pantothenate and CoA biosynthesis	0.981191	1	3	3	6	47
Protein processing in endoplasmic reticulum	96	1	4.071	0.2	Genetic Information Processing	ko04141	Protein processing in endoplasmic reticulum	0.984102	1	57	39	96	481
Glycosylphosphatidylinositol(GPI)-anchor biosynthesis	4	1	0.17	0.095	Metabolism	ko00563	Glycosylphosphatidylinositol(GPI)-anchor biosynthesis	0.995251	1	1	3	4	42
Mismatch repair	26	1	1.103	0.153	Genetic Information Processing	ko03430	Mismatch repair	0.997871	1	24	2	26	170
Ubiquitin mediated proteolysis	49	1	2.078	0.167	Genetic Information Processing	ko04120	Ubiquitin mediated proteolysis	0.99899	1	25	24	49	293
Autophagy - other eukaryotes	8	1	0.339	0.105	Cellular Processes	ko04136	Autophagy - other eukaryotes	0.999101	1	4	4	8	76
Valine, leucine and isoleucine biosynthesis	2	1	0.085	0.05	Metabolism	ko00290	Valine, leucine and isoleucine biosynthesis	0.999756	1	2	0	2	40
2-Oxocarboxylic acid metabolism	12	1	0.509	0.111	Metabolism	ko01210	2-Oxocarboxylic acid metabolism	0.99977	1	10	2	12	108
Oxidative phosphorylation	38	1	1.612	0.135	Metabolism	ko00190	Oxidative phosphorylation	0.999996	1	27	11	38	282
Nucleotide excision repair	27	1	1.145	0.121	Genetic Information Processing	ko03420	Nucleotide excision repair	0.999997	1	24	3	27	223
RNA polymerase	5	1	0.212	0.06	Genetic Information Processing	ko03020	RNA polymerase	0.999998	1	3	2	5	84
Basal transcription factors	5	1	0.212	0.055	Genetic Information Processing	ko03022	Basal transcription factors	1	1	3	2	5	91
N-Glycan biosynthesis	3	1	0.127	0.037	Metabolism	ko00510	N-Glycan biosynthesis	1	1	3	0	3	82
Various types of N-glycan biosynthesis	2	1	0.085	0.029	Metabolism	ko00513	Various types of N-glycan biosynthesis	1	1	2	0	2	70
Aminoacyl-tRNA biosynthesis	9	1	0.382	0.069	Genetic Information Processing	ko00970	Aminoacyl-tRNA biosynthesis	1	1	2	7	9	130
Ribosome biogenesis in eukaryotes	12	1	0.509	0.059	Genetic Information Processing	ko03008	Ribosome biogenesis in eukaryotes	1	1	6	6	12	203
Ribosome	97	1	4.114	0.141	Genetic Information Processing	ko03010	Ribosome	1	1	73	24	97	689
RNA transport	33	1	1.399	0.086	Genetic Information Processing	ko03013	RNA transport	1	1	20	13	33	383
mRNA surveillance pathway	28	1	1.187	0.096	Genetic Information Processing	ko03015	mRNA surveillance pathway	1	1	17	11	28	293
RNA degradation	23	1	0.975	0.085	Genetic Information Processing	ko03018	RNA degradation	1	1	17	6	23	271
Spliceosome	26	1	1.103	0.054	Genetic Information Processing	ko03040	Spliceosome	1	1	13	13	26	478
Proteasome	10	1	0.424	0.072	Genetic Information Processing	ko03050	Proteasome	1	1	9	1	10	139

## Sheet: T2 VS T4
id	num	qvalue	per	ratio	class	ID	Descrption	Pvalue	Qvalue	Up	Down	fg_num	bg_num
Metabolic pathways	1115	3.76054e-44	56.685	0.266	Metabolism	ko01100	Metabolic pathways	2.84889e-46	3.76054e-44	690	425	1115	4189
Biosynthesis of secondary metabolites	695	9.149e-38	35.333	0.297	Metabolism	ko01110	Biosynthesis of secondary metabolites	1.38621e-39	9.149e-38	421	274	695	2340
Phenylpropanoid biosynthesis	115	4.14555e-11	5.846	0.37	Metabolism	ko00940	Phenylpropanoid biosynthesis	9.42171e-13	4.14555e-11	89	26	115	311
Amino sugar and nucleotide sugar metabolism	93	1.47155e-08	4.728	0.363	Metabolism	ko00520	Amino sugar and nucleotide sugar metabolism	4.45926e-10	1.47155e-08	74	19	93	256
Starch and sucrose metabolism	97	3.34449e-07	4.931	0.338	Metabolism	ko00500	Starch and sucrose metabolism	1.4655e-08	3.34449e-07	63	34	97	287
Glyoxylate and dicarboxylate metabolism	59	3.34449e-07	2.999	0.399	Metabolism	ko00630	Glyoxylate and dicarboxylate metabolism	1.52022e-08	3.34449e-07	20	39	59	148
Carbon metabolism	164	1.07093e-06	8.338	0.29	Metabolism	ko01200	Carbon metabolism	5.67917e-08	1.07093e-06	73	91	164	565
Plant-pathogen interaction	140	1.12811e-06	7.117	0.3	Organismal Systems	ko04626	Plant-pathogen interaction	6.83705e-08	1.12811e-06	83	57	140	467
Steroid biosynthesis	30	1.45161e-05	1.525	0.469	Metabolism	ko00100	Steroid biosynthesis	9.89736e-07	1.45161e-05	27	3	30	64
Glycine, serine and threonine metabolism	48	2.71565e-05	2.44	0.378	Metabolism	ko00260	Glycine, serine and threonine metabolism	2.05731e-06	2.71565e-05	27	21	48	127
Galactose metabolism	54	6.63606e-05	2.745	0.353	Metabolism	ko00052	Galactose metabolism	5.53005e-06	6.63606e-05	34	20	54	153
Cyanoamino acid metabolism	45	7.69125e-05	2.288	0.372	Metabolism	ko00460	Cyanoamino acid metabolism	6.99204e-06	7.69125e-05	33	12	45	121
Carbon fixation in photosynthetic organisms	57	0.00017363	2.898	0.335	Metabolism	ko00710	Carbon fixation in photosynthetic organisms	1.80263e-05	0.00017363	16	41	57	170
Cutin, suberine and wax biosynthesis	22	0.00017363	1.118	0.478	Metabolism	ko00073	Cutin, suberine and wax biosynthesis	1.84153e-05	0.00017363	20	2	22	46
Nitrogen metabolism	30	0.000228588	1.525	0.411	Metabolism	ko00910	Nitrogen metabolism	2.59759e-05	0.000228588	13	17	30	73
Pentose and glucuronate interconversions	51	0.000311808	2.593	0.338	Metabolism	ko00040	Pentose and glucuronate interconversions	3.92873e-05	0.000311808	43	8	51	151
Terpenoid backbone biosynthesis	43	0.000311808	2.186	0.355	Metabolism	ko00900	Terpenoid backbone biosynthesis	4.01571e-05	0.000311808	18	25	43	121
Pentose phosphate pathway	43	0.000703977	2.186	0.344	Metabolism	ko00030	Pentose phosphate pathway	9.59968e-05	0.000703977	17	26	43	125
Flavonoid biosynthesis	16	0.000914624	0.813	0.5	Metabolism	ko00941	Flavonoid biosynthesis	0.00013165	0.000914624	14	2	16	32
Plant hormone signal transduction	154	0.00141156	7.829	0.257	Environmental Information Processing	ko04075	Plant hormone signal transduction	0.000216042	0.00141156	115	39	154	599
ABC transporters	23	0.00141156	1.169	0.411	Environmental Information Processing	ko02010	ABC transporters	0.000224567	0.00141156	15	8	23	56
Zeatin biosynthesis	23	0.00237696	1.169	0.397	Metabolism	ko00908	Zeatin biosynthesis	0.000413327	0.00237696	3	20	23	58
Fructose and mannose metabolism	39	0.00237696	1.983	0.333	Metabolism	ko00051	Fructose and mannose metabolism	0.000414168	0.00237696	17	22	39	117
Fatty acid elongation	22	0.00350921	1.118	0.393	Metabolism	ko00062	Fatty acid elongation	0.000638038	0.00350921	21	1	22	56
Sesquiterpenoid and triterpenoid biosynthesis	22	0.00446946	1.118	0.386	Metabolism	ko00909	Sesquiterpenoid and triterpenoid biosynthesis	0.000846489	0.00446946	18	4	22	57
Stilbenoid, diarylheptanoid and gingerol biosynthesis	11	0.00465731	0.559	0.524	Metabolism	ko00945	Stilbenoid, diarylheptanoid and gingerol biosynthesis	0.000917348	0.00465731	10	1	11	21
Cysteine and methionine metabolism	65	0.0056362	3.305	0.284	Metabolism	ko00270	Cysteine and methionine metabolism	0.00115286	0.0056362	41	24	65	229
Glycolysis / Gluconeogenesis	75	0.00712774	3.813	0.274	Metabolism	ko00010	Glycolysis / Gluconeogenesis	0.00153956	0.00712774	47	28	75	274
Isoflavonoid biosynthesis	4	0.00712774	0.203	1	Metabolism	ko00943	Isoflavonoid biosynthesis	0.00156594	0.00712774	0	4	4	4
Synthesis and degradation of ketone bodies	7	0.00834445	0.356	0.636	Metabolism	ko00072	Synthesis and degradation of ketone bodies	0.00189647	0.00834445	7	0	7	11
Ascorbate and aldarate metabolism	27	0.00858975	1.373	0.342	Metabolism	ko00053	Ascorbate and aldarate metabolism	0.00201729	0.00858975	16	11	27	79
Diterpenoid biosynthesis	22	0.00977496	1.118	0.361	Metabolism	ko00904	Diterpenoid biosynthesis	0.00236969	0.00977496	13	9	22	61
Monoterpenoid biosynthesis	9	0.00988457	0.458	0.529	Metabolism	ko00902	Monoterpenoid biosynthesis	0.00247114	0.00988457	5	4	9	17
Ubiquinone and other terpenoid-quinone biosynthesis	26	0.0135874	1.322	0.333	Metabolism	ko00130	Ubiquinone and other terpenoid-quinone biosynthesis	0.00357946	0.0135874	14	12	26	78
Brassinosteroid biosynthesis	11	0.0135874	0.559	0.458	Metabolism	ko00905	Brassinosteroid biosynthesis	0.00360273	0.0135874	9	2	11	24
Anthocyanin biosynthesis	7	0.0138303	0.356	0.583	Metabolism	ko00942	Anthocyanin biosynthesis	0.00377189	0.0138303	2	5	7	12
Fatty acid biosynthesis	32	0.016407	1.627	0.311	Metabolism	ko00061	Fatty acid biosynthesis	0.00459894	0.016407	31	1	32	103
Phagosome	49	0.0180393	2.491	0.282	Cellular Processes	ko04145	Phagosome	0.00519312	0.0180393	47	2	49	174
Isoquinoline alkaloid biosynthesis	13	0.0456573	0.661	0.371	Metabolism	ko00950	Isoquinoline alkaloid biosynthesis	0.0134897	0.0456573	9	4	13	35
Carotenoid biosynthesis	21	0.0484893	1.068	0.318	Metabolism	ko00906	Carotenoid biosynthesis	0.0146937	0.0484893	11	10	21	66
Pyruvate metabolism	51	0.0570624	2.593	0.263	Metabolism	ko00620	Pyruvate metabolism	0.0177239	0.0570624	33	18	51	194
Linoleic acid metabolism	9	0.0610661	0.458	0.409	Metabolism	ko00591	Linoleic acid metabolism	0.0194301	0.0610661	8	1	9	22
Fatty acid metabolism	41	0.0705111	2.084	0.268	Metabolism	ko01212	Fatty acid metabolism	0.0229695	0.0705111	40	1	41	153
Phosphatidylinositol signaling system	34	0.0771153	1.729	0.274	Environmental Information Processing	ko04070	Phosphatidylinositol signaling system	0.0261599	0.0771153	24	10	34	124
Other glycan degradation	12	0.0771153	0.61	0.353	Metabolism	ko00511	Other glycan degradation	0.0262893	0.0771153	11	1	12	34
Photosynthesis - antenna proteins	13	0.0975149	0.661	0.333	Metabolism	ko00196	Photosynthesis - antenna proteins	0.0339825	0.0975149	6	7	13	39
Tyrosine metabolism	21	0.107219	1.068	0.292	Metabolism	ko00350	Tyrosine metabolism	0.0381765	0.107219	12	9	21	72
Glycosaminoglycan degradation	8	0.114952	0.407	0.381	Metabolism	ko00531	Glycosaminoglycan degradation	0.0418007	0.114952	3	5	8	21
Butanoate metabolism	11	0.19077	0.559	0.314	Metabolism	ko00650	Butanoate metabolism	0.0722615	0.19077	8	3	11	35
One carbon pool by folate	11	0.19077	0.559	0.314	Metabolism	ko00670	One carbon pool by folate	0.0722615	0.19077	6	5	11	35
Selenocompound metabolism	13	0.214098	0.661	0.295	Metabolism	ko00450	Selenocompound metabolism	0.0827198	0.214098	6	7	13	44
Vitamin B6 metabolism	9	0.222292	0.458	0.321	Metabolism	ko00750	Vitamin B6 metabolism	0.0875696	0.222292	6	3	9	28
Tryptophan metabolism	18	0.228766	0.915	0.273	Metabolism	ko00380	Tryptophan metabolism	0.0918529	0.228766	13	5	18	66
Biotin metabolism	12	0.241687	0.61	0.293	Metabolism	ko00780	Biotin metabolism	0.0988718	0.241687	11	1	12	41
Inositol phosphate metabolism	27	0.271593	1.373	0.25	Metabolism	ko00562	Inositol phosphate metabolism	0.114452	0.271593	16	11	27	108
Biosynthesis of amino acids	113	0.271593	5.745	0.221	Metabolism	ko01230	Biosynthesis of amino acids	0.115221	0.271593	67	46	113	512
Sulfur metabolism	17	0.345793	0.864	0.258	Metabolism	ko00920	Sulfur metabolism	0.14932	0.345793	3	14	17	66
Other types of O-glycan biosynthesis	5	0.367851	0.254	0.333	Metabolism	ko00514	Other types of O-glycan biosynthesis	0.161631	0.367851	1	4	5	15
Base excision repair	19	0.368583	0.966	0.25	Genetic Information Processing	ko03410	Base excision repair	0.164745	0.368583	17	2	19	76
Valine, leucine and isoleucine degradation	21	0.391389	1.068	0.244	Metabolism	ko00280	Valine, leucine and isoleucine degradation	0.178213	0.391389	14	7	21	86
Phenylalanine metabolism	13	0.391389	0.661	0.26	Metabolism	ko00360	Phenylalanine metabolism	0.180869	0.391389	9	4	13	50
beta-Alanine metabolism	19	0.417055	0.966	0.244	Metabolism	ko00410	beta-Alanine metabolism	0.196244	0.417055	10	9	19	78
Aflatoxin biosynthesis	1	0.417055	0.051	1	Metabolism	ko00254	Aflatoxin biosynthesis	0.199049	0.417055	1	0	1	1
Photosynthesis	27	0.433268	1.373	0.233	Metabolism	ko00195	Photosynthesis	0.210069	0.433268	2	25	27	116
Glycerolipid metabolism	28	0.435462	1.423	0.231	Metabolism	ko00561	Glycerolipid metabolism	0.214432	0.435462	18	10	28	121
Propanoate metabolism	16	0.456191	0.813	0.242	Metabolism	ko00640	Propanoate metabolism	0.228095	0.456191	12	4	16	66
Alanine, aspartate and glutamate metabolism	24	0.499537	1.22	0.229	Metabolism	ko00250	Alanine, aspartate and glutamate metabolism	0.256888	0.499537	4	20	24	105
Thiamine metabolism	12	0.499537	0.61	0.245	Metabolism	ko00730	Thiamine metabolism	0.258542	0.499537	5	7	12	49
Glutathione metabolism	38	0.499537	1.932	0.221	Metabolism	ko00480	Glutathione metabolism	0.261122	0.499537	13	25	38	172
Ether lipid metabolism	12	0.533388	0.61	0.24	Metabolism	ko00565	Ether lipid metabolism	0.28307	0.533388	12	0	12	50
Tropane, piperidine and pyridine alkaloid biosynthesis	10	0.533388	0.508	0.244	Metabolism	ko00960	Tropane, piperidine and pyridine alkaloid biosynthesis	0.290264	0.533388	4	6	10	41
Peroxisome	34	0.533388	1.729	0.219	Cellular Processes	ko04146	Peroxisome	0.290939	0.533388	16	18	34	155
Arginine biosynthesis	14	0.582169	0.712	0.23	Metabolism	ko00220	Arginine biosynthesis	0.321957	0.582169	2	12	14	61
Biosynthesis of unsaturated fatty acids	11	0.582961	0.559	0.234	Metabolism	ko01040	Biosynthesis of unsaturated fatty acids	0.326811	0.582961	11	0	11	47
Pyrimidine metabolism	34	0.612332	1.729	0.214	Metabolism	ko00240	Pyrimidine metabolism	0.349275	0.612332	25	9	34	159
MAPK signaling pathway - plant	56	0.612332	2.847	0.21	Environmental Information Processing	ko04016	MAPK signaling pathway - plant	0.352554	0.612332	27	29	56	267
Caffeine metabolism	1	0.612459	0.051	0.5	Metabolism	ko00232	Caffeine metabolism	0.358493	0.612459	0	1	1	2
Nicotinate and nicotinamide metabolism	8	0.612459	0.407	0.235	Metabolism	ko00760	Nicotinate and nicotinamide metabolism	0.361908	0.612459	3	5	8	34
Limonene and pinene degradation	3	0.633996	0.153	0.273	Metabolism	ko00903	Limonene and pinene degradation	0.379437	0.633996	2	1	3	11
Porphyrin and chlorophyll metabolism	20	0.636675	1.017	0.215	Metabolism	ko00860	Porphyrin and chlorophyll metabolism	0.389076	0.636675	2	18	20	93
Sphingolipid metabolism	13	0.636675	0.661	0.22	Metabolism	ko00600	Sphingolipid metabolism	0.390687	0.636675	11	2	13	59
Endocytosis	67	0.679052	3.406	0.204	Cellular Processes	ko04144	Endocytosis	0.427319	0.679052	58	9	67	328
Arginine and proline metabolism	20	0.679052	1.017	0.211	Metabolism	ko00330	Arginine and proline metabolism	0.429673	0.679052	14	6	20	95
Phenylalanine, tyrosine and tryptophan biosynthesis	22	0.679052	1.118	0.21	Metabolism	ko00400	Phenylalanine, tyrosine and tryptophan biosynthesis	0.432124	0.679052	15	7	22	105
Glycosphingolipid biosynthesis - globo and isoglobo series	5	0.702933	0.254	0.227	Metabolism	ko00603	Glycosphingolipid biosynthesis - globo and isoglobo series	0.452646	0.702933	4	1	5	22
alpha-Linolenic acid metabolism	18	0.716404	0.915	0.207	Metabolism	ko00592	alpha-Linolenic acid metabolism	0.469735	0.716404	11	7	18	87
Glycerophospholipid metabolism	32	0.716404	1.627	0.204	Metabolism	ko00564	Glycerophospholipid metabolism	0.472175	0.716404	28	4	32	157
Fatty acid degradation	18	0.861818	0.915	0.196	Metabolism	ko00071	Fatty acid degradation	0.574546	0.861818	13	5	18	92
Glycosphingolipid biosynthesis - lacto and neolacto series	1	0.872847	0.051	0.25	Metabolism	ko00601	Glycosphingolipid biosynthesis - lacto and neolacto series	0.588511	0.872847	1	0	1	4
Taurine and hypotaurine metabolism	4	0.91773	0.203	0.19	Metabolism	ko00430	Taurine and hypotaurine metabolism	0.625725	0.91773	3	1	4	21
Citrate cycle (TCA cycle)	28	0.944906	1.423	0.189	Metabolism	ko00020	Citrate cycle (TCA cycle)	0.651413	0.944906	21	7	28	148
Lysine biosynthesis	4	1	0.203	0.174	Metabolism	ko00300	Lysine biosynthesis	0.699856	1	2	2	4	23
SNARE interactions in vesicular transport	16	1	0.813	0.18	Genetic Information Processing	ko04130	SNARE interactions in vesicular transport	0.716679	1	13	3	16	89
Flavone and flavonol biosynthesis	1	1	0.051	0.167	Metabolism	ko00944	Flavone and flavonol biosynthesis	0.73608	1	1	0	1	6
Lysine degradation	12	1	0.61	0.174	Metabolism	ko00310	Lysine degradation	0.745063	1	10	2	12	69
Arachidonic acid metabolism	4	1	0.203	0.16	Metabolism	ko00590	Arachidonic acid metabolism	0.762776	1	3	1	4	25
Purine metabolism	44	1	2.237	0.183	Metabolism	ko00230	Purine metabolism	0.765108	1	28	16	44	241
Glycosphingolipid biosynthesis - ganglio series	1	1	0.051	0.125	Metabolism	ko00604	Glycosphingolipid biosynthesis - ganglio series	0.830745	1	1	0	1	8
Phosphonate and phosphinate metabolism	1	1	0.051	0.091	Metabolism	ko00440	Phosphonate and phosphinate metabolism	0.913091	1	0	1	1	11
Riboflavin metabolism	2	1	0.102	0.095	Metabolism	ko00740	Riboflavin metabolism	0.941378	1	1	1	2	21
Folate biosynthesis	4	1	0.203	0.111	Metabolism	ko00790	Folate biosynthesis	0.946642	1	2	2	4	36
Protein export	14	1	0.712	0.133	Genetic Information Processing	ko03060	Protein export	0.970467	1	8	6	14	105
Pantothenate and CoA biosynthesis	5	1	0.254	0.106	Metabolism	ko00770	Pantothenate and CoA biosynthesis	0.970549	1	2	3	5	47
Histidine metabolism	3	1	0.153	0.088	Metabolism	ko00340	Histidine metabolism	0.976887	1	2	1	3	34
Glycosylphosphatidylinositol(GPI)-anchor biosynthesis	4	1	0.203	0.095	Metabolism	ko00563	Glycosylphosphatidylinositol(GPI)-anchor biosynthesis	0.978666	1	1	3	4	42
Aminoacyl-tRNA biosynthesis	17	1	0.864	0.131	Genetic Information Processing	ko00970	Aminoacyl-tRNA biosynthesis	0.984685	1	2	15	17	130
Sulfur relay system	1	1	0.051	0.053	Genetic Information Processing	ko04122	Sulfur relay system	0.985323	1	0	1	1	19
Monobactam biosynthesis	1	1	0.051	0.05	Metabolism	ko00261	Monobactam biosynthesis	0.98825	1	0	1	1	20
Glucosinolate biosynthesis	1	1	0.051	0.05	Metabolism	ko00966	Glucosinolate biosynthesis	0.98825	1	1	0	1	20
DNA replication	26	1	1.322	0.137	Genetic Information Processing	ko03030	DNA replication	0.990565	1	24	2	26	190
Valine, leucine and isoleucine biosynthesis	3	1	0.153	0.075	Metabolism	ko00290	Valine, leucine and isoleucine biosynthesis	0.991853	1	2	1	3	40
C5-Branched dibasic acid metabolism	1	1	0.051	0.042	Metabolism	ko00660	C5-Branched dibasic acid metabolism	0.995175	1	0	1	1	24
Circadian rhythm - plant	9	1	0.458	0.101	Organismal Systems	ko04712	Circadian rhythm - plant	0.995865	1	3	6	9	89
Autophagy - other eukaryotes	7	1	0.356	0.092	Cellular Processes	ko04136	Autophagy - other eukaryotes	0.996546	1	4	3	7	76
Protein processing in endoplasmic reticulum	68	1	3.457	0.141	Genetic Information Processing	ko04141	Protein processing in endoplasmic reticulum	0.999699	1	35	33	68	481
Mismatch repair	17	1	0.864	0.1	Genetic Information Processing	ko03430	Mismatch repair	0.999854	1	15	2	17	170
2-Oxocarboxylic acid metabolism	8	1	0.407	0.074	Metabolism	ko01210	2-Oxocarboxylic acid metabolism	0.99992	1	3	5	8	108
Various types of N-glycan biosynthesis	3	1	0.153	0.043	Metabolism	ko00513	Various types of N-glycan biosynthesis	0.999971	1	3	0	3	70
Ubiquitin mediated proteolysis	33	1	1.678	0.113	Genetic Information Processing	ko04120	Ubiquitin mediated proteolysis	0.999978	1	20	13	33	293
Homologous recombination	21	1	1.068	0.099	Genetic Information Processing	ko03440	Homologous recombination	0.99998	1	19	2	21	213
Basal transcription factors	5	1	0.254	0.055	Genetic Information Processing	ko03022	Basal transcription factors	0.99998	1	3	2	5	91
Oxidative phosphorylation	29	1	1.474	0.103	Metabolism	ko00190	Oxidative phosphorylation	0.999997	1	18	11	29	282
RNA polymerase	2	1	0.102	0.024	Genetic Information Processing	ko03020	RNA polymerase	1	1	0	2	2	84
Nucleotide excision repair	18	1	0.915	0.081	Genetic Information Processing	ko03420	Nucleotide excision repair	1	1	16	2	18	223
N-Glycan biosynthesis	1	1	0.051	0.012	Metabolism	ko00510	N-Glycan biosynthesis	1	1	1	0	1	82
Ribosome biogenesis in eukaryotes	6	1	0.305	0.03	Genetic Information Processing	ko03008	Ribosome biogenesis in eukaryotes	1	1	1	5	6	203
Ribosome	46	1	2.339	0.067	Genetic Information Processing	ko03010	Ribosome	1	1	9	37	46	689
RNA transport	20	1	1.017	0.052	Genetic Information Processing	ko03013	RNA transport	1	1	8	12	20	383
mRNA surveillance pathway	19	1	0.966	0.065	Genetic Information Processing	ko03015	mRNA surveillance pathway	1	1	11	8	19	293
RNA degradation	21	1	1.068	0.077	Genetic Information Processing	ko03018	RNA degradation	1	1	12	9	21	271
Spliceosome	17	1	0.864	0.036	Genetic Information Processing	ko03040	Spliceosome	1	1	6	11	17	478
Proteasome	3	1	0.153	0.022	Genetic Information Processing	ko03050	Proteasome	1	1	2	1	3	139

## Sheet: T3 VS T4
id	num	qvalue	per	ratio	class	ID	Descrption	Pvalue	Qvalue	Up	Down	fg_num	bg_num
Biosynthesis of secondary metabolites	188	4.28653e-24	47.475	0.08	Metabolism	ko01110	Biosynthesis of secondary metabolites	4.08241e-26	4.28653e-24	154	34	188	2340
Metabolic pathways	257	1.53283e-18	64.899	0.061	Metabolism	ko01100	Metabolic pathways	2.91968e-20	1.53283e-18	213	44	257	4189
Phenylpropanoid biosynthesis	46	2.63163e-13	11.616	0.148	Metabolism	ko00940	Phenylpropanoid biosynthesis	7.51895e-15	2.63163e-13	40	6	46	311
Flavonoid biosynthesis	14	1.40613e-10	3.535	0.438	Metabolism	ko00941	Flavonoid biosynthesis	5.35668e-12	1.40613e-10	14	0	14	32
Fatty acid elongation	13	4.6657e-06	3.283	0.232	Metabolism	ko00062	Fatty acid elongation	2.22176e-07	4.6657e-06	13	0	13	56
Stilbenoid, diarylheptanoid and gingerol biosynthesis	8	1.39456e-05	2.02	0.381	Metabolism	ko00945	Stilbenoid, diarylheptanoid and gingerol biosynthesis	7.96893e-07	1.39456e-05	8	0	8	21
Anthocyanin biosynthesis	6	4.50212e-05	1.515	0.5	Metabolism	ko00942	Anthocyanin biosynthesis	3.00141e-06	4.50212e-05	2	4	6	12
Cutin, suberine and wax biosynthesis	10	0.000139832	2.525	0.217	Metabolism	ko00073	Cutin, suberine and wax biosynthesis	1.06539e-05	0.000139832	10	0	10	46
Sesquiterpenoid and triterpenoid biosynthesis	11	0.000151938	2.778	0.193	Metabolism	ko00909	Sesquiterpenoid and triterpenoid biosynthesis	1.30233e-05	0.000151938	10	1	11	57
Pentose and glucuronate interconversions	18	0.000342156	4.545	0.119	Metabolism	ko00040	Pentose and glucuronate interconversions	3.25863e-05	0.000342156	17	1	18	151
Fatty acid biosynthesis	13	0.00217344	3.283	0.126	Metabolism	ko00061	Fatty acid biosynthesis	0.000227693	0.00217344	12	1	13	103
Carotenoid biosynthesis	10	0.00235974	2.525	0.152	Metabolism	ko00906	Carotenoid biosynthesis	0.000269684	0.00235974	7	3	10	66
Phenylalanine, tyrosine and tryptophan biosynthesis	12	0.0078705	3.03	0.114	Metabolism	ko00400	Phenylalanine, tyrosine and tryptophan biosynthesis	0.000974443	0.0078705	12	0	12	105
ABC transporters	8	0.0122098	2.02	0.143	Environmental Information Processing	ko02010	ABC transporters	0.00162798	0.0122098	7	1	8	56
Isoquinoline alkaloid biosynthesis	6	0.0168758	1.515	0.171	Metabolism	ko00950	Isoquinoline alkaloid biosynthesis	0.00241082	0.0168758	6	0	6	35
Fatty acid metabolism	14	0.0216553	3.535	0.092	Metabolism	ko01212	Fatty acid metabolism	0.00329986	0.0216553	13	1	14	153
Phenylalanine metabolism	7	0.0218954	1.768	0.14	Metabolism	ko00360	Phenylalanine metabolism	0.00354497	0.0218954	7	0	7	50
Steroid biosynthesis	8	0.0224121	2.02	0.125	Metabolism	ko00100	Steroid biosynthesis	0.00384207	0.0224121	8	0	8	64
Biotin metabolism	6	0.0296978	1.515	0.146	Metabolism	ko00780	Biotin metabolism	0.00545784	0.0296978	5	1	6	41
Starch and sucrose metabolism	21	0.0296978	5.303	0.073	Metabolism	ko00500	Starch and sucrose metabolism	0.00565672	0.0296978	16	5	21	287
Amino sugar and nucleotide sugar metabolism	19	0.0357392	4.798	0.074	Metabolism	ko00520	Amino sugar and nucleotide sugar metabolism	0.00714783	0.0357392	17	2	19	256
Tyrosine metabolism	8	0.037076	2.02	0.111	Metabolism	ko00350	Tyrosine metabolism	0.00787908	0.037076	8	0	8	72
Zeatin biosynthesis	7	0.037076	1.768	0.121	Metabolism	ko00908	Zeatin biosynthesis	0.00812142	0.037076	1	6	7	58
Nitrogen metabolism	8	0.0374014	2.02	0.11	Metabolism	ko00910	Nitrogen metabolism	0.0085489	0.0374014	6	2	8	73
Ubiquinone and other terpenoid-quinone biosynthesis	8	0.0527279	2.02	0.103	Metabolism	ko00130	Ubiquinone and other terpenoid-quinone biosynthesis	0.0125543	0.0527279	7	1	8	78
Phagosome	13	0.0904076	3.283	0.075	Cellular Processes	ko04145	Phagosome	0.0226188	0.0904076	13	0	13	174
Cyanoamino acid metabolism	10	0.0904076	2.525	0.083	Metabolism	ko00460	Cyanoamino acid metabolism	0.0232477	0.0904076	10	0	10	121
Fatty acid degradation	8	0.112919	2.02	0.087	Metabolism	ko00071	Fatty acid degradation	0.0308742	0.112919	8	0	8	92
Glycine, serine and threonine metabolism	10	0.112919	2.525	0.079	Metabolism	ko00260	Glycine, serine and threonine metabolism	0.0311872	0.112919	8	2	10	127
Diterpenoid biosynthesis	6	0.121329	1.515	0.098	Metabolism	ko00904	Diterpenoid biosynthesis	0.0346653	0.121329	5	1	6	61
Plant hormone signal transduction	33	0.130177	8.333	0.055	Environmental Information Processing	ko04075	Plant hormone signal transduction	0.0384332	0.130177	27	6	33	599
Polyketide sugar unit biosynthesis	1	0.131489	0.253	1	Metabolism	ko00523	Polyketide sugar unit biosynthesis	0.0400729	0.131489	1	0	1	1
Cysteine and methionine metabolism	15	0.133868	3.788	0.066	Metabolism	ko00270	Cysteine and methionine metabolism	0.0420727	0.133868	9	6	15	229
Galactose metabolism	11	0.134181	2.778	0.072	Metabolism	ko00052	Galactose metabolism	0.0434491	0.134181	6	5	11	153
Glycerophospholipid metabolism	11	0.152081	2.778	0.07	Metabolism	ko00564	Glycerophospholipid metabolism	0.0506938	0.152081	10	1	11	157
Glycerolipid metabolism	9	0.156742	2.273	0.074	Metabolism	ko00561	Glycerolipid metabolism	0.05374	0.156742	7	2	9	121
Linoleic acid metabolism	3	0.158722	0.758	0.136	Metabolism	ko00591	Linoleic acid metabolism	0.0559308	0.158722	3	0	3	22
Glyoxylate and dicarboxylate metabolism	10	0.203244	2.525	0.068	Metabolism	ko00630	Glyoxylate and dicarboxylate metabolism	0.0735549	0.203244	4	6	10	148
Arachidonic acid metabolism	3	0.206161	0.758	0.12	Metabolism	ko00590	Arachidonic acid metabolism	0.0765742	0.206161	3	0	3	25
beta-Alanine metabolism	6	0.241735	1.515	0.077	Metabolism	ko00410	beta-Alanine metabolism	0.0920895	0.241735	6	0	6	78
Plant-pathogen interaction	24	0.31518	6.061	0.051	Organismal Systems	ko04626	Plant-pathogen interaction	0.125396	0.31518	15	9	24	467
Biosynthesis of amino acids	26	0.31518	6.566	0.051	Metabolism	ko01230	Biosynthesis of amino acids	0.126072	0.31518	24	2	26	512
Valine, leucine and isoleucine degradation	6	0.318232	1.515	0.07	Metabolism	ko00280	Valine, leucine and isoleucine degradation	0.130324	0.318232	4	2	6	86
Monoterpenoid biosynthesis	2	0.350465	0.505	0.118	Metabolism	ko00902	Monoterpenoid biosynthesis	0.146862	0.350465	2	0	2	17
Isoflavonoid biosynthesis	1	0.352177	0.253	0.25	Metabolism	ko00943	Isoflavonoid biosynthesis	0.150933	0.352177	0	1	1	4
Taurine and hypotaurine metabolism	2	0.467664	0.505	0.095	Metabolism	ko00430	Taurine and hypotaurine metabolism	0.204881	0.467664	2	0	2	21
Flavone and flavonol biosynthesis	1	0.486235	0.253	0.167	Metabolism	ko00944	Flavone and flavonol biosynthesis	0.217648	0.486235	1	0	1	6
Tropane, piperidine and pyridine alkaloid biosynthesis	3	0.493542	0.758	0.073	Metabolism	ko00960	Tropane, piperidine and pyridine alkaloid biosynthesis	0.225619	0.493542	3	0	3	41
Tryptophan metabolism	4	0.582519	1.01	0.061	Metabolism	ko00380	Tryptophan metabolism	0.271842	0.582519	2	2	4	66
Peroxisome	8	0.59283	2.02	0.052	Cellular Processes	ko04146	Peroxisome	0.2823	0.59283	5	3	8	155
Ether lipid metabolism	3	0.667607	0.758	0.06	Metabolism	ko00565	Ether lipid metabolism	0.324266	0.667607	3	0	3	50
Synthesis and degradation of ketone bodies	1	0.718045	0.253	0.091	Metabolism	ko00072	Synthesis and degradation of ketone bodies	0.362442	0.718045	1	0	1	11
Limonene and pinene degradation	1	0.718045	0.253	0.091	Metabolism	ko00903	Limonene and pinene degradation	0.362442	0.718045	1	0	1	11
Pyruvate metabolism	9	0.719706	2.273	0.046	Metabolism	ko00620	Pyruvate metabolism	0.374909	0.719706	6	3	9	194
MAPK signaling pathway - plant	12	0.719706	3.03	0.045	Environmental Information Processing	ko04016	MAPK signaling pathway - plant	0.383572	0.719706	4	8	12	267
Glutathione metabolism	8	0.719706	2.02	0.047	Metabolism	ko00480	Glutathione metabolism	0.384725	0.719706	6	2	8	172
Ascorbate and aldarate metabolism	4	0.719706	1.01	0.051	Metabolism	ko00053	Ascorbate and aldarate metabolism	0.390698	0.719706	4	0	4	79
Other glycan degradation	2	0.720364	0.505	0.059	Metabolism	ko00511	Other glycan degradation	0.397915	0.720364	2	0	2	34
Other types of O-glycan biosynthesis	1	0.810243	0.253	0.067	Metabolism	ko00514	Other types of O-glycan biosynthesis	0.458771	0.810243	1	0	1	15
alpha-Linolenic acid metabolism	4	0.810243	1.01	0.046	Metabolism	ko00592	alpha-Linolenic acid metabolism	0.462996	0.810243	3	1	4	87
Propanoate metabolism	3	0.840931	0.758	0.045	Metabolism	ko00640	Propanoate metabolism	0.49655	0.840931	3	0	3	66
Sulfur metabolism	3	0.840931	0.758	0.045	Metabolism	ko00920	Sulfur metabolism	0.49655	0.840931	2	1	3	66
Fructose and mannose metabolism	5	0.844345	1.263	0.043	Metabolism	ko00051	Fructose and mannose metabolism	0.506607	0.844345	1	4	5	117
Arginine and proline metabolism	4	0.872941	1.01	0.042	Metabolism	ko00330	Arginine and proline metabolism	0.532078	0.872941	3	1	4	95
Biosynthesis of unsaturated fatty acids	2	0.916385	0.505	0.043	Metabolism	ko01040	Biosynthesis of unsaturated fatty acids	0.567286	0.916385	2	0	2	47
Glycosaminoglycan degradation	1	0.917524	0.253	0.048	Metabolism	ko00531	Glycosaminoglycan degradation	0.57673	0.917524	1	0	1	21
Carbon metabolism	22	0.922195	5.556	0.039	Metabolism	ko01200	Carbon metabolism	0.588448	0.922195	13	9	22	565
Lysine biosynthesis	1	0.93756	0.253	0.043	Metabolism	ko00300	Lysine biosynthesis	0.610044	0.93756	1	0	1	23
Brassinosteroid biosynthesis	1	0.93756	0.253	0.042	Metabolism	ko00905	Brassinosteroid biosynthesis	0.625707	0.93756	1	0	1	24
Purine metabolism	9	0.93756	2.273	0.037	Metabolism	ko00230	Purine metabolism	0.633861	0.93756	8	1	9	241
Inositol phosphate metabolism	4	0.93756	1.01	0.037	Metabolism	ko00562	Inositol phosphate metabolism	0.633969	0.93756	2	2	4	108
Glycolysis / Gluconeogenesis	10	0.96817	2.525	0.036	Metabolism	ko00010	Glycolysis / Gluconeogenesis	0.664762	0.96817	7	3	10	274
Carbon fixation in photosynthetic organisms	6	0.96817	1.515	0.035	Metabolism	ko00710	Carbon fixation in photosynthetic organisms	0.681787	0.96817	1	5	6	170
Vitamin B6 metabolism	1	0.96817	0.253	0.036	Metabolism	ko00750	Vitamin B6 metabolism	0.68233	0.96817	0	1	1	28
Terpenoid backbone biosynthesis	4	0.997557	1.01	0.033	Metabolism	ko00900	Terpenoid backbone biosynthesis	0.720416	0.997557	4	0	4	121
Pentose phosphate pathway	4	0.997557	1.01	0.032	Metabolism	ko00030	Pentose phosphate pathway	0.743761	0.997557	2	2	4	125
Histidine metabolism	1	0.997557	0.253	0.029	Metabolism	ko00340	Histidine metabolism	0.751647	0.997557	1	0	1	34
Butanoate metabolism	1	0.997557	0.253	0.029	Metabolism	ko00650	Butanoate metabolism	0.761633	0.997557	1	0	1	35
One carbon pool by folate	1	0.997557	0.253	0.029	Metabolism	ko00670	One carbon pool by folate	0.761633	0.997557	1	0	1	35
Pyrimidine metabolism	5	0.997557	1.263	0.031	Metabolism	ko00240	Pyrimidine metabolism	0.769534	0.997557	4	1	5	159
Folate biosynthesis	1	0.997557	0.253	0.028	Metabolism	ko00790	Folate biosynthesis	0.771219	0.997557	0	1	1	36
DNA replication	6	0.997557	1.515	0.032	Genetic Information Processing	ko03030	DNA replication	0.779045	0.997557	4	2	6	190
Photosynthesis - antenna proteins	1	0.997779	0.253	0.026	Metabolism	ko00196	Photosynthesis - antenna proteins	0.797731	0.997779	0	1	1	39
Alanine, aspartate and glutamate metabolism	3	0.997779	0.758	0.029	Metabolism	ko00250	Alanine, aspartate and glutamate metabolism	0.798223	0.997779	1	2	3	105
Base excision repair	2	0.999998	0.505	0.026	Genetic Information Processing	ko03410	Base excision repair	0.814693	0.999998	2	0	2	76
Selenocompound metabolism	1	0.999998	0.253	0.023	Metabolism	ko00450	Selenocompound metabolism	0.835281	0.999998	1	0	1	44
Citrate cycle (TCA cycle)	4	0.999998	1.01	0.027	Metabolism	ko00020	Citrate cycle (TCA cycle)	0.850015	0.999998	1	3	4	148
Circadian rhythm - plant	2	0.999998	0.505	0.022	Organismal Systems	ko04712	Circadian rhythm - plant	0.877345	0.999998	2	0	2	89
Phosphatidylinositol signaling system	3	0.999998	0.758	0.024	Environmental Information Processing	ko04070	Phosphatidylinositol signaling system	0.879443	0.999998	0	3	3	124
Basal transcription factors	2	0.999998	0.505	0.022	Genetic Information Processing	ko03022	Basal transcription factors	0.885041	0.999998	0	2	2	91
Porphyrin and chlorophyll metabolism	2	0.999998	0.505	0.022	Metabolism	ko00860	Porphyrin and chlorophyll metabolism	0.892289	0.999998	2	0	2	93
Arginine biosynthesis	1	0.999998	0.253	0.016	Metabolism	ko00220	Arginine biosynthesis	0.918123	0.999998	1	0	1	61
Lysine degradation	1	0.999998	0.253	0.014	Metabolism	ko00310	Lysine degradation	0.9411	0.999998	1	0	1	69
Photosynthesis	2	0.999998	0.505	0.017	Metabolism	ko00195	Photosynthesis	0.950077	0.999998	0	2	2	116
Autophagy - other eukaryotes	1	0.999998	0.253	0.013	Cellular Processes	ko04136	Autophagy - other eukaryotes	0.955858	0.999998	1	0	1	76
Endocytosis	7	0.999998	1.768	0.021	Cellular Processes	ko04144	Endocytosis	0.979752	0.999998	4	3	7	328
Protein export	1	0.999998	0.253	0.01	Genetic Information Processing	ko03060	Protein export	0.986667	0.999998	1	0	1	105
Mismatch repair	2	0.999998	0.505	0.012	Genetic Information Processing	ko03430	Mismatch repair	0.992604	0.999998	0	2	2	170
Protein processing in endoplasmic reticulum	9	0.999998	2.273	0.019	Genetic Information Processing	ko04141	Protein processing in endoplasmic reticulum	0.997635	0.999998	2	7	9	481
Homologous recombination	2	0.999998	0.505	0.009	Genetic Information Processing	ko03440	Homologous recombination	0.99849	0.999998	0	2	2	213
Nucleotide excision repair	2	0.999998	0.505	0.009	Genetic Information Processing	ko03420	Nucleotide excision repair	0.998964	0.999998	0	2	2	223
Ribosome biogenesis in eukaryotes	1	0.999998	0.253	0.005	Genetic Information Processing	ko03008	Ribosome biogenesis in eukaryotes	0.999773	0.999998	1	0	1	203
Oxidative phosphorylation	2	0.999998	0.505	0.007	Metabolism	ko00190	Oxidative phosphorylation	0.999892	0.999998	2	0	2	282
Ubiquitin mediated proteolysis	1	0.999998	0.253	0.003	Genetic Information Processing	ko04120	Ubiquitin mediated proteolysis	0.999995	0.999998	0	1	1	293
RNA transport	2	0.999998	0.505	0.005	Genetic Information Processing	ko03013	RNA transport	0.999998	0.999998	2	0	2	383
