# Supplementary material for: Mechanisms for leaf color changes in Osmanthus fragrans ‘Ziyan Gongzhu’ using physiology, transcriptomics and metabolomics
Source: BMC Plant Biol. 2023 Sep 27;23:453. doi: 10.1186/s12870-023-04457-8 (PMC10523669; doi:10.1186/s12870-023-04457-8)
Supplement: Supplementary file 8 — Additional file 8: Table S8. Four differentially expressed OfMYBs. [file 12870_2023_4457_MOESM8_ESM.xls]

## Sheet: Sheet5
Table S8 Four differentially expressed OfMYBs.
id	T1-1_fpkm	T1-2_fpkm	T1-3_fpkm	T2-1_fpkm	T2-2_fpkm	T2-3_fpkm	T3-1_fpkm	T3-2_fpkm	T3-3_fpkm	T4-1_fpkm	T4-2_fpkm	T4-3_fpkm	Symbol	Description
evm.model.Contig349.84-gene	0.26	0.63	0.46	0.43	0.17	0.61	0	0	0.1	0	0	0	MYB35	XP_022866254.1 transcription factor MYB35-like, partial [Olea europaea var. sylvestris] [Olea europaea]		0.45	0.403333	0.0333333	0
evm.model.Contig38.30-gene	6.13	9.46	8.97	5.31	7.64	4.85	0.96	2.2	1.43	2.14	1.36	0.88	MYB330	XP_022895042.1 myb-related protein 330-like [Olea europaea var. sylvestris] [Olea europaea]		8.18667	5.93333	1.53	1.46
evm.model.Contig400.1-gene	7.56	8.82	6.09	0.26	0.93	0.12	0	0	0	0	0	0	MYB113	XP_022894857.1 transcription factor MYB113-like [Olea europaea var. sylvestris] [Olea europaea]		7.49	0.436667	0	0
evm.model.Contig8.333-gene	9.99	12.02	10.99	2.38	3.81	5.08	3.15	3.71	4.33	3.65	5.05	5.52	MYB4	XP_022896754.1 myb-related protein 308-like [Olea europaea var. sylvestris] [Olea europaea]		11	3.75667	3.73	4.74
