# Supplementary material for: Mechanisms for leaf color changes in Osmanthus fragrans ‘Ziyan Gongzhu’ using physiology, transcriptomics and metabolomics
Source: BMC Plant Biol. 2023 Sep 27;23:453. doi: 10.1186/s12870-023-04457-8 (PMC10523669; doi:10.1186/s12870-023-04457-8)
Supplement: Supplementary file 9 — Additional file 9: Table S9. Metabolites identified in the four “Ziyan Gongzhu” leaves samples in NEG and POS. [file 12870_2023_4457_MOESM9_ESM.xls]

## Sheet: NEG
index	MS2_name	MS1_name	formula	rtmin	mz	T1-1	T1-2	T1-3	T1-4	T1-5	T1-6	T2-1	T2-2	T2-3	T2-4	T2-5	T2-6	T3-1	T3-2	T3-3	T3-4	T3-5	T3-6	T4-1	T4-2	T4-3	T4-4	T4-5	T4-6	QC1	QC2	QC3	Class	CAS	HMDB	C_ID	Pathway	KEGG_B_class	KEGG_A_class
Com_3081_neg	3,4,5-trihydroxycyclohex-1-ene-1-carboxylic acid	--	C7 H10 O5	1.249	173.045	3.92171e+07	3.08519e+07	5.17712e+07	3.99438e+07	5.95446e+07	4.11287e+07	5.25886e+07	5.18985e+07	6.1613e+07	5.02149e+07	4.81777e+07	5.47509e+07	6.10326e+07	5.45499e+07	7.47421e+07	6.41082e+07	6.26913e+07	4.74955e+07	7.79286e+06	1.91091e+07	1.12648e+07	9.50528e+06	1.24656e+07	6.60171e+06	4.06066e+07	3.85848e+07	3.80647e+07	-	-	HMDB0130150	-	-	-	-
Com_5788_neg	Suberic acid	--	C8 H14 O4	2.171	173.082	1.3764e+07	3.70081e+06	1.5107e+07	2.474e+07	1.72481e+07	7.89255e+06	4.5669e+06	1.17186e+07	2.57725e+07	1.61866e+07	1.34906e+07	2.96988e+07	8.73279e+06	8.68593e+06	1.3246e+07	1.10894e+07	1.60864e+07	1.0726e+07	2.68429e+07	2.20923e+07	2.03292e+06	3.90873e+06	5.88387e+06	8.19793e+06	2.0906e+07	2.13885e+07	1.49268e+07	Fatty Acyls	505-48-6	HMDB0000893	-	-	-	-
Com_776_neg	Gluconic acid	--	C6 H12 O7	1.235	195.051	1.57521e+08	1.97253e+08	2.21919e+08	2.49522e+08	2.08855e+08	3.21149e+08	4.6513e+08	3.16229e+08	337729703	3.1886e+08	3.14387e+08	281649546	3.58463e+08	1.98123e+08	4.14839e+08	4.35815e+08	2.82508e+08	2.9552e+08	1.08731e+08	1.72334e+08	1.11478e+08	1.37917e+08	155245110	1.7217e+08	1.77335e+08	2.09006e+08	2.82812e+08	Organooxygen compounds	526-95-4	HMDB0000625	C00257	ko01100//Metabolic pathways;ko01110//Biosynthesis of secondary metabolites;ko01120//Microbial metabolism in diverse environments;ko01130//Biosynthesis of antibiotics;ko01200//Carbon metabolism;ko00030//Pentose phosphate pathway	Carbohydrate metabolism;Global and overview maps	Metabolism
Com_3236_neg	D-(+)-Arabitol	--	C5 H12 O5	1.483	151.061	4.82944e+07	3.62785e+07	4.32727e+07	4.99132e+07	4.02438e+07	3.79824e+07	8.64645e+07	4.04274e+07	4.51981e+07	5.09639e+07	4.48941e+07	4.96291e+07	5.18784e+07	3.51835e+07	4.6027e+07	4.14055e+07	3.18402e+07	3.94857e+07	1.90386e+07	2.07982e+07	1.02415e+07	1.33366e+07	1.52072e+07	9.98517e+06	3.67326e+07	3.41637e+07	3.85316e+07	Organooxygen compounds	488-82-4	HMDB0000568	C01904	ko01100//Metabolic pathways;ko00040//Pentose and glucuronate interconversions	Carbohydrate metabolism;Global and overview maps	Metabolism
Com_18418_neg	2-(acetylamino)-3-(1H-indol-3-yl)propanoic acid	--	C13 H14 N2 O3	4.744	245.093	633301	429273	399196	551018	653153	549540	872004	859080	1.68577e+06	644061	704889	1.09901e+06	983738	1.1337e+06	1.14486e+06	1.18756e+06	864659	1.07194e+06	2.09543e+06	1.44591e+06	1.80121e+06	1.31978e+06	1.01477e+06	3.48519e+06	700618	1.07354e+06	973787	--	--	--	-	-	-	-
Com_133_neg	DL-Malic acid	--	C4 H6 O5	1.184	133.014	1071309579	6.5798e+08	8.49432e+08	4.91712e+08	6.40437e+08	6.23587e+08	2125538847	1248894619	1395506472	1120108671	1009466660	1263329689	2206132809	2399189249	4371360043	3208024436	1086609333	2025553989	1704705805	3372223611	2759227416	1840495168	2722772010	1931788952	1644104315	1600494204	1611684771	Hydroxy acids and derivatives	6915-15-7	HMDB0000744	-	-	-	-
Com_20708_neg	Oleoyl-L-α-lysophosphatidic acid	--	C21 H41 O7 P	14.902	435.253	1.10035e+06	716438	1.29384e+06	1.17219e+06	1.43835e+06	1.20933e+06	1.03856e+06	929974	1.49337e+06	1.56686e+06	1.37503e+06	1.20675e+06	2.38207e+06	779352	3.72858e+06	937738	1.0647e+06	504175	436626	2.31187e+06	819923	348708	2.66995e+06	387423	627335	666707	355603	--	--	--	-	-	-	-
Com_1109_neg	cis-Aconitic acid	--	C6 H6 O6	1.452	173.009	1.44752e+08	1.45294e+08	1.19566e+08	8.46311e+07	115309730	1.23513e+08	2.35211e+08	1.63471e+08	1.31328e+08	1.39058e+08	141255182	1.63997e+08	2.50162e+08	2.02304e+08	2.80374e+08	1.77551e+08	1.52353e+08	1.50842e+08	2.11559e+08	2.38564e+08	2.10905e+08	247530411	2.60654e+08	2.67829e+08	1.74652e+08	1.78881e+08	1.53258e+08	Carboxylic acids and derivatives	585-84-2	HMDB0000072	C00417	ko01100//Metabolic pathways;ko01110//Biosynthesis of secondary metabolites;ko01120//Microbial metabolism in diverse environments;ko01130//Biosynthesis of antibiotics;ko01210//2-Oxocarboxylic acid metabolism;ko00020//Citrate cycle (TCA cycle);ko00630//Glyoxylate and dicarboxylate metabolism;ko00660//C5-Branched dibasic acid metabolism	Carbohydrate metabolism;Global and overview maps	Metabolism
Com_5023_neg	4-Acetyl-3-hydroxy-5-methylphenyl β-D-glucopyranoside	--	C15 H20 O8	7.37	327.109	1.43345e+07	6.51122e+06	1.09296e+07	2.68587e+07	2.6448e+07	1.08645e+07	7.82637e+06	8.22169e+06	1.73525e+07	1.09507e+07	9.74199e+06	1.29844e+07	6.78799e+06	9.78496e+06	7.17715e+06	8.73733e+06	1.35393e+07	1.20446e+07	2.68122e+07	2.81541e+07	2.76758e+07	3.69716e+07	3.01142e+07	2.6954e+07	1.55742e+07	1.62434e+07	1.64941e+07	--	--	--	-	-	-	-
Com_1833_neg	δ-Gluconic acid δ-lactone	--	C6 H10 O6	1.199	177.041	5.8046e+07	5.85008e+07	8.06327e+07	6.50029e+07	1.02359e+08	5.18824e+07	1.02263e+08	1.61796e+08	7.09736e+07	7.11277e+07	1.04107e+08	8.24783e+07	1.52123e+08	9.54538e+07	1.19856e+08	1.0852e+08	7.78431e+07	1.05053e+08	6.94466e+07	7.23122e+07	3.97895e+07	4.78527e+07	5.00947e+07	5.59859e+07	6.41323e+07	6.58989e+07	6.51491e+07	--	--	--	-	-	-	-
Com_538_neg	D-(-)-Lyxose	--	C5 H10 O5	1.295	149.045	1.7336e+08	1.56007e+08	2.05764e+08	2.96776e+08	1.72899e+08	3.97059e+08	6.19928e+08	4.30278e+08	4.17892e+08	4.53216e+08	4.1623e+08	4.03988e+08	4.82768e+08	2.84935e+08	5.76304e+08	557804459	2.2605e+08	2.75757e+08	4.75626e+08	5.69871e+08	5.59938e+08	5.06817e+08	587497731	6.32419e+08	3.09478e+08	2.78062e+08	3.06332e+08	--	--	--	-	-	-	-
Com_1352_neg	2-Hydroxycaproic acid	--	C6 H12 O3	2.455	131.071	1.1375e+08	2.31516e+07	1.06438e+08	1.69604e+08	1.38816e+08	5.74927e+07	3.47879e+07	8.64248e+07	1.86471e+08	135965328	1.05623e+08	2.06881e+08	6.67435e+07	7.06746e+07	9.47132e+07	9.91775e+07	1.28476e+08	1.17741e+08	7.51938e+07	7.58807e+07	9.45728e+06	1.84101e+07	1.7762e+07	2.85134e+07	9.8806e+07	1.00196e+08	8.64637e+07	Fatty Acyls	6064-63-7	HMDB0001624	-	-	-	-
Com_3887_neg	α-D-Glucose-1,6-bisphosphate	--	C6 H14 O12 P2	1.113	338.989	4.19592e+07	4.0564e+07	5.29412e+07	3.18378e+07	3.62838e+07	2.88124e+07	3.73259e+07	3.90723e+07	3.74633e+07	4.69341e+07	4.21928e+07	4.77418e+07	3.96231e+07	2.60766e+07	4.32618e+07	2.22942e+07	2.6171e+07	2.81969e+07	2.20792e+06	4.55677e+06	1.14319e+06	1.94172e+06	3.85001e+06	1.67645e+06	2.58002e+07	2.62122e+07	2.5946e+07	--	--	--	-	-	-	-
Com_1736_neg	Geniposidic acid	--	C16 H22 O10	4.821	373.115	1.71362e+06	2.09655e+06	1.28199e+06	3.503e+06	1.40539e+06	1.77642e+06	1.1768e+06	1.11015e+06	1.00703e+06	937783	1.01477e+06	1.11794e+06	1.39772e+06	1.22267e+06	1.60026e+06	1.20143e+06	1.05685e+06	1.03178e+06	5.90856e+07	2.32322e+07	1.46305e+08	2.30026e+07	9.98391e+06	1.53069e+07	1.37858e+07	1.02997e+07	1.16748e+07	Prenol lipids	27741-01-1	HMDB0034942	C11673	ko01110//Biosynthesis of secondary metabolites;ko00902//Monoterpenoid biosynthesis	Global and overview maps;Metabolism of terpenoids and polyketides	Metabolism
Com_3955_neg	Syringic acid	--	C9 H10 O5	1.439	197.045	2.46751e+06	1.75749e+06	1.91165e+06	1.15796e+06	1.40519e+06	1.87331e+06	2.44675e+06	2.15761e+06	2.24543e+06	1.80423e+06	1.72826e+06	1.6711e+06	2.62229e+06	1.99227e+06	2.55237e+06	3.22428e+06	2.34976e+06	2.29532e+06	2.66639e+07	2.77745e+07	5.00841e+07	5.13661e+07	2.9782e+07	3.79993e+07	8.32033e+06	9.50428e+06	8.92693e+06	Benzene and substituted derivatives	530-57-4	HMDB0002085	C10833	ko01120//Microbial metabolism in diverse environments	Global and overview maps	Metabolism
Com_2957_neg	Vanillyl alcohol	--	C8 H10 O3	6.384	153.055	1.44372e+07	1.46818e+07	1.1759e+07	1.28222e+07	1.73507e+07	1.74136e+07	4.85958e+07	3.22549e+07	1.65416e+07	2.60307e+07	14515327	2.60445e+07	2.33797e+07	5.03941e+07	3.68702e+07	4.75764e+07	3.16802e+07	5.06132e+07	3.06727e+07	8.95077e+07	7.43946e+07	5.99421e+07	6.11734e+07	4.80485e+07	3.48216e+07	2.91229e+07	3.36694e+07	Phenols	498-00-0	HMDB0032012	C06317	ko01120//Microbial metabolism in diverse environments	Global and overview maps	Metabolism
Com_2479_neg	δ-Ribono-1,4-lactone	--	C5 H8 O5	1.202	147.03	9.25641e+07	7.02744e+07	8.00247e+07	6.60149e+07	7.96301e+07	6.51997e+07	1.11904e+08	7.91684e+07	7.74628e+07	8.52702e+07	9.17688e+07	7.16053e+07	1.04788e+08	9.37002e+07	1.51487e+08	1.17764e+08	9.91474e+07	8.9111e+07	5.46114e+07	6.74465e+07	6.84316e+07	5.19756e+07	4.97348e+07	6.83922e+07	7.2431e+07	8.83157e+07	7.68801e+07	--	--	--	-	-	-	-
Com_7284_neg	D-(-)-Ribose	--	C5 H10 O5	11.43	149.045	1.66551e+06	1.72794e+06	1.76838e+06	1.91722e+06	1.35722e+06	1.82654e+06	1.01828e+06	1.49765e+06	3.10437e+06	1.73938e+06	1.57491e+06	2.71897e+06	1.52609e+06	1.77349e+06	1.49457e+06	1.41576e+06	1.77807e+06	1.97042e+06	1.74166e+07	1.23406e+07	8.25733e+06	9.38854e+06	1.13397e+07	2.22752e+07	5.07587e+06	5.29879e+06	4.61585e+06	--	--	--	C00121	ko02010//ABC transporters;ko00030//Pentose phosphate pathway	Carbohydrate metabolism;Membrane transport	Environmental Information Processing;Metabolism
Com_24099_neg	8-Iso prostaglandin A2	--	C20 H30 O4	12.041	333.207	595677	147823	418383	336973	265455	334912	192771	270736	850910	954147	455847	1.11451e+06	335165	361635	509943	506673	509918	490804	300871	580245	383672	361169	325778	382633	263804	240746	425581	--	--	--	-	-	-	-
Com_15687_neg	(±)9(10)-DiHOME	--	C18 H34 O4	11.996	313.239	3.24427e+06	3.99383e+06	1.8738e+06	2.4236e+06	1.82565e+06	4.18579e+06	4.01483e+06	2.54755e+06	1.8709e+06	1.47915e+06	1.87357e+06	2.15988e+06	2.88143e+06	2.94953e+06	5.54194e+06	4.33284e+06	3.01611e+06	3.23322e+06	529168	517853	497306	535096	523517	495959	2.65773e+06	1.95511e+06	2.00688e+06	--	--	--	-	-	-	-
Com_14802_neg	D-Ribose-1-phosphate	--	C5 H11 O8 P	1.203	229.012	4.79693e+06	3.47324e+06	3.59788e+06	4.38835e+06	2.86596e+06	2.81761e+06	3.24705e+06	3.63114e+06	4.04808e+06	4.32312e+06	4.84918e+06	4.03752e+06	4.38063e+06	6.519e+06	5.39765e+06	3.86604e+06	5.08757e+06	3.77932e+06	1.50217e+06	2.46086e+06	1.35671e+06	2.48473e+06	2.01577e+06	1.38394e+06	3.54908e+06	3.35783e+06	3.06724e+06	Organooxygen compounds	14075-00-4	HMDB0001489	C00620	ko00230//Purine metabolism;ko00030//Pentose phosphate pathway	Carbohydrate metabolism;Nucleotide metabolism	Metabolism
Com_749_neg	1,5-Anhydro-D-glucitol	--	C6 H12 O5	1.584	163.061	2.03986e+08	1.58846e+08	1.89975e+08	1.56729e+08	1.65498e+08	1.8313e+08	2.27419e+08	209469405	2.09679e+08	202761859	2.10324e+08	2.08827e+08	202836823	1.99126e+08	3.14049e+08	2.57378e+08	1.94904e+08	2.42496e+08	3.33788e+08	3.72454e+08	3.20131e+08	3.42923e+08	3.87435e+08	4.21724e+08	2.32733e+08	240329333	257125713	Organooxygen compounds	154-58-5	HMDB0002712	-	-	-	-
Com_11338_neg	2-Hydroxyhippuric acid	--	C9 H9 N O4	2.149	194.046	2.86114e+06	2.65365e+06	2.87983e+06	2.35876e+06	2.34142e+06	2.9732e+06	4.00195e+06	3.19643e+06	3.32368e+06	3.57745e+06	3.44987e+06	3.17938e+06	4.75839e+06	3.59346e+06	5.67372e+06	4.78557e+06	4.0185e+06	4.12503e+06	7.48271e+06	1.16709e+07	7.32299e+06	9.83256e+06	7.16663e+06	7.53063e+06	4.18244e+06	4.80465e+06	3.81603e+06	Benzene and substituted derivatives	487-54-7	HMDB0000840	-	-	-	-
Com_1944_neg	Xylitol	--	C5 H12 O5	1.348	151.061	1.00346e+08	5.74967e+07	6.43745e+07	1.09889e+08	5.84778e+07	7.53685e+07	8.35732e+07	5.81386e+07	6.2426e+07	5.78295e+07	6.44971e+07	5.62419e+07	4.75821e+07	9.28625e+07	9.10078e+07	1.08381e+08	5.62002e+07	7.10685e+07	1.69572e+07	30492494	2.27353e+07	1.68674e+07	3.11623e+07	1.95319e+07	5.29132e+07	5.05285e+07	5.56045e+07	Organooxygen compounds	87-99-0	HMDB0002917	C00379	ko01100//Metabolic pathways;ko02010//ABC transporters;ko00040//Pentose and glucuronate interconversions	Carbohydrate metabolism;Global and overview maps;Membrane transport	Environmental Information Processing;Metabolism
Com_643_neg	D-Sedoheptulose 7-phosphate	--	C7 H15 O10 P	1.243	289.033	3.51887e+08	2.62912e+08	3.27016e+08	2.85733e+08	3.1906e+08	2.77934e+08	3.78999e+08	3.14475e+08	4.63884e+08	5.20572e+08	3.42867e+08	5.12021e+08	2.59817e+08	4.7724e+08	5.56153e+08	2.94612e+08	3.7569e+08	2.48493e+08	1.23445e+07	251745975	4.23618e+07	2.48292e+07	6.75046e+07	1.61308e+07	2.65669e+08	2.88442e+08	3.0029e+08	Organooxygen compounds	2646-35-7	HMDB0001068	C05382	ko01100//Metabolic pathways;ko01110//Biosynthesis of secondary metabolites;ko01120//Microbial metabolism in diverse environments;ko01130//Biosynthesis of antibiotics;ko01230//Biosynthesis of amino acids;ko01200//Carbon metabolism;ko00030//Pentose phosphate pathway;ko00710//Carbon fixation in photosynthetic organisms	Carbohydrate metabolism;Energy metabolism;Global and overview maps	Metabolism
Com_2687_neg	4-Hydroxybenzylalcohol	--	C7 H8 O2	6.6	123.045	3.79198e+06	3.2794e+06	3.87041e+06	3.50096e+06	4.12837e+06	3.75216e+06	9.67155e+06	6.25251e+06	4.61448e+06	5.07676e+06	4.46822e+06	6.08708e+06	6.06131e+06	8.60254e+06	1.06611e+07	7.73912e+06	7.51125e+06	9.02991e+06	1.55676e+07	4.85301e+07	4.68531e+07	5.85946e+07	1.05698e+08	2.1862e+07	1.33069e+07	1.30422e+07	1.51915e+07	--	--	--	-	-	-	-
Com_215_neg	α,α-Trehalose	--	C12 H22 O11	1.278	341.109	3.06622e+08	3.32055e+08	3.61261e+08	2.5116e+08	3.23556e+08	3.08089e+08	9.80545e+08	619302066	3.73176e+08	4.30223e+08	464430812	5.59374e+08	8.70793e+08	1029600378	1345790569	9.38668e+08	9.48311e+08	1000944655	1741519299	1479834942	1126839558	1835573853	1570870523	1644790811	7.6569e+08	8.27342e+08	6.53978e+08	--	--	--	-	-	-	-
Com_3473_neg	Agnuside	--	C22 H26 O11	9.246	465.14	1.7738e+06	1.8104e+06	2.84635e+06	2.14024e+06	3.05313e+06	1.8993e+06	2.41276e+06	1.49474e+06	1.50941e+06	1.79313e+06	3.00193e+06	3.90854e+06	1.56621e+06	3.34746e+06	1.67216e+06	1.65323e+06	1.60081e+06	2.03749e+06	1.03292e+07	8.611e+06	5.96821e+07	3.82881e+07	2.47453e+07	3.23526e+07	9.4968e+06	1.36524e+07	8.04054e+06	Prenol lipids	11027-63-7	HMDB0036561	-	-	-	-
Com_1226_neg	trans-Cinnamic acid	--	C9 H8 O2	9.644	147.045	4.78584e+07	1.82181e+08	8.658e+07	1.8859e+08	8.08881e+07	1.68931e+08	2.14188e+07	4.68071e+07	2.46283e+07	4.3393e+07	3.4762e+07	3.3868e+07	2.53173e+07	1.71029e+07	9.70982e+06	7.78836e+06	2.44171e+07	9.49205e+06	2.64283e+06	3.09145e+06	2.92038e+06	2.40293e+06	2.52601e+06	3.87461e+06	4.37049e+07	4.4725e+07	4.08625e+07	Cinnamic acids and derivatives	140-10-3	HMDB0000930	C00423	ko01100//Metabolic pathways;ko01110//Biosynthesis of secondary metabolites;ko01120//Microbial metabolism in diverse environments;ko00940//Phenylpropanoid biosynthesis;ko00360//Phenylalanine metabolism;ko01220//Degradation of aromatic compounds;ko00130//Ubiquinone and other terpenoid-quinone biosynthesis	Amino acid metabolism;Biosynthesis of other secondary metabolites;Global and overview maps;Metabolism of cofactors and vitamins	Metabolism
Com_900_neg	D-(-)-Fructose	--	C6 H12 O6	7.183	179.056	181801968	2.43391e+08	3.09745e+08	2.27028e+08	2.34641e+08	2.40877e+08	2.03519e+08	1.9248e+08	2.73921e+08	2.3102e+08	3.08779e+08	2.25178e+08	2.77605e+08	1.09389e+08	4.61713e+07	85837822	1.76731e+08	7.31354e+07	2.99604e+07	3.57092e+07	3.35945e+07	2.88353e+07	3.40575e+07	3.02736e+07	170460343	1.76388e+08	196976060	Carbohydrates and carbohydrate conjugates	57-48-7	HMDB0062538	-	-	-	-
Com_10_neg	D-(-)-Mannitol	--	C6 H14 O6	1.323	181.072	15212074323	14261708210	17206480590	12618960657	14933156144	15166746115	16693187177	16268520082	20709381959	18521384248	20687257834	17870083177	24997557020	13056580036	21101197449	14964001810	13505902242	13955419557	34968636944	33307934353	30578326941	29855806560	28397921866	36717351938	19927200809	20045642763	20612359896	Organooxygen compounds	69-65-8	HMDB0000765	-	-	-	-
Com_3170_neg	3-Coumaric acid	--	C9 H8 O3	6.415	163.04	4.57822e+07	5.63733e+07	5.2577e+07	4.68461e+07	4.42985e+07	4.89262e+07	2.71245e+07	2.39358e+07	3.94445e+07	4.22774e+07	4.42925e+07	3.45908e+07	3.12036e+07	1.95404e+07	1.19835e+07	1.55847e+07	4.44569e+07	1.97403e+07	4.29508e+06	5.44773e+06	3.4648e+06	3.82015e+06	4.30445e+06	4.05819e+06	2.72303e+07	4.40283e+07	5.3004e+07	Cinnamic acids and derivatives	588-30-7	HMDB0001713	C12621	ko01120//Microbial metabolism in diverse environments;ko00360//Phenylalanine metabolism;ko01220//Degradation of aromatic compounds	Amino acid metabolism;Global and overview maps	Metabolism
Com_1451_neg	(+/-)9,10-dihydroxy-12Z-octadecenoic acid	--	C18 H34 O4	12.397	313.239	7.59378e+07	1.09467e+08	9.22007e+07	7.5351e+07	9.71631e+07	9.44671e+07	2.17276e+08	149337238	9.75679e+07	9.95659e+07	9.61765e+07	110961687	1.42798e+08	2.01576e+08	3.37462e+08	2.19883e+08	1.84184e+08	2.12358e+08	4.19215e+06	4.31375e+06	2.14428e+06	3.18978e+06	6.81082e+06	3.29684e+06	9.25101e+07	9.02459e+07	9.00908e+07	--	--	--	-	-	-	-
Com_3519_neg	Uridine 5'-diphosphogalactose	--	C15 H24 N2 O17 P2	1.221	565.049	3.38232e+07	3.47669e+07	5.69019e+07	3.39963e+07	3.18941e+07	4.65963e+07	6.65614e+07	4.90878e+07	5.25409e+07	4.76323e+07	6.22528e+07	5.09376e+07	7.93981e+07	5.5277e+07	6.5024e+07	5.92101e+07	6.4085e+07	6.43919e+07	6.12746e+06	7.98116e+06	4.86392e+06	5.56842e+06	5.63996e+06	1.11268e+07	3.20846e+07	3.70362e+07	4.41762e+07	Pyrimidine nucleotides	-	HMDB0062573	C02199	ko00520//Amino sugar and nucleotide sugar metabolism	Carbohydrate metabolism	Metabolism
Com_5663_neg	D-Mannitol 1-phosphate	--	C6 H15 O9 P	1.196	261.038	2.34256e+07	2.28064e+07	3.04782e+07	2.0271e+07	2.08144e+07	2.37184e+07	2.52214e+07	1.91933e+07	2.36427e+07	2.51955e+07	3.04037e+07	2.61402e+07	4.22643e+07	2.19637e+07	3.11023e+07	2.23627e+07	1.85004e+07	1.95317e+07	2.2052e+07	3.97354e+07	1.24358e+07	1.45678e+07	32775545	1.87808e+07	2.01802e+07	2.23611e+07	2.18831e+07	--	--	--	C00644	ko00051//Fructose and mannose metabolism	Carbohydrate metabolism	Metabolism
Com_7905_neg	Fumaric acid	--	C4 H4 O4	7.622	115.004	6.14611e+06	4.07551e+06	3.53867e+06	4.09311e+06	1.80977e+06	2.58291e+06	2.21237e+06	2.80091e+06	3.05806e+06	2.54132e+06	2.34158e+06	3.04921e+06	2.32549e+06	2.37448e+06	3.33281e+06	2.59445e+06	1.85008e+06	1.97534e+06	8.49447e+06	2.48087e+07	1.11209e+07	8.6014e+06	1.87245e+07	3.3681e+06	5.31689e+06	4.85338e+06	4.62047e+06	Carboxylic acids and derivatives	110-17-8	HMDB0000134	C00122	ko01100//Metabolic pathways;ko01110//Biosynthesis of secondary metabolites;ko01120//Microbial metabolism in diverse environments;ko01130//Biosynthesis of antibiotics;ko01200//Carbon metabolism;ko00360//Phenylalanine metabolism;ko00350//Tyrosine metabolism;ko01220//Degradation of aromatic compounds;ko00760//Nicotinate and nicotinamide metabolism;ko00220//Arginine biosynthesis;ko00250//Alanine, asp…	Amino acid metabolism;Carbohydrate metabolism;Energy metabolism;Global and overview maps;Metabolism of cofactors and vitamins	Metabolism
Com_246_neg	Citric acid	--	C6 H8 O7	1.135	191.02	1595751360	7.46009e+08	7.24689e+08	7.42989e+08	6.5464e+08	6.25691e+08	8.05991e+08	6.0462e+08	9.92885e+08	8.37951e+08	7.78216e+08	8.74618e+08	1027740467	1042557585	2407617515	1490029721	4.20697e+08	7.28609e+08	1218666294	1411237716	1465394443	8.65776e+08	9.61015e+08	1273597131	9.12349e+08	9.28215e+08	9.0439e+08	Carboxylic acids and derivatives	77-92-9	HMDB0000094	C00158	ko01100//Metabolic pathways;ko01110//Biosynthesis of secondary metabolites;ko01120//Microbial metabolism in diverse environments;ko01130//Biosynthesis of antibiotics;ko01230//Biosynthesis of amino acids;ko01200//Carbon metabolism;ko01210//2-Oxocarboxylic acid metabolism;ko00250//Alanine, aspartate and glutamate metabolism;ko00020//Citrate cycle (TCA cycle);ko00630//Glyoxylate and dicarboxylate me…	Amino acid metabolism;Carbohydrate metabolism;Global and overview maps	Metabolism
Com_471_neg	D-(+)-Tryptophan	--	C11 H12 N2 O2	6.327	203.082	3.05802e+07	1.0783e+07	8.14683e+06	3.1017e+07	2.33598e+07	2.52288e+07	1.05108e+07	1.71153e+07	1.19701e+08	9.75583e+06	3.41056e+07	5.08794e+07	1.64564e+07	2.05665e+07	3.44166e+07	3.03514e+07	2.91001e+07	2.54672e+07	7.40724e+08	9.43087e+08	2.62386e+08	4.7601e+08	7.58178e+08	8.88873e+07	1.28781e+08	1.29738e+08	1.21401e+08	Indoles and derivatives	153-94-6	HMDB0013609	-	-	-	-
Com_439_neg	(2α,3β,19α)-2,3,19-Trihydroxyolean-12-en-28-oic acid	--	C30 H48 O5	12.706	487.344	7.86866e+07	6.0119e+07	1.61701e+08	8.30819e+07	1.44792e+08	9.34205e+07	8.594e+08	5.98455e+08	3.66531e+08	3.06901e+08	2.30422e+08	4.0511e+08	8.03617e+08	7.26461e+08	1016681062	1059056540	6.38691e+08	8.79477e+08	376398750	3.5615e+08	276521232	3.21528e+08	3.07619e+08	3.58662e+08	4.21111e+08	4.29617e+08	3.97798e+08	--	--	--	-	-	-	-
Com_2862_neg	D-(-)-Salicin	--	C13 H18 O7	6.576	285.098	1.59266e+06	2.02658e+06	2.4841e+06	1.52351e+06	2.17109e+06	1.90562e+06	3.59435e+06	3.22821e+06	2.37472e+06	2.94329e+06	2.22559e+06	2.47336e+06	4.35318e+06	4.8889e+06	6.13585e+06	4.68766e+06	4.54577e+06	4.61115e+06	3.99179e+07	2.97428e+07	7.75281e+07	4.52047e+07	5.62881e+07	4.00611e+07	1.52506e+07	1.31982e+07	1.18125e+07	Organooxygen compounds	138-52-3	HMDB0003546	-	-	-	-
Com_5862_neg	D-Saccharic acid	--	C6 H10 O8	1.176	209.03	1.83422e+07	8.73338e+06	1.43796e+07	1.4256e+07	1.35395e+07	1.10218e+07	2.4751e+07	1.95048e+07	1.50087e+07	1.70641e+07	1.59211e+07	1.78787e+07	2.11772e+07	3.34008e+07	3.26126e+07	2.75145e+07	1.90777e+07	3.02557e+07	1.94972e+07	1.97015e+07	1.21157e+07	1.60275e+07	1.13839e+07	2.56961e+07	1.74702e+07	1.78565e+07	1.64447e+07	Organooxygen compounds	25525-21-7	HMDB0000663	C00818	ko01100//Metabolic pathways;ko00053//Ascorbate and aldarate metabolism	Carbohydrate metabolism;Global and overview maps	Metabolism
Com_602_neg	Tyrosol	--	C8 H10 O2	7.48	137.061	349683830	3.30612e+08	1.80668e+08	4.35282e+08	1.45059e+08	4.12928e+08	1.89227e+08	1.99973e+08	1.70049e+08	2.08187e+08	1.7926e+08	1.55758e+08	1.38745e+08	9.87577e+07	1.01358e+08	1.03598e+08	1.01517e+08	7.45658e+07	2.11353e+07	3.04419e+07	1.55984e+07	1.58597e+07	2.16748e+07	1.77386e+07	1.40192e+08	1.45046e+08	1.40085e+08	Phenols	501-94-0	HMDB0004284	C06044	ko00350//Tyrosine metabolism	Amino acid metabolism	Metabolism
Com_19357_neg	Thymidine	--	C10 H14 N2 O5	5.76	241.083	2.22921e+06	2.26747e+06	1.67225e+06	1.91492e+06	1.41658e+06	1.92042e+06	1.43141e+06	1.22501e+06	1.40645e+06	1.54847e+06	1.5825e+06	1.59849e+06	2.43014e+06	859104	1.42523e+06	1.31338e+06	859811	840375	158553	216313	234385	154095	274279	132869	1.07978e+06	1.1093e+06	1.58218e+06	Pyrimidine nucleosides	50-89-5	HMDB0000273	C00214	ko01100//Metabolic pathways;ko00240//Pyrimidine metabolism	Global and overview maps;Nucleotide metabolism	Metabolism
Com_2240_neg	Arbutin	--	C12 H16 O7	2.568	271.083	7.06073e+06	4.40755e+06	1.08246e+07	6.50368e+06	1.5035e+07	5.71148e+06	3.13617e+07	2.00293e+07	11503842	2.01858e+07	9.77529e+06	2.30115e+07	2.28365e+07	4.4572e+07	6.03487e+07	4.39384e+07	4.10969e+07	5.58396e+07	1.28146e+08	8.73316e+07	9.04975e+07	8.61878e+07	8.83656e+07	1.17315e+08	3.65048e+07	3.68041e+07	4.15166e+07	Organooxygen compounds	497-76-7	HMDB0029943	C06186	ko00010//Glycolysis / Gluconeogenesis	Carbohydrate metabolism	Metabolism
Com_87_neg	D-(-)-Quinic acid	--	C7 H12 O6	5.383	191.056	2396056396	1645681782	2149583376	3444232615	2224002422	2160613078	9.60847e+08	1436645701	2446193380	1808527850	1631184351	2138777965	1083001530	1067247348	5.21634e+08	1016256142	1533636492	1226443543	5.47634e+07	7.40694e+07	4.72738e+07	7.0928e+07	8.20385e+07	4.31492e+07	1614738311	1722734852	1316517288	--	--	--	-	-	-	-
Com_3253_neg	Guanosine	--	C10 H13 N5 O5	3.816	282.085	7.05826e+07	5.4085e+07	4.58857e+07	5.07671e+07	4.03718e+07	5.18389e+07	6.72203e+07	5.71826e+07	4.77428e+07	5.78027e+07	4.92556e+07	5.24829e+07	7.53253e+07	4.96431e+07	8.64816e+07	6.4202e+07	4.18982e+07	4.68326e+07	20100548	2.28279e+07	1.38576e+07	1.91694e+07	2.64234e+07	1.83005e+07	4.5557e+07	4.22233e+07	4.0278e+07	Purine nucleosides	118-00-3	HMDB0000133	C00387	ko01100//Metabolic pathways;ko00230//Purine metabolism	Global and overview maps;Nucleotide metabolism	Metabolism
Com_3797_neg	Dodecanedioic acid	--	C12 H22 O4	8.896	229.144	2.54238e+06	3.52949e+06	6.42188e+06	3.92009e+06	4.14607e+06	2.61363e+06	5.51141e+06	3.48248e+06	3.5076e+06	4.19105e+06	4.2489e+06	4.75631e+06	2.86704e+06	1.76283e+06	6.27182e+06	2.22928e+06	4.94284e+06	3.43017e+06	3.68377e+07	5.29981e+07	3.06305e+06	1.29467e+07	6.59706e+07	2.32229e+06	8.33346e+06	1.00633e+07	9.43426e+06	Fatty Acyls	6402-36-4	HMDB0000933	-	-	-	-
Com_4339_neg	Phloretin	--	C15 H14 O5	9.477	273.077	1.64127e+06	1.91035e+06	1.65923e+06	1.85083e+06	1.78919e+06	1.83662e+06	2.44331e+06	2.20796e+06	1.38539e+06	1.39048e+06	1.40297e+06	1.5065e+06	1.23048e+06	3.43792e+06	6.30898e+06	4.55371e+06	1.42541e+06	3.70605e+06	2.25059e+07	4.11783e+07	1.99148e+07	1.81113e+07	5.51556e+07	1.94503e+07	7.97254e+06	8.89281e+06	5.81468e+06	Linear 1,3-diarylpropanoids	60-82-2	HMDB0003306	C00774	ko01110//Biosynthesis of secondary metabolites;ko00941//Flavonoid biosynthesis	Biosynthesis of other secondary metabolites;Global and overview maps	Metabolism
Com_4398_neg	Xanthurenic acid	--	C10 H7 N O4	5.872	204.03	3.03084e+06	3.0709e+06	2.92213e+06	1.99717e+06	2.92879e+06	2.54782e+06	7.06255e+06	5.22226e+06	4.05489e+06	4.59173e+06	3.85695e+06	4.95803e+06	6.10501e+06	7.58846e+06	1.09555e+07	9.35438e+06	5.80012e+06	8.20257e+06	3.53155e+07	5.75501e+07	3.31398e+07	4.24492e+07	5.42674e+07	1.85737e+07	1.53263e+07	1.54178e+07	1.43456e+07	Quinolines and derivatives	59-00-7	HMDB0000881	C02470	ko00380//Tryptophan metabolism	Amino acid metabolism	Metabolism
Com_2006_neg	Sinapinic acid	--	C11 H12 O5	3.581	223.061	8.75253e+06	7.62662e+06	1.05906e+07	7.19982e+06	8.17608e+06	8.07097e+06	1.55539e+07	9.94463e+06	9.58603e+06	8.44605e+06	8.90044e+06	1.03516e+07	1.42792e+07	2.25119e+07	3.54308e+07	2.75944e+07	1.10647e+07	1.97454e+07	3.47171e+07	174666026	1.23566e+08	5.52895e+07	1.30165e+08	2.54231e+07	28303465	2.87379e+07	2.63865e+07	Cinnamic acids and derivatives	530-59-6	HMDB0032616	C00482	ko01100//Metabolic pathways;ko01110//Biosynthesis of secondary metabolites;ko00940//Phenylpropanoid biosynthesis	Biosynthesis of other secondary metabolites;Global and overview maps	Metabolism
Com_243_neg	Ethyl myristate	--	C16 H32 O2	15.066	255.233	1452723005	1176583625	1408321407	1183193571	1119291016	1178357773	1793872717	1571594933	1497328103	1534249220	1520316098	1631898687	2371311276	1595506015	2581054875	2129472530	1825245161	1662171527	1642256341	1838008810	1305141990	1375386694	1553355159	1405145061	1537495035	1340221236	1378981960	Fatty Acyls	124-06-1	HMDB0034153	-	-	-	-
Com_23_neg	Rutin	--	C27 H30 O16	9.27	609.147	7324450549	7721779554	7815532320	4512844155	8650722487	9606222216	11399316279	8103678591	9604235232	9910041111	8505506210	8087455905	10297063884	9528390820	9059291871	9990640319	10731252182	10024365889	14136204187	8598212046	5241160661	4697332007	9625943699	10985348784	8331933440	8304434475	8180353655	Flavonoids	153-18-4	HMDB0003249	C05625	ko01100//Metabolic pathways;ko01110//Biosynthesis of secondary metabolites;ko00944//Flavone and flavonol biosynthesis	Biosynthesis of other secondary metabolites;Global and overview maps	Metabolism
Com_1034_neg	D-Raffinose	--	C18 H32 O16	1.444	503.162	3.15909e+07	3.27909e+07	4.95521e+07	4.04686e+07	5.75923e+07	3.36184e+07	4.94501e+07	4.9455e+07	6.02077e+07	4.93109e+07	4.21623e+07	6.01642e+07	4.49123e+07	6.84156e+07	1.0835e+08	6.16841e+07	7.36358e+07	9.1361e+07	2.05865e+08	3.65611e+08	1.97051e+08	2.31771e+08	2.5327e+08	2.063e+08	9.4282e+07	8.15607e+07	9.25003e+07	Organooxygen compounds	25954-44-3	HMDB0034072	C00492	ko02010//ABC transporters;ko00052//Galactose metabolism	Carbohydrate metabolism;Membrane transport	Environmental Information Processing;Metabolism
Com_14_neg	Chlorogenic acid	--	C16 H18 O9	5.385	353.088	15681611143	11911708354	13902154420	24210880928	17993491331	15489723766	6303417965	10057122538	18068257729	13113392686	10836342675	14429749737	6829659862	7033038703	3177305736	6858357721	9928741783	7720499838	2.63057e+08	5.13454e+08	2.48878e+08	3.85801e+08	4.06879e+08	2.18503e+08	9282561086	10602336391	8653785732	Organooxygen compounds	327-97-9	HMDB0003164	C00852	ko01110//Biosynthesis of secondary metabolites;ko00941//Flavonoid biosynthesis;ko00940//Phenylpropanoid biosynthesis;ko00945//Stilbenoid, diarylheptanoid and gingerol biosynthesis	Biosynthesis of other secondary metabolites;Global and overview maps	Metabolism
Com_732_neg	Uridine	--	C9 H12 N2 O6	2.279	243.062	3.52946e+08	3.24044e+08	2.31375e+08	274104836	2.17536e+08	2.75348e+08	3.7264e+08	2.50927e+08	2.65171e+08	2.81669e+08	2.81683e+08	2.92781e+08	4.1958e+08	2.35281e+08	5.08727e+08	3.53389e+08	2.25101e+08	2.64836e+08	1.28025e+08	1.61048e+08	9.67465e+07	1.09112e+08	1.98126e+08	1.42686e+08	2.53665e+08	2.44391e+08	3.02486e+08	Pyrimidine nucleosides	58-96-8	HMDB0000296	C00299	ko01100//Metabolic pathways;ko00240//Pyrimidine metabolism	Global and overview maps;Nucleotide metabolism	Metabolism
Com_5235_neg	D-(-)-Glutamine	--	C5 H10 N2 O3	1.292	145.062	1.55628e+07	7.86069e+06	8.52429e+06	8.6205e+06	9.7408e+06	9.74842e+06	3.76743e+07	7.66188e+06	1.08735e+07	1.25012e+07	1.39326e+07	1.34263e+07	2.78233e+07	1.61664e+07	4.19692e+07	3.41836e+07	1.39303e+07	2.29903e+07	4.04749e+07	2.77332e+07	1.79594e+07	1.66802e+07	2.3336e+07	3.40364e+07	1.63715e+07	1.78351e+07	1.69197e+07	--	--	--	-	-	-	-
Com_95_neg	Eriocitrin	--	C27 H32 O15	8.9	595.168	4.48974e+06	4.61361e+06	3.9789e+06	2.83829e+06	1.01608e+07	4.93776e+06	3.62154e+07	2.0462e+07	8.33429e+06	1.44894e+07	6.5691e+06	2.26533e+07	2.11531e+07	7.74258e+07	6.28362e+07	5.24104e+07	3.8725e+07	3.9606e+07	1869674087	1468549204	3719007583	2416823348	1561528526	2945279428	6.73548e+08	7.19997e+08	7.06426e+08	Naphthalenes	13463-28-0	HMDB0005811	-	-	-	-
Com_21081_neg	--	Neonuezhenide	C31 H42 O18	8.233	701.231	369774	319059	320503	374386	326336	312005	447827	338758	370151	345531	335554	502412	438709	479454	488751	506168	326713	374542	1.16161e+06	2.80941e+06	1.18687e+06	778499	573039	1.9808e+06	417175	580031	558024	--	--	--	-	-	-	-
Com_20289_neg	DGDG (2:0/7:0)	--	C24 H42 O15	11.708	629.275	153952	126044	110342	138039	104410	144724	144173	132916	130577	116217	111472	145946	128231	150491	197585	162246	127537	152031	378758	510957	666315	463413	979487	2.57063e+06	330057	248261	167972	--	--	--	-	-	-	-
Com_11715_neg	PA (18:3/22:6)	--	C43 H67 O8 P	14.331	741.445	607386	1.79803e+06	1.12194e+06	1.54832e+06	1.06259e+06	296931	418125	958418	1.29539e+06	428109	425422	1.5879e+06	347699	587603	3.34883e+06	716378	789780	1.72072e+06	5.41627e+06	3.83719e+06	4.23764e+06	3.53664e+06	1.10862e+07	1.44307e+06	1.03192e+06	1.0617e+06	911433	--	--	--	-	-	-	-
Com_19838_neg	DGDG (2:0/16:4)	--	C33 H52 O15	8.611	751.34	362816	251358	295498	346568	333449	301153	360369	319752	413483	373473	294461	457111	304419	392644	429387	416582	377720	503832	2.386e+06	2.15119e+06	2.49446e+06	2.11016e+06	1.75035e+06	2.31514e+06	516728	518049	530886	--	--	--	-	-	-	-
Com_8314_neg	PA (2:0/24:4)	--	C29 H49 O8 P	11.632	555.303	6.32987e+06	3.2339e+06	2.87203e+06	4.757e+06	2.78051e+06	3.37803e+06	1.82161e+06	1.39015e+06	5.63205e+06	3.75784e+06	1.83448e+06	1.43443e+06	1.07315e+06	2.24437e+06	2.61521e+06	1.17934e+06	2.70551e+06	2.25581e+06	9.86611e+06	6.96488e+06	1.20547e+07	9.1094e+06	4.18154e+06	1.78825e+07	4.11928e+06	4.95469e+06	4.54515e+06	--	--	--	-	-	-	-
Com_17982_neg	--	Kirenol	C20 H34 O4	13.169	337.238	317836	501916	372503	379927	353307	289405	885481	532177	417130	378321	306764	451323	441209	542364	1.55208e+06	640880	454945	887284	2.34349e+06	3.89977e+06	3.38165e+06	2.07734e+06	1.25507e+06	3.7497e+06	1.03178e+06	1.14128e+06	818119	--	--	--	-	-	-	-
Com_15337_neg	Phenethyl caffeate	--	C17 H16 O4	8.53	301.108	1.62802e+06	1.87676e+06	2.22215e+06	1.11094e+06	2.81111e+06	2.3033e+06	2.69118e+06	3.16092e+06	5.71629e+06	2.63029e+06	1.99374e+06	5.24567e+06	2.69464e+06	3.52198e+06	3.29845e+06	4.23803e+06	3.89965e+06	5.63276e+06	3.0044e+06	5.70409e+06	2.56498e+06	3.33075e+06	2.98895e+06	2.60155e+06	2.32075e+06	3.07246e+06	2.42096e+06	--	--	--	-	-	-	-
Com_5393_neg	N'-[4-(trifluoromethyl)benzoyl]-6-quinoxalinecarbohydrazide	--	C17 H11 F3 N4 O2	6.414	359.075	2.01437e+07	1.32309e+07	1.86482e+07	1.71845e+07	1.18855e+07	2.86294e+07	1.25271e+07	1.96935e+07	1.93996e+07	1.84073e+07	2.20172e+07	1.94682e+07	1.65763e+07	7.20103e+06	7.50569e+06	1.12485e+07	1.70688e+07	1.18126e+07	606448	345471	624062	483120	494087	629937	1.60254e+07	1.51698e+07	1.74201e+07	--	--	--	-	-	-	-
Com_4720_neg	--	Neocryptotanshinone	C19 H22 O4	9.129	359.15	2.73651e+06	2.64268e+06	4.16815e+06	2.62579e+06	2.64438e+06	2.62422e+06	3.21008e+06	2.48557e+06	2.52203e+06	2.37281e+06	2.3016e+06	2.44869e+06	3.63473e+06	2.51388e+06	3.2876e+06	1.10227e+07	2.26391e+06	3.58747e+06	4.03331e+07	8.66065e+06	9.37273e+06	2.75889e+07	2.10368e+07	4.32533e+07	6.65248e+06	8.44363e+06	8.08525e+06	--	--	--	-	-	-	-
Com_13689_neg	PA (3:0/15:0)	--	C21 H41 O8 P	12.741	451.243	121754	101419	123850	105165	298902	102247	309094	211224	157352	284975	108887	174870	255400	1.17273e+06	1.59374e+06	1.60852e+06	435768	2.55447e+06	6.46895e+06	1.25356e+06	4.46051e+06	6.13668e+06	785797	7.18338e+06	910262	1.12682e+06	732908	--	--	--	-	-	-	-
Com_8197_neg	(3β,5ξ,9ξ)-3,23-Dihydroxy-1-oxoolean-12-en-28-oic acid	--	C30 H46 O5	13.677	485.328	560525	585315	1.03461e+06	767442	901226	727473	1.62051e+06	1.16881e+06	2.01093e+06	1.65979e+06	1.20888e+06	1.01738e+06	2.09996e+06	1.38168e+06	1.34242e+06	1.46196e+06	1.49521e+06	1.06902e+06	5.38725e+06	3.07352e+06	1.65264e+07	1.41284e+07	3.17534e+06	11677858	2.25848e+06	2.54809e+06	2.19262e+06	--	--	--	-	-	-	-
Com_4633_neg	PI (2:0/6:0)	--	C17 H31 O13 P	9.692	947.286	2.8622e+07	5.12136e+06	1.78123e+07	7.6562e+06	1.75497e+07	2.35382e+07	8.86789e+06	9.45198e+06	1.95779e+07	9.48531e+06	1.07208e+07	1.39692e+07	5.01032e+06	6.69562e+06	3.2193e+06	3.0942e+06	5.64969e+06	1.32018e+07	1.02364e+07	5.29621e+06	4.02966e+07	1.43488e+07	5.74655e+06	3.46453e+07	9.43124e+06	1.11831e+07	9.53292e+06	--	--	--	-	-	-	-
Com_11124_neg	--	Epimedin C	C39 H50 O19	9.52	821.288	1.32351e+06	1.61701e+06	1.37514e+06	1.51677e+06	1.43985e+06	1.48714e+06	1.22693e+06	1.09134e+06	1.05653e+06	1.0407e+06	1.06793e+06	990214	842260	1.30616e+06	884885	1.02265e+06	1.03814e+06	1.18228e+06	4.44015e+06	1.2504e+07	6.53793e+06	6.59674e+06	7.13608e+06	1.08616e+07	2.63406e+06	1.7051e+06	2.48498e+06	--	--	--	-	-	-	-
Com_14001_neg	O1-(4-chlorobenzoyl)-4-nitrobenzene-1-carbohydroximamide	--	C14 H10 Cl N3 O4	2.45	319.031	3.67087e+06	5.16892e+06	1.69292e+06	2.48068e+06	2.17517e+06	2.82305e+06	1.32765e+06	1.7629e+06	1.69591e+06	1.53486e+06	2.19868e+06	2.06678e+06	1.9804e+06	1.34977e+06	1.53618e+06	2.13581e+06	1.03114e+06	1.02346e+06	276639	219239	233193	207146	218684	185252	1.91138e+06	1.83241e+06	2.0262e+06	--	--	--	-	-	-	-
Com_1568_neg	--	Neohesperidin dihydrochalcone	C28 H36 O15	8.525	611.199	904182	802442	763013	1.22287e+06	1.19692e+06	853266	2.201e+06	1.23818e+06	1.2583e+06	1.05521e+06	1.06843e+06	1.41099e+06	865533	4.02236e+06	8.05424e+06	5.36207e+06	2.32882e+06	3.18056e+06	5.37749e+07	1.6391e+08	7.7637e+07	1.71283e+08	1.25541e+08	1.08417e+08	3.96899e+07	4.14182e+07	3.80356e+07	Flavonoids	20702-77-6	HMDB0030542	-	-	-	-
Com_18207_neg	PS (2:0/11:0)	--	C19 H36 N O10 P	11.926	468.203	3.50665e+06	1.15346e+06	471292	1.11134e+06	236086	1.6509e+06	438517	237106	486155	476658	1.03115e+06	251362	180261	137259	189960	151198	133802	163514	432446	488843	467055	422379	401770	502296	237619	355918	355358	--	--	--	-	-	-	-
Com_1817_neg	D(-)-Salicin	--	C13 H18 O7	2.844	331.104	4.32552e+06	5.10903e+06	1.13e+07	8.82653e+06	1.10987e+07	7.02862e+06	2.98424e+07	2.32429e+07	1.18886e+07	2.19409e+07	1.06679e+07	2.27944e+07	2.53279e+07	3.80509e+07	5.28282e+07	3.70694e+07	3.797e+07	5.03148e+07	1.00663e+08	7.20535e+07	7.32996e+07	8.62752e+07	172324166	8.79423e+07	2.88726e+07	3.52729e+07	4.21308e+07	--	--	--	-	-	-	-
Com_6242_neg	--	DGMG (18:2)	C33 H58 O14	12.188	677.379	445433	209426	291708	293481	224707	287903	849851	685895	566041	415309	371842	616312	510298	1.04967e+06	2.47971e+06	1.07049e+06	1.48832e+06	2.45347e+06	2.19619e+07	2.19138e+07	3.51344e+06	4.84985e+06	3.17169e+07	4.12033e+06	2.09182e+06	1.76521e+06	1.97823e+06	--	--	--	-	-	-	-
Com_5366_neg	--	Sinapoyl O-hexoside	C17 H22 O10	10.977	385.114	1.23457e+07	1.50232e+07	8.97414e+06	2.76668e+07	6.9126e+06	9.60572e+06	7.26109e+06	4.92825e+06	6.67733e+06	5.60622e+06	6.6405e+06	6.22957e+06	8.66572e+06	1.02483e+07	1.4506e+06	2.21737e+06	5.50408e+06	5.57046e+06	1.46528e+06	880042	1.8281e+06	1.85823e+06	1.27733e+06	1.75154e+06	4.20067e+06	5.29699e+06	8.28195e+06	--	--	--	-	-	-	-
Com_17706_neg	PI (2:0/21:1)	--	C32 H59 O13 P	12.206	681.351	150553	127240	127930	134553	111723	132516	162811	142473	146871	128698	119437	148469	162827	149346	216049	174004	143144	152539	762274	4.12046e+06	3.26599e+06	1.43448e+06	4.42514e+06	871807	406888	536231	366510	--	--	--	-	-	-	-
Com_20814_neg	Dopa	--	C9 H11 N O4	5.796	196.061	1.21408e+06	716187	1.11634e+06	574429	861239	587386	2.08647e+06	1.3665e+06	1.35794e+06	2.3245e+06	2.18687e+06	1.14757e+06	3.00991e+06	1.62028e+06	1.1541e+06	1.34961e+06	1.79078e+06	1.70424e+06	654583	794072	664209	698216	690417	724149	763745	870658	773900	Carboxylic acids and derivatives	63-84-3	HMDB0000609	-	-	-	-
Com_18995_neg	FAHFA (2:0/17:2)	--	C19 H32 O4	12.481	323.223	744341	759250	628776	607127	700271	1.12751e+06	1.09474e+06	806474	673255	835012	686001	932310	802030	909822	1.90601e+06	1.20339e+06	1.00623e+06	944177	2.26226e+06	2.1728e+06	2.19882e+06	2.37546e+06	2.14963e+06	3.1849e+06	926021	867113	962474	--	--	--	-	-	-	-
Com_7875_neg	6-fluoro-2-methyl-4-[2-nitro-4-(trifluoromethyl)phenoxy]quinoline	--	C17 H10 F4 N2 O3	1.193	365.053	7.4339e+06	4.1007e+06	8.7795e+06	6.83553e+06	7.15016e+06	6.20765e+06	7.29257e+06	7.45428e+06	9.48112e+06	8.10205e+06	9.25817e+06	1.07633e+07	9.86442e+06	7.17311e+06	1.49911e+07	1.10215e+07	1.09817e+07	1.18366e+07	2.15793e+07	9.08797e+06	8.91967e+06	8.94363e+06	5.25966e+06	1.22078e+07	6.71108e+06	5.85421e+06	6.4514e+06	--	--	--	-	-	-	-
Com_4408_neg	PA (2:0/24:2)	--	C29 H53 O8 P	11.958	559.35	324844	255391	230598	253793	179516	235707	209217	181376	258682	169507	227983	209796	203863	190665	253620	204518	182380	189554	2.37318e+07	3.00294e+07	43328600	2.01189e+07	1.66623e+07	1.67523e+07	4.3894e+06	4.55028e+06	4.32611e+06	--	--	--	-	-	-	-
Com_16764_neg	MGDG (16:4/22:6)	--	C47 H70 O10	13.427	853.498	2.59586e+06	3.21848e+06	1.11687e+06	3.51593e+06	973189	489589	668391	1.40315e+06	1.34379e+06	642046	615019	1.06926e+06	810740	838120	3.29851e+06	1.0415e+06	745937	1.85231e+06	3.3313e+06	1.95273e+06	964885	1.4755e+06	4.43289e+06	1.78811e+06	1.20726e+06	844583	754887	--	--	--	-	-	-	-
Com_20141_neg	Cer-AP (t16:2/33:1)	--	C49 H93 N O5	7.906	774.708	1.91299e+06	1.39481e+06	1.86423e+06	331430	1.23377e+06	480663	1.31433e+06	680415	1.75555e+06	2.63178e+06	2.47436e+06	1.41661e+06	2.23638e+06	361652	548031	409011	710478	394678	245929	305878	261563	301256	286333	252524	1.10718e+06	729499	1.03304e+06	--	--	--	-	-	-	-
Com_7109_neg	PI (2:0/18:5)	--	C29 H45 O13 P	9.533	631.264	1.26296e+06	1.57432e+06	1.3044e+06	1.42362e+06	1.37921e+06	1.4575e+06	1.11817e+06	1.05834e+06	891189	990841	982461	1.01419e+06	862655	1.22775e+06	809772	1.04741e+06	952157	1.09282e+06	9.05356e+06	2.21509e+06	6.9388e+06	4.94042e+06	3.23369e+06	2.31862e+07	3.21587e+06	2.09914e+06	2.14868e+06	--	--	--	-	-	-	-
Com_11537_neg	--	Palmaturbine	C20 H20 N O4	8.913	337.133	977845	1.28335e+06	2.1022e+06	638514	1.48132e+06	1.36551e+06	2.27189e+06	1.62893e+06	1.1625e+06	1.42952e+06	1.0906e+06	1.6297e+06	1.69285e+06	1.69913e+06	1.59031e+06	2.02725e+06	1.96127e+06	1.4796e+06	1.06945e+07	7.78307e+06	4.88155e+06	3.72427e+06	4.24799e+06	1.01125e+07	5.01704e+06	4.94026e+06	5.89341e+06	--	--	--	-	-	-	-
Com_2940_neg	--	2-Methoxyhexadecanoate	C17 H34 O2	15.298	269.249	3.98525e+07	3.034e+07	7.50523e+07	3.13478e+07	5.90491e+07	3.41422e+07	4.61023e+07	7.68863e+07	7.38388e+07	7.12235e+07	7.19556e+07	7.95809e+07	1.10834e+08	8.11002e+07	1.39221e+08	5.98604e+07	8.45294e+07	4.68969e+07	4.21462e+07	9.61627e+07	3.37371e+07	4.10211e+07	6.13794e+07	8.03545e+07	3.70997e+07	4.21999e+07	3.91095e+07	--	--	--	-	-	-	-
Com_2159_neg	N'-(4-methoxybenzoyl)-2-[(1-naphthylmethyl)thio]acetohydrazide	--	C21 H20 N2 O3 S	9.839	759.237	3.05738e+07	3.12041e+07	2.63157e+07	2.68036e+07	3.07706e+07	2.91405e+07	8.95522e+07	3.16862e+07	4.87426e+07	4.20152e+07	2.57579e+07	5.40202e+07	4.56221e+07	7.82673e+07	8.04103e+07	7.90123e+07	8.01034e+07	9.78378e+07	6.40989e+07	8.56203e+07	9.01495e+07	107321234	1.39986e+08	5.26862e+07	6.38239e+07	6.6445e+07	6.25908e+07	--	--	--	-	-	-	-
Com_1881_neg	4-(beta-D-Glucopyranosyloxy)-2-methylenebutanoic acid	--	C11 H18 O8	1.458	277.093	7.56271e+07	5.0999e+06	6.66048e+07	4.51451e+07	5.87498e+07	6.27069e+07	9.19094e+06	8.0071e+07	5.61541e+07	6.83509e+07	7.03991e+07	5.54917e+07	1.13113e+07	1.29287e+07	1.18955e+08	9.84941e+07	1.2711e+07	1.07962e+08	8.87698e+07	1.61699e+08	8.27852e+07	9.70166e+07	1.65144e+08	8.71793e+07	1.14605e+08	1.19172e+08	6.66941e+07	--	--	--	-	-	-	-
Com_11505_neg	--	C-pentosyl-apeignin O-feruloylhexoside	C36 H36 O17	10.583	739.19	5.413e+06	4.72695e+06	4.44291e+06	4.44872e+06	3.99552e+06	4.62094e+06	3.996e+06	3.55755e+06	4.22413e+06	4.27352e+06	4.72189e+06	3.97205e+06	4.75983e+06	4.22871e+06	3.9222e+06	3.83405e+06	3.91617e+06	3.7992e+06	947501	1.46367e+06	9.1673e+06	5.52014e+06	1.8583e+06	4.87865e+06	4.2323e+06	4.01028e+06	3.9809e+06	--	--	--	-	-	-	-
Com_1232_neg	Roquefortine C	--	C22 H23 N5 O2	11.423	388.177	1.36006e+08	1.815e+08	1.02971e+08	1.75661e+08	7.43567e+07	1.02865e+08	2.15639e+07	2.18539e+07	9.43927e+07	3.85107e+07	7.87612e+07	5.63324e+07	1.86675e+07	1.53884e+07	6.84013e+07	2.30598e+07	3.28731e+07	2.30642e+07	4.69665e+06	2.49873e+06	2.25754e+06	4.0425e+06	2.57514e+06	5.44639e+06	6.1073e+07	5.93075e+07	5.78161e+07	Indoles and derivatives	58735-64-1	HMDB0030381	-	-	-	-
Com_8286_neg	--	2-Ethyl-3-hydroxy-4H-pyran-4-one	C7 H8 O3	8.626	139.04	4.32209e+06	6.2932e+06	3.37549e+06	1.40268e+07	2.75897e+06	7.52262e+06	1.84679e+06	2.3397e+06	2.0495e+06	2.03463e+06	2.00349e+06	2.45335e+06	1.9276e+06	1.69134e+06	4.43735e+06	2.1602e+06	1.78453e+06	2.27074e+06	3.8553e+06	3.94139e+06	2.87343e+06	4.44777e+06	4.32598e+06	3.41374e+06	3.44577e+06	3.46593e+06	2.92762e+06	--	--	--	-	-	-	-
Com_13369_neg	DGDG (16:0/18:3)	--	C49 H86 O15	15.789	973.613	168516	136867	154042	138219	122564	138044	180265	153592	146305	141887	131621	144357	179897	149541	213407	167960	148171	147957	160875	9.61664e+06	142830	141464	163149	148032	173197	145938	131862	--	--	--	-	-	-	-
Com_1178_neg	--	4-Hydroxyphenylpyruvic acid	C9 H8 O4	10.383	179.035	1.056e+08	8.29192e+07	1.04828e+08	6.79413e+07	1.15729e+08	9.21226e+07	1.60198e+08	1.32286e+08	1.1068e+08	1.43404e+08	242839638	1.39765e+08	1.60969e+08	1.15188e+08	1.84182e+08	1.82298e+08	4.11248e+07	1.70294e+08	3.231e+07	2.97591e+07	1.993e+07	1.58533e+07	4.37106e+07	1.96467e+07	9.13651e+07	104840191	1.12448e+08	Benzene and substituted derivatives	156-39-8	HMDB0000707	C01179	ko01100//Metabolic pathways;ko01110//Biosynthesis of secondary metabolites;ko01130//Biosynthesis of antibiotics;ko01230//Biosynthesis of amino acids;ko01210//2-Oxocarboxylic acid metabolism;ko00350//Tyrosine metabolism;ko00950//Isoquinoline alkaloid biosynthesis;ko00400//Phenylalanine, tyrosine and tryptophan biosynthesis;ko00261//Monobactam biosynthesis;ko00130//Ubiquinone and other terpenoid-qu…	Amino acid metabolism;Biosynthesis of other secondary metabolites;Global and overview maps;Metabolism of cofactors and vitamins	Metabolism
Com_9292_neg	--	Tulipanin	C27 H31 O16	8.135	610.153	851084	934784	908938	307183	1.05732e+06	488986	1.36974e+06	956016	722438	723307	838757	973699	1.27938e+06	1.64258e+06	5.39886e+06	2.11447e+06	1.04945e+06	2.84611e+06	8.28416e+06	581184	1.33584e+07	9.12006e+06	9.12344e+06	1.32124e+07	2.9164e+06	2.48138e+06	2.5793e+06	--	--	--	C16315	ko00942//Anthocyanin biosynthesis	Biosynthesis of other secondary metabolites	Metabolism
Com_18863_neg	Sirolimus	--	C51 H79 N O13	16.291	912.562	1.57012e+06	1.47822e+06	1.76499e+06	1.8026e+06	1.65937e+06	1.82378e+06	3.29026e+06	2.7794e+06	3.11197e+06	2.21961e+06	2.88146e+06	2.96062e+06	4.01134e+06	3.39435e+06	5.14071e+06	4.16461e+06	3.32492e+06	3.09125e+06	3.25581e+06	3.37275e+06	2.71334e+06	2.84605e+06	3.66903e+06	2.73161e+06	1.43411e+06	2.94982e+06	2.92104e+06	Macrolide lactams	53123-88-9	HMDB0015015	-	-	-	-
Com_8606_neg	PS (2:0/20:4)	--	C28 H46 N O10 P	10.282	586.289	2.96544e+06	1.53965e+06	1.66396e+06	1.62808e+06	1.48199e+06	1.67768e+06	3.33296e+06	3.25075e+06	1.63263e+06	2.13958e+06	2.58137e+06	1.55612e+06	2.39785e+06	2.70379e+06	3.14197e+06	2.89944e+06	2.39688e+06	3.16692e+06	1.6616e+07	1.66637e+07	7.54865e+06	1.59163e+07	1.5415e+07	1.49931e+07	4.90784e+06	3.98389e+06	4.84665e+06	--	--	--	-	-	-	-
Com_3977_neg	MGDG (2:0/22:5)	--	C33 H52 O10	11.649	653.357	404370	331897	286855	376452	266533	388528	378142	350934	381475	321449	282948	402225	336236	373511	507856	437741	341390	424981	4.18278e+07	1.55327e+07	3.09913e+07	2.47245e+07	1.07476e+07	5.51435e+07	6.84103e+06	1.00115e+07	7.10329e+06	--	--	--	-	-	-	-
Com_11745_neg	LPI 3:0	--	C12 H23 O12 P	6.957	389.087	8.27806e+06	5.14267e+06	8.38287e+06	5.62503e+06	6.45188e+06	5.61926e+06	6.0209e+06	7.79166e+06	9.03815e+06	7.03107e+06	9.41899e+06	9.44014e+06	8.76325e+06	6.54959e+06	3.62988e+06	4.29181e+06	8.99961e+06	6.5894e+06	877972	719641	1.16894e+06	1.86822e+06	2.94201e+06	764916	5.24739e+06	6.5653e+06	6.23263e+06	--	--	--	-	-	-	-
Com_4119_neg	Dehydro-L-ascorbic acid	--	C6 H6 O6	1.715	173.009	3.1682e+07	3.11446e+07	2.81046e+07	2.16765e+07	2.40996e+07	2.982e+07	5.25511e+07	3.56189e+07	3.12209e+07	3.62343e+07	3.38852e+07	3.4617e+07	6.01313e+07	4.33602e+07	6.38805e+07	4.01238e+07	3.09414e+07	3.57213e+07	4.66493e+07	5.1469e+07	3.57031e+07	4.94393e+07	5.20317e+07	5.07524e+07	4.10067e+07	3.89701e+07	3.74414e+07	Lactones	490-83-5	HMDB0001264	-	-	-	-
Com_21_neg	Pseudolaric acid B-O-β-D-glucopyranoside	--	C29 H38 O13	10.227	593.225	5093309968	7.80473e+08	3262953598	7232448509	7082641259	2478306188	1497189625	2070876817	7955438266	3837185826	3325113538	5011530053	1570564386	2035068171	1931112426	2739691515	4080090500	4789383861	12221335637	19330267020	2330718350	7434483607	6949008435	8288304147	5377473608	5495626924	5184174766	--	--	--	-	-	-	-
Com_1974_neg	(+/-)-Cannabichromeorcin	--	C17 H22 O2	11.134	257.157	1.68508e+07	1.58701e+07	2.98121e+07	1.48548e+07	1.93907e+07	1.65166e+07	2.99392e+07	2.76616e+07	2.4412e+07	2.65724e+07	2.32926e+07	3.08168e+07	1.72115e+07	7.80615e+06	4.80043e+07	9.10408e+06	3.03796e+07	1.59326e+07	5.8371e+07	1.51592e+08	6.61516e+06	4.09277e+07	1.56803e+08	3.88437e+06	3.83449e+07	3.9392e+07	3.60887e+07	--	--	--	-	-	-	-
Com_15740_neg	2'-O-Galloylhyperin	--	C28 H24 O16	1.189	615.11	2.63009e+06	1.74148e+06	2.16168e+06	2.42536e+06	2.57368e+06	3.47453e+06	5.95166e+06	5.07845e+06	4.12082e+06	4.28144e+06	4.19245e+06	3.73726e+06	5.18425e+06	3.22892e+06	6.21612e+06	5.92205e+06	6.1498e+06	5.69795e+06	3.74005e+06	3.018e+06	2.5479e+06	4.37464e+06	4.41823e+06	2.42416e+06	3.29096e+06	3.54559e+06	4.54575e+06	--	--	--	-	-	-	-
Com_2874_neg	3-[2-(β-D-Glucopyranosyloxy)-4-methoxyphenyl]propanoic acid	--	C16 H22 O9	6.452	357.119	4.7139e+07	4.96306e+07	3.98306e+07	4.06183e+07	4.19609e+07	5.41562e+07	7.56274e+07	6.11759e+07	3.79037e+07	5.369e+07	4.58741e+07	5.37288e+07	4.22716e+07	4.77621e+07	1.52606e+07	2.54157e+07	4.64566e+07	2.66921e+07	1.27902e+07	2.26785e+07	7.71176e+07	3.33488e+07	4.99509e+07	2.64192e+07	5.58408e+07	5.61424e+07	4.54686e+07	--	--	--	-	-	-	-
Com_6309_neg	PA (2:0/22:3)	--	C27 H47 O8 P	12.158	529.3	815741	500567	646949	412306	581664	584934	1.68984e+06	1.25144e+06	927696	920712	909910	1.26998e+06	974503	4.79669e+06	1.02034e+07	3.62543e+06	1.96573e+06	5.4504e+06	2.23741e+07	35357336	2.40335e+07	2.27095e+07	1.90866e+07	1.54971e+07	6.5715e+06	6.73245e+06	6.53756e+06	--	--	--	-	-	-	-
Com_21852_neg	Pyridoxamine 5-phosphate	--	C8 H13 N2 O5 P	4.095	247.046	629034	237778	340717	1.46515e+06	1.14278e+06	347525	315932	415335	862111	633017	395586	736846	313123	464537	635919	595282	648003	769374	330235	351005	233918	179293	312995	202899	368338	457613	416804	Pyridines and derivatives	529-96-4	HMDB0001555	C00647	ko01100//Metabolic pathways;ko00750//Vitamin B6 metabolism	Global and overview maps;Metabolism of cofactors and vitamins	Metabolism
Com_12158_neg	MGDG (2:0/24:4)	--	C35 H58 O10	12.83	697.419	409727	356326	433487	363168	694928	351103	885809	1.11325e+06	665352	735783	395933	857404	832871	2.12399e+06	2.36602e+06	2.37181e+06	1.16907e+06	3.24496e+06	8.19219e+06	7.68154e+06	7.78108e+06	8.434e+06	7.77771e+06	9.15109e+06	1.97157e+06	2.37285e+06	2.36675e+06	--	--	--	-	-	-	-
Com_9229_neg	--	Schisantherin E	C30 H34 O9	9.329	537.214	2.32176e+06	1.71814e+06	1.73431e+06	1.86614e+06	1.75647e+06	1.8948e+06	9.07046e+06	1.69327e+06	1.85926e+06	1.8607e+06	1.6909e+06	2.60226e+06	5.40679e+06	1.61135e+07	2.42399e+07	1.31345e+07	1.08897e+07	1.38373e+07	1.40772e+07	3.26483e+06	6.14368e+06	8.25211e+06	7.04176e+06	3.15984e+06	1.09303e+07	6.71975e+06	5.53775e+06	--	--	--	-	-	-	-
Com_842_neg	PG (2:0/16:4)	--	C24 H39 O10 P	8.531	517.23	3.75617e+06	1.876e+06	3.24214e+06	2.44172e+06	2.67437e+06	2.43371e+06	1.11004e+07	5.00518e+06	7.20271e+06	6.2266e+06	3.56464e+06	6.92186e+06	1.19346e+07	1.3394e+07	2.84192e+07	1.965e+07	1.34422e+07	1.76765e+07	2.45276e+08	3.32836e+08	2.34988e+08	2.20326e+08	2.13583e+08	3.6249e+08	8.18208e+07	8.14195e+07	7.72954e+07	--	--	--	-	-	-	-
Com_9873_neg	--	Methyl jasmonate	C13 H20 O3	11.316	223.134	8.22549e+06	9.38537e+06	6.18632e+06	1.0397e+07	5.76925e+06	6.0371e+06	6.75041e+06	6.97684e+06	6.00644e+06	6.26692e+06	5.44385e+06	4.30411e+06	5.63968e+06	5.03437e+06	1.32918e+07	7.17191e+06	5.87451e+06	7.11384e+06	6.26704e+06	6.67608e+06	4.22775e+06	5.65e+06	5.75538e+06	8.23019e+06	7.15039e+06	6.54854e+06	6.20506e+06	Fatty Acyls	1211-29-6	HMDB0036583	C11512	ko01110//Biosynthesis of secondary metabolites;ko00592//alpha-Linolenic acid metabolism	Global and overview maps;Lipid metabolism	Metabolism
Com_15242_neg	Benzoylpaeoniflorin	--	C30 H32 O12	8.686	583.17	276476	309471	315382	252293	343632	319378	461157	437349	290746	424581	328732	548191	454103	650256	406288	335795	573326	493732	6.27101e+06	6.16598e+06	4.02157e+06	4.13372e+06	4.55478e+06	4.35478e+06	2.11891e+06	1.35305e+06	1.18241e+06	--	--	--	-	-	-	-
Com_1418_neg	Isorhamnetin-3-O-rutinoside	--	C28 H32 O16	8.365	623.175	8.36752e+07	1.13626e+08	1.09865e+08	1.61237e+08	1.08621e+08	120096933	9.93325e+07	7.83904e+07	6.60019e+07	8.16174e+07	8.13186e+07	8.27989e+07	7.88246e+07	1.05945e+08	1.09475e+08	6.9564e+07	1.16448e+08	8.12445e+07	881056	1.57655e+06	698818	763115	2.54508e+06	1.53452e+06	4.95174e+07	5.2022e+07	5.56403e+07	--	--	--	-	-	-	-
Com_21362_neg	Dioscin	--	C45 H72 O16	13.494	913.48	740420	696698	474938	1.62278e+06	672621	340528	450178	398744	401285	423448	206822	449842	352616	314656	486000	449289	454718	354799	1.04652e+06	366789	679514	1.04383e+06	1.56677e+06	669482	387361	606602	310412	--	--	--	-	-	-	-
Com_1094_neg	PA (3:0/22:6)	--	C28 H43 O8 P	11.131	537.256	1.05126e+06	728630	546920	735331	411549	793708	3.17773e+06	5.16368e+06	739068	978198	650606	3.73203e+06	1.04076e+06	1.10457e+06	5.57285e+06	3.11884e+06	5.07758e+06	4.27741e+06	3.69788e+07	4.08558e+07	7.12621e+07	6.22141e+07	3.0487e+08	8.14502e+06	2.07039e+07	2.49315e+07	2.30091e+07	--	--	--	-	-	-	-
Com_19352_neg	DGDG (18:3/18:3)	--	C51 H84 O15	16.839	995.597	134597	105700	123026	109533	103305	116508	153958	140477	125638	135948	117070	131093	167931	132660	193094	154792	134481	120479	3.31417e+06	140678	102832	107337	181396	117118	137285	129294	112248	--	--	--	-	-	-	-
Com_4397_neg	PA (2:0/20:5)	--	C25 H39 O8 P	8.661	497.225	687650	845091	859956	687931	936986	870853	1.40198e+06	1.19252e+06	816139	1.0165e+06	896357	1.11717e+06	1.23821e+06	1.00907e+06	1.44945e+06	940447	1.08663e+06	1.12349e+06	3.52739e+07	2.29818e+07	4.3452e+07	3.78609e+07	2.21855e+07	3.49991e+07	9.69205e+06	1.16741e+07	1.10573e+07	--	--	--	-	-	-	-
Com_22013_neg	Nicotinamide mononucleotide	--	C11 H15 N2 O8 P	4.101	333.047	561736	111128	327354	1.41856e+06	947655	309558	114066	297362	733688	603253	311315	687664	169567	360475	320663	520152	560625	554958	137072	166919	74518.8	92942.5	90861.3	77772.3	227271	344009	413031	Pyridine nucleotides	1094-61-7	HMDB0000229	C00455	ko01100//Metabolic pathways;ko00760//Nicotinate and nicotinamide metabolism	Global and overview maps;Metabolism of cofactors and vitamins	Metabolism
Com_24705_neg	--	Liriopemuscaribaily saponins C	C44 H70 O17	12.289	869.458	53829.5	68952.5	42012.1	46489.1	37775.4	45254.2	71220.1	46214.3	43850.6	40992	39877.4	46219.5	74527.4	48163.1	69010.8	54455.6	45887.4	48221.1	377798	361348	442992	268575	557323	748847	114540	79146.2	145726	--	--	--	-	-	-	-
Com_14357_neg	Melibiose	--	C12 H22 O11	8.258	401.128	3.08797e+06	3.5996e+06	1.1194e+06	2.66154e+06	1.80033e+06	3.17241e+06	1.69505e+06	1.27862e+06	1.43303e+06	1.25057e+06	1.22243e+06	1.19665e+06	1.2708e+06	1.0736e+06	843686	864474	922323	937402	7.15929e+06	2.92622e+06	940260	1.7075e+06	1.97834e+06	1.79649e+06	2.72299e+06	1.42092e+06	1.75845e+06	Organooxygen compounds	585-99-9	HMDB0000048	C05402	ko02010//ABC transporters;ko00052//Galactose metabolism	Carbohydrate metabolism;Membrane transport	Environmental Information Processing;Metabolism
Com_15330_neg	PI (2:0/18:4)	--	C29 H47 O13 P	11.106	633.28	429689	452184	352578	403027	351706	411424	534295	416228	370737	378292	416787	426860	512487	499791	726277	589370	443975	435512	3.03469e+06	3.60652e+06	5.06894e+06	4.25296e+06	4.06751e+06	3.89527e+06	731125	831643	479202	--	--	--	-	-	-	-
Com_10436_neg	SM (d15:3/16:2)	--	C36 H65 N2 O6 P	13.252	697.455	373173	290820	320916	303393	279650	291768	408586	357229	319071	307519	293262	330195	414885	365201	639525	486345	356628	376786	4.1413e+06	5.83403e+06	1.08527e+07	3.34011e+06	4.86858e+06	1.20909e+07	663420	651895	870740	--	--	--	-	-	-	-
Com_3892_neg	PA (3:0/22:1)	--	C28 H53 O8 P	11.461	547.349	365038	388637	193967	345688	192848	344108	332336	213288	205124	195514	215020	202069	266830	448182	425425	416639	256614	567008	2.75545e+07	1.59488e+07	5.12126e+07	3.26876e+07	2.2424e+07	3.82144e+07	6.86729e+06	6.16414e+06	6.26929e+06	--	--	--	-	-	-	-
Com_21204_neg	Methyl hexadecanoate	--	C17 H34 O2	12.438	315.254	1.43546e+06	1.61617e+06	1.61481e+06	1.41445e+06	1.42073e+06	1.27012e+06	2.36671e+06	1.90081e+06	1.64512e+06	1.56092e+06	2.03539e+06	1.81551e+06	2.3308e+06	1.23246e+06	1.74227e+06	1.53798e+06	1.36532e+06	1.15067e+06	369339	432698	354111	504943	340109	697850	1.08956e+06	1.13364e+06	1.07528e+06	Fatty Acyls	112-39-0	HMDB0061859	-	-	-	-
Com_24369_neg	DGDG (2:0/14:0)	--	C31 H56 O15	10.867	727.381	216392	191342	138095	183773	123988	161429	146669	134546	130010	124535	147731	134246	142211	153023	236542	149636	119720	144132	697240	327572	823188	307195	234039	716525	298949	231576	162004	--	--	--	-	-	-	-
Com_5433_neg	--	N', N''-DiFeruloylspermidine	C27 H35 N3 O6	10.562	496.241	1.0656e+07	9.30546e+06	8.74629e+06	8.75773e+06	7.86556e+06	9.09677e+06	7.86652e+06	7.00337e+06	8.3156e+06	8.41283e+06	9.29549e+06	7.81936e+06	9.37019e+06	8.32463e+06	7.72123e+06	7.5477e+06	7.70937e+06	7.47909e+06	2.66195e+07	1.50992e+07	2.97139e+07	2.42306e+07	3.09469e+06	3.48436e+07	1.1205e+07	9.46633e+06	8.85922e+06	--	--	--	-	-	-	-
Com_12999_neg	PG (2:0/27:0)	--	C35 H69 O10 P	13.054	679.444	118783	99655.2	104058	104647	95557.9	105053	134373	119706	108607	108092	104365	111934	136460	114388	172263	136974	117952	120845	5.37443e+06	3.32731e+06	7.07436e+06	3.14292e+06	6.24827e+06	7.98832e+06	1.12167e+06	847222	813495	--	--	--	-	-	-	-
Com_20506_neg	PA (2:0/20:2)	--	C25 H45 O8 P	10.908	503.286	564524	563654	364862	566266	410888	421206	820009	537963	292698	291466	339747	784016	697188	2.64738e+06	2.88956e+06	1.7827e+06	831864	2.28605e+06	568203	550948	675508	757256	516968	701744	772587	718956	703199	--	--	--	-	-	-	-
Com_2114_neg	--	Cantharidin	C10 H12 O4	10.662	195.066	9.12817e+06	8.16138e+06	1.35784e+06	7.74813e+06	7.03848e+06	7.73626e+06	1.41477e+07	1.28397e+07	7.22879e+06	7.38869e+06	7.94459e+06	1.14428e+07	1.07112e+07	1.2262e+07	1.80474e+07	1.91322e+07	9.70321e+06	1.90527e+07	3.84465e+07	1.59184e+08	3.01624e+07	5.98094e+07	1.44254e+08	3.57988e+07	1.65554e+07	1.85281e+07	2.39489e+07	--	--	--	-	-	-	-
Com_1266_neg	Isochlorogenic acid B	--	C25 H24 O12	1.445	515.126	6.00193e+07	1.07631e+08	5.26765e+07	4.78814e+07	6.90967e+07	7.01977e+07	8.96728e+07	7.75201e+07	7.44968e+07	6.37573e+07	7.96844e+07	9.24016e+07	1.08749e+08	1.15719e+08	1.44007e+08	9.98528e+07	1.10166e+08	1.09946e+08	1.61593e+08	1.7558e+08	1.61169e+08	2.07264e+08	1.81344e+08	2.33796e+08	1.01174e+08	1.14788e+08	1.00062e+08	Alcohols and polyols	14534-61-3	HMDB0030705	-	-	-	-
Com_3655_neg	DGDG (2:0/2:0)	--	C19 H32 O15	9.136	545.167	3.68442e+06	3.38005e+06	3.70386e+06	3.34809e+06	3.44003e+06	3.51648e+06	5.64633e+06	3.3492e+06	3.23418e+06	3.14777e+06	3.08653e+06	3.2437e+06	3.84563e+06	1.087e+07	3.24331e+07	6.85635e+06	9.11953e+06	1.32106e+07	1.64727e+07	3.80274e+07	1.78087e+07	5.73467e+07	6.91933e+07	1.27013e+07	7.72477e+06	8.59885e+06	7.35309e+06	--	--	--	-	-	-	-
Com_19275_neg	--	3,6'-Disinapoyl sucrose	C34 H42 O19	7.923	753.228	685642	697772	782348	483013	773895	551243	1.4166e+06	1.85532e+06	787632	1.10158e+06	1.09672e+06	2.38444e+06	4.33828e+06	1.15795e+06	1.39175e+06	1.31681e+06	1.71792e+06	978203	750022	1.34317e+06	1.74606e+06	1.67426e+06	2.85423e+06	3.04754e+06	1.42152e+06	1.78292e+06	1.85372e+06	Cinnamic acids and derivatives	139891-98-8	HMDB0040838	-	-	-	-
Com_3938_neg	PA (3:0/18:5)	--	C24 H37 O8 P	7.915	483.209	1.09713e+06	1.11084e+06	1.24053e+06	1.07497e+06	1.21732e+06	1.12804e+06	1.29812e+06	1.43327e+06	1.23718e+06	1.30792e+06	1.39658e+06	1.35357e+06	1.52804e+06	1.08591e+06	1.8624e+06	1.39189e+06	1.23594e+06	1.32627e+06	2.09328e+07	1.49452e+07	5.03012e+07	3.0501e+07	1.73973e+07	4.36819e+07	7.35826e+06	7.8167e+06	6.94731e+06	--	--	--	-	-	-	-
Com_18096_neg	PI (7:0/26:4)	--	C42 H73 O13 P	12.747	815.476	60870.4	50704.1	54702.2	52577.1	48832.5	51118	83297.1	70872.5	61295.5	58026.6	54437.5	65393.4	86389.3	76558	105374	90235.6	68679.2	80061.1	1.4718e+06	1.29011e+06	3.31616e+06	2.51481e+06	885699	3.24731e+06	138602	113666	156981	--	--	--	-	-	-	-
Com_7551_neg	--	Quercetin 3-alpha-L-arabinofuranoside (Avicularin)	C20 H18 O11	9.488	433.078	6.423e+06	6.6832e+06	6.90049e+06	3.32726e+06	6.70533e+06	7.71619e+06	9.13421e+06	6.38535e+06	6.12565e+06	8.71029e+06	6.53525e+06	5.69759e+06	7.7478e+06	6.59513e+06	4.11257e+06	7.40011e+06	6.95515e+06	6.61266e+06	1.71845e+07	1.78064e+07	1.69339e+07	1.86546e+07	2.37083e+07	2.05113e+07	9.40952e+06	7.82969e+06	9.86614e+06	--	--	--	-	-	-	-
Com_4945_neg	Retrochalcone	--	C16 H14 O4	7.948	269.085	1.57588e+06	1.56228e+06	1.812e+06	1.27788e+06	1.65205e+06	1.60711e+06	1.74668e+06	2.06664e+06	1.73536e+06	1.87267e+06	2.0096e+06	1.95262e+06	2.15869e+06	1.34472e+06	2.24089e+06	1.66811e+06	1.62759e+06	1.68591e+06	3.68825e+07	1.69648e+07	3.14958e+07	2.65018e+07	1.44136e+07	4.01729e+07	7.24187e+06	5.79762e+06	6.30567e+06	--	--	--	-	-	-	-
Com_8546_neg	MGDG (2:0/3:0)	--	C14 H24 O10	6.997	411.151	1.55226e+06	1.57982e+06	1.4754e+06	1.53016e+06	1.34761e+06	1.57555e+06	1.12182e+06	1.39029e+06	1.37618e+06	1.3202e+06	1.46415e+06	1.31245e+06	1.17434e+06	993593	858683	966342	1.0883e+06	946024	1.88138e+07	9.52616e+06	4.36292e+06	4.56404e+06	7.19218e+06	9.00508e+06	3.76578e+06	2.48521e+06	2.51279e+06	--	--	--	-	-	-	-
Com_13294_neg	--	Selgin C-hexoside	C22 H22 O12	9.824	477.103	410350	658147	363352	393604	618716	548915	966873	560517	450817	781210	640756	818939	583090	1.46242e+06	1.84093e+06	1.41143e+06	1.06459e+06	2.38164e+06	8.39729e+06	2.79613e+06	4.94425e+06	3.07154e+06	2.88282e+06	3.57905e+06	1.95693e+06	1.32129e+06	1.80621e+06	--	--	--	-	-	-	-
Com_1311_neg	Fenoldopam	--	C16 H16 Cl N O3	8.936	304.07	5.10592e+07	2.94909e+07	6.22009e+07	2.26173e+07	6.26597e+07	6.2225e+07	6.84471e+07	8.12169e+07	7.0545e+07	7.11574e+07	3.67909e+07	7.54208e+07	6.73146e+07	6.21754e+07	5.7381e+07	5.71722e+07	5.79004e+07	5.54767e+07	1.39476e+08	2.494e+08	1.97555e+08	1.70844e+08	253353093	1.25801e+08	8.77414e+07	1.04825e+08	118476551	Benzazepines	67227-57-0	HMDB0014938	-	-	-	-
Com_10874_neg	--	Jionoside A1	C36 H48 O20	9.528	799.271	1.09798e+07	3.7616e+06	4.59974e+06	8.0091e+06	5.38877e+06	7.19257e+06	6.36121e+06	6.52027e+06	8.27732e+06	5.54386e+06	3.76992e+06	7.17004e+06	4.98959e+06	4.95271e+06	4.00437e+06	4.79039e+06	7.42913e+06	5.50304e+06	5.43737e+06	5.67496e+06	5.99601e+06	5.62169e+06	5.65629e+06	5.49586e+06	5.27896e+06	4.87308e+06	6.45354e+06	--	--	--	-	-	-	-
Com_1330_neg	Panose	--	C18 H32 O16	10.128	581.188	4.13186e+07	5.43784e+07	7.06896e+07	4.18703e+07	8.56502e+07	6.50247e+07	1.22142e+08	112565762	8.93034e+07	9.34042e+07	7.3863e+07	103931622	9.48461e+07	2.07189e+08	1.97119e+08	1.88739e+08	140387662	2.15208e+08	1.9891e+08	2.05832e+08	1.99752e+08	2.00495e+08	9.00215e+07	2.07677e+08	1.36283e+08	1.45443e+08	1.54867e+08	Organooxygen compounds	33401-87-5	HMDB0029937	-	-	-	-
Com_3962_neg	Gambogenic acid	--	C38 H46 O8	10.725	629.318	4.82826e+06	4.78731e+06	3.56562e+06	4.19711e+06	3.40873e+06	4.29331e+06	3.08577e+06	2.68284e+06	3.40568e+06	3.33278e+06	3.97824e+06	3.00526e+06	3.52179e+06	3.46062e+06	2.6888e+06	2.93367e+06	2.84639e+06	2.81986e+06	4.59091e+07	1.077e+07	2.76635e+07	5.20128e+07	5.58517e+06	3.99026e+07	6.84831e+06	8.75582e+06	7.5114e+06	--	--	--	-	-	-	-
Com_22456_neg	HexCer-NS (d29:3/21:0)	--	C56 H105 N O8	8.428	918.761	76009.5	1.24421e+06	61650.2	104999	65800.8	156492	75126.2	69907	63713.1	67670.9	68463.6	67510.9	70759.3	77255	100066	82475.2	69252.8	74614.6	143607	109625	164915	141165	103579	151239	84059.4	88415.1	88561.2	--	--	--	-	-	-	-
Com_12462_neg	Licochalcone C	--	C21 H22 O4	5.91	337.151	854406	744947	758732	595276	770909	708603	1.21358e+06	1.08793e+06	957082	929501	823606	966334	1.18441e+06	1.20655e+06	1.43233e+06	1.33118e+06	1.04176e+06	1.23237e+06	8.3396e+06	5.42262e+06	7.85117e+06	7.72444e+06	5.60349e+06	7.8674e+06	2.0072e+06	2.51529e+06	2.61604e+06	--	--	--	-	-	-	-
Com_1538_neg	N-[3-(aminosulfonyl)phenyl]-2,3-dihydro-1,4-benzodioxine-2-carboxamide	--	C15 H14 N2 O5 S	1.234	333.059	8.66033e+07	9.0167e+07	8.60276e+07	7.66516e+07	7.97202e+07	152150772	2.99572e+07	4.63577e+07	4.17884e+07	1.5125e+08	1.2645e+08	6.31475e+07	1.01911e+08	8.26946e+07	1.51835e+08	8.95463e+07	2.56248e+07	5.48267e+07	3.00886e+07	1.32634e+07	9.10244e+06	3.16209e+07	4.86456e+07	4.12144e+07	7.1065e+07	4.26981e+07	5.3061e+07	--	--	--	-	-	-	-
Com_5537_neg	Estriol 17-sulfate	--	C18 H24 O6 S	4.569	367.125	1.69461e+06	1.11876e+06	1.63257e+06	1.39867e+06	1.60395e+06	1.71932e+06	2.73281e+06	1.9635e+06	1.75315e+06	1.75041e+06	1.483e+06	1.71722e+06	2.35841e+06	1.72463e+06	2.71286e+06	1.81653e+06	1.63732e+06	1.67688e+06	26586840	4.31171e+07	2.33877e+07	2.84786e+07	3.47644e+07	23603410	8.31894e+06	8.38796e+06	7.75542e+06	--	--	--	-	-	-	-
Com_11827_neg	PG (2:0/22:5)	--	C30 H49 O10 P	12.02	599.308	153625	123203	120850	127866	105054	127980	143655	126908	128663	114671	123368	128265	145067	127995	189375	144702	126654	137668	6.77469e+06	3.88948e+06	2.35749e+06	2.65617e+06	1.08912e+07	772029	971974	1.01843e+06	1.11216e+06	--	--	--	-	-	-	-
Com_5317_neg	6α-Naloxol	--	C19 H23 N O4	8.102	328.156	1.53839e+07	1.88109e+07	6.80791e+06	2.81279e+07	4.01843e+06	1.81333e+07	1.7662e+06	1.54988e+06	4.9748e+06	2.23539e+06	2.73313e+06	3.47565e+06	1.03001e+06	1.00896e+06	6.37251e+06	1.72704e+06	2.33456e+06	1.61733e+06	1.43112e+06	1.23153e+06	2.22673e+06	1.23743e+06	1.11956e+06	1.58385e+06	5.95797e+06	3.83633e+06	4.99175e+06	--	--	--	-	-	-	-
Com_5418_neg	Tenuifoliside B	--	C30 H36 O17	9.936	667.188	9.0993e+06	6.25107e+06	1.4996e+07	1.00992e+07	1.71769e+07	1.12233e+07	2.72412e+07	3.74668e+07	2.67206e+07	3.16078e+07	1.73949e+07	2.91129e+07	2.35203e+07	2.80012e+07	4.65914e+07	3.51165e+07	3.21516e+07	3.06106e+07	1.71471e+07	1.84811e+07	1.15821e+07	1.06687e+07	1.34768e+07	1.05238e+07	2.3661e+07	2.84474e+07	2.47621e+07	--	--	--	-	-	-	-
Com_4696_neg	PG (2:0/16:3)	--	C24 H41 O10 P	11.98	519.245	7.38396e+06	7.5296e+06	5.10922e+06	7.8112e+06	1.09124e+07	5.979e+06	4.14951e+06	1.46233e+07	1.15104e+07	4.40093e+06	5.64922e+06	1.50733e+07	3.92989e+06	1.50569e+07	1.90913e+07	2.35993e+07	8.89217e+06	4.17755e+07	4.48751e+07	3.03557e+07	2.98856e+07	2.25632e+07	4.91169e+07	2.23118e+07	1.60875e+07	1.76968e+07	1.62866e+07	--	--	--	-	-	-	-
Com_17215_neg	--	Myricetin 3-O-galactoside	C21 H20 O13	8.167	479.085	318990	264505	243597	366952	255018	248059	268986	251326	259038	243323	244068	263086	301621	220209	274845	228568	255917	233439	1.73703e+06	880777	3.81809e+06	2.80236e+06	1.66196e+06	3.35811e+06	668054	804025	477096	Flavonoids	15648-86-9	HMDB0034358	-	-	-	-
Com_8192_neg	LPC 2:0	--	C10 H22 N O7 P	1.439	344.117	8.09596e+06	7.96405e+06	7.4281e+06	6.99654e+06	8.25722e+06	9.11538e+06	9.76638e+06	9.61071e+06	1.1533e+07	7.62402e+06	8.4965e+06	1.02286e+07	1.14289e+07	9.08188e+06	1.36304e+07	1.25593e+07	1.13663e+07	1.17811e+07	1.4808e+07	1.51853e+07	1.01256e+07	1.72273e+07	1.64537e+07	1.61297e+07	1.13986e+07	1.08664e+07	1.0825e+07	--	--	--	-	-	-	-
Com_5973_neg	Gibberellin A7	--	C19 H22 O5	9.803	329.141	5.2005e+06	3.91344e+06	3.3105e+06	5.19586e+06	9.46101e+06	4.62435e+06	2.09227e+07	2.63355e+07	4.57095e+06	1.26115e+07	4.56855e+06	2.2731e+07	3.4273e+07	3.24505e+07	2.49016e+07	2.19718e+07	3.10755e+07	1.55563e+07	1.44144e+07	5.10283e+06	5.17179e+06	1.08487e+07	3.15028e+06	1.08991e+07	1.27298e+07	1.00266e+07	1.16916e+07	--	--	--	C11867	ko01110//Biosynthesis of secondary metabolites;ko00904//Diterpenoid biosynthesis	Global and overview maps;Metabolism of terpenoids and polyketides	Metabolism
Com_333_neg	7-Methylxanthine	--	C6 H6 N4 O2	1.246	165.04	2.26685e+08	1.23572e+08	2.8393e+08	1.90846e+08	1.684e+08	2.48765e+08	5.47011e+08	4.141e+08	251191807	3.66623e+08	3.026e+08	2.22585e+08	4.71135e+08	4.16025e+08	593772064	5.10782e+08	4.12227e+08	4.80518e+08	1290792853	8.63982e+08	9.39837e+08	8.91423e+08	6.05594e+08	1036413490	4.54757e+08	4.99901e+08	4.79721e+08	Imidazopyrimidines	552-62-5	HMDB0001991	C16353	ko01100//Metabolic pathways;ko01110//Biosynthesis of secondary metabolites;ko01120//Microbial metabolism in diverse environments;ko00232//Caffeine metabolism	Biosynthesis of other secondary metabolites;Global and overview maps	Metabolism
Com_6482_neg	Farrerol	--	C17 H16 O5	5.3	299.091	445558	511459	463959	579306	426085	418742	729234	573961	440634	491060	546303	516257	634623	903139	1.77196e+06	500759	612883	733810	1.33125e+07	1.04619e+07	2.4084e+07	1.67478e+07	1.44278e+07	9.98791e+06	2.33555e+06	1.6556e+06	1.2246e+06	--	--	--	-	-	-	-
Com_8407_neg	--	2-Aminoadipic acid	C6 H11 N O4	1.441	160.061	1.7078e+07	6.7639e+06	7.09504e+06	6.08196e+06	5.84149e+06	7.88667e+06	1.16026e+07	9.1372e+06	8.31067e+06	1.00419e+07	8.21088e+06	9.63814e+06	1.4054e+07	1.01394e+07	1.35106e+07	1.32708e+07	6.80197e+06	1.05735e+07	2.84292e+06	3.88029e+06	5.96669e+06	3.74733e+06	7.37817e+06	4.28945e+06	7.9986e+06	7.71344e+06	7.3231e+06	Carboxylic acids and derivatives	542-32-5	HMDB0000510	C00956	ko01100//Metabolic pathways;ko01110//Biosynthesis of secondary metabolites;ko01130//Biosynthesis of antibiotics;ko01230//Biosynthesis of amino acids;ko01210//2-Oxocarboxylic acid metabolism;ko00300//Lysine biosynthesis;ko00310//Lysine degradation	Amino acid metabolism;Global and overview maps	Metabolism
Com_3310_neg	--	S-Lactoyglutathione	C13 H21 N3 O8 S	7.026	378.096	4.34444e+07	5.36306e+07	4.70562e+07	3.43267e+07	4.25279e+07	5.27068e+07	1.5776e+07	3.20111e+07	4.01495e+07	3.38117e+07	4.23043e+07	3.03407e+07	1.24203e+07	1.56989e+07	4.58852e+06	9.83373e+06	1.70871e+07	1.07727e+07	836664	747623	1.14287e+06	826347	810943	1.01537e+06	2.00807e+07	2.06431e+07	1.94805e+07	--	--	--	-	-	-	-
Com_18680_neg	Neoandrographolide	--	C26 H40 O8	11.845	479.266	394519	518943	199968	239010	328531	355668	472747	342064	293107	368492	213295	312637	604073	568982	528643	597627	514968	692627	1.75888e+06	1.89436e+06	1.60831e+06	1.84783e+06	3.76392e+06	1.17133e+06	893695	700276	750275	--	--	--	-	-	-	-
Com_3923_neg	MGDG (2:0/18:3)	--	C29 H48 O10	13.74	615.34	1.78808e+06	1.72172e+06	881904	1.17584e+06	1.33235e+06	2.19237e+06	8.89064e+06	4.51602e+06	2.2193e+06	3.2407e+06	2.25582e+06	4.52226e+06	5.11877e+06	1.48856e+07	3.28951e+07	1.06936e+07	5.29259e+06	1.3709e+07	2.94e+07	3.57479e+07	5.06429e+07	2.81057e+07	3.47108e+07	4.50873e+07	1.07347e+07	1.02165e+07	1.09857e+07	--	--	--	-	-	-	-
Com_17758_neg	4-Hydroxyglucobrassicin	--	C16 H20 N2 O10 S2	1.185	481.06	1.8339e+06	1.88385e+06	2.73711e+06	1.75721e+06	2.24697e+06	1.45042e+06	3.76743e+06	2.83103e+06	2.33252e+06	1.67173e+06	3.16757e+06	3.94489e+06	4.31034e+06	4.17496e+06	3.58848e+06	3.31667e+06	3.27666e+06	3.16887e+06	443801	874183	501892	487265	566205	577307	1.5586e+06	1.45103e+06	1.91802e+06	--	--	--	-	-	-	-
Com_2034_neg	--	N', N''-Feruloyl, Caffeoylspermidine	C26 H33 N3 O6	10.959	482.23	8.64811e+06	4.47187e+06	6.52543e+06	6.53227e+06	9.76567e+06	6.21934e+06	9.15539e+06	9.05712e+06	1.13267e+07	7.78726e+06	6.62954e+06	9.41973e+06	9.15614e+06	6.59186e+06	8.45087e+06	7.60137e+06	7.88646e+06	7.38996e+06	37116839	3.39386e+07	1.21032e+08	1.02066e+08	7.90952e+07	8.84922e+07	2.83161e+07	2.80441e+07	3.06036e+07	--	--	--	-	-	-	-
Com_396_neg	1,5,8-Trihydroxy-9-oxo-9H-xanthen-3-yl beta-D-glucopyranoside	--	C19 H18 O11	1.255	375.071	725136082	4.63022e+08	5.35375e+08	5.68529e+08	6.50527e+08	4.52494e+08	5.42491e+08	6.24041e+08	6.90855e+08	6.8896e+08	6.24699e+08	1010518711	6.28425e+08	7.30424e+08	6.71771e+08	629173437	6.12659e+08	4.38891e+08	5.15416e+06	1.83853e+08	2.99119e+07	4.10295e+07	3.49034e+07	2.353e+07	442581924	444273093	404263866	--	--	--	-	-	-	-
Com_14935_neg	2-{[3-(3,4,5-trimethoxyphenyl)propanoyl]amino}acetic acid	--	C14 H19 N O6	10.873	296.114	1.24212e+06	611740	1.10815e+06	614575	822258	832642	2.49429e+06	1.85967e+06	844473	474174	886542	1.28205e+06	1.80722e+06	1.52164e+06	9.998e+06	3.48551e+06	1.36602e+06	1.86376e+06	1.5383e+06	1.47575e+06	2.56983e+06	2.33992e+06	2.35481e+06	2.47662e+06	1.4049e+06	1.30344e+06	1.75647e+06	--	--	--	-	-	-	-
Com_16916_neg	Feretoside	--	C17 H24 O11	1.642	439.108	580140	437545	1.22403e+06	528875	495342	685164	1.23154e+06	685051	567948	890812	593049	744796	1.22907e+06	1.19154e+06	1.4636e+06	1.12622e+06	866315	1.05622e+06	3.72895e+06	3.93289e+06	3.43475e+06	3.29605e+06	4.04102e+06	4.42382e+06	2.37851e+06	1.96527e+06	1.93241e+06	--	--	--	-	-	-	-
Com_1488_neg	PI (3:0/22:6)	--	C34 H53 O13 P	11.199	699.325	573156	706179	503204	781604	409671	584167	652444	591965	498446	494453	455043	544245	789693	579951	998156	704079	582351	670202	2.04618e+08	5.58644e+07	7.37272e+07	7.07691e+07	2.0794e+07	1.95659e+08	1.46073e+07	1.26657e+07	1.38285e+07	--	--	--	-	-	-	-
Com_523_neg	4-((5-(4-Nitrophenyl)oxazol-2-yl)amino)benzonitrile	--	C16 H10 N4 O3	4.513	305.07	4.11212e+08	453716276	2.90724e+08	3.31003e+08	4.48513e+08	2.87801e+08	4.13949e+08	4.97552e+08	4.11512e+08	6.48446e+08	4.23129e+08	4.39849e+08	5.2438e+08	4.34492e+08	5.76174e+08	4.47691e+08	4.35478e+08	4.88198e+08	2.69233e+08	3.21847e+08	1.95879e+08	2.40346e+08	2.88944e+08	6.89935e+07	4.65664e+08	2.99399e+08	3.64578e+08	--	--	--	-	-	-	-
Com_7850_neg	JWH 018 N-pentanoic acid metabolite	--	C24 H21 N O3	8.314	370.151	580399	732174	391267	783451	441309	608565	631703	549927	410133	681771	401752	440997	487382	500818	1.17763e+06	653006	475318	779503	1.70869e+07	7.9642e+06	1.37491e+07	1.5632e+07	1.27948e+07	1.97463e+07	3.02201e+06	4.85022e+06	3.14293e+06	--	--	--	-	-	-	-
Com_18235_neg	Gypenoside XLVI	--	C48 H82 O19	12.246	961.542	185737	152236	145489	160409	130865	156148	187981	166884	172036	144062	139901	173907	190725	174934	253067	203817	164122	178674	2.41964e+06	2.80933e+06	3.2451e+06	1.43132e+06	3.49235e+06	2.40561e+06	660138	720963	754035	--	--	--	-	-	-	-
Com_8666_neg	MGDG (2:0/18:5)	--	C29 H44 O10	10.514	597.292	4.62125e+06	4.03556e+06	3.79306e+06	3.74666e+06	3.41111e+06	3.82598e+06	3.31675e+06	2.92947e+06	3.35391e+06	3.50089e+06	3.96699e+06	3.39107e+06	3.95566e+06	3.61019e+06	3.68362e+06	3.20556e+06	3.33255e+06	3.13484e+06	1.84563e+07	2.82225e+06	6.32095e+06	2.5699e+06	3.05519e+06	5.96262e+06	3.36097e+06	3.32919e+06	3.27168e+06	--	--	--	-	-	-	-
Com_6147_neg	O1-morpholinocarbonyl-3-(trifluoromethyl)-1-benzenecarbohydroximamide	--	C13 H14 F3 N3 O3	7.545	362.094	2.13607e+07	2.07928e+07	2.19938e+07	1.63233e+07	2.21557e+07	2.27911e+07	2.93822e+07	2.88776e+07	2.33144e+07	2.88949e+07	2.63803e+07	2.86988e+07	3.41586e+07	2.46296e+07	2.73349e+07	2.979e+07	2.88732e+07	2.18402e+07	2.04503e+06	1.62198e+06	1.3609e+06	2.38834e+06	2.22796e+06	1.90562e+06	1.98314e+07	1.61062e+07	2.19265e+07	--	--	--	-	-	-	-
Com_11806_neg	Timosaponin A-III	--	C39 H64 O13	13.623	739.429	2.47552e+06	3.16763e+06	2.34647e+06	4.82846e+06	1.75488e+06	1.14256e+06	1.48575e+06	1.94334e+06	1.84497e+06	995510	1.01979e+06	1.95946e+06	1.10726e+06	884005	6.81652e+06	1.58563e+06	861763	3.0768e+06	7.1652e+06	3.79499e+06	2.8492e+06	4.31363e+06	1.09331e+07	4.9363e+06	2.40874e+06	1.82781e+06	2.27016e+06	--	--	--	-	-	-	-
Com_21710_neg	--	Polygalaxanthone Ⅶ	C27 H32 O16	7.329	305.077	461233	650686	645126	601026	567921	692890	550208	543047	704864	608407	960237	775264	902652	314600	138477	196625	536849	203025	761573	2.4716e+06	710420	705325	1.59757e+06	739803	411892	489070	576677	--	--	--	-	-	-	-
Com_11778_neg	--	Cyanin chloride	C27 H31 Cl O16	9.275	645.123	4.1758e+06	3.75126e+06	3.62149e+06	1.08097e+06	4.22411e+06	5.35e+06	9.46214e+06	5.76541e+06	5.72845e+06	5.99598e+06	6.65513e+06	7.95666e+06	1.38732e+07	7.32166e+06	9.35412e+06	4.5282e+06	1.0203e+07	5.59295e+06	3.65405e+06	2.96984e+06	1.66557e+06	1.6356e+06	2.08943e+06	3.34663e+06	1.76325e+06	3.43978e+06	3.72441e+06	--	--	--	-	-	-	-
Com_1289_neg	PI (2:0/14:0)	--	C25 H47 O13 P	11.314	585.256	2.77204e+06	2.73483e+06	1.48487e+06	715363	667223	1.0525e+06	1.13915e+06	1.48043e+06	1.72425e+06	1.14849e+06	1.05089e+06	1.90036e+06	1.25635e+06	2.47361e+06	3.14033e+06	1.52702e+06	1.94967e+06	2.97777e+06	2.52125e+08	2.44861e+08	1.06254e+08	6.97783e+07	1.68983e+08	5.60643e+07	3.59984e+07	4.1473e+07	4.20605e+07	--	--	--	-	-	-	-
Com_11639_neg	Tectoridin	--	C22 H22 O11	8.962	461.11	1.60825e+06	1.02766e+06	1.35753e+06	2.06593e+06	1.87868e+06	1.70862e+06	646610	747911	839659	987391	707199	1.0078e+06	491282	604306	685866	795745	1.51458e+06	600907	2.58979e+06	2.20459e+06	8.97174e+06	6.056e+06	2.67481e+06	3.62133e+06	1.63219e+06	2.26988e+06	1.51347e+06	--	--	--	-	-	-	-
Com_10643_neg	PG (18:3/16:4)	--	C40 H65 O10 P	14.048	735.434	1.15918e+06	1.24516e+06	899141	4.36388e+06	615026	116835	239016	163873	557028	147421	545480	213657	470620	166906	251230	204585	266992	255299	1.48782e+06	234841	292769	217567	1.31819e+07	514978	245814	266859	311916	--	--	--	-	-	-	-
Com_10042_neg	Salvianolic acid C	--	C26 H20 O10	8.65	491.1	1.57047e+06	2.1389e+06	2.16397e+06	1.13545e+06	2.39603e+06	2.08954e+06	2.29721e+06	1.96756e+06	1.3678e+06	1.48594e+06	1.98273e+06	2.10766e+06	1.88552e+06	2.0749e+06	1.95408e+06	1.59863e+06	2.18927e+06	2.2666e+06	7.63369e+06	7.39476e+06	9.72146e+06	8.8805e+06	1.46467e+07	1.0793e+07	4.76265e+06	5.21547e+06	4.4669e+06	--	--	--	-	-	-	-
Com_2961_neg	PG (2:0/20:4)	--	C28 H47 O10 P	11.295	573.293	581458	366791	412110	389804	581803	559999	2.53742e+06	1.49392e+06	1.22295e+06	423585	590281	1.97361e+06	1.34576e+06	3.64397e+06	9.54568e+06	5.93388e+06	1.63682e+06	7.44697e+06	8.92472e+07	7.81616e+07	7.41127e+07	3.641e+07	3.54458e+07	7.85042e+07	2.82913e+07	2.56193e+07	2.44048e+07	--	--	--	-	-	-	-
Com_6675_neg	PA (2:0/19:2)	--	C24 H43 O8 P	11.21	489.272	1.41325e+07	1.45348e+07	1.81657e+07	6.61318e+06	1.43797e+07	1.32726e+07	1.1865e+07	1.08146e+07	1.6553e+07	1.72408e+07	1.5961e+07	1.4402e+07	7.29724e+06	5.57082e+06	1.14074e+07	3.98924e+06	1.43823e+07	1.01261e+07	2.33051e+07	2.37089e+07	1.80686e+07	1.95626e+07	2.87878e+07	1.75512e+07	1.47247e+07	1.48734e+07	1.4354e+07	--	--	--	-	-	-	-
Com_7761_neg	3-(1-cyano-1,2-dihydroisoquinolin-2-yl)-3-oxopropyl propionate	--	C16 H16 N2 O3	1.589	283.104	6.5553e+06	5.48633e+06	8.09096e+06	5.15478e+06	4.20638e+06	8.30022e+06	1.39408e+07	1.04027e+07	9.27801e+06	7.84794e+06	8.42974e+06	1.06187e+07	1.21609e+07	1.03336e+07	8.50811e+06	1.18353e+07	1.13081e+07	1.21663e+07	1.34927e+07	1.41589e+07	1.32314e+07	1.88833e+07	1.4491e+07	1.76956e+07	1.01127e+07	9.02996e+06	1.18408e+07	--	--	--	-	-	-	-
Com_25338_neg	Myricitrin	--	C21 H20 O12	6.143	463.092	44000.9	32712.1	98254.4	15371.3	14315.6	53655.4	140891	139939	104524	250486	117843	134328	172123	125605	31138.5	57025.4	108462	71000.7	22393.1	21922.2	22096	20988.1	18921.1	21733.4	67760.3	41150.4	75976.4	Flavonoids	17912-87-7	HMDB0034360	-	-	-	-
Com_17496_neg	--	Phosphoenolpyruvic acid	C3 H5 O6 P	1.495	166.975	3.03868e+06	2.08079e+06	2.26149e+06	1.53125e+06	1.71915e+06	2.40348e+06	4.64401e+06	3.52794e+06	2.27409e+06	2.80539e+06	2.64158e+06	4.06221e+06	4.78969e+06	3.61686e+06	6.8298e+06	2.92134e+06	3.06483e+06	2.84975e+06	1.14472e+06	1.64633e+06	1.77482e+06	2.34423e+06	1.31326e+06	2.22076e+06	1.94127e+06	2.54698e+06	2.78927e+06	Organic phosphoric acids and derivatives	138-08-9	HMDB0000263	C00074	ko01100//Metabolic pathways;ko01110//Biosynthesis of secondary metabolites;ko01120//Microbial metabolism in diverse environments;ko01130//Biosynthesis of antibiotics;ko01230//Biosynthesis of amino acids;ko01200//Carbon metabolism;ko00400//Phenylalanine, tyrosine and tryptophan biosynthesis;ko00020//Citrate cycle (TCA cycle);ko00710//Carbon fixation in photosynthetic organisms;ko00010//Glycolysis …	Amino acid metabolism;Carbohydrate metabolism;Energy metabolism;Global and overview maps	Metabolism
Com_10949_neg	Timosaponin B II	--	C45 H76 O19	12.39	919.471	196758	154620	145543	181036	131622	157536	188248	164644	146847	143361	142383	155394	186735	379717	257064	199691	162697	178687	1.22965e+07	4.21312e+06	4.85578e+06	902850	2.11735e+06	1.00618e+07	1.96275e+06	2.26653e+06	1.84158e+06	--	--	--	-	-	-	-
Com_3941_neg	Dihydroxyacetone phosphate	--	C3 H7 O6 P	1.115	168.99	4.05747e+07	3.95443e+07	5.1941e+07	3.13062e+07	3.50145e+07	2.72322e+07	3.5904e+07	3.83358e+07	3.66685e+07	4.49036e+07	3.91748e+07	4.69109e+07	3.79793e+07	2.46276e+07	4.1682e+07	2.0853e+07	2.48157e+07	2.66701e+07	1.90096e+06	4.15399e+06	1.02163e+06	1.50702e+06	3.4242e+06	1.31685e+06	2.3426e+07	2.52447e+07	2.51541e+07	Organooxygen compounds	1957-04-05	HMDB0001473	C00111	ko01100//Metabolic pathways;ko01110//Biosynthesis of secondary metabolites;ko01120//Microbial metabolism in diverse environments;ko01130//Biosynthesis of antibiotics;ko01230//Biosynthesis of amino acids;ko01200//Carbon metabolism;ko00052//Galactose metabolism;ko00760//Nicotinate and nicotinamide metabolism;ko00040//Pentose and glucuronate interconversions;ko00710//Carbon fixation in photosyntheti…	Carbohydrate metabolism;Energy metabolism;Global and overview maps;Lipid metabolism;Metabolism of cofactors and vitamins	Metabolism
Com_22699_neg	PI (2:0/24:1)	--	C35 H65 O13 P	12.186	723.395	102210	86382.5	86850.9	91347.4	75848.3	89964.7	110532	96724.1	99710.3	87372.3	81085.2	100795	110542	101390	146675	118130	97179.4	103558	634709	643712	1.40305e+06	1.19184e+06	598239	1.48009e+06	223715	277429	246264	--	--	--	-	-	-	-
Com_12111_neg	--	Saikosaponin B2	C42 H68 O13	12.097	779.46	336339	274013	259444	290285	238496	290545	326132	288112	278009	260330	254485	286991	329337	290579	427915	332989	287536	308522	3.88308e+06	2.43178e+06	8.32396e+06	6.31795e+06	1.9352e+06	2.62153e+06	2.19674e+06	2.1743e+06	1.2417e+06	--	--	--	-	-	-	-
Com_11920_neg	--	Tubuloside A	C37 H48 O21	8.085	413.128	5.59845e+06	3.99895e+06	3.85474e+06	7.43093e+06	3.26337e+06	3.77776e+06	3.11496e+06	2.21488e+06	3.37991e+06	3.44847e+06	3.7095e+06	2.7098e+06	2.36856e+06	2.62769e+06	1.27131e+06	1.5772e+06	2.11427e+06	1.52005e+06	8.12645e+06	4.91294e+06	7.73125e+06	8.7271e+06	5.98882e+06	8.8937e+06	3.78299e+06	3.85391e+06	3.36525e+06	--	--	--	-	-	-	-
Com_8412_neg	Rehmannioside D	--	C27 H42 O20	10.877	365.106	1.1483e+06	1.23261e+06	769055	1.13407e+06	779559	1.02831e+06	877349	748809	787865	813676	965493	770107	930243	863374	2.32053e+06	833445	750919	1.31846e+06	3.77507e+06	5.64131e+06	1.48802e+07	1.64981e+07	5.48281e+06	7.71575e+06	1.83414e+06	1.6262e+06	1.6417e+06	--	--	--	-	-	-	-
Com_23553_neg	FAHFA (2:0/18:0)	--	C20 H38 O4	15.143	341.27	928289	654671	1.00128e+06	723063	775142	831999	972503	882366	1.10483e+06	991346	1.02837e+06	997735	1.76086e+06	1.13113e+06	1.42601e+06	1.37919e+06	1.28073e+06	857096	1.20553e+06	1.30885e+06	861360	1.08039e+06	1.08862e+06	1.18443e+06	1.14459e+06	1.13646e+06	791281	--	--	--	-	-	-	-
Com_10631_neg	Forsythin	--	C27 H34 O11	9.202	579.209	469211	478893	544878	566142	559205	502409	928985	870043	991068	1.20038e+06	609242	733564	704571	1.12265e+06	1.38236e+06	978772	1.17923e+06	1.75165e+06	1.28943e+07	5.99619e+06	6.40884e+06	6.68962e+06	4.8221e+06	6.82381e+06	1.92471e+06	2.46562e+06	1.80622e+06	--	--	--	-	-	-	-
Com_6700_neg	3-Phosphoglyceric acid	--	C3 H7 O7 P	1.158	184.986	1.32199e+07	9.09793e+06	1.67479e+07	1.06863e+07	9.4664e+06	1.22686e+07	2.27287e+07	1.48498e+07	1.25158e+07	1.3705e+07	1.7613e+07	1.55176e+07	2.78702e+07	2.72968e+07	3.87751e+07	2.16245e+07	1.97705e+07	2.58368e+07	5.75644e+06	9.26711e+06	1.94196e+06	3.09613e+06	4.77503e+06	3.63398e+06	1.27272e+07	1.24723e+07	1.15586e+07	Carbohydrates and carbohydrate conjugates	-	HMDB0060180	-	-	-	-
Com_2916_neg	--	Caffeic aldehyde	C9 H8 O3	7.28	163.04	4.04786e+07	4.65386e+07	5.56445e+07	4.8991e+07	5.41455e+07	6.80858e+07	3.52961e+07	5.65051e+07	5.60797e+07	4.74128e+07	4.76459e+07	5.71799e+07	4.21995e+07	2.90419e+07	5.26797e+07	4.48825e+07	37369315	3.15806e+07	1.13201e+07	2.81289e+07	1.21918e+07	1.2601e+07	1.97463e+07	1.06855e+07	4.024e+07	4.44384e+07	4.46158e+07	Cinnamaldehydes	-	HMDB0141767	C10945	ko01110//Biosynthesis of secondary metabolites;ko00940//Phenylpropanoid biosynthesis	Biosynthesis of other secondary metabolites;Global and overview maps	Metabolism
Com_22462_neg	MGDG (2:0/20:5)	--	C31 H48 O10	13.774	625.323	1.57557e+06	131316	1.08905e+06	444446	406903	456665	658590	418608	1.56512e+06	1.20325e+06	856222	1.79008e+06	1.12029e+06	1.25196e+06	1.531e+06	1.11524e+06	1.10893e+06	1.15642e+06	620973	1.48638e+06	690168	1.01148e+06	1.28916e+06	480192	957994	829943	904964	--	--	--	-	-	-	-
Com_15846_neg	--	Neoprzewaquinone A	C36 H28 O6	11.387	555.18	5.02629e+06	3.19557e+06	986727	2.17432e+06	860106	2.04957e+06	563242	597149	464720	679772	552993	262752	287872	274499	339539	228933	253360	231405	706610	554004	729606	707623	585168	902306	352783	297131	296565	--	--	--	-	-	-	-
Com_12769_neg	--	2,6-Dihydroxypurine	C5 H4 N4 O2	2.107	151.026	2.92963e+06	2.10018e+06	4.58415e+06	2.30507e+06	3.08766e+06	2.68537e+06	5.46551e+06	7.02588e+06	5.18651e+06	4.58918e+06	5.32694e+06	8.9919e+06	8.60798e+06	7.5407e+06	5.57606e+06	6.47664e+06	4.54462e+06	4.4216e+06	566750	328563	442255	281094	219988	434643	2.11069e+06	2.39509e+06	2.54222e+06	Imidazopyrimidines	69-89-6	HMDB0000292	C00385	ko01100//Metabolic pathways;ko01110//Biosynthesis of secondary metabolites;ko01120//Microbial metabolism in diverse environments;ko00230//Purine metabolism;ko00232//Caffeine metabolism	Biosynthesis of other secondary metabolites;Global and overview maps;Nucleotide metabolism	Metabolism
Com_6690_neg	MGDG (2:0/16:2)	--	C27 H46 O10	10.211	575.308	1.12262e+06	1.09805e+06	893517	1.27153e+06	1.26699e+06	1.03518e+06	1.35604e+06	1.18501e+06	1.46447e+06	1.09707e+06	1.02244e+06	1.19587e+06	1.18027e+06	1.77784e+06	1.72179e+06	1.56297e+06	1.55616e+06	1.77083e+06	1.72904e+07	1.18202e+07	1.62222e+07	7.02417e+06	3.23559e+06	2.5466e+07	6.00957e+06	4.25925e+06	6.28087e+06	--	--	--	-	-	-	-
Com_7932_neg	PE (2:0/15:0)	--	C22 H44 N O8 P	11.55	480.264	227074	208394	151737	218490	135436	221877	470335	182968	198622	177038	147969	207231	291254	549170	1.15121e+06	664120	302815	443240	1.18141e+07	1.66302e+07	1.39786e+07	1.82036e+07	1.67164e+07	8.576e+06	3.71983e+06	4.71115e+06	4.03835e+06	--	--	--	-	-	-	-
Com_23372_neg	--	Casticin	C19 H18 O8	5.898	373.091	62894.1	78593	89433.7	83062.2	80617.6	85483.6	79082.6	111501	119169	103441	72695.7	66542.8	222544	75163.9	143474	156156	71354.1	77415.7	596881	254561	1.17291e+06	894017	258950	739430	279916	201045	195013	Flavonoids	479-91-4	HMDB0030660	-	-	-	-
Com_17287_neg	PI (2:0/8:0)	--	C19 H35 O13 P	5.736	501.183	86535.3	61939	76262.8	69661.7	70753.2	66412.2	113709	89381.9	82778.7	87857.4	72829.2	88460.6	101690	103691	169136	111083	100589	113557	4.61169e+06	2.13394e+06	3.37776e+06	2.44841e+06	1.69675e+06	4.04052e+06	954207	941260	735039	--	--	--	-	-	-	-
Com_3782_neg	--	N-Acetyl-L-valine	C7 H13 N O3	1.451	158.082	2.75417e+07	1.8617e+07	2.50738e+07	1.89649e+07	2.4994e+07	2.60748e+07	3.74884e+07	2.61141e+07	2.46541e+07	3.06903e+07	2.57531e+07	2.82408e+07	3.72625e+07	3.32658e+07	4.05248e+07	3.82017e+07	2.56736e+07	3.68375e+07	1.9156e+07	1.6891e+07	5.2943e+07	2.40457e+07	2.3009e+07	2.31991e+07	2.69138e+07	2.92861e+07	3.16774e+07	--	--	--	-	-	-	-
Com_10952_neg	α-Hederin	--	C41 H66 O12	13.756	749.45	411520	598854	703418	411883	389668	430028	3.37427e+06	1.70134e+06	388135	1.04654e+06	348251	915326	1.42627e+06	4.83765e+06	4.81665e+06	3.81136e+06	2.77179e+06	5.71246e+06	6.60694e+06	8.37246e+06	8.0112e+06	1.04851e+07	5.97568e+06	5.57807e+06	2.13616e+06	2.21731e+06	2.0783e+06	--	--	--	-	-	-	-
Com_5315_neg	DGDG (18:5/18:5)	--	C51 H76 O15	12.517	987.519	170874	129338	140231	147712	124314	140817	182508	160396	140861	139092	127668	148519	182183	165811	233467	186189	158061	172318	2.51484e+07	2.13036e+07	3.25833e+07	2.52158e+07	3.23002e+06	3.43528e+07	6.05967e+06	6.29818e+06	4.68848e+06	--	--	--	-	-	-	-
Com_2891_neg	Corticosterone	--	C21 H30 O4	9.133	381.177	1.85565e+07	1.69282e+07	1.29146e+07	1.04766e+07	9.14926e+06	1.40315e+07	2.93101e+07	2.3093e+07	2.72497e+07	2.42492e+07	2.23998e+07	2.3478e+07	4.10813e+07	2.37422e+07	7.2123e+07	4.25856e+07	2.78216e+07	2.86699e+07	7.92708e+07	9.64812e+07	2.59562e+07	7.96032e+07	8.55131e+07	5.95138e+07	3.54828e+07	2.82433e+07	3.04829e+07	Steroids and steroid derivatives	50-22-6	HMDB0001547	C02140	ko01100//Metabolic pathways	Global and overview maps	Metabolism
Com_3299_neg	MGDG (16:4/20:5)	--	C45 H68 O10	12.931	813.463	347842	302507	294475	308315	280298	297334	851323	397242	306993	302923	292516	415448	374727	713479	847244	609032	547464	1.26024e+06	3.9199e+07	4.00041e+07	6.44632e+07	4.34804e+07	1.7543e+07	4.71027e+07	7.41057e+06	8.6584e+06	1.22003e+07	--	--	--	-	-	-	-
Com_8595_neg	PS (2:0/13:1)	--	C21 H38 N O10 P	12.253	494.219	1.58713e+07	12811278	1.07714e+07	1.25631e+07	7.97613e+06	1.31013e+07	5.04547e+06	2.91729e+06	1.43423e+07	5.29745e+06	9.79789e+06	7.67872e+06	4.44734e+06	3.07126e+06	2.85495e+06	1.82191e+06	4.10686e+06	1.85027e+06	658020	905057	568196	636627	594772	434042	5.74969e+06	8.06758e+06	7.19292e+06	--	--	--	-	-	-	-
Com_496_neg	--	Ferulaldehyde	C10 H10 O3	10.783	177.055	2.59051e+08	523066030	4.6132e+08	2.12587e+08	4.51291e+08	3.44405e+08	5.13379e+08	5.39784e+08	3.69424e+08	557944500	531923400	4.58763e+08	4.79798e+08	253346152	7.55264e+07	1.6675e+08	3.42943e+08	2.44292e+08	1.36057e+07	1.09321e+07	9.40952e+06	1.08696e+07	8.96033e+06	3.6158e+07	2.02306e+08	2.13767e+08	2.04701e+08	Benzene and substituted derivatives	-	HMDB0141782	C02666	ko01100//Metabolic pathways;ko01110//Biosynthesis of secondary metabolites;ko00940//Phenylpropanoid biosynthesis	Biosynthesis of other secondary metabolites;Global and overview maps	Metabolism
Com_12961_neg	PA (5:0/12:0)	--	C20 H39 O8 P	10.613	437.239	7.02099e+06	6.05683e+06	5.75747e+06	5.77547e+06	5.12195e+06	6.00954e+06	5.19681e+06	4.61077e+06	5.49348e+06	5.48809e+06	6.14082e+06	5.06061e+06	6.19017e+06	5.3887e+06	5.03829e+06	4.98619e+06	5.09299e+06	4.94087e+06	5.4127e+06	2.75537e+06	3.38009e+06	3.32624e+06	2.61372e+06	3.73756e+06	5.50412e+06	5.21537e+06	5.17716e+06	--	--	--	-	-	-	-
Com_4253_neg	O-Succinylhomoserine	--	C8 H13 N O6	10.082	218.069	3.27542e+07	2.99823e+07	1.50956e+07	3.90418e+07	1.69846e+07	3.10092e+07	8.93603e+06	1.28203e+07	2.99746e+07	1.10628e+07	1.50491e+07	2.229e+07	1.61935e+07	9.26921e+06	1.83539e+07	1.17108e+07	8.94368e+06	8.77261e+06	6.37372e+06	6.77007e+06	6.00146e+06	6.92446e+06	7.04988e+06	5.368e+06	8.67597e+06	7.13358e+06	1.33938e+07	--	--	--	C01118	ko01100//Metabolic pathways;ko01110//Biosynthesis of secondary metabolites;ko01230//Biosynthesis of amino acids;ko00270//Cysteine and methionine metabolism;ko00920//Sulfur metabolism	Amino acid metabolism;Energy metabolism;Global and overview maps	Metabolism
Com_19514_neg	PA (3:0/20:4)	--	C26 H43 O8 P	10.959	513.254	316883	303222	206318	323612	178934	226495	164362	173260	167529	180646	200390	168114	168040	168081	243091	163616	142628	159700	2.50768e+06	1.86494e+06	2.64694e+06	1.63645e+06	1.25956e+06	1.92002e+06	682347	617192	400399	--	--	--	-	-	-	-
Com_1429_neg	DGDG (9:0/18:5)	--	C42 H68 O15	11.823	871.472	919774	645985	388209	415506	521167	348467	2.36458e+06	1.69972e+06	1.27841e+06	1.32891e+06	1.21981e+06	1.94632e+06	6.06701e+06	5.00189e+06	9.18585e+06	4.21204e+06	3.86838e+06	4.48078e+06	1.16482e+08	6.05618e+07	7.49528e+07	6.3952e+07	4.98919e+07	2.05484e+08	2.17044e+07	3.32433e+07	2.1377e+07	--	--	--	-	-	-	-
Com_16313_neg	15(S)-HpETE	--	C20 H32 O4	12.757	335.223	4.68205e+06	1.08579e+06	1.83322e+06	188007	236388	159640	438167	726320	376373	633555	285114	410695	388173	362511	615579	451662	244734	746488	715414	690035	890074	225447	967758	537657	399840	338277	530583	Fatty Acyls	70981-96-3	HMDB0004244	C05966	ko01100//Metabolic pathways;ko00590//Arachidonic acid metabolism	Global and overview maps;Lipid metabolism	Metabolism
Com_14281_neg	PA (2:0/16:2)	--	C21 H37 O8 P	10.748	447.223	823126	970029	624495	756421	654429	877687	554647	525287	655992	690232	810424	623859	712225	685654	697123	607195	690212	570027	5.22202e+06	4.92633e+06	5.93776e+06	5.93572e+06	5.2701e+06	5.75161e+06	1.96784e+06	1.54391e+06	1.64601e+06	--	--	--	-	-	-	-
Com_14367_neg	Ginkgolide K	--	C20 H22 O9	8.537	405.118	1.52783e+06	172035	1.04427e+06	623859	2.65132e+06	457232	930519	1.39544e+06	6.60975e+06	2.86438e+06	1.13946e+06	5.81676e+06	1.61633e+06	3.47668e+06	1.42216e+06	5.43555e+06	4.91919e+06	7.19038e+06	930735	6.0649e+06	766022	1.31319e+06	1.99536e+06	805886	2.62152e+06	2.0074e+06	2.40448e+06	--	--	--	-	-	-	-
Com_1619_neg	--	3-Furoic acid	C5 H4 O3	1.134	111.009	1.70723e+08	7.12003e+07	6.76858e+07	66536155	6.39979e+07	5.65889e+07	7.69654e+07	5.31571e+07	8.8823e+07	6.93947e+07	7.10624e+07	8.02413e+07	9.65844e+07	9.62049e+07	2.2739e+08	1.44622e+08	3.75995e+07	6.70244e+07	1.13373e+08	1.31937e+08	1.4126e+08	8.20086e+07	9.37317e+07	1.31003e+08	8.40087e+07	8.81985e+07	8.49438e+07	Furans	488-93-7	HMDB0000444	-	-	-	-
Com_14499_neg	11-dehydro Thromboxane B2	--	C20 H32 O6	10.524	421.208	5.49165e+06	4.79593e+06	4.47296e+06	4.44696e+06	4.00875e+06	4.47897e+06	3.86621e+06	3.48144e+06	3.97216e+06	4.26953e+06	4.61387e+06	3.96078e+06	4.44418e+06	4.13462e+06	3.92516e+06	3.72666e+06	3.88586e+06	3.63811e+06	1.37908e+06	1.95572e+06	1.72122e+06	1.565e+06	2.03554e+06	1.96683e+06	3.87633e+06	3.77373e+06	3.79046e+06	--	--	--	-	-	-	-
Com_8630_neg	--	Hordatine B	C29 H40 N8 O5	10.633	579.304	9.96511e+06	8.59665e+06	8.17176e+06	8.21163e+06	7.3751e+06	8.52953e+06	7.376e+06	6.56667e+06	7.79707e+06	7.88824e+06	8.71586e+06	7.18268e+06	8.7859e+06	7.7488e+06	7.15101e+06	7.07705e+06	7.22864e+06	7.01273e+06	18587402	1.38535e+07	1.22748e+07	8.69317e+06	5.62894e+06	8.99273e+06	7.81217e+06	7.40234e+06	7.34811e+06	2-arylbenzofuran flavonoids	10502-21-3	HMDB0030459	-	-	-	-
Com_337_neg	MGDG (2:0/5:0)	--	C16 H28 O10	8.417	439.183	6.39195e+08	8.68653e+08	547556429	4.21388e+08	5.29142e+08	6.57021e+08	4.95654e+08	7.52787e+08	7.9576e+08	6.67212e+08	9.78472e+08	736364996	5.9346e+08	4.2022e+08	5.05125e+08	4.08296e+08	3.90344e+08	3.24897e+08	9.80941e+08	7.25138e+08	4.33528e+08	2.7981e+08	3.36301e+08	8.51903e+08	595040025	5.85748e+08	6.24562e+08	--	--	--	-	-	-	-
Com_17859_neg	PI (2:0/17:2)	--	C28 H49 O13 P	10.664	623.273	1.64037e+06	1.52792e+06	1.26535e+06	1.43981e+06	1.15499e+06	1.48569e+06	1.04512e+06	891072	1.12367e+06	1.21341e+06	1.42781e+06	1.00283e+06	1.24048e+06	1.06545e+06	827822	925167	1.09557e+06	868171	4.21449e+06	1.27035e+06	1.06922e+06	1.38621e+06	444247	1.42304e+06	1.11552e+06	1.08173e+06	1.15754e+06	--	--	--	-	-	-	-
Com_5591_neg	Genipin	--	C11 H14 O5	6.339	207.066	6.09071e+06	5.45796e+06	5.33219e+06	4.49745e+06	4.44146e+06	4.96679e+06	6.48516e+06	5.44669e+06	4.64692e+06	4.16737e+06	4.09765e+06	5.41748e+06	4.89324e+06	9.3313e+06	2.03938e+07	1.06266e+07	4.67674e+06	9.04067e+06	7.94455e+06	3.72761e+07	1.32902e+07	1.85474e+07	3.74993e+07	4.90407e+06	1.28823e+07	9.149e+06	8.02264e+06	Prenol lipids	6902-77-8	HMDB0035830	-	-	-	-
Com_14635_neg	N-Acetylglucosamine	--	C8 H15 N O6	1.425	220.082	3.14931e+06	2.75854e+06	4.19309e+06	2.17609e+06	3.29489e+06	3.22413e+06	4.03693e+06	3.5511e+06	3.24461e+06	3.89738e+06	3.1825e+06	1.89862e+06	5.55291e+06	6.69046e+06	5.50407e+06	4.5779e+06	3.84086e+06	1.08292e+06	3.8617e+06	4.31242e+06	4.20497e+06	3.32088e+06	3.74181e+06	4.65821e+06	3.64752e+06	3.62804e+06	2.51638e+06	Organooxygen compounds	14131-68-1	HMDB0000803	C00140	ko01100//Metabolic pathways;ko02010//ABC transporters;ko00520//Amino sugar and nucleotide sugar metabolism	Carbohydrate metabolism;Global and overview maps;Membrane transport	Environmental Information Processing;Metabolism
Com_8055_neg	--	Ginsenoside-Ro	C48 H76 O19	12.208	955.493	211959	177884	178742	189310	157292	186566	227914	200583	201663	178825	168152	209025	228360	209565	304170	244597	200415	214755	1.06464e+07	4.2943e+06	4.23573e+06	7.17612e+06	1.77586e+06	1.88835e+07	1.56574e+06	2.04416e+06	1.18346e+06	--	--	--	-	-	-	-
Com_14987_neg	Vincristine	--	C46 H56 N4 O10	9.696	823.398	617639	582176	457322	837418	466438	555453	702885	628761	533808	563232	554934	584590	723581	572673	993199	775917	597418	614207	3.99303e+06	5.88388e+06	3.97357e+06	5.55181e+06	5.27099e+06	1.27107e+06	1.61432e+06	1.67443e+06	1.4979e+06	Vinca alkaloids	57-22-7	HMDB0014681	C07204	ko01110//Biosynthesis of secondary metabolites;ko00901//Indole alkaloid biosynthesis	Biosynthesis of other secondary metabolites;Global and overview maps	Metabolism
Com_2487_neg	FAHFA (2:0/16:2)	--	C18 H30 O4	12.405	309.207	5.28096e+07	7.01492e+07	6.72202e+07	3.20901e+07	7.13293e+07	5.81788e+07	7.70307e+07	6.58838e+07	6.21346e+07	7.3814e+07	5.80903e+07	7.90963e+07	5.95353e+07	5.68497e+07	7.74249e+07	6.17804e+07	6.60836e+07	6.0731e+07	1.0084e+08	8.63984e+07	6.13574e+07	9.70663e+07	7.53708e+07	9.51099e+07	7.27585e+07	6.02956e+07	5.69623e+07	--	--	--	-	-	-	-
Com_11398_neg	Fusidine	--	C31 H48 O6	12.088	515.34	271698	223367	217895	234495	192660	234705	263453	232740	235957	210297	226247	231834	266042	234733	347299	268992	232274	252473	6.22897e+06	2.99066e+06	9.34042e+06	9.26619e+06	3.13465e+06	7.21487e+06	814599	1.02512e+06	1.03689e+06	Steroids and steroid derivatives	6990-06-03	HMDB0015570	-	-	-	-
Com_16360_neg	--	Ginkgolic Acid (C13:0)	C20 H32 O3	14.487	319.228	301441	409057	454659	307501	313535	331396	384306	460815	536459	544041	560982	649812	846550	652961	1.67308e+06	783337	761064	577221	1.9693e+06	3.32896e+06	3.82296e+06	1.95619e+06	820921	4.79276e+06	589876	825751	835812	--	--	--	-	-	-	-
Com_2671_neg	16-(Hexopyranosyloxy)-7-hydroxy-8,9-epoxypimaran-18-oic acid	--	C26 H42 O10	13.149	513.271	3.52734e+06	1.70687e+06	2.69523e+06	2.64362e+06	2.36251e+06	2.21948e+06	4.58847e+06	3.47235e+06	3.75725e+06	3.59747e+06	2.84739e+06	4.69217e+06	4.37016e+06	8.58004e+06	1.21032e+07	7.76654e+06	5.79321e+06	9.67671e+06	7.30491e+07	1.20416e+08	6.04906e+07	5.39683e+07	9.73478e+07	3.69218e+07	1.72245e+07	1.93005e+07	1.87559e+07	--	--	--	-	-	-	-
Com_16215_neg	LPA 18:3	--	C21 H37 O7 P	14.317	431.22	684564	542213	1.05745e+06	1.06481e+06	218290	1.01715e+06	313267	284184	255563	262776	319905	269959	492081	264490	4.11005e+06	516065	278260	500524	565348	4.39575e+06	1.65017e+06	342399	5.50319e+06	318414	298975	283502	357488	--	--	--	-	-	-	-
Com_13628_neg	PA (2:0/26:4)	--	C31 H53 O8 P	11.407	583.334	1.48375e+06	3.76162e+06	3.70521e+06	1.47474e+06	4.91867e+06	3.39481e+06	1.72724e+06	2.9136e+06	7.36961e+06	2.89599e+06	5.63872e+06	3.49448e+06	3.34341e+06	1.23146e+06	926410	737418	955078	1.22012e+06	1.5792e+06	1.31058e+06	1.63803e+06	1.58241e+06	1.51327e+06	2.01657e+06	1.51986e+06	1.62449e+06	1.64008e+06	--	--	--	-	-	-	-
Com_13447_neg	PI (2:0/20:1)	--	C31 H57 O13 P	13.376	667.335	6.26841e+06	583255	3.22171e+06	2.47632e+06	2.83519e+06	1.70143e+06	2.39391e+06	2.07312e+06	7.58691e+06	6.00211e+06	3.37164e+06	7.28996e+06	2.41454e+06	4.36083e+06	3.9003e+06	4.78113e+06	5.30164e+06	4.4321e+06	526503	866923	337867	507129	1.1873e+06	242474	3.1307e+06	2.88359e+06	2.63853e+06	--	--	--	-	-	-	-
Com_3685_neg	PI (3:0/20:4)	--	C32 H53 O13 P	9.361	675.305	1.00892e+06	939288	930747	1.0202e+06	960244	1.03587e+06	947087	862262	873827	862104	797030	844404	905104	942920	946605	899119	903481	912581	6.69151e+07	2.50099e+07	1.39974e+07	1.09319e+07	3.10806e+06	1.66761e+07	3.18686e+06	1.97856e+06	3.07828e+06	--	--	--	-	-	-	-
Com_12250_neg	PI (2:0/7:0)	--	C18 H33 O13 P	10.562	487.153	7.79035e+06	6.803e+06	6.3942e+06	6.40256e+06	5.75032e+06	6.65043e+06	5.75102e+06	5.12e+06	6.07933e+06	6.15041e+06	6.79571e+06	5.71654e+06	6.85032e+06	6.08593e+06	5.64481e+06	5.51794e+06	5.63613e+06	5.46778e+06	1.36364e+06	2.10651e+06	2.8573e+06	2.94665e+06	2.18172e+06	3.11404e+06	6.0911e+06	5.77156e+06	5.72928e+06	--	--	--	-	-	-	-
Com_5972_neg	PA (2:0/17:0)	--	C22 H43 O8 P	10.054	465.271	2.12971e+06	5.87919e+06	9.31054e+06	4.10043e+06	8.31617e+06	5.99833e+06	3.57724e+07	2.31268e+07	1.32255e+07	1.7466e+07	1.08892e+07	1.88982e+07	3.20012e+07	3.2397e+07	1.09748e+07	3.66735e+07	6.25219e+06	1.99783e+07	2.20596e+07	2.05764e+07	1.23052e+07	6.89926e+06	1.09427e+07	1.51433e+07	1.58332e+07	1.41418e+07	9.20303e+06	--	--	--	-	-	-	-
Com_4946_neg	16-Hydroxyhexadecanoic acid	--	C16 H32 O3	13.401	271.228	1.80603e+07	1.85655e+07	3.09473e+07	1.84522e+07	3.07601e+07	1.8313e+07	2.65977e+07	3.36402e+07	3.0506e+07	2.83799e+07	3.47732e+07	2.62226e+07	3.44692e+07	1.44974e+07	1.88706e+07	1.7781e+07	1.98777e+07	1.51203e+07	7.46748e+06	4.78027e+06	4.78387e+06	4.97793e+06	4.15799e+06	5.5062e+06	1.9568e+07	1.80536e+07	1.6495e+07	Fatty Acyls	-	HMDB0006294	-	-	-	-
Com_414_neg	Rosin	--	C15 H20 O6	7.063	341.124	507500572	6.77805e+08	5.59889e+08	1.18952e+08	3.94153e+08	5.07312e+08	2.79936e+08	3.81241e+08	3.68012e+08	4.5229e+08	6.59592e+08	3.66118e+08	3.01884e+08	1.20238e+08	6.43424e+07	8.62088e+07	1.55669e+08	7.6119e+07	2.67277e+07	1.37238e+07	2.47757e+07	2.35423e+07	1.32663e+07	1.59675e+07	2.70093e+08	2.75398e+08	2.737e+08	--	--	--	-	-	-	-
Com_8209_neg	--	di-C,C-pentosyl-luteolin	C25 H26 O14	8.766	549.127	708672	870926	886245	708962	965631	897476	1.44484e+06	1.22898e+06	841089	1.04758e+06	923760	1.15132e+06	1.27606e+06	1.03992e+06	1.1417e+06	969198	1.11985e+06	1.15784e+06	8.09779e+06	6.98934e+06	1.64789e+07	2.63909e+06	9.70327e+06	9.59698e+06	2.34122e+06	2.59349e+06	3.0315e+06	--	--	--	-	-	-	-
Com_10474_neg	PG (2:0/18:3)	--	C26 H45 O10 P	12.084	547.277	183014	150458	146545	157954	159678	158095	256559	156772	158939	141654	152398	263216	179203	406390	604488	348841	289099	352502	1.3214e+07	3.59269e+06	3.37673e+06	3.79992e+06	1.11732e+06	4.28452e+06	1.51801e+06	1.48818e+06	1.41216e+06	--	--	--	-	-	-	-
Com_22495_neg	Rheic acid	--	C15 H8 O6	2.364	283.029	824084	662839	606017	686376	635968	742693	806340	814070	759659	700621	701702	840249	989828	946569	1.41278e+06	1.40115e+06	814839	819414	1.26068e+06	1.00905e+06	1.4723e+06	743933	1.57045e+06	1.50022e+06	803042	845772	847824	Anthracenes	481-74-3	HMDB0030670	-	-	-	-
Com_8753_neg	Arachidic acid	--	C20 H40 O2	16.376	311.296	1.28842e+07	9.56873e+06	1.26166e+07	1.13136e+07	1.0696e+07	1.23175e+07	1.74487e+07	1.58194e+07	1.53348e+07	1.42044e+07	1.58129e+07	1.70575e+07	2.19459e+07	1.73472e+07	2.62085e+07	2.13798e+07	1.88546e+07	1.70546e+07	1.67751e+07	1.9918e+07	1.36387e+07	1.4219e+07	1.67711e+07	1.51424e+07	1.25674e+07	1.51417e+07	1.53959e+07	Fatty Acyls	506-30-9	HMDB0002212	C06425	ko01040//Biosynthesis of unsaturated fatty acids	Lipid metabolism	Metabolism
Com_2819_neg	Prostaglandin A2	--	C20 H30 O4	13.333	333.207	1.51312e+06	851030	962762	923383	968253	1.09747e+06	2.62117e+06	1.48585e+06	996941	950690	908375	1.4772e+06	1.17154e+06	3.93249e+06	8.12223e+06	3.50044e+06	1.64477e+06	7.248e+06	3.8523e+07	4.78483e+07	6.62029e+07	3.86127e+07	1.46726e+07	8.78947e+07	1.17645e+07	1.20901e+07	1.23334e+07	Fatty Acyls	13345-50-1	HMDB0002752	C05953	ko01100//Metabolic pathways;ko00590//Arachidonic acid metabolism	Global and overview maps;Lipid metabolism	Metabolism
Com_3479_neg	PA (6:0/26:4)	--	C35 H61 O8 P	11.89	639.397	747011	640137	514962	614303	419775	520075	568644	404329	542508	386382	493958	470756	522378	528781	1.03761e+06	743956	693881	632943	4.38638e+07	3.23717e+07	5.95105e+07	3.69954e+07	2.55463e+07	6.00973e+07	1.26667e+07	1.26103e+07	1.15821e+07	--	--	--	-	-	-	-
Com_5624_neg	Procyanidin B1	--	C30 H26 O12	12.094	577.136	2.38046e+06	5.23416e+06	1.33797e+06	1.15482e+06	1.41874e+06	3.80087e+06	463109	654820	375902	604118	614264	278035	291899	498525	484174	724972	1.13688e+06	1.08601e+06	3.61873e+06	9.71977e+06	2.98281e+07	1.73444e+07	6.86173e+06	1.68273e+07	1.07996e+06	1.45644e+06	2.02209e+06	Flavonoids	20315-25-7	HMDB0029754	-	-	-	-
Com_2922_neg	PI (2:0/14:1)	--	C25 H45 O13 P	9.448	583.241	1.53177e+06	1.75529e+06	3.24794e+06	1.75514e+06	1.64396e+06	1.68754e+06	4.02196e+07	1.30962e+07	6.15774e+06	6.10513e+06	3.13871e+06	1.22847e+07	2.94972e+07	4.44095e+07	8.50354e+07	5.48994e+07	2.93776e+07	4.44903e+07	8.60011e+07	1.01984e+08	3.97024e+07	6.21405e+07	9.41613e+07	5.68251e+07	3.41769e+07	3.36188e+07	3.31842e+07	--	--	--	-	-	-	-
Com_8616_neg	DGDG (10:0/18:5)	--	C43 H70 O15	14.423	885.488	705007	7.51519e+06	1.96949e+06	2.91342e+06	1.43874e+06	608038	515402	1.12015e+06	1.02586e+06	1.56255e+06	405119	2.16176e+06	374645	620906	3.74329e+06	821455	577212	1.73526e+06	1.26993e+07	5.65281e+06	5.36034e+06	9.43613e+06	1.9079e+07	3.54371e+06	908346	1.37455e+06	1.57393e+06	--	--	--	-	-	-	-
Com_7079_neg	Estrone sulfate	--	C18 H22 O5 S	6.609	349.115	5.8093e+06	2.46563e+06	2.39053e+06	3.39718e+06	2.7922e+06	3.01939e+06	1.90401e+06	2.14567e+06	5.49344e+06	4.62297e+06	2.6666e+06	4.09031e+06	4.0831e+06	3.08021e+06	4.61847e+06	3.95623e+06	2.40209e+06	2.6873e+06	1.55474e+07	2.15187e+07	2.00667e+07	9.59178e+06	2.62987e+07	1.00032e+07	6.97858e+06	7.03696e+06	6.88908e+06	Steroids and steroid derivatives	481-97-0	HMDB0001425	-	-	-	-
Com_1794_neg	Raffinose	--	C18 H32 O16	1.451	517.178	1.66016e+07	1.34544e+07	2.41353e+07	1.9544e+07	3.28909e+07	1.71681e+07	2.93759e+07	3.3984e+07	4.17914e+07	2.85223e+07	2.12141e+07	4.02223e+07	3.1542e+07	4.29067e+07	6.53344e+07	4.76455e+07	4.27901e+07	5.33815e+07	1.07929e+08	1.9802e+08	9.42754e+07	2.71497e+06	8.19327e+07	6.0792e+07	5.21815e+07	5.75441e+07	5.00862e+07	Organooxygen compounds	512-69-6	HMDB0003213	C00492	ko02010//ABC transporters;ko00052//Galactose metabolism	Carbohydrate metabolism;Membrane transport	Environmental Information Processing;Metabolism
Com_2562_neg	Loganic acid	--	C16 H24 O10	8.31	375.13	1.18171e+07	2.28586e+07	2.45714e+07	1.87353e+07	2.63158e+07	2.27922e+07	1.45455e+07	1.62724e+07	1.91558e+07	1.84696e+07	2.35515e+07	1.95344e+07	1.43337e+07	1.38765e+07	1.42394e+07	1.10788e+07	1.83447e+07	1.66432e+07	5.59481e+07	1.43774e+07	1.56338e+07	1.79409e+07	1.65195e+07	9.89512e+07	2.75118e+07	25581587	1.91387e+07	--	--	--	C01512	ko01110//Biosynthesis of secondary metabolites;ko00902//Monoterpenoid biosynthesis	Global and overview maps;Metabolism of terpenoids and polyketides	Metabolism
Com_10239_neg	--	Polygalaxanthone Ⅳ	C27 H32 O15	10.28	1191.34	740592	418285	406642	581047	580178	431457	393086	438591	633232	496637	382148	496035	399930	526335	1.05334e+06	667582	557173	654044	2.38866e+06	1.3271e+07	2.18002e+06	3.95768e+06	1.41054e+07	1.93234e+06	612051	642085	704372	--	--	--	-	-	-	-
Com_6109_neg	Camptothecine	--	C20 H16 N2 O4	1.454	347.099	1.24868e+07	9.77569e+06	1.32428e+07	7.96983e+06	1.42406e+07	1.09656e+07	1.88633e+07	1.48269e+07	1.49303e+07	1.3671e+07	1.17694e+07	1.56952e+07	2.15929e+07	2.68584e+07	3.69318e+07	3.0309e+07	2.56855e+07	2.60494e+07	2.40196e+07	3.60746e+07	2.30523e+07	2.20976e+07	3.28802e+07	1.97959e+07	2.43383e+07	1.5015e+07	1.81854e+07	--	--	--	-	-	-	-
Com_979_neg	Ascorbic acid	--	C6 H8 O6	1.455	129.019	1.83426e+08	1.66009e+08	1.53145e+08	1.20176e+08	1.59534e+08	162687481	2.92516e+08	2.04771e+08	1.77266e+08	203337665	1.96434e+08	2.23206e+08	3.2396e+08	2.6929e+08	3.95601e+08	2.64186e+08	2.21372e+08	2.20326e+08	2.45625e+08	2.91583e+08	2.53668e+08	2.86072e+08	2.74803e+08	2.82909e+08	2.41881e+08	2.13148e+08	2.19075e+08	Dihydrofurans	50-81-7	HMDB0000044	C00072	ko01100//Metabolic pathways;ko01110//Biosynthesis of secondary metabolites;ko01120//Microbial metabolism in diverse environments;ko00053//Ascorbate and aldarate metabolism;ko00480//Glutathione metabolism	Carbohydrate metabolism;Global and overview maps;Metabolism of other amino acids	Metabolism
Com_6175_neg	Rehmannioside C	--	C21 H34 O14	8.755	509.187	464579	570946	580989	464769	633032	588352	989509	805674	551386	686753	605582	754763	836539	681734	748455	635370	734129	759035	1.10933e+07	1.10679e+07	2.5926e+07	2.6259e+07	8.4592e+06	2.00751e+07	4.74239e+06	5.23372e+06	5.81354e+06	--	--	--	-	-	-	-
Com_4330_neg	DGDG (2:0/18:4)	--	C35 H56 O15	11.324	775.377	569085	686945	618713	792704	695080	584276	559261	534907	2.81787e+06	525087	471096	545120	415107	441741	870467	489236	525899	619822	3.02285e+07	1.22216e+07	1.82983e+07	1.61534e+07	7.17053e+06	4.90601e+07	3.12666e+06	6.12427e+06	5.84545e+06	--	--	--	-	-	-	-
Com_12324_neg	methyl 2-[(2-acetyl-3-oxo-1-butenyl)amino]acetate	--	C9 H13 N O4	1.719	198.077	1.76306e+06	2.2547e+06	1.99255e+06	1.34082e+06	1.65297e+06	2.5837e+06	4.19847e+06	2.92685e+06	2.44866e+06	2.02024e+06	2.26336e+06	2.35979e+06	4.42252e+06	3.6799e+06	6.22082e+06	4.1978e+06	3.4448e+06	3.90388e+06	4.86055e+06	8.28948e+06	6.64777e+06	7.06234e+06	1.00319e+07	4.79438e+06	4.04726e+06	4.00187e+06	3.56975e+06	--	--	--	-	-	-	-
Com_8154_neg	DGDG (2:0/16:1)	--	C33 H58 O15	11.376	753.391	604789	643888	532187	574927	433267	570113	556966	532712	517418	522932	469163	542883	413404	386854	712402	429712	523741	464959	1.09145e+07	7.75558e+06	1.6696e+07	1.30819e+07	7.1269e+06	1.25652e+07	1.75991e+06	1.67714e+06	1.52005e+06	--	--	--	-	-	-	-
Com_3780_neg	FAHFA (2:0/18:3)	--	C20 H32 O4	13.973	335.223	156517	128048	158997	130944	137187	135521	325868	197941	174072	175428	159808	177859	276264	1.77653e+06	4.69754e+06	950035	209585	2.55883e+06	2.52232e+07	2.42709e+07	3.6924e+07	1.7321e+07	6.60051e+06	5.8744e+07	5.71503e+06	5.48751e+06	5.90906e+06	--	--	--	-	-	-	-
Com_6396_neg	trans-Zeatin	--	C10 H13 N5 O	1.451	218.103	1.97475e+06	704683	1.41437e+06	1.07567e+06	1.45859e+06	1.24369e+06	2.14987e+06	1.93781e+06	1.50079e+06	1.51118e+06	1.50612e+06	1.75902e+06	2.50309e+06	2.0704e+06	3.58178e+06	2.77306e+06	1.9145e+06	2.45999e+06	2.99498e+07	1.6803e+07	9.88725e+06	9.33795e+06	2.01732e+07	1.82792e+07	4.1807e+06	3.96423e+06	4.31643e+06	--	--	--	C00371	ko01100//Metabolic pathways;ko01110//Biosynthesis of secondary metabolites;ko00908//Zeatin biosynthesis;ko04075//Plant hormone signal transduction	Global and overview maps;Metabolism of terpenoids and polyketides;Signal transduction	Environmental Information Processing;Metabolism
Com_1600_neg	MGDG (2:0/16:0)	--	C27 H50 O10	11.601	593.356	281758	244684	459266	261233	329176	265994	1.66573e+06	1.09438e+06	637685	1.07464e+06	714562	964621	1.67347e+06	3.27298e+06	4.77537e+06	3.31824e+06	2.67745e+06	3.51481e+06	1.13741e+08	1.10408e+08	1.6161e+08	1.26341e+08	9.99627e+07	1.29121e+08	2.97552e+07	2.90418e+07	2.89398e+07	--	--	--	-	-	-	-
Com_9524_neg	13-α-(21)-Epoxyeurycomanone	--	C20 H24 O10	8.598	423.13	2.92267e+06	2.87877e+06	2.56619e+06	1.92331e+06	2.87506e+06	2.26517e+06	1.46058e+06	1.45303e+06	1.85406e+06	2.06145e+06	2.23121e+06	1.80973e+06	1.74639e+06	1.6012e+06	980105	1.68689e+06	1.19533e+06	1.14494e+06	5.03192e+06	3.83658e+06	1.27999e+07	7.0891e+06	5.09164e+06	1.02833e+07	3.81206e+06	3.17073e+06	3.32524e+06	--	--	--	-	-	-	-
Com_12571_neg	PI (16:4/24:4)	--	C49 H79 O13 P	11.561	905.515	193107	175337	133393	180429	119062	187636	160849	160848	174609	155635	130080	182178	179052	164994	227772	204379	155102	201164	4.53179e+06	5.20038e+06	4.25112e+06	8.02245e+06	2.96406e+06	2.69282e+06	820053	854507	796532	--	--	--	-	-	-	-
Com_7140_neg	--	Angeloyl-(+)-gomisin K3	C28 H36 O7	12.259	483.238	1.19918e+06	1.25426e+06	888644	805405	628792	1.30924e+06	1.15985e+06	1.1193e+06	959079	588078	683147	930838	1.24466e+06	1.46351e+06	2.4194e+06	1.6583e+06	1.19612e+06	1.60928e+06	1.76554e+07	2.35934e+07	2.07814e+07	1.78447e+07	2.27522e+07	1.67103e+07	5.95952e+06	5.83618e+06	5.66684e+06	--	--	--	-	-	-	-
Com_19345_neg	MGDG (2:0/10:0)	--	C21 H38 O10	8.817	509.261	840482	877175	821907	773928	735784	843648	633422	1.52069e+06	1.49637e+06	901155	692063	1.3595e+06	911460	2.21928e+06	1.92918e+06	2.38927e+06	1.567e+06	2.64766e+06	3.31795e+06	3.14171e+06	1.90229e+06	2.23016e+06	2.05068e+06	2.37057e+06	1.34334e+06	1.90725e+06	1.45665e+06	--	--	--	-	-	-	-
Com_7415_neg	--	Paeonol	C9 H10 O3	8.754	165.055	8.83891e+06	9.73751e+06	6.30053e+06	1.6889e+07	4.70219e+06	1.28209e+07	3.69842e+06	4.93361e+06	5.43087e+06	4.67545e+06	4.84722e+06	4.43945e+06	4.13955e+06	3.63707e+06	5.17288e+06	3.56697e+06	3.55431e+06	3.49347e+06	7.02367e+06	8.33241e+06	6.23491e+06	7.13008e+06	6.1911e+06	6.72984e+06	6.40769e+06	6.2619e+06	5.67722e+06	--	--	--	-	-	-	-
Com_6635_neg	Tartaric acid	--	C4 H6 O6	1.165	184.986	1.3607e+07	9.39798e+06	1.66858e+07	1.11196e+07	1.12749e+07	1.26305e+07	2.44568e+07	1.69549e+07	1.37278e+07	1.51053e+07	1.70593e+07	1.61731e+07	2.86243e+07	2.76709e+07	3.75121e+07	2.06456e+07	2.10993e+07	2.64024e+07	7.94166e+06	1.02287e+07	2.04153e+06	3.53639e+06	4.71153e+06	6.8369e+06	1.38414e+07	1.27597e+07	1.2281e+07	Organooxygen compounds	-	HMDB0062642	C00898	ko00630//Glyoxylate and dicarboxylate metabolism	Carbohydrate metabolism	Metabolism
Com_10614_neg	MGDG (2:0/8:0)	--	C19 H34 O10	11.238	481.228	781517	865619	911939	827889	1.01827e+06	766912	2.63314e+06	2.35089e+06	1.20302e+06	1.33621e+06	1.46075e+06	1.62908e+06	1.77829e+06	2.95864e+06	3.16494e+06	2.83592e+06	2.32011e+06	2.99748e+06	1.29321e+07	1.03505e+07	9.96311e+06	1.00119e+07	8.45351e+06	9.97927e+06	4.15134e+06	4.48754e+06	4.30861e+06	--	--	--	-	-	-	-
Com_18267_neg	Ginsenoside F2	--	C42 H72 O13	12.854	829.495	66017.2	57557	58534.9	57803.1	53644.6	58040.1	69313.9	62087.6	58927.4	58378.3	54819.8	62145.5	73391.4	62130	92169.5	72941.4	63006.4	64154	1.16125e+06	2.20647e+06	2.08939e+06	3.36419e+06	586838	1.18136e+06	144544	113775	102684	Prenol lipids	62025-49-4	HMDB0039545	-	-	-	-
Com_8902_neg	PI (2:0/22:4)	--	C33 H55 O13 P	13.363	689.341	640742	274776	493931	362202	425792	340766	6.99242e+06	3.02328e+06	778738	1.19407e+06	825604	2.36241e+06	3.10944e+06	1.14826e+07	2.67115e+07	1.25754e+07	4.41135e+06	1.11478e+07	9.02191e+06	1.07281e+07	6.52298e+06	5.20613e+06	1.28854e+07	5.19651e+06	4.65381e+06	4.66853e+06	4.18381e+06	--	--	--	-	-	-	-
Com_1729_neg	Deoxyadenosine	--	C10 H13 N5 O3	1.768	310.115	6.65699e+06	7.1393e+06	6.33592e+06	3.83374e+06	6.26205e+06	7.23972e+06	7.24035e+06	6.16166e+06	5.16238e+06	5.68265e+06	6.39851e+06	5.00787e+06	7.78151e+06	6.5271e+06	9.35147e+06	7.06142e+06	5.55624e+06	7.19264e+06	6.79599e+07	47178494	1.46586e+08	1.28418e+08	3.99022e+07	8.79862e+07	2.50496e+07	2.82909e+07	3.19497e+07	Purine nucleosides	958-09-8	HMDB0000101	C00559	ko01100//Metabolic pathways;ko00230//Purine metabolism	Global and overview maps;Nucleotide metabolism	Metabolism
Com_3155_neg	Phenyl-beta-glucopyranoside	--	C12 H16 O6	9.618	255.087	3.77388e+07	4.1054e+07	2.23696e+07	5.85753e+07	1.96801e+07	5.50244e+07	2.09915e+07	3.13868e+07	1.28389e+07	1.99576e+07	1.71178e+07	1.37363e+07	1.01923e+07	1.20497e+07	5.40222e+07	2.00564e+07	1.01288e+07	1.54067e+07	3.36722e+06	4.76557e+06	2.18793e+06	3.46733e+06	5.01426e+06	3.21575e+06	2.2116e+07	2.10047e+07	1.71757e+07	--	--	--	-	-	-	-
Com_20888_neg	Digitoxin	--	C41 H64 O13	13.701	809.435	511779	643057	312552	1.30646e+06	233291	139475	197629	171696	244517	148999	143881	160922	209217	175836	761308	209875	173503	314588	1.81552e+06	764382	1.90401e+06	2.07591e+06	2.58304e+06	1.73755e+06	355188	430207	386731	Steroids and steroid derivatives	71-63-6	HMDB0015468	-	-	-	-
Com_472_neg	--	beta-Nicotyrine	C10 H10 N2	6.327	157.077	3.064e+07	1.08837e+07	8.22868e+06	3.1092e+07	2.34467e+07	2.53282e+07	1.05169e+07	1.71237e+07	1.19784e+08	9.78502e+06	3.42921e+07	5.08926e+07	1.64625e+07	2.05733e+07	3.44235e+07	3.03576e+07	2.91071e+07	2.54732e+07	739282992	9.41197e+08	262535994	4.75868e+08	7.56575e+08	8.89018e+07	1.28815e+08	1.297e+08	1.21427e+08	--	--	--	-	-	-	-
Com_8684_neg	Sibiricose A6	--	C23 H32 O15	11.522	547.165	989648	1.11384e+06	589637	547480	480934	353923	274186	436153	386953	319814	628690	539468	451042	272969	357820	313984	338862	332765	1.83982e+07	2.68526e+06	4.00619e+06	4.04839e+06	4.31349e+06	3.55837e+06	799490	1.26673e+06	1.20682e+06	--	--	--	-	-	-	-
Com_23764_neg	2-furaldehyde N-(1-phenyl-1H-pyrazolo[3,4-d]pyrimidin-4-yl)hydrazone	--	C16 H12 N6 O	10.118	303.098	457807	516133	317718	272191	412408	292304	402649	648231	298529	317871	737373	336412	358645	593602	563175	576896	495622	913141	925692	838040	1.03946e+06	918122	1.03928e+06	852234	670356	585282	492430	--	--	--	-	-	-	-
Com_11888_neg	Angoroside C	--	C36 H48 O19	7.53	783.274	1.21305e+06	1.41014e+06	554697	410005	991165	849887	730497	602177	580160	1.32444e+06	651640	529270	1.31797e+06	909729	1.01339e+06	929489	546401	1.28698e+06	2.37956e+06	4.50689e+06	2.53856e+06	3.15067e+06	4.78818e+06	876882	8.11961e+06	8.10396e+06	9.29863e+06	--	--	--	-	-	-	-
Com_10746_neg	PC (2:0/14:0)	--	C24 H48 N O8 P	11.9	568.335	250653	203689	167689	198617	138812	174176	154891	127562	181211	129833	165882	154384	147807	135146	181292	147027	134259	137101	3.26891e+06	4.56872e+06	1.04059e+07	9.91705e+06	3.64571e+06	6.95262e+06	393378	719131	434720	--	--	--	-	-	-	-
Com_2011_neg	Genipin 1-O-β-D-gentiobioside	--	C23 H34 O15	8.134	549.184	1.93933e+07	3.3366e+06	5.68783e+06	4.35679e+06	6.35022e+07	3.74751e+07	1.08372e+08	9.1332e+07	4.38628e+07	6.52798e+07	1.5771e+06	6.86503e+07	4.5582e+07	1.4649e+08	1.83998e+07	1.17214e+07	5.83763e+07	1.31731e+07	2.8087e+07	1.46462e+07	6.82915e+07	4.83243e+07	1.81908e+07	6.67624e+07	5.89719e+07	5.97169e+07	8.29726e+07	--	--	--	-	-	-	-
Com_9752_neg	4,5-Dicaffeoylquinic acid	--	C25 H24 O12	5.826	515.126	65720.5	59806.1	173519	82321.4	325036	57680.7	1.43638e+06	662895	621948	798165	291542	918062	1.16183e+06	3.17462e+06	5.09739e+06	2.4808e+06	1.60258e+06	3.12733e+06	2.14905e+06	1.73822e+07	3.06295e+06	6.80564e+06	7.06165e+06	3.08849e+06	2.89962e+06	3.14179e+06	2.07742e+06	Alcohols and polyols	57378-72-0	HMDB0030707	-	-	-	-
Com_3769_neg	Saikosaponin D	--	C42 H68 O13	12.767	779.46	180864	159415	155911	159944	142338	150853	239700	201999	174703	168800	160288	186460	264474	218874	316615	278821	209005	235139	1.22772e+07	9.10786e+06	2.83532e+07	5.53282e+07	6.04665e+06	2.20311e+07	2.13399e+06	4.20954e+06	3.98442e+06	--	--	--	-	-	-	-
Com_21152_neg	--	Glycyrrhizin	C42 H62 O16	13.685	821.398	129099	106854	117812	106260	102862	107414	156464	135933	119218	117963	112922	123946	163534	139211	205084	166159	137364	138734	695191	576541	1.95247e+06	642792	454832	796691	144239	136952	130843	Prenol lipids	1405-86-3	HMDB0029843	-	-	-	-
Com_4656_neg	PA (2:0/7:0)	--	C12 H23 O8 P	8.758	325.106	1.59403e+07	2.51004e+07	1.88159e+07	3.4463e+07	2.68401e+07	2.10177e+07	1.35342e+07	1.43665e+07	1.89953e+07	1.37718e+07	1.4829e+07	1.45394e+07	1.69229e+07	1.51573e+07	1.41444e+07	1.12043e+07	1.35667e+07	1.81274e+07	1.29363e+07	9.89331e+06	1.34002e+07	9.57907e+06	1.1587e+07	1.70529e+07	1.46627e+07	1.55808e+07	1.52344e+07	--	--	--	-	-	-	-
Com_10163_neg	--	Dl-3-Hydroxynorvaline	C5 H11 N O3	1.4	132.066	1.23439e+07	8.4438e+06	7.27094e+06	6.37278e+06	5.0803e+06	6.66213e+06	1.10303e+07	5.93741e+06	5.16116e+06	6.80566e+06	6.63449e+06	5.48147e+06	1.10144e+07	7.22079e+06	1.48792e+07	1.24601e+07	4.65984e+06	7.697e+06	5.00938e+06	6.34878e+06	4.19199e+06	3.87063e+06	6.50431e+06	5.52323e+06	6.95486e+06	7.78914e+06	6.77385e+06	--	--	--	-	-	-	-
Com_6851_neg	1,5-Anhydro-2-O-(6-O-benzoyl-α-L-galactopyranosyl)-D-glucitol	--	C19 H26 O11	6.89	475.146	1.54814e+06	2.24154e+06	1.2934e+06	1.91007e+06	1.5913e+06	2.17504e+06	2.86819e+06	1.06239e+06	1.14567e+06	1.34794e+06	1.2523e+06	1.26496e+06	2.94992e+06	5.69698e+06	5.68808e+06	5.16946e+06	3.18145e+06	3.49464e+06	1.12872e+07	2.22899e+07	2.08565e+07	1.95943e+07	1.25756e+07	2.46387e+07	6.22612e+06	6.87649e+06	4.72906e+06	--	--	--	-	-	-	-
Com_24241_neg	--	N', N''-p-Coumaroyl, Feruloylspermidine	C26 H33 N3 O5	14.734	466.234	88148.2	251632	188283	223353	131186	105810	392141	275237	291730	279198	305711	321285	1.37826e+06	348808	247240	550550	83265.7	354625	307807	203909	115662	147316	322094	146972	171298	153380	108698	--	--	--	-	-	-	-
Com_757_neg	Elaidic acid	--	C18 H34 O2	15.222	281.249	3.05346e+08	3.10946e+08	3.167e+08	2.3696e+08	2.34964e+08	2.55011e+08	406319836	3.06023e+08	3.22187e+08	3.40362e+08	3.53165e+08	3.26345e+08	4.9455e+08	3.4404e+08	4.81749e+08	4.10204e+08	4.23762e+08	3.51564e+08	3.2543e+08	3.47751e+08	2.42019e+08	2.6586e+08	3.08568e+08	276827148	3.27236e+08	321932829	306755697	Fatty Acyls	112-79-8	HMDB0000573	-	-	-	-
Com_14990_neg	PI (18:3/22:5)	--	C49 H79 O13 P	12.243	905.513	122022	98280	100659	102261	90541.7	98751.1	129067	113304	108050	99672	96793.2	120321	131365	117431	171450	136162	112510	118614	4.47783e+06	3.75199e+06	5.33149e+06	3.90615e+06	2.34624e+06	5.20552e+06	1.08666e+06	977909	697644	--	--	--	-	-	-	-
Com_13395_neg	MGDG (2:0/11:0)	--	C22 H40 O10	11.131	541.284	748559	811582	559122	952596	597157	706764	909614	714817	633293	644851	727497	728922	879586	868546	1.36201e+06	776517	664097	749191	4.09124e+06	3.29427e+06	6.78169e+06	2.47086e+06	3.77528e+06	4.35902e+06	1.2249e+06	1.55655e+06	1.15707e+06	--	--	--	-	-	-	-
Com_7163_neg	PA (3:0/22:5)	--	C28 H45 O8 P	10.986	539.271	1.78599e+06	1.06884e+06	665584	621092	1.12303e+06	812352	2.13151e+06	1.3208e+06	1.02988e+06	1.13247e+06	1.13611e+06	1.22545e+06	2.04929e+06	1.32923e+06	3.09949e+06	1.43878e+06	973953	1.6733e+06	2.51919e+07	2.47573e+07	1.02662e+07	8.26346e+06	2.08033e+07	8.1371e+06	5.77842e+06	5.158e+06	4.06483e+06	--	--	--	-	-	-	-
Com_6326_neg	MGDG (2:0/14:1)	--	C25 H44 O10	11.815	563.308	391987	340031	301333	368529	247967	272387	911109	450451	295848	339915	422534	562139	550864	1.55098e+06	3.9731e+06	1.43127e+06	468422	2.23585e+06	2.45147e+07	1.44165e+07	2.49315e+07	2.23797e+07	6.97412e+06	1.70244e+07	5.5225e+06	5.00424e+06	4.30735e+06	--	--	--	-	-	-	-
Com_936_neg	MGDG (2:0/20:3)	--	C31 H52 O10	12.707	643.371	142575	118763	128128	123150	115281	119733	205751	166003	144672	138720	127508	153234	217345	179871	481558	229135	256612	467266	2.34717e+08	2.21068e+08	8.56904e+07	7.62105e+07	3.58211e+08	3.57492e+07	3.83333e+07	4.07922e+07	3.82551e+07	--	--	--	-	-	-	-
Com_7856_neg	Calycosin-7-O-β-D-glucoside	--	C22 H22 O10	8.537	491.121	1.76007e+06	1.77872e+06	1.63568e+06	926283	2.10188e+06	1.64189e+06	5.64295e+06	2.6972e+06	2.78295e+06	2.67565e+06	2.00122e+06	2.15497e+06	5.82076e+06	5.72436e+06	3.13777e+06	5.71864e+06	1.73964e+06	5.27848e+06	876229	3.79573e+06	8.1603e+06	1.85094e+07	1.74014e+07	3.3023e+06	4.93746e+06	4.27738e+06	4.39257e+06	--	--	--	-	-	-	-
Com_3756_neg	8-Hydroxy-6-methoxy-2-oxo-2H-chromen-7-yl β-D-glucopyranoside	--	C16 H18 O10	5.379	369.082	2.70817e+07	3.1319e+07	3.73453e+07	4.52839e+07	4.54026e+07	3.58625e+07	1.75117e+07	2.89414e+07	5.12485e+07	3.26406e+07	3.15868e+07	4.16844e+07	1.96943e+07	2.20319e+07	9.32757e+06	1.84345e+07	3.09811e+07	2.44495e+07	1.57959e+06	1.81424e+06	1.36043e+06	1.50854e+06	1.97875e+06	1.02746e+06	2.69272e+07	2.9093e+07	2.92352e+07	--	--	--	-	-	-	-
Com_13856_neg	MGDG (9:0/18:5)	--	C36 H58 O10	10.971	709.418	652335	411215	615753	438868	652139	582356	1.6875e+06	1.35031e+06	1.7849e+06	1.06892e+06	761329	1.60814e+06	1.80351e+06	1.91603e+06	3.32101e+06	1.62335e+06	1.67915e+06	2.24576e+06	6.00699e+06	6.76499e+06	6.33136e+06	5.03181e+06	5.38256e+06	5.75353e+06	2.42409e+06	2.42554e+06	2.80338e+06	--	--	--	-	-	-	-
Com_16255_neg	Sciadopitysin	--	C33 H24 O10	9.692	579.136	740488	750383	647556	705959	650476	665933	1.09111e+06	785987	639982	675260	665310	700866	1.6734e+06	1.2174e+06	1.19075e+06	1.23156e+06	897148	911605	4.016e+06	4.63589e+06	3.27844e+06	3.07456e+06	4.17245e+06	4.86087e+06	1.06919e+06	1.30125e+06	792299	Flavonoids	548-19-6	HMDB0033937	-	-	-	-
Com_10735_neg	6''-O-Acetylglycitin	--	C24 H24 O11	7.736	487.125	470926	518475	459339	615376	654542	621066	540479	706731	527857	567511	481545	413120	429809	4.07814e+06	1.21274e+07	3.31179e+06	951887	2.60982e+06	1.27633e+06	1.47196e+07	9.10368e+06	3.49993e+06	6.75438e+06	988409	2.23268e+06	1.85256e+06	1.95165e+06	Isoflavonoids	134859-96-4	HMDB0039489	-	-	-	-
Com_5249_neg	cis-5,8,11,14,17-Eicosapentaenoic acid	--	C20 H30 O2	14.803	301.217	3.56171e+07	5.35174e+06	1.77813e+07	4.05597e+06	5.45221e+06	4.60452e+06	4.28915e+06	4.02233e+06	6.32708e+06	4.78756e+06	7.29912e+06	4.21452e+06	9.00574e+06	5.37099e+06	7.19682e+06	5.88697e+06	4.49396e+06	9.03741e+06	8.00381e+06	6.27312e+06	6.15244e+06	5.56392e+06	1.1558e+07	5.40177e+06	6.6988e+06	6.58438e+06	7.26979e+06	Fatty Acyls	10417-94-4	HMDB0001999	C06428	ko01040//Biosynthesis of unsaturated fatty acids	Lipid metabolism	Metabolism
Com_20779_neg	--	Jionoside B1	C37 H50 O20	6.627	813.281	1.09477e+06	465630	452584	625289	471320	505836	1.17565e+06	897495	680523	895540	599862	706567	1.20608e+06	669105	3.93179e+06	1.68914e+06	1.15237e+06	1.40658e+06	382291	477156	793651	388798	435617	211915	812502	860225	471429	--	--	--	-	-	-	-
Com_1945_neg	LPE 4:0	--	C9 H20 N O7 P	8.747	284.09	532143	653980	665483	532361	1.36877e+06	793457	1.08493e+06	933762	666554	786628	693653	864528	958197	780879	857304	727772	840894	1.15694e+06	1.15323e+08	3.58504e+07	5.58441e+07	5.74445e+07	2.92327e+07	141103961	1.87158e+07	1.37603e+07	2.48675e+07	--	--	--	-	-	-	-
Com_9132_neg	DGDG (2:0/5:0)	--	C22 H38 O15	11.243	601.23	1.02506e+06	742832	1.48151e+06	822172	1.1083e+06	614487	1.31017e+06	1.31276e+06	1.88788e+06	1.63542e+06	1.65557e+06	1.86256e+06	823643	910524	1.01087e+06	547314	2.00685e+06	736914	7.48243e+06	5.90213e+06	2.55358e+06	7.69965e+06	5.18025e+06	1.52747e+07	1.46738e+06	1.42277e+06	1.26225e+06	--	--	--	-	-	-	-
Com_2632_neg	PA (2:0/18:5)	--	C23 H35 O8 P	7.204	469.193	3.02042e+06	3.50162e+06	3.93296e+06	3.36256e+06	3.18157e+06	3.37699e+06	3.23284e+06	2.92205e+06	3.57121e+06	3.31681e+06	4.10593e+06	3.3774e+06	4.30134e+06	3.92381e+06	4.92838e+06	5.21514e+06	2.82413e+06	6.27246e+06	7.57202e+07	4.118e+07	3.43495e+07	6.4877e+07	3.85434e+07	9.58877e+07	1.62011e+07	1.35914e+07	1.16209e+07	--	--	--	-	-	-	-
Com_3911_neg	MGDG (18:3/18:3)	--	C45 H74 O10	15.105	833.544	367120	355566	344840	302572	292475	317686	437556	393440	360739	395282	355386	697626	535911	377962	582721	469792	415394	393460	447661	7.17174e+07	394117	409884	2.35062e+06	1.33301e+06	389443	382853	367286	--	--	--	-	-	-	-
Com_3875_neg	PA (16:2/16:3)	--	C35 H59 O8 P	11.834	637.382	297081	257705	205023	245051	167525	206438	183581	162407	214903	153882	196608	187107	198411	267444	434059	392936	227482	474227	4.47244e+07	2.95883e+07	4.69235e+07	5.35275e+07	2.61774e+07	3.49369e+07	8.77012e+06	8.43464e+06	8.78136e+06	--	--	--	-	-	-	-
Com_14318_neg	PA (3:0/26:4)	--	C32 H55 O8 P	11.443	597.352	518121	551617	275310	490657	273721	488414	394774	308105	301347	284344	305191	309653	379363	547242	976190	552776	434063	536689	6.61658e+06	5.20082e+06	5.90492e+06	5.98781e+06	3.73897e+06	4.43284e+06	1.70966e+06	1.36147e+06	1.42386e+06	--	--	--	-	-	-	-
Com_13022_neg	N-Acetylglutamic acid	--	C7 H11 N O5	1.218	188.057	5.07784e+06	3.21441e+06	3.76601e+06	2.82029e+06	2.61854e+06	3.06227e+06	6.53278e+06	4.28327e+06	5.40732e+06	5.24739e+06	4.33601e+06	6.02409e+06	4.93088e+06	5.67826e+06	8.85254e+06	7.28169e+06	4.8105e+06	5.52703e+06	5.342e+06	5.01814e+06	3.25745e+06	4.96132e+06	8.95942e+06	4.29286e+06	4.66272e+06	3.83265e+06	4.65918e+06	Carboxylic acids and derivatives	1188-37-0	HMDB0001138	C00624	ko01100//Metabolic pathways;ko01110//Biosynthesis of secondary metabolites;ko01130//Biosynthesis of antibiotics;ko01230//Biosynthesis of amino acids;ko01210//2-Oxocarboxylic acid metabolism;ko00220//Arginine biosynthesis	Amino acid metabolism;Global and overview maps	Metabolism
Com_6701_neg	SQDG (17:1/17:2)	--	C43 H76 O12 S	16.218	815.5	130172	101690	112077	109979	98083.7	108431	140382	123973	117512	116329	109718	121808	151406	119100	173329	144047	122032	118800	129275	3.24034e+07	359596	116787	1.37432e+06	1.00321e+06	128087	119485	106725	--	--	--	-	-	-	-
Com_960_neg	N-Acetyl-L-carnosine	--	C11 H16 N4 O4	1.815	267.109	1.58881e+07	1.57099e+07	1.82207e+07	1.3211e+07	1.75263e+07	1.92526e+07	3.26736e+07	2.24406e+07	2.0888e+07	1.75927e+07	1.86482e+07	2.13555e+07	3.28207e+07	3.65964e+07	5.33963e+07	3.91985e+07	2.75992e+07	3.79309e+07	2.66275e+08	2.42726e+08	2.80043e+08	2.40864e+08	262800569	2.50106e+08	7.87939e+07	7.96484e+07	7.98957e+07	--	--	--	-	-	-	-
Com_15111_neg	Qingyangshengenin	--	C28 H36 O8	11.224	517.247	530668	654605	434107	724522	365023	541504	493635	440637	446313	415500	365631	399614	356988	414783	847574	461917	374698	437273	5.00354e+06	7.40002e+06	3.21763e+06	2.64785e+06	2.50703e+06	1.1446e+06	1.13178e+06	1.16134e+06	1.20043e+06	--	--	--	-	-	-	-
Com_19780_neg	Kaempferol-7-O-β-D-glucopyranoside	--	C21 H20 O11	7.001	447.095	1.82276e+06	1.21636e+06	1.34367e+06	915447	1.34191e+06	1.28079e+06	1.55606e+06	1.37008e+06	1.60403e+06	1.30416e+06	1.72365e+06	1.65253e+06	1.94111e+06	1.66533e+06	1.99399e+06	1.66357e+06	1.73055e+06	2.18911e+06	1.11613e+06	1.58993e+06	1.07484e+06	1.5204e+06	2.2289e+06	1.60314e+06	1.38861e+06	2.33328e+06	2.71255e+06	--	--	--	-	-	-	-
Com_6220_neg	MGDG (6:0/20:3)	--	C35 H60 O10	13.081	685.404	1.09916e+06	1.17996e+06	1.44231e+06	928471	910984	852261	1.64963e+06	889424	989961	1.47151e+06	916441	989472	2.37579e+06	974619	1.62694e+06	1.46785e+06	964963	1.23462e+06	1.60784e+06	5.40104e+06	2.55945e+07	4.10875e+06	2.91129e+06	4.59729e+06	1.71837e+06	2.00982e+06	1.7728e+06	--	--	--	-	-	-	-
Com_10054_neg	PG (2:0/20:2)	--	C28 H51 O10 P	11.356	577.324	516444	549831	454447	527268	369977	468595	475607	454896	450150	446544	400629	463581	353015	330344	632825	366942	447235	484575	1.24653e+07	5.29631e+06	1.06563e+07	6.40701e+06	2.53542e+06	1.29813e+07	2.6245e+06	2.79789e+06	3.4517e+06	--	--	--	-	-	-	-
Com_14342_neg	Periplogenin	--	C23 H34 O5	13.2	389.226	952068	906309	913073	583586	1.01441e+06	889520	1.7254e+06	1.7734e+06	1.05718e+06	1.29814e+06	1.05577e+06	1.7031e+06	2.40616e+06	3.051e+06	3.79747e+06	2.96251e+06	2.10104e+06	3.00721e+06	7.17304e+06	6.30939e+06	5.51329e+06	4.92801e+06	6.86002e+06	6.24526e+06	1.14947e+06	1.39446e+06	1.35107e+06	--	--	--	-	-	-	-
Com_22916_neg	--	Panaxatriol	C30 H52 O4	14.333	475.38	206797	196860	194255	173820	165399	178248	232639	216990	193641	199106	183416	204549	267424	200405	311869	251165	210838	213641	1.27831e+06	1.02653e+06	1.07044e+06	1.3837e+06	1.54353e+06	1.2007e+06	222733	279370	197576	Prenol lipids	-	HMDB0038244	-	-	-	-
Com_19082_neg	PA (7:0/16:4)	--	C26 H43 O8 P	11.568	513.255	136438	118485	96462.6	126499	86099.6	128804	323298	261010	126268	182313	94067.1	131741	376513	539792	455650	369284	304412	462963	2.53683e+06	4.01324e+06	2.76691e+06	2.86628e+06	1.34071e+06	2.36432e+06	1.02235e+06	1.05326e+06	790429	--	--	--	-	-	-	-
Com_8050_neg	MGDG (16:4/18:5)	--	C43 H64 O10	12.829	799.45	165890	144631	147089	145250	138658	148158	187553	159537	149130	146695	140255	156161	187675	167298	439995	350919	161248	345885	8.78453e+06	2.37883e+06	1.27384e+07	1.77393e+07	6.25374e+06	1.07999e+07	1.40349e+06	1.48633e+06	1.24741e+06	--	--	--	-	-	-	-
Com_7300_neg	PA (2:0/20:3)	--	C25 H43 O8 P	11.619	501.271	1.30453e+07	5.77157e+06	6.42654e+06	9.10935e+06	5.64036e+06	5.51996e+06	5.5373e+06	1.55233e+07	5.87359e+06	5.44313e+06	5.43665e+06	1.37974e+07	2.44357e+06	1.0135e+07	1.29289e+07	1.21409e+07	6.76446e+06	2.47512e+07	1.33898e+07	1.05576e+07	1.01917e+07	8.34127e+06	9.69249e+06	8.93504e+06	7.64343e+06	7.61792e+06	6.33609e+06	--	--	--	-	-	-	-
Com_607_neg	MGDG (2:0/6:0)	--	C17 H30 O10	9.591	453.198	113759146	1.94613e+08	1.64853e+08	1.11262e+08	9.41626e+07	1.12786e+08	3.40926e+08	3.66853e+08	1.45393e+08	1.64328e+08	1.13812e+08	3.24956e+08	2.3801e+08	3.38645e+08	6.36241e+08	4.40084e+08	2.98925e+08	6.14769e+08	3.30587e+08	2.19015e+08	1.40165e+08	1.16122e+08	203690385	2.3093e+08	2.1207e+08	2.34472e+08	2.28843e+08	--	--	--	-	-	-	-
Com_14116_neg	MGDG (2:0/9:0)	--	C20 H36 O10	11.961	495.245	500088	1.34662e+06	1.09365e+06	986389	1.90484e+06	2.05025e+06	4.50517e+06	4.75959e+06	3.97764e+06	4.13589e+06	900493	2.61504e+06	6.42222e+06	7.23803e+06	9.15075e+06	5.21158e+06	4.41582e+06	6.86944e+06	3.47131e+06	3.08738e+06	4.01036e+06	3.32335e+06	2.6867e+06	3.62594e+06	1.75286e+06	1.77156e+06	2.52176e+06	--	--	--	-	-	-	-
Com_3739_neg	--	Protocatechuic acid	C7 H6 O4	7.511	153.019	1.07423e+07	8.53773e+06	8.6792e+06	9.42844e+06	9.21433e+06	8.46453e+06	1.04865e+07	1.04101e+07	9.35318e+06	8.60066e+06	9.39159e+06	1.02339e+07	1.195e+07	9.21493e+06	1.23062e+07	9.49602e+06	1.02139e+07	9.6288e+06	1.28784e+07	1.93492e+07	4.83579e+07	2.99501e+07	8.03024e+06	5.95267e+07	1.50778e+07	1.37661e+07	1.40531e+07	Benzene and substituted derivatives	99-50-3	HMDB0001856	C00230	ko01100//Metabolic pathways;ko01110//Biosynthesis of secondary metabolites;ko01120//Microbial metabolism in diverse environments;ko01130//Biosynthesis of antibiotics;ko01220//Degradation of aromatic compounds;ko00400//Phenylalanine, tyrosine and tryptophan biosynthesis	Amino acid metabolism;Global and overview maps	Metabolism
Com_16115_neg	--	Scutellarin	C21 H18 O12	1.48	461.072	1.06251e+06	1.31738e+06	1.87362e+06	1.00442e+06	1.53781e+06	1.57613e+06	2.43443e+06	1.76423e+06	1.52747e+06	1.95016e+06	1.94536e+06	1.70971e+06	2.6004e+06	2.31333e+06	1.23158e+06	2.00739e+06	5.80326e+06	2.26754e+06	1.06531e+06	1.5014e+06	1.08397e+06	1.25822e+06	1.26295e+06	1.32938e+06	1.61275e+06	1.47436e+06	1.41693e+06	--	--	--	-	-	-	-
Com_7641_neg	Silibinin	--	C25 H22 O10	7.925	481.114	2.00706e+07	6.96351e+06	1.15722e+07	8.16674e+06	5.65853e+06	7.22479e+06	1.66251e+07	1.22806e+07	1.29122e+07	1.16667e+07	8.59768e+06	1.54427e+07	1.9824e+07	1.56016e+07	1.44795e+07	1.66133e+07	1.47784e+07	1.11195e+07	957772	1.42163e+06	789548	903946	1.55912e+06	822045	5.25222e+06	8.54498e+06	7.83066e+06	Flavonolignans	25166-14-7	HMDB0040513	-	-	-	-
Com_24263_neg	--	Kolavic acid	C20 H30 O4	12.456	333.208	928930	128463	409564	219843	270561	202107	190288	154268	277227	222854	263750	269150	294529	271637	342016	343794	253851	377922	557663	701929	307866	443272	495405	300785	185918	295123	288132	--	--	--	-	-	-	-
Com_6050_neg	--	Plantagoside	C21 H22 O12	8.1	465.104	8.38058e+06	1.01888e+07	9.58889e+06	7.04628e+06	1.20104e+07	1.04657e+07	1.25841e+07	8.17674e+06	7.41987e+06	8.44957e+06	9.14376e+06	8.77794e+06	7.92943e+06	1.33e+07	9.15537e+06	9.51573e+06	1.11621e+07	1.14928e+07	2.36959e+07	2.13483e+07	2.66714e+07	2.77484e+07	2.93634e+07	2.4231e+07	1.32575e+07	1.17838e+07	1.23478e+07	--	--	--	-	-	-	-
Com_1548_neg	LPG 16:1	--	C22 H43 O9 P	14.49	481.258	7.5525e+06	1.17596e+06	1.66412e+07	1.04277e+07	1.38832e+07	1.38333e+07	2.20746e+07	2.73093e+07	3.00302e+07	2.17164e+07	1.58933e+07	3.90492e+07	1.70734e+07	1.46197e+07	7.83084e+07	2.08317e+07	5.37378e+07	3.2525e+07	2.54806e+07	1.13517e+08	3.64495e+07	4.47299e+07	2.08596e+08	736247	3.78576e+07	3.52368e+07	3.38322e+07	--	--	--	-	-	-	-
Com_186_neg	Purine	--	C5 H4 N4	1.329	156.991	1095609756	1455315354	716673993	1077541209	1140392915	1506205130	1692086855	2099361879	2241502559	1482124462	2005571279	2043883695	2078135086	1242098782	2024350950	2228783212	1829052257	1386688700	1440775773	1393007672	1001236481	1215932975	1441501929	1402862926	1197292080	1510039240	1508895228	Imidazopyrimidines	120-73-0	HMDB0001366	-	-	-	-
Com_19846_neg	--	Flavin Adenine Dinucleotide	C27 H33 N9 O15 P2	7.202	784.15	1.79582e+06	2.08192e+06	2.33838e+06	1.99924e+06	1.89164e+06	2.00782e+06	2.1177e+06	1.73733e+06	2.1233e+06	1.97204e+06	2.44122e+06	2.00807e+06	2.55741e+06	1.25866e+06	1.59278e+06	1.4928e+06	1.67911e+06	1.2399e+06	291975	305285	299777	439900	311094	309917	1.5853e+06	1.5442e+06	1.53163e+06	Flavin nucleotides	146-14-5	HMDB0001248	C00016	ko01100//Metabolic pathways;ko01110//Biosynthesis of secondary metabolites;ko00740//Riboflavin metabolism	Global and overview maps;Metabolism of cofactors and vitamins	Metabolism
Com_13703_neg	PE (2:0/14:1)	--	C21 H40 N O8 P	11.148	464.234	243092	292474	172048	305143	154916	211732	276720	222773	179155	175345	192997	214812	248947	245974	423347	251621	198478	251812	5.18104e+06	4.08722e+06	6.46331e+06	4.23692e+06	1.26594e+06	5.01056e+06	2.03274e+06	1.96052e+06	1.54456e+06	--	--	--	-	-	-	-
Com_5882_neg	Helicid	--	C13 H16 O7	7.41	329.087	6.69053e+06	7.78024e+06	6.81939e+06	6.4328e+06	7.80733e+06	8.03258e+06	9.06862e+06	7.81062e+06	7.09977e+06	9.00481e+06	7.55423e+06	7.15608e+06	6.39579e+06	9.2511e+06	4.88482e+06	9.83957e+06	9.13895e+06	1.03044e+07	2.67297e+07	3.6631e+07	2.42758e+07	2.91164e+07	3.18253e+07	2.03838e+07	1.29561e+07	1.13674e+07	1.71107e+07	--	--	--	-	-	-	-
Com_22858_neg	FAHFA (2:0/21:0)	--	C23 H44 O4	16.013	383.317	791895	1.02158e+06	1.12377e+06	1.02531e+06	935400	931572	1.4203e+06	1.21274e+06	1.22967e+06	1.06942e+06	1.17614e+06	1.16898e+06	1.84949e+06	1.43544e+06	1.42601e+06	1.69213e+06	1.52762e+06	1.34074e+06	1.47312e+06	1.6266e+06	1.08245e+06	1.29788e+06	1.28501e+06	1.49785e+06	1.4365e+06	1.27167e+06	1.06218e+06	--	--	--	-	-	-	-
Com_2799_neg	PA (3:0/20:5)	--	C26 H41 O8 P	9.678	511.24	1.61044e+06	982032	847461	923895	851283	871512	1.10283e+06	986532	837550	883718	870697	917228	1.13531e+06	1.18936e+06	1.55834e+06	1.21742e+06	937355	963697	4.81777e+07	4.13161e+07	6.02648e+07	4.13988e+07	2.84008e+07	8.8707e+07	1.75917e+07	2.16921e+07	1.34514e+07	--	--	--	-	-	-	-
Com_9336_neg	PI (2:0/16:1)	--	C27 H49 O13 P	11.187	611.272	575712	428437	248056	474197	242709	412180	1.09143e+06	707347	606063	456061	354267	504290	653325	1.75958e+06	1.72691e+06	1.26367e+06	1.15414e+06	1.83386e+06	1.00931e+07	4.66052e+06	1.32152e+07	9.2145e+06	3.03406e+06	9.78224e+06	2.90599e+06	2.74076e+06	2.77508e+06	--	--	--	-	-	-	-
Com_19658_neg	PI (18:3/16:4)	--	C43 H69 O13 P	14.768	823.433	166470	164151	186499	166864	172233	182359	272226	236857	213151	225000	206289	234104	300756	230830	348819	286118	249762	249663	254750	287726	2.37007e+06	2.68201e+06	260615	1.45124e+06	196988	230404	215820	--	--	--	-	-	-	-
Com_15276_neg	12(S)-HETE	--	C20 H32 O3	13.67	319.228	963250	969216	775515	822818	756226	647031	1.74785e+06	984996	1.1847e+06	1.06961e+06	1.15749e+06	1.02416e+06	1.52969e+06	1.50909e+06	2.95315e+06	1.70756e+06	1.12059e+06	2.10985e+06	2.48579e+06	3.71268e+06	4.8151e+06	3.25272e+06	1.85733e+06	5.66709e+06	1.13985e+06	1.84694e+06	1.75838e+06	--	--	--	C14777	ko00590//Arachidonic acid metabolism	Lipid metabolism	Metabolism
Com_11295_neg	MGDG (2:0/2:0)	--	C13 H22 O10	1.449	397.136	5.10076e+06	4.71396e+06	5.92897e+06	4.36104e+06	4.38398e+06	2.39133e+06	1.19193e+07	6.37146e+06	6.6352e+06	6.57305e+06	8.72523e+06	6.60623e+06	1.02365e+07	5.15992e+06	10749685	7.43342e+06	7.51031e+06	7.68175e+06	7.68714e+06	7.03191e+06	9.51767e+06	7.45751e+06	5.84109e+06	7.86855e+06	5.67416e+06	7.03748e+06	6.59057e+06	--	--	--	-	-	-	-
Com_4130_neg	PA (2:0/22:4)	--	C27 H45 O8 P	10.551	527.271	1.0709e+07	9.3517e+06	8.78975e+06	8.80124e+06	7.90464e+06	9.14197e+06	8.54409e+06	7.03817e+06	8.35692e+06	8.45463e+06	9.34167e+06	7.85821e+06	9.41675e+06	8.36599e+06	1.2827e+07	7.74417e+06	7.74767e+06	9.52541e+06	4.64222e+07	4.2542e+07	4.72569e+07	3.76453e+07	2.78478e+07	4.60432e+07	1.48756e+07	1.46411e+07	1.08802e+07	--	--	--	-	-	-	-
Com_4813_neg	Sucrose	--	C12 H22 O11	8.952	341.106	1.59676e+07	1.22112e+07	2.94226e+07	1.90687e+07	1.21604e+07	2.0834e+07	3.23227e+07	4.48295e+07	1.9326e+07	3.46086e+07	2.13841e+07	4.37274e+07	2.64679e+07	3.57662e+07	6.56616e+07	4.6132e+07	4.377e+07	4.36081e+07	1.99629e+07	1.93526e+07	3.38653e+07	1.92868e+07	2.79571e+07	1.31178e+07	2.844e+07	2.44764e+07	1.71873e+07	Organooxygen compounds	57-50-1	HMDB0000258	C00089	ko01100//Metabolic pathways;ko02010//ABC transporters;ko00052//Galactose metabolism;ko00500//Starch and sucrose metabolism	Carbohydrate metabolism;Global and overview maps;Membrane transport	Environmental Information Processing;Metabolism
Com_3924_neg	MGDG (2:0/16:1)	--	C27 H48 O10	11.731	591.34	260483	216169	186695	243718	176659	248414	252063	224891	220933	197550	188608	246937	359609	254626	334308	324724	215788	257232	3.20798e+07	2.9759e+07	5.06241e+07	3.43977e+07	2.61208e+07	3.61935e+07	7.29212e+06	7.15823e+06	6.1805e+06	--	--	--	-	-	-	-
Com_15442_neg	FAHFA (2:0/21:2)	--	C23 H40 O4	14.593	379.286	530885	1.34546e+06	979792	1.97403e+06	754627	1.79243e+06	2.03798e+06	2.88379e+06	1.22505e+06	1.4765e+06	641430	1.68285e+06	1.93065e+06	1.10465e+06	9.28343e+06	3.80185e+06	1.66698e+06	2.70852e+06	326980	1.01454e+06	1.55853e+06	2.70499e+06	3.39344e+06	2.17412e+06	2.16076e+06	1.82324e+06	1.85887e+06	--	--	--	-	-	-	-
Com_10185_neg	(1E)-1,7-bis(4-hydroxyphenyl)hept-1-en-3-one	--	C19 H20 O3	9.762	591.268	704732	640307	563630	596645	568335	608249	830971	688347	601659	640767	584214	669621	866965	770768	1.23157e+06	871415	700910	785274	8.01732e+06	6.43443e+06	11408654	5.22958e+06	5.59252e+06	1.15702e+07	1.77351e+06	2.83144e+06	2.9232e+06	--	--	--	-	-	-	-
Com_16148_neg	PG (3:0/16:4)	--	C25 H41 O10 P	11.041	531.244	159879	148719	120207	134546	109044	129331	152494	121817	111033	116590	122257	125987	155203	146831	154357	129009	109163	119217	2.48406e+06	1.24025e+06	3.96579e+06	4.63621e+06	695036	3.15875e+06	864096	599277	541062	--	--	--	-	-	-	-
Com_14021_neg	MGDG (16:2/18:5)	--	C43 H68 O10	12.701	803.482	120666	102453	107630	106237	99449.1	102226	550774	211600	124804	252214	109274	132189	313621	413293	863700	670480	220678	652869	4.47765e+06	3.79814e+06	6.0488e+06	5.66594e+06	5.22286e+06	6.8356e+06	1.23802e+06	1.32022e+06	1.10471e+06	--	--	--	-	-	-	-
Com_12227_neg	MGDG (2:0/22:4)	--	C33 H54 O10	12.386	655.371	218425	174081	165054	203853	149267	177381	213485	185638	165951	162580	160931	175329	211769	193603	288275	226462	183630	202642	5.03754e+06	3.58614e+06	8.16018e+06	8.0368e+06	8.39709e+06	7.07355e+06	1.33749e+06	1.70486e+06	1.18711e+06	--	--	--	-	-	-	-
Com_19847_neg	19(R)-hydroxy Prostaglandin A2	--	C20 H30 O5	13.181	331.192	1.75393e+06	962567	1.39947e+06	964526	624685	984371	949548	978034	2.8104e+06	1.45731e+06	1.70335e+06	2.05569e+06	1.03119e+06	1.02476e+06	1.00077e+06	1.05315e+06	757281	1.112e+06	888999	919280	688252	833551	961193	843436	834257	902437	946224	--	--	--	-	-	-	-
Com_13953_neg	Ofloxacin impurity E	--	C17 H18 F N3 O4	2.1	392.129	303839	269426	431653	241464	401155	193968	409411	297956	222475	341918	335168	317463	373906	480945	401338	322951	342549	365669	7.12395e+06	5.44297e+06	6.01196e+06	6.49583e+06	4.73728e+06	4.73649e+06	1.45138e+06	1.48543e+06	1.70001e+06	--	--	--	-	-	-	-
Com_7915_neg	--	4'-Hydroxypropiophenone	C9 H10 O2	2.465	149.061	1.09471e+07	1.46537e+07	9.56638e+06	8.14559e+06	8.00669e+06	1.07794e+07	8.00462e+06	8.22641e+06	6.92485e+06	7.03087e+06	9.37577e+06	6.56114e+06	8.70668e+06	7.49463e+06	1.06216e+07	7.17528e+06	6.09463e+06	6.60196e+06	2.41185e+06	7.74265e+06	4.05146e+06	2.95324e+06	9.39991e+06	1.74008e+06	7.35472e+06	9.10248e+06	7.10801e+06	--	--	--	-	-	-	-
Com_19743_neg	--	Protobioside	C45 H74 O18	14.266	901.482	296597	480527	540530	684835	346024	255272	347185	738857	892754	380050	260742	607871	379083	300927	1.22674e+06	508902	307688	530618	709977	1.17986e+06	836095	1.05393e+06	3.1709e+06	695850	331345	464252	426244	--	--	--	-	-	-	-
Com_23658_neg	Tremulacin	--	C27 H28 O11	10.287	527.16	464033	363135	372315	203746	286115	310560	355755	339886	418014	489884	374507	361690	390426	1.28158e+06	755107	730917	382815	400676	385314	463701	296627	407012	465877	335371	198565	205324	192546	--	--	--	-	-	-	-
Com_18094_neg	--	Acetyl-trans-resveratrol	C20 H18 O6	8.619	353.103	1.39743e+06	555249	1.06796e+06	997197	1.74233e+06	1.05978e+06	1.71272e+06	1.98018e+06	1.2754e+06	1.26984e+06	907080	1.81534e+06	793121	1.69965e+06	4.9352e+06	1.16744e+06	2.22894e+06	3.11458e+06	1.88014e+06	2.62258e+06	2.80584e+06	3.45415e+06	3.43077e+06	1.58044e+06	1.24254e+06	2.04215e+06	1.48508e+06	--	--	--	-	-	-	-
Com_3346_neg	Ginsenoside Rd	--	C48 H82 O18	12.215	945.545	317179	268064	269517	283471	235374	279180	343004	300156	309423	269638	251625	312788	343037	368676	583210	410397	295188	321362	5.48358e+07	6.03918e+07	5.14551e+07	6.57136e+07	4.69987e+07	3.66894e+07	9.80621e+06	1.04326e+07	1.0188e+07	Prenol lipids	52705-93-8	HMDB0035778	-	-	-	-
Com_8046_neg	ethyl 3-cyano-2-hydroxy-6-phenylisonicotinate	--	C15 H12 N2 O3	3.497	267.074	1.29932e+06	1.42629e+07	1.12027e+06	1.1387e+06	949780	978449	1.69504e+06	1.42442e+06	1.16017e+06	1.05694e+06	1.00777e+06	1.16006e+06	1.57057e+06	1.50288e+06	3.22145e+06	1.72989e+06	1.3805e+06	2.20393e+06	2.95189e+06	1.86882e+06	1.32041e+06	1.10694e+06	1.68011e+06	1.4138e+06	1.86139e+06	1.44947e+06	1.57117e+06	--	--	--	-	-	-	-
Com_24521_neg	--	Ribulose-5-phosphate	C5 H11 O8 P	1.218	505.039	781943	607666	480685	339418	449880	338666	800761	498955	550467	633140	690102	717554	955089	599922	1.41123e+06	831040	603611	351903	148688	344156	370288	175992	205881	280785	677252	433248	405832	--	--	--	-	-	-	-
Com_7557_neg	PI (2:0/16:4)	--	C27 H43 O13 P	8.012	605.246	255507	288403	359640	220077	305281	276457	332265	363547	322519	361855	465235	412735	490100	284604	571409	275291	303726	334706	4.9611e+06	1.33757e+07	1.47661e+07	1.44066e+07	2.36879e+07	4.06651e+06	1.74248e+06	1.95988e+06	1.73688e+06	--	--	--	-	-	-	-
Com_18893_neg	--	Tryptamine	C10 H12 N2	6.332	159.093	1.23731e+06	1.71962e+06	1.58939e+06	1.39613e+06	1.31643e+06	1.67881e+06	260921	476786	618936	877211	1.24403e+06	466904	250121	142240	226737	221583	279345	214993	2.89423e+06	4.13219e+06	1.22435e+06	2.14596e+06	3.6106e+06	423752	748672	641880	704534	Indoles and derivatives	61-54-1	HMDB0000303	C00398	ko01100//Metabolic pathways;ko01110//Biosynthesis of secondary metabolites;ko00380//Tryptophan metabolism;ko00901//Indole alkaloid biosynthesis	Amino acid metabolism;Biosynthesis of other secondary metabolites;Global and overview maps	Metabolism
Com_7544_neg	12-oxo Phytodienoic Acid	--	C18 H28 O3	12.689	291.197	1.13278e+07	9.02421e+06	1.09754e+07	1.64236e+07	1.02618e+07	9.71483e+06	6.65966e+06	6.14217e+06	1.37524e+07	1.067e+07	6.76241e+06	8.92237e+06	4.08715e+06	2.875e+06	8.17811e+06	3.72211e+06	5.269e+06	4.43344e+06	7.26984e+06	8.60955e+06	2.18926e+06	3.9746e+06	1.45547e+07	3.99565e+06	7.63787e+06	7.59227e+06	6.94529e+06	--	--	--	-	-	-	-
Com_15229_neg	PI (5:0/26:4)	--	C40 H69 O13 P	12.769	787.434	268699	238524	228368	229830	207434	228370	349993	282380	246095	236218	225771	260658	369715	305970	442605	389771	292173	328707	6.28734e+06	5.26442e+06	3.62356e+06	4.34707e+06	2.91277e+06	5.04145e+06	950715	1.01324e+06	1.04481e+06	--	--	--	-	-	-	-
Com_9690_neg	N1-methyl-5-methoxy-2-({2-[(methylamino)carbonyl]phenyl}thio)benzamide	--	C17 H18 N2 O3 S	1.969	329.088	1.01119e+06	784548	915808	665949	948554	954947	2.20701e+06	1.51951e+06	1.95913e+06	1.2131e+06	1.17973e+06	1.16214e+06	1.77609e+06	2.6468e+06	3.85766e+06	2.46699e+06	2.28397e+06	2.50173e+06	7.13866e+06	1.20222e+07	1.24462e+07	8.15834e+06	1.00077e+07	5.94412e+06	3.68459e+06	3.41573e+06	3.15175e+06	--	--	--	-	-	-	-
Com_4753_neg	DGDG (2:0/3:0)	--	C20 H34 O15	10.843	573.199	4.46523e+06	4.93874e+06	3.27619e+06	3.74322e+06	3.4456e+06	4.45862e+06	2.86181e+06	2.69359e+06	3.29401e+06	3.55057e+06	4.10112e+06	3.21672e+06	3.50241e+06	3.62331e+06	3.13445e+06	2.82397e+06	2.88154e+06	3.02602e+06	1.80744e+07	1.17616e+07	3.86339e+07	3.52212e+07	2.95217e+07	1.67946e+07	3.03974e+06	3.55713e+06	3.9147e+06	--	--	--	-	-	-	-
Com_4218_neg	PA (2:0/18:2)	--	C23 H41 O8 P	10.233	457.245	6.87046e+06	3.58675e+06	3.81972e+06	7.20332e+06	4.58594e+06	3.99976e+06	3.96875e+06	5.63336e+06	5.4769e+06	4.25765e+06	3.5868e+06	7.80559e+06	4.99697e+06	7.39098e+06	1.57465e+07	1.04872e+07	7.6932e+06	1.23075e+07	4.52652e+07	5.3403e+07	4.57573e+07	3.32246e+07	2.04465e+07	4.5418e+07	1.59174e+07	1.43641e+07	1.53435e+07	--	--	--	-	-	-	-
Com_7947_neg	FAHFA (2:0/18:1)	--	C20 H36 O4	13.269	339.254	5.45357e+06	4.93701e+06	8.75158e+06	4.36152e+06	1.05674e+07	5.92088e+06	2.21877e+07	1.82975e+07	1.25288e+07	1.46884e+07	1.36075e+07	1.43249e+07	2.07313e+07	1.8308e+07	3.2459e+07	2.13346e+07	1.46745e+07	1.99735e+07	640361	8.57022e+06	1.25515e+06	491045	507707	2.0627e+06	5.70177e+06	9.22652e+06	8.19149e+06	--	--	--	-	-	-	-
Com_1017_neg	13(S)-HOTrE	--	C18 H30 O3	13.153	293.212	9.64112e+07	1.23092e+08	1.40653e+08	8.97273e+07	1.22097e+08	9.92698e+07	1.55451e+08	1.14781e+08	9.48845e+07	1.05517e+08	9.86424e+07	1.26606e+08	1.23156e+08	9.92072e+07	2.38985e+08	1.25549e+08	1.26704e+08	1.05599e+08	3.20677e+08	3.29002e+08	1.42872e+08	239363833	2.2733e+08	2.44173e+08	1.36769e+08	139548592	1.3444e+08	--	--	--	C16316	ko00592//alpha-Linolenic acid metabolism	Lipid metabolism	Metabolism
Com_2431_neg	PI (2:0/24:0)	--	C35 H67 O13 P	11.562	725.413	1.24824e+07	1.40128e+07	1.77847e+07	1.0371e+07	2.10416e+07	1.27793e+07	7.01629e+07	5.50379e+07	2.47924e+07	2.7734e+07	2.08511e+07	4.39806e+07	6.07292e+07	9.60921e+07	1.00723e+08	9.24671e+07	5.98669e+07	9.4473e+07	1.0399e+08	1.07957e+08	8.1519e+07	7.53756e+07	1.19085e+08	8.98967e+07	5.5817e+07	5.4973e+07	5.34914e+07	--	--	--	-	-	-	-
Com_465_neg	Specnuezhenide	--	C31 H42 O17	9.526	685.236	529204375	3.01433e+08	4.28933e+08	4.24458e+08	390233159	4.69146e+08	1.17732e+08	3.01819e+08	4.11633e+08	3.3792e+08	7.22664e+08	3.09049e+08	170278196	5.09507e+07	5.94014e+07	6.55817e+07	1.00804e+08	1.12707e+08	4.37715e+08	3.83862e+08	3.4511e+08	1.98457e+08	2.60698e+08	3.60353e+08	3.31518e+08	2.76475e+08	2.56674e+08	--	--	--	-	-	-	-
Com_18186_neg	PI (3:0/20:3)	--	C32 H55 O13 P	13.154	677.341	93298.7	78162.2	84701	78942.4	73829.5	78286.4	107576	97433.2	85384.1	86218.5	79254.3	90233.4	109856	94711.5	148231	112375	96815.9	97657.1	3.98191e+06	2.49615e+06	1.61201e+06	474176	648288	262194	417443	282261	400735	--	--	--	-	-	-	-
Com_942_neg	DGDG (2:0/8:0)	--	C25 H44 O15	10.859	661.286	4.54969e+07	4.05156e+07	3.00971e+07	1.69184e+07	2.8024e+07	2.83873e+07	4.05342e+07	2.8698e+07	2.75764e+07	2.06613e+07	4.24803e+07	2.72232e+07	4.43685e+07	4.91655e+07	2.73394e+07	3.32056e+07	2.68658e+07	2.77193e+07	104670364	1.19064e+08	2.27877e+08	1.65648e+08	1.26041e+08	3.15946e+08	8.92668e+07	8.0891e+07	6.8849e+07	--	--	--	-	-	-	-
Com_2848_neg	MGDG (6:0/6:0)	--	C21 H38 O10	12.136	509.261	1.76387e+07	6.35371e+06	1.84871e+07	1.72475e+07	7.2919e+06	2.74262e+07	2.37575e+06	1.52766e+07	8.79768e+07	2.37447e+07	1.21684e+07	7.84376e+07	1.19847e+07	2.34208e+07	6.75362e+06	3.24901e+07	1.72633e+07	1.9036e+07	1.14306e+07	3.32271e+07	1.30101e+07	1.71162e+07	1.05174e+07	1.21287e+07	1.96839e+07	2.1459e+07	2.02174e+07	--	--	--	-	-	-	-
Com_18011_neg	Quinolinic acid	--	C7 H5 N O4	1.216	184.025	1.52929e+06	1.06939e+06	1.29656e+06	1.26524e+06	1.37224e+06	1.15921e+06	1.5865e+06	1.65286e+06	1.71479e+06	1.66817e+06	1.55521e+06	2.26249e+06	2.23544e+06	1.88568e+06	2.1358e+06	1.8362e+06	1.90492e+06	1.61698e+06	3.10059e+06	3.0545e+06	2.67569e+06	3.50277e+06	1.67748e+06	3.1092e+06	1.97885e+06	1.47892e+06	1.78375e+06	Pyridines and derivatives	89-00-9	HMDB0000232	C03722	ko01100//Metabolic pathways;ko00380//Tryptophan metabolism;ko00760//Nicotinate and nicotinamide metabolism;ko00410//beta-Alanine metabolism	Amino acid metabolism;Global and overview maps;Metabolism of cofactors and vitamins;Metabolism of other amino acids	Metabolism
Com_9630_neg	PA (2:0/15:0)	--	C20 H39 O8 P	13.329	437.236	134049	138196	174532	109692	176728	205843	318796	155184	141968	185137	104523	162345	149978	718565	1.45291e+06	709105	328711	1.02006e+06	5.21139e+06	6.93934e+06	8.92392e+06	6.5694e+06	2.17901e+06	1.39276e+07	1.6002e+06	2.16345e+06	1.85821e+06	--	--	--	-	-	-	-
Com_10099_neg	--	O-p-Coumaroyl quinacyl quinic acid O-hexoside	C29 H38 O18	9.307	673.2	2.19663e+06	3.12773e+06	2.08095e+06	1.80325e+06	3.38926e+06	3.15363e+06	5.92375e+06	5.05378e+06	2.1366e+06	2.95604e+06	3.80024e+06	3.75233e+06	7.7291e+06	1.38047e+07	5.58188e+06	8.49494e+06	5.66132e+06	7.59862e+06	1.89409e+06	1.75063e+06	1.43555e+06	1.50454e+06	1.92893e+06	1.69433e+06	3.46738e+06	2.38152e+06	4.83721e+06	--	--	--	-	-	-	-
Com_8698_neg	PI (2:0/16:0)	--	C27 H51 O13 P	11.63	613.287	324803	282495	234486	307499	209295	313104	295946	370992	306939	273584	228663	476177	271923	298955	606679	359271	275523	621270	1.83401e+07	6.0456e+06	6.39509e+06	9.0186e+06	5.78524e+06	1.4253e+07	2.56962e+06	2.14883e+06	2.43124e+06	--	--	--	-	-	-	-
Com_1642_neg	Rehmannioside A	--	C21 H32 O15	10.231	569.181	9.50604e+07	1.29654e+07	5.75318e+07	1.33948e+08	1.04172e+08	3.95385e+07	1.2923e+07	2.83393e+07	1.31275e+08	5.5487e+07	5.05672e+07	6.21627e+07	1.82533e+07	1.42396e+07	3.33922e+06	2.29273e+07	3.94617e+07	4.4354e+07	1.32877e+08	1.17754e+08	2.11298e+07	8.79253e+06	6.25879e+06	9.10253e+07	4.5954e+07	4.87913e+07	49914159	--	--	--	-	-	-	-
Com_3270_neg	Glabridin	--	C20 H20 O4	8.155	323.135	2.11166e+07	5.45412e+07	2.84537e+07	3.96558e+07	2.06098e+07	4.55205e+07	7.53287e+06	2.05997e+07	2.78537e+07	1.72771e+07	3.31258e+07	1.52797e+07	2.17446e+07	3.14153e+06	3.88754e+06	2.60787e+06	9.22163e+06	3.32797e+06	1.21649e+06	2.23226e+06	1.64769e+06	3.14883e+06	3.40441e+06	3.00092e+06	1.55335e+07	1.72123e+07	1.78936e+07	Isoflavonoids	59870-68-7	HMDB0034188	-	-	-	-
Com_19397_neg	Hastatoside	--	C17 H24 O11	7.537	449.128	1.37987e+06	1.75887e+06	1.31312e+06	899025	888886	1.8884e+06	3.019e+06	1.89738e+06	1.39493e+06	2.98097e+06	1.60545e+06	1.78995e+06	3.51112e+06	2.93423e+06	3.15814e+06	3.13402e+06	1.92591e+06	2.1644e+06	1.71344e+06	1.71616e+06	1.46621e+06	2.04166e+06	1.84371e+06	2.06053e+06	1.44258e+06	1.40041e+06	1.17164e+06	--	--	--	-	-	-	-
Com_19118_neg	Polyphyllin VI	--	C39 H62 O13	12.636	737.411	114233	111169	104194	95021.7	88765.3	97279.4	142023	120091	109500	106049	97496.8	113274	147880	246807	186929	150663	246898	165707	1.21457e+06	848958	2.62322e+06	2.93405e+06	1.55863e+06	2.00448e+06	434655	292545	519967	--	--	--	-	-	-	-
Com_16627_neg	Polygalaxanthone XI	--	C25 H28 O15	8.496	567.138	147504	151508	135086	236532	154001	155106	149553	154187	212157	177307	142241	255259	149216	199041	208115	223474	217627	285481	5.07179e+06	358930	1.66237e+06	3.79576e+06	305706	3.38399e+06	200059	214129	219163	--	--	--	-	-	-	-
Com_22618_neg	Oroxin A	--	C21 H20 O10	7.203	431.103	963044	1.20054e+06	1.3133e+06	1.06622e+06	1.10393e+06	1.15221e+06	1.10344e+06	1.01388e+06	1.23447e+06	1.09569e+06	1.42466e+06	1.17187e+06	1.49246e+06	574618	1.04809e+06	655018	979903	707102	355863	370007	264450	347449	344774	378061	875568	887460	893835	--	--	--	-	-	-	-
Com_5534_neg	--	Apigeninidin 5-glucoside	C21 H21 O9	10.532	416.111	8.93025e+06	7.79843e+06	7.32982e+06	7.3394e+06	6.59173e+06	7.54433e+06	6.52949e+06	5.86917e+06	6.92972e+06	7.05036e+06	7.74734e+06	6.553e+06	7.78086e+06	6.97644e+06	6.74091e+06	6.31111e+06	6.45363e+06	6.26784e+06	3.72713e+07	1.42025e+07	1.09762e+07	1.00833e+07	1.55516e+07	6.14439e+06	6.98237e+06	6.5532e+06	6.5676e+06	--	--	--	-	-	-	-
Com_3714_neg	MGDG (10:0/18:5)	--	C37 H60 O10	14.614	723.434	4.17581e+06	1.26055e+07	8.31592e+06	1.07829e+07	7.37935e+06	1.89352e+06	2.17118e+06	5.89908e+06	5.16721e+06	1.17005e+06	2.49525e+06	8.079e+06	1.36976e+06	3.17572e+06	2.11674e+07	4.4662e+06	1.38442e+06	9.56128e+06	3.91593e+07	2.33746e+07	2.0247e+07	2.92717e+07	6.76573e+07	9.46213e+06	4.32864e+06	5.53167e+06	5.91903e+06	--	--	--	-	-	-	-
Com_6411_neg	PI (2:0/16:2)	--	C27 H47 O13 P	8.391	609.278	830421	654330	563674	893296	631414	642361	685006	666514	586809	580161	574818	630968	697335	716558	1.74634e+06	966612	650165	696883	1.17702e+07	2.99038e+07	2.23798e+07	2.54755e+07	1.66363e+07	2.43612e+07	5.70648e+06	5.5623e+06	5.55249e+06	--	--	--	-	-	-	-
Com_3743_neg	N-benzyl-N-isopropyl-N'-[4-(trifluoromethoxy)phenyl]urea	--	C18 H19 F3 N2 O2	7.04	351.13	3.66693e+07	3.52244e+07	2.0482e+07	4.63101e+07	1.78765e+07	2.92784e+07	1.56247e+07	1.90606e+07	2.53106e+07	1.86849e+07	2.0996e+07	2.13408e+07	2.53809e+07	1.45388e+07	1.37864e+07	1.80671e+07	1.49604e+07	1.47592e+07	5.1532e+06	1.08257e+07	8.26354e+06	3.97267e+06	2.09552e+07	8.74834e+06	2.23296e+07	2.0345e+07	1.926e+07	--	--	--	-	-	-	-
Com_2838_neg	Xanthohumol	--	C21 H22 O5	6.682	353.145	600208	463655	451504	486590	459701	570198	737865	1.14813e+06	669369	539305	516958	644749	853309	757356	2.67725e+06	931873	802570	910006	4.24629e+07	3.03733e+07	7.84822e+07	4.66036e+07	4.51809e+06	6.91457e+07	1.07589e+07	8.04826e+06	8.56236e+06	Linear 1,3-diarylpropanoids	6754-58-1	HMDB0037479	C16417	ko00941//Flavonoid biosynthesis	Biosynthesis of other secondary metabolites	Metabolism
Com_18541_neg	3,8,9-trihydroxy-10-propyl-3,4,5,8,9,10-hexahydro-2H-oxecin-2-one	--	C12 H20 O5	5.969	243.124	2870026	2.24668e+06	1.79774e+06	2.62049e+06	2.61394e+06	2.24018e+06	1.7743e+06	2.7333e+06	1.95101e+06	2.44768e+06	1.43348e+06	2.17738e+06	1.70094e+06	1.51517e+06	1.51679e+06	1.76717e+06	1.59158e+06	2.11567e+06	208756	275654	224817	229716	182957	242316	1.81245e+06	1.82033e+06	1.22218e+06	--	--	--	-	-	-	-
Com_18102_neg	--	2’-deoxyuridine	C9 H12 N2 O5	8.901	227.067	1.83433e+06	2.60376e+06	1.0818e+06	2.86132e+06	1.63519e+06	1.44781e+06	632606	641753	887427	753127	1.14459e+06	617731	505277	608358	895780	752227	612782	785195	1.41956e+06	1.16696e+06	1.28657e+06	1.37177e+06	1.40477e+06	1.31663e+06	752921	743859	816472	--	--	--	-	-	-	-
Com_13040_neg	PI (17:0/16:4)	--	C42 H73 O13 P	12.716	815.47	101069	85813.9	92580.4	88983.8	83298.1	85623.9	148668	119948	104535	100234	92132.5	110721	157046	129968	188007	165565	124108	139626	1.11476e+06	1.75407e+06	7.15349e+06	3.14955e+06	885699	1.94145e+06	885972	625937	556737	--	--	--	-	-	-	-
Com_667_neg	9-[(2-hydroxyethoxy)methyl]-1,9-dihydro-6H-purin-6-one	--	C8 H10 N4 O3	1.31	209.067	8.52964e+07	6.63841e+07	8.72813e+07	5.69952e+07	8.52388e+07	7.96029e+07	1.51771e+08	1.27967e+08	1.0514e+08	1.26475e+08	1.07544e+08	1.11583e+08	1.61526e+08	1.04374e+08	1.82199e+08	1.39344e+08	1.2964e+08	1.32948e+08	4.0557e+08	3.0852e+08	4.33727e+08	4.62609e+08	3.55331e+08	4.30108e+08	2.00899e+08	1.70117e+08	167449734	--	--	--	-	-	-	-
Com_21993_neg	PI (2:0/20:0)	--	C31 H59 O13 P	11.623	669.352	126008	103181	89178.3	117033	80612.5	120787	111409	109588	116529	99822.3	85941.3	126534	108016	111966	159047	140849	109446	132875	1.16394e+06	1.15555e+06	1.12909e+06	306945	992594	1.82866e+06	322866	333317	296954	--	--	--	-	-	-	-
Com_18170_neg	--	Protopanaxadiol	C30 H52 O3	14.074	459.385	131802	107629	126490	107440	105810	109514	363761	149958	132811	177675	119877	142016	255861	360614	1.0255e+06	810542	595229	854161	1.94732e+06	2.75577e+06	2.23109e+06	1.53211e+06	4.08986e+06	1.81761e+06	325421	480128	643490	--	--	--	-	-	-	-
Com_8233_neg	D-Xylulose 5-phosphate	--	C5 H11 O8 P	1.214	193.035	9.85064e+06	8.49623e+06	7.75402e+06	1.06553e+07	8.63119e+06	7.47481e+06	1.79189e+07	1.40021e+07	9.60143e+06	1.12297e+07	1.03627e+07	1.18322e+07	1.6823e+07	1.95167e+07	1.91803e+07	1.73227e+07	1.52467e+07	1.55817e+07	5.77823e+06	9.84452e+06	5.63007e+06	6.05089e+06	8.16307e+06	5.39782e+06	1.03891e+07	9.95586e+06	1.06453e+07	Organooxygen compounds	4212-65-1	HMDB0000868	C00231	ko01100//Metabolic pathways;ko01110//Biosynthesis of secondary metabolites;ko01120//Microbial metabolism in diverse environments;ko01130//Biosynthesis of antibiotics;ko01230//Biosynthesis of amino acids;ko01200//Carbon metabolism;ko00030//Pentose phosphate pathway;ko00040//Pentose and glucuronate interconversions;ko00053//Ascorbate and aldarate metabolism;ko00710//Carbon fixation in photosyntheti…	Carbohydrate metabolism;Energy metabolism;Global and overview maps	Metabolism
Com_8225_neg	Isoschaftoside	--	C26 H28 O14	10.26	563.141	1.18701e+06	893615	954699	1.44683e+06	1.38129e+06	997515	990717	985924	1.62939e+06	1.21447e+06	1.04759e+06	1.33533e+06	954752	1.34827e+06	1.37904e+06	1.39504e+06	1.50717e+06	1.66028e+06	1.17004e+07	4.7955e+06	1.64207e+07	1.1137e+07	6.22383e+06	1.40151e+07	2.16545e+06	2.73992e+06	2.12097e+06	--	--	--	-	-	-	-
Com_2545_neg	--	3-Amino-4-methylpentanoic acid	C6 H13 N O2	2.258	130.087	2.31581e+07	1.53273e+07	1.07104e+07	1.48843e+07	6.84073e+06	1.2744e+07	1.92069e+07	1.20629e+07	1.96733e+07	1.50953e+07	1.46494e+07	1.38419e+07	2.43038e+07	2.10389e+07	4.84566e+07	2.83781e+07	2.09974e+07	2.54188e+07	8.35409e+07	1.27069e+08	3.99223e+07	3.93748e+07	7.50856e+07	4.7237e+07	3.17678e+07	2.82094e+07	2.84552e+07	Carboxylic acids and derivatives	5699-54-7	HMDB0003640	-	-	-	-
Com_4618_neg	Isofraxidin	--	C11 H10 O5	2.454	175.04	25116591	3.38565e+07	2.11113e+07	1.6698e+07	1.63385e+07	2.7386e+07	1.58918e+07	2.00122e+07	1.55238e+07	1.7105e+07	2.00985e+07	1.76477e+07	2.13912e+07	1.23487e+07	1.31992e+07	1.32735e+07	1.12008e+07	1.13786e+07	3.73135e+06	4.5858e+06	2.59613e+06	3.76545e+06	4.61254e+06	3.82095e+06	1.38287e+07	1.39776e+07	1.38884e+07	--	--	--	-	-	-	-
Com_19719_neg	PG (2:0/10:0)	--	C18 H35 O10 P	7.258	459.199	1.34527e+06	2.13101e+06	2.1723e+06	1.77582e+06	1.74491e+06	1.82408e+06	1.66512e+06	1.70337e+06	2.07606e+06	1.80214e+06	2.56907e+06	2.12152e+06	2.49719e+06	1.02133e+06	258807	585123	1.6774e+06	552671	1.26072e+06	1.81124e+06	873642	712869	1.20806e+06	914189	1.31586e+06	1.64838e+06	1.86179e+06	--	--	--	-	-	-	-
Com_4324_neg	PG (3:0/18:3)	--	C27 H47 O10 P	11.123	561.293	7.7592e+06	4.35648e+06	4.56418e+06	4.99915e+06	3.56422e+06	2.55591e+06	5.50817e+06	1.11064e+07	5.38888e+06	5.20249e+06	6.00977e+06	9.94768e+06	2.8792e+06	1.04525e+07	1.93218e+07	9.14063e+06	5.72906e+06	1.2372e+07	2.21573e+07	2.78346e+06	4.43137e+07	3.54608e+07	1.49865e+07	3.21486e+07	1.48997e+07	1.53535e+07	1.33412e+07	--	--	--	-	-	-	-
Com_13098_neg	Ethyl ferulate	--	C12 H14 O4	6.897	221.082	2.88051e+06	2.93166e+06	2.69918e+06	2.8395e+06	2.50074e+06	2.93296e+06	2.64989e+06	2.38951e+06	2.32937e+06	2.1866e+06	2.56928e+06	2.17013e+06	1.93676e+06	2.73946e+06	2.65625e+06	2.79886e+06	2.22984e+06	2.15548e+06	6.94132e+06	7.89303e+06	4.15723e+06	6.57709e+06	8.86302e+06	3.79646e+06	3.28506e+06	2.72799e+06	2.44442e+06	--	--	--	-	-	-	-
Com_8402_neg	PA (18:3/24:4)	--	C45 H75 O8 P	15.102	773.523	619113	599627	581540	510259	493232	530693	737896	663498	608352	666605	599325	722336	903762	637397	982703	792259	700523	663532	754937	2.24207e+07	664641	691230	776582	703330	656758	645645	619392	--	--	--	-	-	-	-
Com_18724_neg	Puerarin	--	C21 H20 O9	2.581	415.106	315295	329928	235548	327549	398036	328771	238656	202156	359296	219342	337058	372034	302533	221305	362698	272557	264074	275188	3.62586e+06	2.49399e+06	2.99544e+06	2.41161e+06	1.83182e+06	2.61025e+06	736782	790779	882913	Phenylpropanoids and polyketides	3681-99-0	HMDB0240265	-	-	-	-
Com_5988_neg	myricetin 3-O-beta-D-galactopyranoside	--	C21 H20 O13	9.75	479.084	973084	884127	778251	839571	784748	839861	1.14739e+06	950459	830762	884762	806674	924603	2.06484e+06	1.42898e+06	3.22645e+06	1.20324e+06	967806	2.04651e+06	2.69392e+07	1.69864e+07	2.71439e+07	1.96998e+07	3.36604e+07	2.28109e+07	4.89476e+06	5.42006e+06	5.69761e+06	Flavonoids	15648-86-9	HMDB0034358	-	-	-	-
Com_5174_neg	N-Acetyl-D-glucosamine 1-phosphate	--	C8 H16 N O9 P	1.218	300.049	1.62042e+07	1.76533e+07	1.9696e+07	2.56243e+07	2.48461e+07	3.04124e+07	3.79901e+07	3.09623e+07	3.44553e+07	3.75233e+07	3.5122e+07	4.04263e+07	39554691	5.02441e+06	4.31096e+07	3.36208e+07	3.79413e+07	2.84368e+07	5.38894e+06	1.53461e+07	1.72568e+06	2.22167e+06	1.31151e+07	2.0698e+06	1.44636e+07	2.07616e+07	2.40857e+07	Organooxygen compounds	6866-69-9	HMDB0001367	-	-	-	-
Com_15299_neg	--	Akebia saponin D	C47 H76 O18	11.513	927.498	641721	639178	352463	608179	343646	617778	422987	401516	416735	375211	383309	448189	389375	401367	547276	500098	374447	478861	5.35734e+06	2.38971e+06	5.08821e+06	3.2788e+06	817237	4.54177e+06	1.02014e+06	1.08715e+06	880377	--	--	--	-	-	-	-
Com_24168_neg	PA (2:0/17:1)	--	C22 H41 O8 P	12.231	463.241	649646	751730	393094	477099	374362	607286	641587	593461	414221	278512	360490	587825	549604	599672	497537	583392	477666	469568	631581	936125	604664	687325	678747	533962	319141	462492	447342	--	--	--	-	-	-	-
Com_7943_neg	PG (2:0/22:6)	--	C30 H47 O10 P	12.001	597.293	239722	180736	181874	205090	150893	185312	190544	168331	212327	152099	182895	179499	192416	169772	251186	191932	288872	182603	8.17019e+06	7.19126e+06	6.40337e+06	5.1415e+06	2.17933e+07	1.904e+06	2.29784e+06	1.90978e+06	1.9142e+06	--	--	--	-	-	-	-
Com_22712_neg	10-Hydroxycamptothecin	--	C20 H16 N2 O5	1.257	363.092	1.12401e+06	782658	1.06977e+06	949051	1.0009e+06	876759	1.57415e+06	1.30518e+06	1.27885e+06	1.33273e+06	1.2123e+06	1.59026e+06	1.64671e+06	1.43834e+06	1.86777e+06	1.5435e+06	1.41296e+06	1.26087e+06	796597	1.02289e+06	1.39994e+06	663293	926081	482417	1.06018e+06	1.09959e+06	1.06514e+06	--	--	--	-	-	-	-
Com_15238_neg	--	3-Hydroxyhippuric Acid	C9 H9 N O4	8.809	194.046	2.35094e+06	2.45956e+06	4.50627e+06	4.42144e+06	4.10578e+06	4.62895e+06	1.01841e+06	2.91614e+06	1.48371e+06	2.38999e+06	2.41401e+06	3.82618e+06	1.67375e+06	3.63607e+06	2.56412e+06	2.96439e+06	2.86742e+06	3.35512e+06	2.09207e+06	1.21437e+06	1.29651e+06	1.35022e+06	1.11235e+06	1.35348e+06	1.95496e+06	3.09722e+06	2.15354e+06	Benzene and substituted derivatives	1637-75-8	HMDB0006116	-	-	-	-
Com_25197_neg	Isomangiferin	--	C19 H18 O11	5.28	421.077	211780	191203	233568	310436	338095	308965	30397.5	37622.5	236731	48240.7	402683	67514	36503.1	27267.7	42451.2	31743.2	28355	314888	45018.6	49640.7	46377.6	49064.8	49028.9	45897.8	31074.9	32577	32309.8	Benzopyrans	24699-16-9	HMDB0029477	-	-	-	-
Com_6869_neg	--	Protodioscin	C51 H84 O22	12.335	523.266	208852	164124	154489	192164	139712	169202	199820	171338	155873	152173	151135	164945	198213	176606	262538	209357	169908	320798	8.07956e+06	7.70892e+06	2.21185e+07	1.28381e+07	3.68448e+06	1.03523e+07	3.13605e+06	3.5147e+06	3.25615e+06	Steroids and steroid derivatives	55056-80-9	HMDB0034062	-	-	-	-
Com_3974_neg	PA (16:4/20:4)	--	C39 H61 O8 P	10.504	687.397	9.85046e+06	5.59424e+06	5.25808e+06	5.26495e+06	4.7286e+06	5.30371e+06	4.59781e+06	5.75819e+06	4.91755e+06	5.0576e+06	5.49919e+06	8.07674e+06	5.48348e+06	5.00458e+06	5.92256e+06	7.00788e+06	5.61604e+06	4.55942e+06	3.17234e+07	3.35311e+07	4.32233e+07	5.1836e+07	3.46801e+07	4.28946e+07	9.15445e+06	1.49746e+07	1.02183e+07	--	--	--	-	-	-	-
Com_625_neg	Nystose	--	C24 H42 O21	7.931	711.216	2.26082e+08	4.01746e+08	4.32844e+08	2.2528e+08	3.94544e+08	3.43196e+08	2.10128e+08	3.97956e+08	3.11025e+08	3.74127e+08	4.37908e+08	3.43855e+08	2.99621e+08	8.03007e+07	2.61779e+07	4.93762e+07	1.75685e+08	7.52965e+07	1.14506e+07	2.37454e+07	3.44092e+07	3.6468e+07	2.21417e+07	1.88265e+07	2.52548e+08	2.36174e+08	232733435	Organooxygen compounds	13133-07-8	HMDB0039176	-	-	-	-
Com_7677_neg	MGDG (2:0/14:0)	--	C25 H46 O10	12.17	565.324	429296	327539	332938	256722	366271	391731	766282	677683	534391	510204	395713	690997	965551	1.82849e+06	2.54379e+06	1.78098e+06	1.07329e+06	1.39885e+06	1.6163e+07	1.23693e+07	1.78502e+07	1.92532e+07	7.20497e+06	1.87423e+07	3.98362e+06	4.81142e+06	4.28344e+06	--	--	--	-	-	-	-
Com_14365_neg	PC (18:2e/2:0)	--	C28 H54 N O7 P	12.629	606.387	150925	126605	169296	133839	128263	130122	605298	400623	245273	238063	198626	284657	509696	864555	1.72343e+06	1.02673e+06	774547	989264	6.31854e+06	3.72828e+06	4.50271e+06	6.09985e+06	5.70497e+06	4.2516e+06	1.25525e+06	1.3298e+06	1.63384e+06	--	--	--	-	-	-	-
Com_3420_neg	(±)9-HpODE	--	C18 H32 O4	13.472	293.213	3.32237e+07	4.02716e+07	4.28695e+07	1.55155e+07	3.89315e+07	2.96224e+07	6.65171e+07	5.12485e+07	3.9484e+07	5.36307e+07	4.52807e+07	5.67934e+07	5.76387e+07	4.86679e+07	4.94521e+07	4.544e+07	7.91054e+07	4.30983e+07	1.3576e+07	1.32194e+07	9.06832e+06	1.03893e+07	1.03514e+07	1.15707e+07	3.20312e+07	3.16463e+07	3.29629e+07	--	--	--	-	-	-	-
Com_1535_neg	Corchorifatty acid F	--	C18 H32 O5	11.142	327.218	5.25284e+07	5.38704e+07	1.01624e+08	2.9664e+07	5.51634e+07	5.23151e+07	6.79912e+07	6.45914e+07	8.16148e+07	6.52479e+07	7.53192e+07	7.50524e+07	2.71749e+07	3.19893e+07	6.98556e+07	3.23598e+07	7.33233e+07	3.96628e+07	1.23769e+08	1.72753e+08	3.68653e+07	72379867	2.11494e+08	4.14698e+07	6.8816e+07	7.41335e+07	6.75771e+07	Fatty Acyls	95341-44-9	HMDB0035919	-	-	-	-
Com_7710_neg	MGDG (2:0/4:0)	--	C15 H26 O10	7.747	411.151	3.43233e+06	2.95599e+06	3.10467e+06	7.43755e+06	3.37095e+06	2.72495e+06	4.79317e+06	3.60318e+06	4.84937e+06	2.56753e+06	3.63248e+06	6.25724e+06	6.28637e+06	6.01042e+06	7.35388e+06	5.86236e+06	4.93379e+06	4.75156e+06	8.92977e+06	1.00949e+07	8.51562e+06	1.26451e+07	2.29032e+07	6.31716e+06	6.09122e+06	6.77354e+06	6.51533e+06	--	--	--	-	-	-	-
Com_21859_neg	Ginsenoside Rf	--	C42 H72 O14	14.818	799.488	293218	474951	306076	346648	249846	192996	264379	332475	361185	246584	269249	428473	351521	485137	1.22318e+06	1.45284e+06	327176	866656	1.84909e+06	1.29025e+06	1.04539e+06	1.76374e+06	1.78123e+06	1.1779e+06	313737	377929	448712	Prenol lipids	52286-58-5	HMDB0034745	-	-	-	-
Com_7209_neg	SM (d14:3/15:1)	--	C34 H63 N2 O6 P	14.003	671.439	181724	144754	177770	150370	153384	151521	261034	221311	194625	196140	178677	201828	308882	333147	391699	264502	234330	406623	1.43982e+07	1.21287e+07	1.8093e+07	2.12596e+07	1.48037e+07	1.26037e+07	1.71105e+06	1.79995e+06	2.26083e+06	--	--	--	-	-	-	-
Com_5442_neg	PG (5:0/22:2)	--	C33 H61 O10 P	12.381	647.381	3.33413e+07	2.62038e+07	1.79252e+07	2.58112e+07	1.84798e+07	2.31514e+07	2.40001e+07	2.53238e+07	2.02999e+07	2.13003e+07	1.95236e+07	2.3255e+07	3.0276e+07	2.78035e+07	3.60841e+07	3.20554e+07	2.06386e+07	3.00318e+07	6.47796e+06	4.44078e+06	4.95084e+06	2.2281e+06	4.38967e+06	4.63013e+06	1.79114e+07	1.75732e+07	1.57932e+07	--	--	--	-	-	-	-
Com_5429_neg	7-Ethyl-10-Hydroxy-Camptothecin	--	C22 H20 N2 O5	5.558	391.125	347078	226517	291734	306048	730984	302025	4.78257e+06	1.41306e+06	435971	691775	384646	1.04013e+06	948818	1.12364e+07	1.13212e+07	9.22633e+06	6.21144e+06	1.19001e+07	3.21188e+07	4.18779e+07	3.08932e+07	2.89306e+07	3.93031e+07	2.55733e+07	8.20551e+06	9.58464e+06	9.5677e+06	--	--	--	-	-	-	-
Com_23550_neg	Ginsenoside Ro	--	C48 H76 O19	11.653	955.492	118866	97951.5	84658.3	111101	78215.1	114456	111600	102785	98794.2	89025.1	83505.4	108186	91817.8	106001	143772	121540	95431.9	156512	648661	292654	322896	547987	204709	1.23754e+06	134453	269378	182906	Prenol lipids	34367-04-9	HMDB0034534	-	-	-	-
Com_11530_neg	Parishin A	--	C45 H56 O25	9.494	995.307	1.48485e+06	1.78692e+06	1.47898e+06	1.68825e+06	1.62313e+06	1.6751e+06	1.41033e+06	1.38855e+06	1.23141e+06	1.28451e+06	1.28115e+06	1.243e+06	1.07451e+06	1.51906e+06	1.07302e+06	1.31295e+06	1.28093e+06	1.4472e+06	3.48625e+06	3.87651e+06	5.56121e+06	9.50514e+06	9.27792e+06	1.37034e+06	2.18276e+06	1.60247e+06	1.66516e+06	--	--	--	-	-	-	-
Com_21345_neg	GlcADG (18:3-18:3)	--	C45 H72 O11	15.624	787.502	289496	251659	268145	245331	229353	245454	324529	297227	276419	267351	259288	295311	362253	283438	431453	340975	290219	292635	2.3003e+06	339074	269973	762900	824373	290679	295721	288706	262929	--	--	--	-	-	-	-
Com_14822_neg	--	LysoPE 18:2 (2n isomer)	C23 H44 N O7 P	14.471	476.278	1.78186e+06	1.39668e+06	4.24366e+06	1.14818e+06	1.54442e+06	1.4837e+06	3.1896e+06	3.29517e+06	2.77085e+06	3.74647e+06	2.92046e+06	3.33169e+06	8.63143e+06	3.58944e+06	3.88632e+06	3.98848e+06	4.56581e+06	2.93001e+06	1.02433e+06	1.5394e+06	1.66561e+06	557679	3.62528e+06	668469	2.3811e+06	2.44063e+06	1.89836e+06	--	--	--	-	-	-	-
Com_417_neg	LPA 19:2	--	C22 H41 O7 P	14.702	447.252	6.24832e+07	674109716	8.61293e+07	1.39015e+08	9.05986e+07	7.65675e+07	7.68593e+07	1.5293e+08	1.53608e+08	3.84343e+08	1.06628e+08	1.22573e+08	1.0085e+08	4.78914e+07	3.77542e+07	4.6179e+07	4.91269e+07	3.67724e+07	2.80308e+06	2.93417e+07	9.15303e+06	2.80842e+06	2.69387e+07	609778	7.37978e+07	7.71141e+07	8.46965e+07	--	--	--	-	-	-	-
Com_10756_neg	Periplocymarin	--	C30 H46 O8	10.959	533.203	1.52209e+06	1.56254e+06	2.58022e+06	4.20725e+06	4.34015e+06	1.79191e+06	1.86111e+06	3.1001e+06	1.17157e+07	2.60087e+06	2.3802e+06	8.83416e+06	2.93984e+06	3.92444e+06	2.99578e+06	4.27623e+06	2.23745e+06	7.8569e+06	2.87057e+06	2.06671e+06	2.27613e+06	2.38797e+06	3.33348e+06	2.72076e+06	2.74313e+06	2.82063e+06	2.8483e+06	--	--	--	-	-	-	-
Com_9890_neg	--	methyl oxo pentanoate	C6 H10 O3	5.907	129.056	3.77052e+06	3.44514e+06	2.72868e+06	3.34342e+06	2.2188e+06	2.88207e+06	2.48914e+06	2.92952e+06	2.93116e+06	2.54259e+06	2.60399e+06	2.609e+06	3.11141e+06	2.54606e+06	5.50425e+06	3.17794e+06	2.46662e+06	2.70352e+06	1.25165e+07	1.69447e+07	6.28756e+06	7.75706e+06	1.17147e+07	4.55816e+06	4.72494e+06	4.88833e+06	4.33043e+06	--	--	--	-	-	-	-
Com_11143_neg	LPC 16:0	--	C24 H50 N O7 P	14.785	554.347	4.28277e+06	643732	6.85528e+06	5.98701e+06	6.57815e+06	6.40299e+06	3.32846e+06	5.88073e+06	6.51398e+06	6.32063e+06	9.56592e+06	5.63268e+06	8.45679e+06	3.28559e+06	2.16127e+06	4.66737e+06	4.44391e+06	2.27531e+06	750648	2.19619e+06	2.25622e+06	528035	1.22026e+07	506296	1.07115e+06	2.03914e+06	1.46718e+06	--	--	--	-	-	-	-
Com_3628_neg	PA (2:0/20:4)	--	C25 H41 O8 P	11.332	499.256	785074	502021	424024	530532	345209	441730	512267	679448	1.01168e+06	750748	411193	1.17147e+06	405766	707477	1.15888e+06	1.02884e+06	707220	1.22867e+06	6.82516e+07	1.5692e+07	1.7239e+07	1.52227e+07	7.90933e+06	2.96299e+07	4.54945e+06	5.31817e+06	5.90148e+06	--	--	--	-	-	-	-
Com_18081_neg	HexCer-NS (d30:1/19:1)	--	C55 H105 N O8	10.273	906.77	459712	357084	371206	486773	550627	453086	457590	374048	568122	405517	364140	408745	357174	1.354e+06	3.22103e+06	3.27245e+06	1.77098e+06	4.11357e+06	1.15758e+06	1.48597e+06	766314	2.2513e+06	1.13941e+06	1.01757e+06	551502	582489	590563	--	--	--	-	-	-	-
Com_19623_neg	PI (2:0/22:6)	--	C33 H51 O13 P	10.702	685.307	1.27345e+06	1.36227e+06	993428	1.1543e+06	991865	1.25028e+06	777164	706106	951177	971604	1.10528e+06	879694	1.04102e+06	924639	736029	762397	874467	816578	1.181e+06	620456	907958	771595	534174	2.87714e+06	851743	1.0148e+06	972239	--	--	--	-	-	-	-
Com_12862_neg	--	Ophiopogonin D	C44 H70 O16	12.456	426.227	4.86909e+06	2.85041e+06	1.96017e+06	6.34472e+06	2.96423e+06	2.74434e+06	2.55826e+06	2.18537e+06	1.86033e+06	1.91869e+06	1.50784e+06	2.07161e+06	2.05855e+06	2.47494e+06	2.73079e+06	2.83131e+06	2.30901e+06	3.11127e+06	2.7715e+06	4.07086e+06	3.32141e+06	3.53314e+06	5.74707e+06	2.3077e+06	2.07165e+06	2.66163e+06	2.19491e+06	--	--	--	-	-	-	-
Com_3077_neg	Chikusetsu saponin IVa	--	C42 H66 O14	12.973	793.44	162464	136497	136496	141050	130993	137584	165950	154692	143469	141567	136703	146066	173435	358348	929874	364884	232797	687124	1.3552e+07	2.45675e+07	7.02441e+07	5.28086e+07	2.08323e+07	4.80915e+07	4.03894e+06	4.04106e+06	3.2976e+06	-	51415-00-0	HMDB0038778	-	-	-	-
Com_19843_neg	--	4-Hydroxyquinazoline	C8 H6 N2 O	5.518	145.041	434833	334410	480679	446092	355015	376702	503935	390013	497041	462092	350082	469952	456179	632371	583017	485705	392311	375381	3.04154e+06	2.28232e+06	2.37606e+06	2.46797e+06	1.70823e+06	2.71511e+06	753798	485337	714099	--	--	--	-	-	-	-
Com_7589_neg	PG (2:0/22:0)	--	C30 H59 O10 P	11.595	609.387	591569	526989	412802	550887	368454	567729	592138	497766	540351	481632	402550	563774	478708	660277	884039	632479	679701	743763	1.43869e+07	1.35462e+07	1.88306e+07	1.45218e+07	1.31194e+07	1.51632e+07	3.7871e+06	3.44327e+06	3.27428e+06	--	--	--	-	-	-	-
Com_16608_neg	PI (2:0/21:0)	--	C32 H61 O13 P	13.772	683.366	1.4116e+06	1.25771e+06	560239	1.14552e+06	586916	271889	847797	755570	952405	507658	602386	1.17195e+06	793017	1.3228e+06	7.758e+06	2.45666e+06	899339	3.88332e+06	4.8447e+06	3.56154e+06	2.68554e+06	2.39995e+06	3.41862e+06	4.5363e+06	1.18525e+06	1.22823e+06	1.2943e+06	--	--	--	-	-	-	-
Com_13933_neg	PI (2:0/12:0)	--	C23 H43 O13 P	8.438	557.246	548812	509596	438311	692898	704659	493144	749706	724411	447572	435968	466600	476655	493157	549169	756518	665123	496518	716889	4.27145e+06	3.04852e+06	4.93991e+06	4.99547e+06	3.62346e+06	6.94283e+06	1.46973e+06	1.89596e+06	2.44504e+06	--	--	--	-	-	-	-
Com_17163_neg	PI (2:0/20:5)	--	C31 H49 O13 P	12.339	659.274	266001	169517	159565	198479	144303	174762	206385	180507	160995	157174	156101	170365	204726	348487	431593	218931	282436	223707	3.18836e+06	2.44382e+06	3.35914e+06	4.00974e+06	4.38317e+06	2.35003e+06	410227	401964	350944	--	--	--	-	-	-	-
Com_20593_neg	Notoginsenoside R1	--	C47 H80 O18	14.056	931.53	282182	236212	264670	236834	228690	239938	384092	320539	281366	286804	266400	300918	429049	333141	496489	394362	349377	342401	948837	809644	2.18236e+06	1.46339e+06	668886	2.09483e+06	339499	317401	309551	Prenol lipids	80418-24-2	HMDB0035363	-	-	-	-
Com_3003_neg	LPA 17:0	--	C20 H41 O7 P	15	423.252	3.65379e+07	2.59318e+06	4.38959e+07	4.98722e+07	5.88908e+07	5.42217e+07	3.95931e+07	6.5695e+07	7.39656e+07	8.07148e+07	6.75686e+07	5.0086e+07	6.4465e+07	1.82737e+07	2.35924e+07	3.87325e+07	3.27323e+07	2.32442e+07	3.52831e+06	3.10342e+07	6.52604e+06	2.30815e+06	2.16386e+07	1.89852e+06	2.23234e+07	2.39913e+07	2.29276e+07	--	--	--	-	-	-	-
Com_8943_neg	--	Plumbagin	C11 H8 O3	7.631	187.04	6.08167e+06	9.86145e+06	1.47084e+07	5.62459e+06	1.05413e+07	1.07761e+07	6.59428e+06	1.43777e+07	1.11932e+07	1.23837e+07	1.43705e+07	1.17784e+07	1.0135e+07	2.48687e+06	737911	1.26778e+06	5.64837e+06	3.24849e+06	384122	435495	428551	373109	427737	403115	6.09998e+06	7.10117e+06	5.6581e+06	--	--	--	-	-	-	-
Com_12521_neg	MGDG (2:0/18:4)	--	C29 H46 O10	10.755	599.309	2.98286e+06	3.03822e+06	2.12527e+06	2.70378e+06	2.16699e+06	2.80579e+06	1.96796e+06	1.52475e+06	2.22799e+06	2.38292e+06	2.58896e+06	1.88817e+06	2.51594e+06	2.30108e+06	1.54908e+06	1.7858e+06	1.92556e+06	1.91272e+06	8.91794e+06	4.66269e+06	7.77085e+06	8.06947e+06	6.2148e+06	8.06268e+06	2.4331e+06	3.60265e+06	2.30628e+06	--	--	--	-	-	-	-
Com_718_neg	4,5-dichlorophthalamide	--	C8 H6 Cl2 N2 O2	7.833	349.15	3.42453e+07	3.19345e+07	2.16529e+07	2.21157e+07	2.12565e+07	1.85489e+07	3.74992e+07	3.4665e+07	3.35939e+07	3.98047e+07	3.30751e+07	3.94322e+07	4.66085e+07	3.99572e+07	5.11681e+07	4.10155e+07	3.27303e+07	3.48172e+07	3.34968e+08	2.14916e+08	3.99175e+08	4.09405e+08	1.45346e+08	3.47641e+08	8.86452e+07	9.47693e+07	9.0867e+07	--	--	--	-	-	-	-
Com_21322_neg	PI (2:0/15:1)	--	C26 H47 O13 P	12.083	597.256	142564	116146	109971	123043	101092	123153	138238	122122	117840	110346	107869	121647	139596	123168	181381	141144	121878	132476	1.61173e+06	2.67448e+06	816931	1.14155e+06	589710	808656	307965	288031	386047	--	--	--	-	-	-	-
Com_24_neg	3-[(Z)-(5-nitro-1H-indol-3-yl)methylidene]-1H-indol-2-one	--	C17 H11 N3 O3	9.269	304.069	7259338958	7613622913	7734946151	4486701115	8535361930	9475423942	11260156887	8033341241	9517617575	9796019271	8419154108	8021833490	10203328108	9423314443	9006646956	9894169350	10608340341	9928969982	13969359608	8542712294	5206843712	4678741793	9552371114	10884932213	8255004816	8242617288	8110244336	--	--	--	-	-	-	-
Com_442_neg	Kaempferitrin	--	C27 H30 O14	8.139	623.163	473148	180491	166224	250398	174017	168054	3.53613e+06	948729	1.47498e+06	978817	979983	767514	2.18463e+06	4.33814e+06	5.66868e+06	4.20899e+06	3.70102e+06	4.66699e+06	7.17747e+08	8.48248e+08	663063701	4.96406e+08	8.86025e+08	6.66917e+08	1.03556e+08	101282542	1.35786e+08	Flavonoids	482-38-2	HMDB0037438	-	-	-	-
Com_14151_neg	--	Hederacoside D	C53 H86 O22	12.445	536.274	139275	114293	116987	131354	106159	114926	467148	132793	113070	115051	113536	123868	144898	391146	578257	508559	300526	477361	5.88902e+06	2.31961e+06	5.35479e+06	6.28748e+06	3.32979e+06	3.89115e+06	1.48431e+06	1.11555e+06	1.12304e+06	--	--	--	-	-	-	-
Com_5934_neg	Sinapic acid	--	C11 H12 O5	6.633	223.061	22044808	1.56933e+07	1.24553e+07	1.60398e+07	1.22021e+07	1.23467e+07	2.24365e+07	1.83359e+07	1.45312e+07	1.83153e+07	1.46112e+07	1.35575e+07	1.71123e+07	1.51887e+07	5.14985e+07	2.22068e+07	2.24438e+07	1.98274e+07	2.06653e+07	2.03242e+07	2.50382e+07	2.61479e+07	17530942	2.03609e+07	1.7308e+07	1.75561e+07	1.77782e+07	-	-	HMDB0127488	C00482	ko01100//Metabolic pathways;ko01110//Biosynthesis of secondary metabolites;ko00940//Phenylpropanoid biosynthesis	Biosynthesis of other secondary metabolites;Global and overview maps	Metabolism
Com_7483_neg	--	R-Aminobutyrate	C4 H9 N O2	1.283	102.056	3.68185e+06	2.44911e+06	3.27091e+06	1.83858e+06	2.46654e+06	2.27001e+06	1.15285e+07	4.07489e+06	4.21672e+06	4.00537e+06	5.80187e+06	3.819e+06	1.52707e+07	12302367	1.85894e+07	1.94872e+07	8.27074e+06	9.64432e+06	2.34995e+07	1.80176e+07	1.31826e+07	1.67211e+07	1.91475e+07	1.89345e+07	9.10028e+06	7.61533e+06	7.82372e+06	--	--	--	-	-	-	-
Com_4306_neg	MGDG (2:0/16:3)	--	C27 H44 O10	11.098	587.309	1.04098e+06	714338	716900	500230	865662	830982	3.13536e+06	1.34699e+06	459780	338068	628139	1.96697e+06	939959	6.68699e+06	8.37754e+06	5.57565e+06	1.83253e+06	8.94502e+06	3.19295e+07	3.07533e+07	4.12617e+07	2.28461e+07	1.90261e+07	4.93501e+07	1.08928e+07	1.1593e+07	1.03263e+07	--	--	--	-	-	-	-
Com_23519_neg	--	Isosinensetin	C20 H20 O7	7.009	371.115	709263	312914	879189	892433	774419	1.00542e+06	803082	457060	786278	442202	928992	742997	967816	85078.3	2.09464e+06	78508.7	737263	580621	393023	37490.5	48750.8	37880.3	440675	408808	412542	857971	640062	Flavonoids	17290-70-9	HMDB0037599	-	-	-	-
Com_4524_neg	Ginkgolide J	--	C20 H24 O10	9.326	423.13	1.78705e+06	1.74395e+06	1.78314e+06	2.44622e+06	2.25473e+06	2.20776e+06	1.59188e+06	1.74465e+06	1.90411e+06	3.73164e+06	1.71417e+06	2.68699e+06	1.94942e+06	6.06571e+06	1.77867e+07	2.25565e+06	8.0259e+06	2.24599e+06	2.1205e+07	2.62162e+07	1.58706e+07	2.19404e+07	5.20973e+07	1.91066e+07	5.45326e+06	6.41315e+06	7.15085e+06	Prenol lipids	107438-79-9	HMDB0029605	-	-	-	-
Com_4938_neg	Apigenin 7-O-(2G-rhamnosyl)gentiobioside	--	C33 H40 O19	8.318	739.211	2.28733e+07	1.88739e+07	2.30051e+07	3.13617e+07	1.65246e+07	2.15653e+07	3.11295e+07	3.09422e+07	2.70735e+07	2.08699e+07	2.56997e+07	2.25244e+07	2.213e+07	2.30697e+07	1.90234e+07	1.64133e+07	1.13785e+07	1.8656e+07	5.29958e+06	3.40679e+06	1.15048e+07	1.07293e+07	5.28892e+06	1.05926e+07	1.74608e+07	1.59816e+07	1.66083e+07	--	--	--	-	-	-	-
Com_6852_neg	PG (2:0/23:0)	--	C31 H61 O10 P	13.048	623.402	137407	190395	309038	150743	213117	194579	1.80252e+06	939505	548025	536667	448244	1.10618e+06	1.81708e+06	3.69272e+06	4.82015e+06	2.83641e+06	2.66578e+06	3.0026e+06	1.69681e+07	1.33906e+07	1.5433e+07	2.31201e+07	1.38035e+07	1.18026e+07	5.39793e+06	3.94638e+06	4.73203e+06	--	--	--	-	-	-	-
Com_8612_neg	Dihydroresveratrol	--	C14 H14 O3	1.456	229.083	3.94592e+06	3.74295e+06	3.25179e+06	2.77332e+06	4.15395e+06	3.02069e+06	9.57434e+06	5.99607e+06	4.2555e+06	4.44342e+06	5.12132e+06	5.73424e+06	1.32634e+07	6.04116e+06	8.68632e+06	7.08641e+06	6.24637e+06	6.95186e+06	1.34378e+07	1.65727e+07	1.42744e+07	1.36612e+07	1.90934e+07	1.43315e+07	7.92805e+06	6.68643e+06	7.93429e+06	--	--	--	-	-	-	-
Com_9943_neg	Morphine-3-glucuronide	--	C23 H27 N O9	8.258	460.163	782844	590712	634023	428312	660219	763841	4.0158e+06	861856	752669	1.3357e+06	551692	946669	2.07608e+06	3.72629e+06	5.27607e+06	1.03419e+07	1.77127e+06	5.7575e+06	3.57161e+06	1.68084e+07	5.07424e+06	9.21676e+06	1.33107e+07	3.58793e+06	2.90631e+06	3.09772e+06	3.28236e+06	Morphinans	20290-09-9	HMDB0041936	-	-	-	-
Com_16035_neg	PS (2:0/16:0)	--	C24 H46 N O10 P	11.493	538.271	346875	351406	187575	332789	181448	332768	222887	206259	195705	183289	207933	192123	207225	190216	262242	214101	177653	193816	3.60991e+06	4.01804e+06	4.54069e+06	2.95159e+06	1.42776e+06	3.43457e+06	881940	1.41278e+06	1.0918e+06	--	--	--	-	-	-	-
Com_19111_neg	(5ξ,9ξ)-17-Hydroxykaur-15-en-19-oic acid	--	C20 H30 O3	12.07	317.212	2.84843e+06	763044	1.58802e+06	1.44932e+06	949233	1.3071e+06	701142	997129	3.18631e+06	2.43053e+06	1.60438e+06	2.75615e+06	1.08537e+06	906731	835983	1.05523e+06	1.31941e+06	1.40294e+06	346889	310268	442354	416409	284153	441156	871739	832393	790778	--	--	--	-	-	-	-
Com_19395_neg	--	Tricin 5-O-hexosyl-O-hexoside	C29 H34 O17	8.109	653.173	266930	114168	131681	120997	190796	147852	298340	298660	117970	293989	114397	243359	349291	330663	884621	480296	383969	754036	1.96253e+06	1.98449e+06	1.88449e+06	1.69105e+06	3.3646e+06	1.45861e+06	656273	856438	612863	--	--	--	-	-	-	-
Com_14835_neg	3-[2-(1,3,5-trimethyl-1H-pyrazol-4-yl)hydrazono]pentane-2,4-dione	--	C11 H16 N4 O2	1.986	235.119	1.71558e+06	1.57734e+06	1.88121e+06	1.54911e+06	1.96648e+06	2.29195e+06	3.46372e+06	3.14205e+06	1.71492e+06	2.38957e+06	1.87502e+06	2.67382e+06	2.57279e+06	4.06665e+06	6.00535e+06	3.82562e+06	2.84231e+06	6.44671e+06	6.654e+06	4.9773e+06	4.61149e+06	4.20532e+06	3.60162e+06	4.85275e+06	3.37771e+06	3.28109e+06	3.63221e+06	--	--	--	-	-	-	-
Com_15922_neg	PI (2:0/18:2)	--	C29 H51 O13 P	10.232	637.309	855609	604289	685525	967409	972062	681452	688120	746458	1.12357e+06	794370	731646	902671	976626	949708	986960	988637	1.04445e+06	1.19774e+06	2.85332e+06	3.52264e+06	1.42035e+06	4.54082e+06	2.09536e+06	5.11617e+06	1.20816e+06	1.63241e+06	1.11151e+06	--	--	--	-	-	-	-
Com_4199_neg	PG (2:0/18:4)	--	C26 H43 O10 P	12.311	545.261	250612	196940	259162	230587	165171	239919	651769	510465	190886	340281	269908	428697	649177	1.09037e+06	2.26406e+06	1.26641e+06	572635	1.05764e+06	3.29795e+07	3.59992e+07	4.61161e+07	2.69919e+07	1.2935e+07	3.43467e+07	9.8016e+06	9.39999e+06	9.3271e+06	--	--	--	-	-	-	-
Com_1246_neg	2-C-methyl D-erythritol 4-phosphate	--	C5 H13 O7 P	1.288	215.033	6.77511e+07	5.97142e+07	151823199	7.09488e+07	1.13611e+08	9.20187e+07	2.66718e+08	2.55986e+08	2.03086e+08	2.00282e+08	1.54749e+08	1.93327e+08	2.9885e+08	1.27733e+08	2.63066e+08	1.89857e+08	2.00579e+08	1.46481e+08	4.52312e+07	2.77033e+07	3.73168e+07	4.13225e+07	6.46449e+07	4.13933e+07	1.37719e+08	1.18217e+08	1.25557e+08	--	--	--	-	-	-	-
Com_19879_neg	--	O-Phospho-L-serine	C3 H8 N O6 P	1.245	184.001	1.75786e+06	542995	1.27101e+06	1.24829e+06	1.21772e+06	1.05313e+06	3.24608e+06	2.07975e+06	2.1592e+06	1.6006e+06	2.20472e+06	2.06778e+06	2.02235e+06	1.72744e+06	4.26738e+06	1.85374e+06	2.04678e+06	2.68697e+06	3.02091e+06	1.89344e+06	1.23413e+06	1.51676e+06	845872	2.72167e+06	1.32617e+06	1.72656e+06	1.67968e+06	Carboxylic acids and derivatives	17885-08-4	HMDB0001721	C01005	ko01100//Metabolic pathways;ko01120//Microbial metabolism in diverse environments;ko01130//Biosynthesis of antibiotics;ko01230//Biosynthesis of amino acids;ko01200//Carbon metabolism;ko00270//Cysteine and methionine metabolism;ko00970//Aminoacyl-tRNA biosynthesis;ko00260//Glycine, serine and threonine metabolism	Amino acid metabolism;Global and overview maps;Translation	Genetic Information Processing;Metabolism
Com_23644_neg	Procyanidin A2	--	C30 H24 O12	1.104	575.111	369436	389468	490082	198349	346926	374512	1.41828e+06	1.1813e+06	624828	923725	1.04019e+06	831444	1.54865e+06	790014	574678	555247	561345	733883	126583	168233	143679	120957	137461	146234	423246	427308	374013	Flavonoids	41743-41-3	HMDB0037655	-	-	-	-
Com_2647_neg	1,3-diphenyl-1H-pyrazole-4-carbaldehyde oxime	--	C16 H13 N3 O	8.75	262.095	7.0385e+06	3.39915e+06	4.02106e+06	4.83077e+06	4.06915e+06	4.72846e+06	4.11389e+06	4.17921e+06	3.67725e+06	5.11847e+06	4.21574e+06	4.3449e+06	4.87457e+06	2.84516e+06	1.48742e+06	2.81322e+06	1.99346e+06	2.85799e+06	9.56187e+07	4.23913e+07	6.33127e+07	8.10213e+07	1.41793e+07	9.55188e+07	2.04143e+07	2.23179e+07	2.13306e+07	--	--	--	-	-	-	-
Com_10969_neg	PG (2:0/18:1)	--	C26 H49 O10 P	11.281	551.309	370890	447703	348272	516630	283537	384359	423383	348616	344979	342215	307028	355272	270538	1.49755e+06	3.7212e+06	1.03125e+06	594766	1.69949e+06	9.53842e+06	7.27288e+06	1.00361e+07	8.23527e+06	5.04264e+06	5.63208e+06	2.06107e+06	2.44512e+06	2.37563e+06	--	--	--	-	-	-	-
Com_15701_neg	PS (2:0/22:5)	--	C30 H48 N O10 P	10.715	612.289	1.95018e+06	1.81801e+06	1.34445e+06	1.5474e+06	1.42647e+06	1.64721e+06	1.61273e+06	2.79165e+06	1.45226e+06	1.30609e+06	1.61464e+06	4.53929e+06	1.57644e+06	2.73933e+06	7.30613e+06	3.37928e+06	3.63786e+06	3.54559e+06	3.25993e+06	6.73743e+06	1.36081e+06	2.30667e+06	1.73889e+06	1.24816e+06	1.93505e+06	1.33424e+06	2.41682e+06	--	--	--	-	-	-	-
Com_21334_neg	N-{6-[4-(tert-butyl)phenoxy]-3-pyridinyl}-4-(trifluoromethyl)benzamide	--	C23 H21 F3 N2 O2	1.84	413.147	997379	1.09974e+06	995861	1.07764e+06	917587	1.19417e+06	1.05613e+06	1.52933e+06	2.12986e+06	1.86615e+06	1.52011e+06	1.7146e+06	2.3838e+06	643861	1.70333e+06	997586	1.18161e+06	919101	379380	692390	271231	266257	255113	470020	1.02788e+06	971513	713211	--	--	--	-	-	-	-
Com_6064_neg	PI (3:0/27:0)	--	C39 H75 O13 P	13.382	781.476	346948	288953	307548	296398	264139	280994	385332	344710	307265	302793	290120	322971	399028	406145	556800	626927	334425	352089	1.37812e+07	1.31501e+07	2.66019e+07	2.65114e+07	7.18884e+06	2.28776e+07	3.12926e+06	2.39784e+06	2.37028e+06	--	--	--	-	-	-	-
Com_21716_neg	--	5,6-Dehydroginsenoside Rd	C48 H80 O18	13.568	943.531	166566	136949	153258	145046	130328	142739	198913	175530	161213	158743	151545	161045	205451	169346	247266	194391	164425	176971	1.29836e+06	1.37394e+06	442685	1.81839e+06	522560	863311	230272	211047	167811	--	--	--	-	-	-	-
Com_19436_neg	--	1,11-Undecanedicarboxylic acid	C13 H24 O4	10.872	243.16	1.72733e+06	2.23809e+06	2.32911e+06	1.48953e+06	1.48836e+06	1.80302e+06	2.51283e+06	2.33717e+06	2.27824e+06	2.2951e+06	2.23488e+06	2.43844e+06	2.72013e+06	2.7233e+06	4.2662e+06	2.69524e+06	2.22954e+06	2.84241e+06	1.67432e+06	1.95664e+06	1.4328e+06	1.52047e+06	2.03868e+06	1.25059e+06	1.84519e+06	1.37822e+06	2.45746e+06	Fatty Acyls	505-52-2	HMDB0002327	-	-	-	-
Com_10993_neg	--	Aempferol-3-O-rutinoside	C27 H30 O15	8.585	593.149	3.19591e+06	4.73714e+06	4.5925e+06	4.1029e+06	4.84497e+06	4.38944e+06	2.05741e+06	1.93765e+06	2.45145e+06	2.3866e+06	2.87314e+06	1.85877e+06	2.39201e+06	2.86651e+06	1.76077e+06	2.12042e+06	2.65428e+06	1.17663e+06	8.03242e+06	9.75197e+06	9.98255e+06	9.53408e+06	1.06128e+07	1.00854e+07	6.32131e+06	4.09952e+06	5.45536e+06	--	--	--	-	-	-	-
Com_4341_neg	Ethyl-β-D-glucuronide	--	C8 H14 O7	1.284	175.061	1.97461e+07	1.99096e+07	2.5808e+07	1.76341e+07	2.46236e+07	2.50047e+07	3.80875e+07	3.04887e+07	2.55326e+07	2.85659e+07	2.66113e+07	2.88037e+07	3.89525e+07	2.84222e+07	3.70749e+07	3.48779e+07	5.72072e+07	2.66429e+07	4.49404e+07	3.08676e+07	3.56526e+07	3.89738e+07	2.8996e+07	3.8323e+07	3.05517e+07	2.98634e+07	2.73501e+07	--	--	--	-	-	-	-
Com_19304_neg	--	Hydroxycitric acid	C6 H8 O8	1.196	207.014	1.91629e+06	1.5183e+06	1.19486e+06	997081	1.41067e+06	1.54829e+06	2.61634e+06	1.95429e+06	2.10682e+06	1.87995e+06	1.517e+06	2.41273e+06	3.93005e+06	2.22801e+06	2.74991e+06	2.9483e+06	3.13826e+06	2.72538e+06	3.07276e+06	3.86521e+06	2.38105e+06	2.42223e+06	2.4566e+06	2.95637e+06	1.97843e+06	2.10102e+06	2.30028e+06	Carboxylic acids and derivatives	27750-10-3	HMDB0031159	-	-	-	-
Com_24887_neg	PI (2:0/10:0)	--	C21 H39 O13 P	7.968	529.213	42565.3	48045.5	59913	36663	50857.2	57985.1	68352.9	76991.7	53728.9	60281.9	77504.1	68758.1	89699.8	47412.6	67184.9	56190.8	50598.1	52453.6	214433	120666	593643	98184.8	113304	163140	76418	76131.3	73283	--	--	--	-	-	-	-
Com_11666_neg	DGDG (16:4/18:5)	--	C49 H74 O15	12.527	961.5	144152	118378	127656	128340	110400	128884	158538	146804	128925	127306	120028	135934	164587	149101	211100	170412	144667	157716	4.45685e+06	2.95241e+06	8.94266e+06	9.14508e+06	1.56057e+06	6.22883e+06	885714	1.04756e+06	1.00202e+06	--	--	--	-	-	-	-
Com_15414_neg	PA (2:0/22:2)	--	C27 H49 O8 P	14.756	531.318	857341	807819	1.4673e+06	786194	1.22179e+06	1.37685e+06	2.1488e+06	2.27716e+06	1.87199e+06	1.5274e+06	1.53453e+06	2.12266e+06	2.05759e+06	1.18998e+06	4.13626e+06	2.37604e+06	2.94131e+06	1.95613e+06	2.39712e+06	5.92837e+06	2.44236e+06	2.47159e+06	6.2514e+06	506191	1.47094e+06	1.78682e+06	1.87156e+06	--	--	--	-	-	-	-
Com_13345_neg	PA (9:0/16:2)	--	C28 H51 O8 P	12.357	545.335	250042	202249	196117	148003	259410	227874	1.62467e+06	554343	317303	276026	366578	564179	599810	2.37999e+06	4.93652e+06	2.07538e+06	859577	2.70953e+06	4.78619e+06	3.45844e+06	5.96467e+06	1.06447e+06	2.6074e+06	7.57445e+06	1.67704e+06	1.52438e+06	1.63079e+06	--	--	--	-	-	-	-
Com_20940_neg	PS (2:0/14:1)	--	C22 H40 N O10 P	11.3	508.222	474610	1.47947e+06	1.70902e+06	1.04492e+06	1.32796e+06	1.17974e+06	1.85855e+06	2.4291e+06	2.00598e+06	1.82533e+06	1.95902e+06	1.97761e+06	719895	684617	1.55195e+06	395525	1.65106e+06	1.91637e+06	804666	962895	446051	470812	1.69382e+06	495131	1.09612e+06	1.14414e+06	1.22295e+06	--	--	--	-	-	-	-
Com_5923_neg	PS (2:0/6:0)	--	C14 H26 N O10 P	9.581	398.124	2.23996e+07	1.18033e+07	1.35307e+07	2.3944e+07	1.12383e+07	1.69321e+07	1.44467e+07	1.39772e+07	1.74286e+07	1.46054e+07	1.35714e+07	1.82539e+07	8.76842e+06	1.23941e+07	1.17465e+07	9.37582e+06	1.54987e+07	1.22375e+07	1.75219e+06	1.83452e+06	2.07823e+06	1.41057e+06	3.28731e+06	2.24575e+06	8.86025e+06	9.44433e+06	1.17101e+07	--	--	--	-	-	-	-
Com_20009_neg	--	Paederoside	C18 H22 O11 S	5.417	445.081	830080	670152	775284	949690	789457	794036	475071	635863	971498	744772	716618	815660	504963	516447	322822	517258	694493	563657	2.96345e+06	684055	2.31493e+06	2.1045e+06	617969	2.27725e+06	647398	658402	608220	--	--	--	-	-	-	-
Com_20663_neg	Camelliaside B	--	C32 H38 O19	7.904	725.193	587566	626544	699694	562203	686606	636246	732177	808409	697807	737702	787712	763452	861858	594443	936074	699839	661603	666976	1.71484e+06	932258	2.1542e+06	2.24697e+06	772660	2.10726e+06	654025	604162	578078	Flavonoids	131573-90-5	HMDB0038767	-	-	-	-
Com_19824_neg	Tinnevellin glucoside	--	C20 H24 O9	7.072	407.135	1.84821e+06	1.659e+06	1.85804e+06	1.63644e+06	1.54546e+06	1.70744e+06	1.42495e+06	1.75971e+06	1.69969e+06	1.591e+06	1.77739e+06	1.7025e+06	1.52648e+06	1.29154e+06	1.12934e+06	1.25612e+06	1.3971e+06	1.22971e+06	3.05425e+06	1.31024e+06	2.14999e+06	2.49632e+06	1.36209e+06	2.24686e+06	1.52406e+06	1.53325e+06	1.48838e+06	--	--	--	-	-	-	-
Com_5552_neg	Saikosaponin C	--	C48 H78 O17	13.1	971.524	190836	159876	164972	161471	182157	160129	842504	293316	174647	176354	162109	248050	222021	815491	1.52946e+06	929468	731397	920869	3.70573e+07	1.38692e+07	1.46918e+07	2.17648e+07	6.53003e+06	2.35312e+07	2.9349e+06	3.04948e+06	3.23066e+06	--	--	--	-	-	-	-
Com_6014_neg	Scutellarin methyl ester	--	C22 H20 O12	10.349	475.089	4.32539e+06	3.52813e+06	4.09068e+06	3.5586e+06	3.74058e+06	3.87289e+06	5.88861e+06	5.35675e+06	4.86704e+06	4.75591e+06	4.53718e+06	5.43109e+06	6.66109e+06	5.76306e+06	7.91218e+06	6.46172e+06	5.67757e+06	5.74089e+06	6.9759e+06	6.28615e+06	2.69351e+07	1.58749e+07	8.76141e+06	1.50451e+07	4.58444e+06	4.49448e+06	4.49755e+06	--	--	--	-	-	-	-
Com_7269_neg	MGDG (2:0/22:3)	--	C33 H56 O10	11.291	671.403	751948	754254	819099	1.01309e+06	764375	1.07054e+06	1.8836e+06	1.33238e+06	1.2709e+06	1.29163e+06	1.17512e+06	1.22047e+06	2.30368e+06	2.47068e+06	4.41358e+06	2.96645e+06	1.84207e+06	2.66289e+06	1.02319e+07	1.25354e+07	2.01278e+07	1.60171e+07	1.19149e+07	1.43333e+07	3.81059e+06	3.55875e+06	4.6954e+06	--	--	--	-	-	-	-
Com_742_neg	PG (3:0/16:3)	--	C25 H43 O10 P	10.338	533.261	1.37887e+07	1.12472e+07	1.30405e+07	1.13443e+07	1.19245e+07	1.23463e+07	1.87721e+07	1.70766e+07	1.55155e+07	1.51612e+07	1.44639e+07	1.73136e+07	2.12347e+07	1.83718e+07	2.5223e+07	2.05991e+07	1.80993e+07	1.83012e+07	4.67704e+08	1.26533e+08	1.94913e+08	2.26207e+08	6.72704e+07	3.4453e+08	22843606	2.62149e+07	2.32838e+07	--	--	--	-	-	-	-
Com_17485_neg	PS (2:0/17:1)	--	C25 H46 N O10 P	14.203	550.287	1.09336e+06	1.08598e+06	853955	973244	626999	1.19752e+06	1.48131e+06	1.51008e+06	1.20895e+06	1.36764e+06	1.01311e+06	1.3272e+06	1.03883e+06	1.63845e+06	2.64462e+06	1.75934e+06	1.38747e+06	1.51739e+06	2.09504e+06	2.62784e+06	3.3435e+06	3.82319e+06	2.23975e+06	843738	1.22586e+06	1.63571e+06	1.49565e+06	--	--	--	-	-	-	-
Com_5613_neg	PG (3:0/24:1)	--	C33 H63 O10 P	12.342	649.397	2.8922e+07	2.43978e+07	1.76725e+07	1.84719e+07	1.74748e+07	1.81897e+07	2.93976e+07	2.95909e+07	1.80106e+07	2.09522e+07	2.22911e+07	2.80816e+07	3.23696e+07	3.56297e+07	3.47591e+07	3.41684e+07	2.45165e+07	3.3557e+07	4.92272e+06	3.46186e+06	2.89094e+07	16167479	5.82519e+06	2.85051e+07	1.56816e+07	1.58269e+07	1.54455e+07	--	--	--	-	-	-	-
Com_10868_neg	Homoplantaginin	--	C22 H22 O11	8.637	461.109	1.45467e+06	2.05468e+06	2.02968e+06	1.4066e+06	4.32035e+06	1.70759e+06	2.16457e+06	2.07536e+06	817287	1.14906e+06	1.1788e+06	1.83734e+06	1.82736e+06	2.3499e+06	1.28267e+06	1.14736e+06	2.07191e+06	2.22066e+06	8.95109e+06	6.72267e+06	1.02029e+07	1.03108e+07	1.0232e+07	8.28266e+06	2.71527e+06	2.89703e+06	2.43508e+06	--	--	--	-	-	-	-
Com_6780_neg	--	1,2,3,7-Tetramethoxyxanthone	C17 H16 O6	10.805	315.087	1.90861e+06	1.82838e+06	1.41747e+06	1.64029e+06	1.21099e+06	1.61075e+06	2.38052e+06	2.02993e+06	1.42251e+06	1.27527e+06	1.87066e+06	440215	1.54445e+06	3.24491e+06	6.89625e+06	4.02993e+06	998736	6.74792e+06	1.72919e+07	1.65577e+07	2.25605e+07	1.75976e+07	1.64742e+07	2.35345e+07	4.74117e+06	5.89521e+06	6.83393e+06	--	--	--	-	-	-	-
Com_8086_neg	FAHFA (5:0/15:1)	--	C20 H36 O4	13.472	339.254	5.45357e+06	4.93701e+06	8.75158e+06	7.82213e+06	1.05674e+07	5.92088e+06	2.21877e+07	1.82975e+07	1.25288e+07	8.93564e+06	1.58798e+07	1.04462e+07	5.80893e+06	6.44734e+06	1.09594e+07	5.6274e+06	5.38169e+06	7.10613e+06	6.95362e+06	8.57022e+06	7.99633e+06	3.38636e+06	3.23915e+06	1.1367e+07	1.13118e+07	9.22652e+06	7.41474e+06	--	--	--	-	-	-	-
Com_20986_neg	DGDG (13:1/13:1)	--	C41 H72 O15	14.852	863.502	86806.6	59750.8	67074.4	317711	56730.6	59670.3	85985.4	125020	70230.5	73938.4	68151.2	96707.6	112934	94323.2	325614	142366	96368.5	134795	552911	592650	509246	517529	2.53937e+06	383060	71371.5	80924.3	96874.5	--	--	--	-	-	-	-
Com_435_neg	Glycylglycine	--	C4 H8 N2 O3	2.453	131.05	4.31415e+08	6.09256e+08	3.87877e+08	3.21205e+08	3.09748e+08	4.53601e+08	3.02438e+08	3.39017e+08	284720924	3.17688e+08	3.63452e+08	2.76265e+08	4.04059e+08	2.14805e+08	2.03265e+08	2.35775e+08	1.81547e+08	2.51485e+08	3.53939e+07	29384215	1.63917e+07	1.63936e+07	2.38208e+07	1.96026e+07	2.32727e+08	2.43392e+08	2.39149e+08	--	--	--	-	-	-	-
Com_13500_neg	DGDG (18:4/18:5)	--	C51 H78 O15	13.376	989.534	242228	197723	215029	200807	190109	199011	385242	289509	222704	213490	199356	252670	480721	346423	656967	471654	437778	419538	5.51601e+06	3.96355e+06	6.66496e+06	4.58964e+06	3.0777e+06	6.63709e+06	1.1932e+06	975349	1.02548e+06	--	--	--	-	-	-	-
Com_15003_neg	(±)8(9)-DiHET	--	C20 H34 O4	15.066	337.236	4.76761e+06	3.53765e+06	4.36632e+06	3.95923e+06	3.79655e+06	3.83811e+06	6.03931e+06	5.7615e+06	5.3435e+06	5.54301e+06	5.47621e+06	5.98406e+06	8.17198e+06	5.72085e+06	9.19968e+06	6.99819e+06	6.89238e+06	6.2554e+06	6.10607e+06	6.57497e+06	5.03282e+06	4.98352e+06	5.74126e+06	4.82001e+06	4.98274e+06	5.36683e+06	4.86157e+06	--	--	--	-	-	-	-
Com_15902_neg	SQDG (17:0/17:1)	--	C43 H80 O12 S	16.19	819.531	171519	133989	150181	144911	128723	142872	184971	163351	154836	153279	144567	160498	199497	156929	228383	189801	162472	156736	175878	192976	4.62247e+06	153881	180617	158325	169864	157436	140203	--	--	--	-	-	-	-
Com_22612_neg	FAHFA (2:0/22:4)	--	C24 H38 O4	12.743	389.27	448705	309056	506752	845576	244022	237225	1.23573e+06	1.03449e+06	1.62234e+06	324134	299193	367789	719708	1.62962e+06	1.51177e+06	690138	164635	192622	296882	398995	377145	346355	260632	266215	398595	267101	293807	--	--	--	-	-	-	-
Com_20080_neg	PA (2:0/26:2)	--	C31 H57 O8 P	13.739	587.36	266194	209753	236249	217236	209288	222173	315447	273571	249644	238150	233533	268198	341814	272169	413752	332376	275952	289985	630647	386838	2.40634e+06	2.16401e+06	365176	2.17898e+06	290687	276577	265724	--	--	--	-	-	-	-
Com_3290_neg	PG (2:0/13:0)	--	C21 H41 O10 P	11.664	483.245	1.8399e+06	1.29476e+06	1.44003e+06	1.28631e+06	1.21705e+06	1.41348e+06	4.28886e+06	2.43661e+06	1.92497e+06	2.05413e+06	1.54246e+06	1.9848e+06	2.7738e+06	4.97517e+06	8.23305e+06	5.61353e+06	3.3027e+06	8.22765e+06	5.77953e+07	6.00682e+07	6.47399e+07	6.12297e+07	3.36752e+07	5.79125e+07	1.63647e+07	2.48493e+07	1.58386e+07	--	--	--	-	-	-	-
Com_14052_neg	GlcADG (18:1-18:1)	--	C45 H80 O11	15.652	795.564	3.3982e+06	4.10441e+06	6.33472e+06	3.87559e+06	4.27043e+06	2.99116e+06	2.63864e+06	1.64774e+06	1.05294e+06	868218	869431	992378	1.06611e+06	929319	1.14521e+06	1.44891e+06	1.27931e+06	1.418e+06	1.42925e+06	1.51056e+06	928312	1.38878e+06	1.07117e+06	1.10368e+06	1.90118e+06	1.29465e+06	1.17221e+06	--	--	--	-	-	-	-
Com_12830_neg	PC (2:0/10:0)	--	C20 H40 N O8 P	11.012	512.272	6.75928e+06	6.17527e+06	6.55461e+06	4.00702e+06	5.31924e+06	4.08415e+06	5.50431e+06	6.33506e+06	3.32887e+06	6.9827e+06	6.85927e+06	5.43176e+06	3.74495e+06	3.34413e+06	5.06769e+06	5.66121e+06	3.42078e+06	4.99188e+06	4.235e+06	3.61295e+06	3.49017e+06	3.06063e+06	2.70151e+06	5.42297e+06	2.89681e+06	2.72373e+06	4.39104e+06	--	--	--	-	-	-	-
Com_19979_neg	PG (16:3/16:4)	--	C38 H61 O10 P	13.413	707.405	111599	91675	98812.5	93827.7	82863.2	87626.2	120462	176827	101240	94424.1	93954.5	223151	126434	732542	740478	554552	142597	727450	1.38745e+06	1.64958e+06	2.43582e+06	1.55512e+06	1.12745e+06	2.16218e+06	434045	637047	448736	--	--	--	-	-	-	-
Com_21703_neg	GlcADG (14:1-18:3)	--	C41 H68 O11	13.962	735.469	123018	100642	124968	102918	105992	103576	183500	155576	136816	137882	125605	138528	217137	157073	233644	185013	159600	158018	835516	1.03951e+06	1.75143e+06	1.40092e+06	405717	1.89649e+06	258461	146294	142758	--	--	--	-	-	-	-
Com_9226_neg	--	(+)-Dihydrojasmonic acid	C12 H20 O3	11.025	211.134	6.40123e+06	6.21442e+06	5.24741e+06	4.2606e+06	4.03367e+06	4.00522e+06	8.32333e+06	5.53895e+06	5.09086e+06	5.80731e+06	4.38552e+06	6.26852e+06	5.15297e+06	6.09469e+06	2.52059e+07	9.40263e+06	6.61978e+06	1.07666e+07	1.09813e+07	9.91149e+06	5.69358e+06	7.64998e+06	1.03038e+07	1.00091e+07	8.8825e+06	6.485e+06	7.00289e+06	--	--	--	-	-	-	-
Com_11207_neg	PI (2:0/25:0)	--	C36 H69 O13 P	14.42	739.429	1.24212e+06	2.88645e+06	2.48237e+06	3.10558e+06	2.26824e+06	659373	729007	2.42319e+06	1.45259e+06	850214	1.06042e+06	1.68817e+06	616709	1.39181e+06	6.52094e+06	1.60366e+06	1.08902e+06	3.81755e+06	6.32387e+06	3.47429e+06	4.25024e+06	4.69456e+06	1.20742e+07	2.36121e+06	1.27589e+06	1.60234e+06	1.15758e+06	--	--	--	-	-	-	-
Com_17951_neg	PG (2:0/19:2)	--	C27 H49 O10 P	11.352	563.289	233433	241147	205734	243949	183701	223387	247300	251733	254802	240475	207326	239434	203581	188568	342931	207093	236132	218435	2.26266e+06	4.79918e+06	1.94361e+06	2.17256e+06	2.01821e+06	3.12453e+06	1.08319e+06	971376	1.17024e+06	--	--	--	-	-	-	-
Com_7455_neg	--	Levulinic acid	C5 H8 O3	1.327	231.087	9.42447e+06	9.49188e+06	1.1355e+07	7.40518e+06	1.10046e+07	8.28873e+06	1.29567e+07	1.36434e+07	1.40129e+07	1.36032e+07	1.33164e+07	1.32913e+07	1.71056e+07	1.21873e+07	1.60921e+07	1.39829e+07	1.05102e+07	1.08328e+07	2.05839e+07	2.19424e+07	1.77964e+07	1.86635e+07	1.60124e+07	2.14779e+07	1.28893e+07	1.18487e+07	1.14214e+07	Keto acids and derivatives	123-76-2	HMDB0000720	-	-	-	-
Com_16251_neg	--	Nicotianamine	C12 H21 N3 O6	1.227	302.136	3.80524e+06	3.65269e+06	4.52883e+06	2.44873e+06	3.66532e+06	2.54235e+06	4.79831e+06	2.63149e+06	2.66237e+06	3.61245e+06	3.75167e+06	3.36463e+06	2.84103e+06	4.70752e+06	2.58269e+06	3.72815e+06	3.60357e+06	4.07406e+06	469297	1.12062e+06	811285	1.11781e+06	1.75639e+06	842608	2.01907e+06	1.16743e+06	1.20116e+06	--	--	--	-	-	-	-
Com_7188_neg	PA (3:0/18:4)	--	C24 H39 O8 P	12.263	485.24	980943	901106	726918	658828	514357	519340	948763	915597	784534	481053	558820	761433	1.01814e+06	1.19716e+06	1.97909e+06	1.3565e+06	978438	1.3164e+06	1.31584e+07	1.94692e+07	1.99728e+07	1.5193e+07	1.71224e+07	2.27249e+07	4.87493e+06	6.0421e+06	4.63552e+06	--	--	--	-	-	-	-
Com_10527_neg	N1-(3-pyridyl)-2,3,4,5,6-pentamethylbenzene-1-sulfonamide	--	C16 H20 N2 O2 S	2.065	303.12	365134	276118	289108	324903	225290	307366	451012	347353	281551	339006	305517	354318	396717	527256	669673	606042	373427	574097	1.31037e+07	9.6878e+06	7.0885e+06	6.70438e+06	9.26808e+06	5.70265e+06	2.15105e+06	2.19896e+06	2.41909e+06	--	--	--	-	-	-	-
Com_2721_neg	Ribitol	--	C5 H12 O5	1.313	211.082	8.99277e+07	3.36498e+07	5.95183e+07	4.39535e+07	6.86112e+07	4.62977e+07	9.83443e+07	5.43392e+07	3.44715e+07	7.5579e+07	5.10191e+07	7.13752e+07	1.11428e+08	8.67027e+07	9.70636e+07	1.00819e+08	6.51887e+07	9.68448e+07	2.37862e+07	2.95792e+07	2.34156e+07	2.33174e+07	2.53201e+07	3.67113e+07	5.90952e+07	6.33515e+07	5.04912e+07	Organooxygen compounds	488-81-3	HMDB0000508	C00474	ko01100//Metabolic pathways;ko00040//Pentose and glucuronate interconversions;ko00740//Riboflavin metabolism	Carbohydrate metabolism;Global and overview maps;Metabolism of cofactors and vitamins	Metabolism
Com_14898_neg	PG (2:0/13:1)	--	C21 H39 O10 P	7.891	481.218	1.37866e+06	1.4522e+06	1.58389e+06	1.35941e+06	1.55427e+06	1.53477e+06	1.65743e+06	1.82999e+06	1.57962e+06	1.66993e+06	1.78314e+06	1.72822e+06	1.95098e+06	1.42553e+06	2.61497e+06	1.75931e+06	1.62418e+06	1.7495e+06	2.42813e+06	3.37915e+06	4.29378e+06	5.41219e+06	3.3209e+06	5.9877e+06	1.48051e+06	1.55886e+06	1.41317e+06	--	--	--	-	-	-	-
Com_9122_neg	--	Carnosic acid	C20 H28 O4	13.509	331.192	1.72326e+06	927169	1.3963e+06	1.98566e+06	2.15524e+06	1.66476e+06	5.86272e+06	4.19963e+06	2.94743e+06	2.27191e+06	969958	3.45315e+06	5.27916e+06	1.40871e+07	9.7307e+06	1.6917e+07	8.75809e+06	1.70805e+07	8.46908e+06	5.73651e+06	2.49461e+06	8.14927e+06	4.59824e+06	3.03389e+06	2.24999e+06	1.97372e+06	2.64651e+06	Prenol lipids	3650-09-07	HMDB0002358	C21818	ko01110//Biosynthesis of secondary metabolites;ko00904//Diterpenoid biosynthesis	Global and overview maps;Metabolism of terpenoids and polyketides	Metabolism
Com_1643_neg	DGDG (8:0/18:5)	--	C41 H66 O15	10.645	857.456	5.53997e+06	5.05458e+06	4.65678e+06	5.02857e+06	4.18864e+06	5.00425e+06	3.99078e+06	3.52641e+06	4.41734e+06	4.40193e+06	5.14078e+06	4.02245e+06	5.26865e+06	4.20057e+06	3.79828e+06	4.02177e+06	4.19586e+06	3.49937e+06	1.18926e+08	4.99071e+07	1.55067e+08	1.13464e+08	1.74708e+07	1.27214e+08	1.68908e+07	2.22289e+07	1.67936e+07	--	--	--	-	-	-	-
Com_16829_neg	--	olivil	C20 H24 O7	12.334	375.145	1.40527e+06	1.44351e+06	911472	3.48719e+06	1.07609e+06	1.92636e+06	967406	1.02617e+06	666552	615951	674289	622021	596130	526966	700303	545332	429765	546966	320757	484197	317490	313416	420733	312729	1.0217e+06	990287	871490	--	--	--	-	-	-	-
Com_10186_neg	Isoquercitrin	--	C21 H20 O12	8.253	463.088	329728	267879	241852	331484	290390	277949	588882	534006	387833	288056	301822	549444	413786	921305	522503	1.12205e+06	736358	1.10803e+06	1.39167e+07	5.67998e+06	8.95042e+06	9.64026e+06	6.8654e+06	7.57238e+06	2.48406e+06	2.38611e+06	2.49187e+06	Flavonoids	482-35-9	HMDB0037362	C05623	ko01100//Metabolic pathways;ko01110//Biosynthesis of secondary metabolites;ko00944//Flavone and flavonol biosynthesis	Biosynthesis of other secondary metabolites;Global and overview maps	Metabolism
Com_5155_neg	DGDG (2:0/16:3)	--	C33 H54 O15	10.627	735.346	1.16716e+07	1.01629e+07	9.44672e+06	9.70198e+06	8.51623e+06	1.00895e+07	8.57487e+06	7.42032e+06	9.0914e+06	8.99688e+06	1.02143e+07	8.40707e+06	1.03423e+07	8.91261e+06	8.11701e+06	7.97955e+06	8.42054e+06	8.05702e+06	1.51138e+07	2.04925e+07	1.45789e+07	5.95609e+06	2.12507e+07	3.78478e+07	9.09423e+06	8.64336e+06	8.6066e+06	--	--	--	-	-	-	-
Com_19552_neg	MGDG (2:0/18:2)	--	C29 H50 O10	12.148	617.356	147628	123830	126071	131526	106967	134166	158096	140705	140619	123219	117510	141582	155895	142988	350670	166968	137050	147803	3.20666e+06	3.15631e+06	2.58561e+06	1.62611e+06	1.27979e+06	2.75758e+06	408829	533560	492084	--	--	--	-	-	-	-
Com_23641_neg	Cer-NP (t24:0/28:2)	--	C52 H101 N O4	11.897	802.774	51730.2	905158	30049.8	165947	23393.2	96941.9	27963.3	23635.5	33709.4	22088.8	29709	27339	26565.9	24846.1	32710	27369.2	23766.3	24701.2	74439.7	69438.5	128559	75166	67742.8	89552.9	41722.3	38304.3	37757.8	--	--	--	-	-	-	-
Com_220_neg	Procyanidin B2	--	C30 H26 O12	11.066	577.136	1.45298e+07	1.50089e+07	5.96753e+06	5.14412e+06	5.70453e+06	9.261e+06	7.88203e+06	9.89928e+06	5.92544e+06	6.42799e+06	7.72926e+06	5.77517e+06	1.20127e+07	8.67181e+06	1.24908e+07	1.30373e+07	6.32653e+06	1.46212e+07	4.02137e+07	4.52929e+07	1700341398	6.09662e+08	1.75092e+08	8.71863e+08	6.92512e+07	4.98132e+07	7.82998e+07	Flavonoids	29106-49-8	HMDB0033973	-	-	-	-
Com_9551_neg	(±)9(10)-EpOME	--	C18 H32 O3	11.825	341.234	3.17424e+06	3.95161e+06	4.80368e+06	3.60719e+06	4.88276e+06	3.40989e+06	2.71069e+06	4.23497e+06	3.02917e+06	2.82163e+06	2.53521e+06	3.89516e+06	1.74631e+06	2.44744e+06	5.73708e+06	4.06055e+06	3.33049e+06	2.97351e+06	1.43926e+07	1.08808e+07	8.04053e+06	1.22259e+07	1.01236e+07	1.41094e+07	6.68339e+06	6.53132e+06	7.12072e+06	--	--	--	-	-	-	-
Com_2815_neg	PA (2:0/21:0)	--	C26 H51 O8 P	11.199	521.334	489589	603217	429836	667644	342803	498994	523704	432146	425771	406209	359618	432633	437594	470096	852623	506767	399736	507150	5.71837e+07	3.30929e+07	7.9343e+07	5.56642e+07	2.49996e+07	6.06918e+07	1.38325e+07	1.40921e+07	1.38769e+07	--	--	--	-	-	-	-
Com_6178_neg	--	5-oxoproline	C5 H7 N O3	1.383	128.035	7.48051e+06	3.59012e+06	6.26954e+06	3.09284e+06	5.62562e+06	4.85862e+06	3.39719e+07	9.29388e+06	1.01173e+07	5.42591e+06	6.03402e+06	5.67273e+06	1.16946e+07	5.60921e+06	1.01434e+07	7.99222e+06	7.12046e+06	1.05109e+07	4.88276e+06	6.89645e+06	5.2177e+06	4.19482e+06	7.15036e+06	8.75112e+06	5.30468e+06	7.68642e+06	5.32759e+06	Carboxylic acids and derivatives	-	HMDB0060262	C01879	ko01100//Metabolic pathways;ko00480//Glutathione metabolism	Global and overview maps;Metabolism of other amino acids	Metabolism
Com_16901_neg	Corydine	--	C20 H23 N O4	8.504	400.183	144843	188955	132650	207133	167022	138155	262826	151406	218657	174109	139676	250655	146525	313842	297624	263275	213702	280331	2.79413e+06	1.07966e+06	3.99651e+06	3.33916e+06	2.57433e+06	3.08017e+06	878106	495880	517302	--	--	--	-	-	-	-
Com_981_neg	3-(3,5-dimethyl-1H-pyrrol-2-yl)-2-(2-thienylcarbonyl)acrylonitrile	--	C14 H12 N2 O S	1.409	255.062	7.94961e+06	5.0943e+06	7.54576e+06	7.38282e+06	6.89706e+06	4.87921e+06	1.64804e+07	8.0492e+06	4.65171e+06	1.01836e+07	6.69867e+06	8.45219e+06	2.93092e+07	1.74503e+07	2.79785e+07	1.56167e+07	1.18584e+07	1.66343e+07	3.06853e+08	2.03936e+08	1.63296e+08	1.10414e+08	1.92633e+08	3.04385e+08	5.33909e+07	5.08517e+07	5.40553e+07	--	--	--	-	-	-	-
Com_10033_neg	PA (6:0/20:2)	--	C29 H53 O8 P	12.746	559.332	128375	111574	115367	111224	254260	172562	505734	226482	464209	550478	285149	304489	276413	486303	234280	731289	742880	463994	7.17176e+06	9.74233e+06	3.77885e+06	2.81142e+06	1.4663e+07	3.40746e+06	2.32655e+06	1.93598e+06	2.17669e+06	--	--	--	-	-	-	-
Com_6872_neg	PA (2:0/18:4)	--	C23 H37 O8 P	9.833	471.224	755923	737203	666072	721529	642095	735273	1.25702e+06	1.11405e+06	771143	921539	719313	788334	1.06386e+06	1.27107e+06	1.55574e+06	1.26132e+06	1.01001e+06	1.62246e+06	1.84583e+07	2.08748e+07	1.67211e+07	1.50951e+07	2.76144e+07	1.77539e+07	6.40719e+06	7.44296e+06	8.85827e+06	--	--	--	-	-	-	-
Com_24282_neg	Cer-NS (d15:3/32:0)	--	C47 H89 N O3	8.566	774.707	117688	233494	262210	84867	458637	225222	371682	140370	230671	200978	911977	516929	205259	99673.7	99593.8	110530	102917	128441	230394	226745	231333	248358	214881	245019	113631	116140	112628	--	--	--	-	-	-	-
Com_15799_neg	diethyl 2-[(4-methoxy-2-nitroanilino)methylidene]malonate	--	C15 H18 N2 O7	9.775	337.109	1.28313e+06	1.16583e+06	1.02622e+06	1.10708e+06	1.17522e+06	1.10746e+06	1.76715e+06	1.5366e+06	1.37156e+06	1.90548e+06	1.0637e+06	1.80196e+06	1.60429e+06	3.92024e+06	6.98582e+06	3.4321e+06	3.75822e+06	5.23234e+06	4.39142e+06	5.89043e+06	3.13166e+06	4.89587e+06	4.3672e+06	2.46758e+06	2.81729e+06	3.61291e+06	2.99356e+06	--	--	--	-	-	-	-
Com_4683_neg	2-Hydroxy-1-(4-methoxyphenyl)propyl hexopyranoside	--	C16 H24 O8	8.165	297.135	2.79271e+06	1.28533e+06	8.72591e+06	9.48545e+06	8.68438e+06	6.7397e+06	1.14122e+07	9.92567e+06	1.05005e+07	1.02666e+07	8.42716e+06	1.12509e+07	9.69986e+06	1.33591e+07	1.34683e+07	1.13096e+07	1.06747e+07	1.06305e+07	2.47281e+07	2.96393e+07	3.9561e+07	6.24183e+06	4.1094e+07	2.3338e+07	1.53055e+07	1.63264e+07	1.35814e+07	--	--	--	-	-	-	-
Com_8809_neg	PI (2:0/13:0)	--	C24 H45 O13 P	11.032	571.242	447893	2.39566e+06	1.28963e+06	2.70317e+06	1.1078e+06	1.71363e+06	416280	332537	602135	318268	1.07562e+06	343920	423674	400821	431239	352171	297995	325440	1.6945e+07	6.78868e+06	9.71246e+06	9.42982e+06	3.11855e+06	1.62413e+07	4.81869e+06	3.7734e+06	3.35986e+06	--	--	--	-	-	-	-
Com_15314_neg	--	Petunidin 3-O-rutinoside	C28 H33 O16	8.935	624.171	343546	449893	517293	627600	437299	406374	511176	459214	382719	382349	336385	436334	412762	1.15047e+06	1.27855e+06	531336	465278	580742	1.57484e+06	1.27283e+06	5.07822e+06	2.13829e+06	1.26855e+06	3.25084e+06	573640	531795	524907	Flavonoids	39824-84-5	HMDB0038098	-	-	-	-
Com_9192_neg	2-Methylbutyl beta-D-glucopyranoside	--	C11 H22 O6	5.218	295.14	830000	691335	1.08314e+06	2.6119e+06	1.52582e+06	1.22944e+06	1.51888e+06	1.60029e+06	1.22103e+06	729166	686149	1.19507e+06	1.5399e+06	1.81065e+06	3.36068e+06	2.64788e+06	1.24877e+06	2.41913e+06	1.30782e+07	9.43578e+06	1.36197e+07	1.17551e+07	1.08331e+07	1.4352e+07	3.43088e+06	4.09413e+06	3.33755e+06	--	--	--	-	-	-	-
Com_13729_neg	Glomeratose A	--	C24 H34 O15	9.528	561.185	1.22445e+06	811538	663027	774580	770468	1.41204e+06	3.9395e+06	1.96538e+06	930322	1.35044e+06	960666	2.36118e+06	2.39261e+06	7.66526e+06	2.85211e+06	2.57238e+06	1.79774e+06	3.08573e+06	2.31183e+06	2.14165e+06	3.23305e+06	675414	782646	2.11119e+06	3.29035e+06	1.98993e+06	2.18183e+06	--	--	--	-	-	-	-
Com_20073_neg	DGDG (2:0/20:2)	--	C37 H64 O15	12.41	807.442	231461	181890	171212	212966	154836	185321	221450	193682	172747	168646	167495	182801	219670	200827	302402	234911	191392	210202	391932	366866	2.409e+06	974298	350625	736883	246539	238225	215627	--	--	--	-	-	-	-
Com_6212_neg	8-Desoxygartanin	--	C23 H24 O5	6.098	379.161	695297	773223	706469	724787	702836	858461	916144	833756	862812	674230	764536	627407	883436	1.03517e+06	1.34692e+06	1.12723e+06	932881	1.23782e+06	1.91435e+07	1.24488e+07	2.43038e+07	2.66917e+07	1.14958e+07	2.453e+07	4.76613e+06	4.99565e+06	5.45829e+06	Benzopyrans	33390-41-9	HMDB0030701	-	-	-	-
Com_21445_neg	PG (2:0/17:0)	--	C25 H49 O10 P	14.227	539.305	352239	418437	401195	392310	470123	1.04401e+06	755466	1.03797e+06	506784	957901	627836	904838	849353	1.21211e+06	1.72923e+06	1.48709e+06	998965	1.24226e+06	1.81006e+06	1.90775e+06	1.84392e+06	1.87857e+06	1.62516e+06	568923	1.12211e+06	887544	1.16815e+06	--	--	--	-	-	-	-
Com_3779_neg	Dihydroroseoside	--	C19 H32 O8	9.829	387.203	2.18526e+06	2.13351e+06	1.92765e+06	2.17348e+06	2.07135e+06	2.11197e+06	3.43273e+06	3.03606e+06	2.14885e+06	2.55252e+06	2.57273e+06	2.7814e+06	3.10192e+06	3.45637e+06	5.81648e+06	4.37161e+06	3.35389e+06	4.28576e+06	5.12418e+07	4.47573e+07	5.0051e+07	5.23055e+07	4.63588e+07	5.87587e+07	1.7666e+07	1.73901e+07	1.56376e+07	Fatty Acyls	142235-28-7	HMDB0040614	-	-	-	-
Com_6176_neg	--	Panaxydol	C17 H24 O2	13.331	259.17	449834	287775	388625	250543	265277	408154	987322	581210	324639	297982	260669	443738	429219	1.63763e+06	2.50607e+06	1.08274e+06	565023	1.91155e+06	9.98204e+06	1.62032e+07	2.12276e+07	1.27236e+07	4.76646e+06	2.87524e+07	4.09737e+06	4.05007e+06	4.42125e+06	Fatty Acyls	72800-72-7	HMDB0034000	-	-	-	-
Com_10252_neg	Acetyl-Coenzyme A	--	C23 H38 N7 O17 P3 S	6.266	403.556	9.73548e+06	9.41032e+06	6.53685e+06	5.16971e+06	6.1303e+06	7.47761e+06	3.27603e+06	4.44682e+06	4.68724e+06	4.35234e+06	6.82991e+06	4.03964e+06	3.87863e+06	4.32831e+06	1.5012e+06	2.49419e+06	3.27161e+06	3.50593e+06	821191	1.06134e+06	1.02515e+06	411645	1.23832e+06	499546	4.84255e+06	4.12843e+06	4.09209e+06	Fatty Acyls	72-89-9	HMDB0001206	C00024	ko01100//Metabolic pathways;ko01110//Biosynthesis of secondary metabolites;ko01120//Microbial metabolism in diverse environments;ko01130//Biosynthesis of antibiotics;ko01200//Carbon metabolism;ko00360//Phenylalanine metabolism;ko00380//Tryptophan metabolism;ko01220//Degradation of aromatic compounds;ko00300//Lysine biosynthesis;ko00310//Lysine degradation;ko00480//Glutathione metabolism;ko00020//…	Amino acid metabolism;Carbohydrate metabolism;Endocrine and metabolic diseases;Global and overview maps;Lipid metabolism;Metabolism of other amino acids;Metabolism of terpenoids and polyketides	Human Diseases;Metabolism
Com_6291_neg	PG (2:0/11:0)	--	C19 H37 O10 P	10.338	455.214	1.25797e+07	1.21005e+07	5.2166e+06	8.60269e+06	6.47553e+06	7.64574e+06	1.08791e+07	5.12824e+06	7.82123e+06	9.13909e+06	8.13984e+06	1.12394e+07	6.31353e+06	7.79829e+06	1.82001e+07	1.08356e+07	8.85075e+06	1.11666e+07	3.05969e+07	2.31385e+07	1.43263e+07	2.04167e+07	1.36615e+07	2.09364e+07	7.17572e+06	9.58789e+06	4.92314e+06	--	--	--	-	-	-	-
Com_2446_neg	--	Griffonilide	C8 H8 O4	8.938	167.035	4.22136e+07	4.05121e+07	4.72223e+07	2.61581e+07	5.00012e+07	4.07125e+07	108839105	7.88079e+07	4.59012e+07	8.6773e+07	6.46572e+07	5.54357e+07	1.24058e+08	1.05339e+08	9.10517e+07	9.90326e+07	1.22788e+08	9.91338e+07	9.40066e+06	1.04566e+07	7.83052e+06	8.27808e+06	9.05835e+06	8.73423e+06	3.58196e+07	3.09925e+07	3.18863e+07	--	--	--	-	-	-	-
Com_5770_neg	Icaritin	--	C21 H20 O6	1.654	367.124	9.96073e+06	1.30997e+07	2.70398e+07	1.4262e+07	2.07619e+07	1.6069e+07	2.24134e+07	2.62749e+07	2.91823e+07	2.50217e+07	3.0586e+07	2.67606e+07	4.33561e+07	8.92821e+06	2.24705e+07	1.50428e+07	2.16547e+07	1.16782e+07	1.82049e+07	1.47457e+07	8.8514e+06	1.52489e+07	1.7348e+07	1.02838e+07	2.06613e+07	2.25061e+07	2.19129e+07	--	--	--	-	-	-	-
Com_22987_neg	--	Raddeanin A	C47 H76 O16	13.973	895.506	369013	568346	336019	1.12596e+06	277780	143820	247766	270456	375333	186171	169595	298804	325346	212084	822195	275658	222420	701106	1.24125e+06	462214	365722	1.11155e+06	1.16869e+06	578733	216131	201322	261105	--	--	--	-	-	-	-
Com_20851_neg	PA (3:0/18:3)	--	C24 H41 O8 P	11.84	487.254	209753	181952	144756	173018	178834	145755	197219	194621	151731	178582	138814	269208	142328	254354	440856	444106	258991	390886	2.07984e+06	2.32321e+06	2.07951e+06	2.06624e+06	2.46843e+06	1.80302e+06	597123	864738	666366	--	--	--	-	-	-	-
Com_21763_neg	γ-mangostin	--	C23 H24 O6	1.899	395.156	1.11759e+06	1.00891e+06	549574	1.49555e+06	563559	393317	450717	339643	709055	603157	1.46714e+06	525672	618926	273937	442737	357412	332093	329033	224380	167027	325094	223651	193291	271876	418023	389561	445435	--	--	--	-	-	-	-
Com_13243_neg	DGDG (6:0/18:1)	--	C39 H70 O15	14.739	837.484	443835	388622	427554	378110	368050	382448	568950	477002	432743	445446	415544	463471	595427	456989	690580	566445	494469	494275	504346	9.80966e+06	428561	452699	1.22832e+06	769711	470473	456145	427273	--	--	--	-	-	-	-
Com_1926_neg	Maltotriose	--	C18 H32 O16	7.529	563.178	1.23822e+06	1.43084e+06	1.74533e+06	1.6209e+06	1.42454e+06	1.44319e+06	1.53979e+06	1.75878e+06	1.34301e+06	1.60757e+06	1.64827e+06	1.46063e+06	1.49266e+06	1.40186e+06	2.0657e+06	1.26842e+06	1.54611e+06	1.19819e+06	1.29752e+08	8.94324e+07	7.50316e+07	1.34614e+08	1.16298e+08	9.55427e+07	1.9549e+07	2.26782e+07	1.99528e+07	Organooxygen compounds	1109-28-0	HMDB0001262	C01835	ko02010//ABC transporters	Membrane transport	Environmental Information Processing
Com_11401_neg	PI (15:0/18:1)	--	C42 H79 O13 P	14.258	821.508	1.11289e+06	1.85073e+06	703459	3.71788e+06	671546	241888	328982	395635	268384	321083	247071	402711	359208	332467	1.3715e+06	504219	291556	575519	7.8907e+06	2.87952e+06	2.41658e+06	3.68464e+06	1.1661e+07	2.66929e+06	662814	958380	569593	--	--	--	-	-	-	-
Com_18279_neg	PI (2:0/26:2)	--	C37 H67 O13 P	13.7	749.413	243116	147446	162567	550886	144799	152372	215903	187572	164507	162776	157185	175802	228562	192095	285435	231770	189547	204669	1.40028e+06	487157	3.22659e+06	1.89417e+06	1.75062e+06	1.88743e+06	284825	243255	221191	--	--	--	-	-	-	-
Com_19701_neg	Epitheaflagallin 3-O-gallate	--	C27 H20 O13	1.229	551.08	1.32387e+06	932624	1.21471e+06	1.09367e+06	1.17614e+06	1.01228e+06	1.98764e+06	1.50671e+06	1.47326e+06	1.50568e+06	1.40067e+06	1.98757e+06	2.53317e+06	1.96039e+06	4.06452e+06	1.64202e+06	1.67454e+06	2.56659e+06	2.65389e+06	3.61612e+06	479640	762463	3.17927e+06	595902	1.05488e+06	1.51987e+06	1.43106e+06	Benzene and substituted derivatives	102067-92-5	HMDB0033288	-	-	-	-
Com_4673_neg	PA (2:0/17:2)	--	C22 H39 O8 P	9.635	461.24	4.41641e+06	2.99074e+06	3.78808e+06	2.69315e+06	3.64594e+06	3.82281e+06	1.51746e+07	7.27057e+06	6.05375e+06	8.30601e+06	4.77449e+06	8.67693e+06	1.90156e+07	2.25037e+07	2.92228e+07	2.27075e+07	1.53027e+07	2.71695e+07	4.15319e+07	3.68673e+07	3.96342e+07	4.06783e+07	4.7822e+07	3.73288e+07	2.05722e+07	2.2043e+07	2.08424e+07	--	--	--	-	-	-	-
Com_2066_neg	Licochalcone A	--	C21 H22 O4	6.751	337.151	3.90176e+07	4.1225e+07	5.1887e+07	2.66166e+07	3.37486e+07	3.19007e+07	6.72103e+07	6.66356e+07	4.77991e+07	5.59547e+07	4.17208e+07	6.98904e+07	4.55831e+07	5.18791e+07	113468586	6.52724e+07	5.99241e+07	1.20686e+08	9.22591e+07	8.5255e+07	1.19002e+08	8.99816e+07	8.98999e+07	1.06875e+08	6.2936e+07	6.3734e+07	6.10833e+07	Linear 1,3-diarylpropanoids	58749-22-7	HMDB0029514	-	-	-	-
Com_6803_neg	--	9-HpOTrE	C18 H30 O4	12.173	309.208	1.61076e+07	1.8774e+07	1.53642e+07	6.12494e+06	1.39906e+07	1.28396e+07	2.18658e+07	1.87288e+07	1.38183e+07	1.94215e+07	1.62123e+07	1.87024e+07	1.93914e+07	1.66222e+07	1.95859e+07	1.84367e+07	2.01078e+07	1.49511e+07	1.86987e+07	1.22036e+07	1.09962e+07	2.09792e+07	1.02612e+07	2.23201e+07	1.49659e+07	1.63206e+07	1.34856e+07	--	--	--	-	-	-	-
Com_5802_neg	PMeOH (16:2-16:4)	--	C36 H59 O8 P	12.48	649.399	2.80582e+07	2.38429e+07	1.75382e+07	1.84128e+07	1.73049e+07	1.80815e+07	2.90782e+07	2.93713e+07	1.77977e+07	2.07224e+07	2.2135e+07	2.78586e+07	3.21259e+07	1.96582e+06	3.44534e+07	3.37983e+07	2.42201e+07	3.33071e+07	978501	972465	993456	1.55453e+06	657603	1.54649e+06	1.50581e+07	1.53594e+07	1.50847e+07	--	--	--	-	-	-	-
Com_18460_neg	DGDG (2:0/16:2)	--	C33 H56 O15	13.152	737.361	104484	87532.5	94855.1	88406.2	85289.3	87671.6	120473	109114	95620.1	96554.6	88755.5	101051	123025	106066	166002	125846	108422	109364	3.34187e+06	3.12065e+06	3.12141e+06	493185	1.0045e+06	295298	445166	450845	445385	--	--	--	-	-	-	-
Com_14634_neg	PG (2:0/20:3)	--	C28 H49 O10 P	12.932	575.289	170401	148192	143081	151037	212986	146019	326587	165590	150389	148396	143298	155598	311442	304170	332044	327716	158921	362719	5.90315e+06	4.1018e+06	3.76316e+06	3.20114e+06	1.9572e+06	6.23644e+06	853916	1.1865e+06	1.30252e+06	--	--	--	-	-	-	-
Com_18287_neg	PI (2:0/16:3)	--	C27 H45 O13 P	14.559	607.258	970165	1.07257e+06	1.2595e+06	662947	869201	1.23091e+06	2.9104e+06	1.79091e+06	1.80981e+06	2.31551e+06	2.35509e+06	1.36044e+06	4.41551e+06	3.83658e+06	956076	3.77792e+06	3.71097e+06	3.98467e+06	253611	535517	196688	227457	235538	222806	575422	1.004e+06	664614	--	--	--	-	-	-	-
Com_12782_neg	DGDG (2:0/4:0)	--	C21 H36 O15	11.062	587.21	609881	917185	651580	680986	691481	817323	971488	923166	454014	633555	806544	930035	949794	834942	992002	735416	1.07397e+06	806928	846750	3.35852e+06	1.72101e+06	5.46732e+06	3.067e+06	8.26455e+06	561840	562383	612413	--	--	--	-	-	-	-
Com_13749_neg	GlcADG (16:0-18:1)	--	C43 H78 O11	15.104	769.548	2.13539e+06	5.37022e+06	5.87979e+06	5.16808e+06	3.56769e+06	1.85919e+06	1.58561e+06	1.03757e+06	641397	678152	661380	668070	617962	839779	836297	613205	572788	453701	516201	551269	479870	472640	529295	480913	479271	521668	423520	--	--	--	-	-	-	-
Com_807_neg	Testosterone sulfate	--	C19 H28 O5 S	7.764	367.161	1.9179e+07	1.31442e+07	1.08485e+07	1.7811e+07	1.17232e+07	1.1414e+07	3.03465e+07	2.87968e+07	1.65018e+07	1.45932e+07	1.17812e+07	2.66136e+07	2.79931e+07	4.35425e+07	7.3816e+07	4.70909e+07	3.04431e+07	5.08842e+07	145626999	1.31651e+08	3.44081e+08	1.10968e+08	8.81724e+07	1.63042e+08	5.09212e+07	4.93512e+07	5.23932e+07	Steroids and steroid derivatives	651-45-6	HMDB0002833	-	-	-	-
Com_12718_neg	Verbascose	--	C30 H52 O26	1.419	827.269	1.29618e+06	4.3875e+06	5.64828e+06	2.73296e+06	6.38526e+06	2.46773e+06	1.72468e+06	3.4096e+06	2.30524e+06	2.8192e+06	3.77272e+06	3.75886e+06	1.21943e+06	4.25401e+06	2.74033e+06	2.2973e+06	3.31045e+06	2.16103e+06	2.26121e+06	5.39694e+06	4.41153e+06	2.22227e+06	2.35822e+06	3.32575e+06	3.37573e+06	2.84809e+06	2.63068e+06	--	--	--	-	-	-	-
Com_12115_neg	Nomilin	--	C28 H34 O9	11.083	513.209	8.95795e+06	5.13549e+06	4.84111e+06	4.54443e+06	3.95003e+06	6.06349e+06	6.25799e+06	4.48696e+06	3.4347e+06	5.86544e+06	5.90704e+06	3.87431e+06	4.6632e+06	4.3597e+06	1.88755e+06	3.77376e+06	2.76994e+06	2.74062e+06	519343	885123	576561	592876	556850	582232	2.13398e+06	1.27995e+06	1.66949e+06	Prenol lipids	1063-77-0	HMDB0035772	-	-	-	-
Com_445_neg	LPA 19:1	--	C22 H43 O7 P	15.082	449.268	4.35327e+07	5.90336e+08	9.58501e+07	6.34056e+07	1.41044e+08	6.82726e+07	8.79543e+07	1.1769e+08	1.804e+08	2.77163e+08	9.21077e+07	1.36303e+08	1.7313e+08	2.92845e+07	4.13854e+07	5.71446e+07	9.93138e+07	3.97003e+07	2.42922e+06	2.17412e+07	9.39492e+06	5.04522e+06	2.29139e+07	361686	6.47087e+07	6.99591e+07	6.72999e+07	--	--	--	-	-	-	-
Com_9889_neg	PA (2:0/19:0)	--	C24 H47 O8 P	10.96	493.303	4.24785e+06	3.5631e+06	4.41984e+06	3.95426e+06	5.96765e+06	3.3556e+06	7.0695e+06	9.1021e+06	5.54303e+06	7.07726e+06	6.79035e+06	7.01193e+06	6.09885e+06	8.81187e+06	1.51209e+07	1.25877e+07	8.0481e+06	1.19858e+07	1.46292e+07	9.07836e+06	1.02955e+07	9.60556e+06	5.55622e+06	1.02458e+07	9.41212e+06	6.26307e+06	6.45554e+06	--	--	--	-	-	-	-
Com_14469_neg	Trigoneoside Xb	--	C45 H76 O19	12.509	901.48	146207	110667	119988	126389	103105	120489	156163	137242	120300	119014	109239	127080	155884	141876	199765	159312	135244	147443	3.19211e+06	2.94641e+06	5.76253e+06	5.32845e+06	1.9152e+06	3.78204e+06	822034	923193	586771	Steroids and steroid derivatives	290347-51-2	HMDB0036484	-	-	-	-
Com_3954_neg	2-Ethylhexanoic acid	--	C8 H16 O2	7.294	203.129	2.36408e+07	2.83458e+07	3.70956e+07	1.61831e+07	3.4017e+07	2.84068e+07	6.56758e+07	5.0856e+07	3.71196e+07	4.83937e+07	4.1285e+07	3.96926e+07	4.97854e+07	5.91652e+07	5.86391e+07	4.76535e+07	4.72616e+07	5.12488e+07	4.11961e+06	1.55076e+07	3.89455e+06	5.93289e+06	1.00804e+07	2.02011e+06	2.98553e+07	2.92049e+07	2.471e+07	Fatty Acyls	-	HMDB0031230	-	-	-	-
Com_7670_neg	PA (16:2/18:5)	--	C37 H59 O8 P	11.977	661.383	315155	241862	225040	265316	185412	237109	204942	181629	263637	171880	220040	214033	214201	192564	279624	213804	188070	203276	1.91388e+07	1.97536e+07	1.85227e+07	6.452e+06	1.90547e+07	5.07651e+06	4.01892e+06	4.34759e+06	3.60145e+06	--	--	--	-	-	-	-
Com_12931_neg	Nicotinamide adenine dinucleotide phosphate	--	C21 H28 N7 O17 P3	1.373	742.07	5.55239e+06	6.08517e+06	4.57827e+06	3.14241e+06	4.14128e+06	2.26517e+06	5.17e+06	4.54166e+06	3.92712e+06	3.87049e+06	4.50627e+06	4.8635e+06	4.36299e+06	3.35873e+06	3.72662e+06	5.71276e+06	3.87062e+06	2.65497e+06	2.00596e+06	2.53822e+06	2.00577e+06	1.97592e+06	1.88662e+06	2.43934e+06	4.25684e+06	4.71605e+06	2.41741e+06	(5'->5')-dinucleotides	53-59-8	HMDB0000217	C00006	ko01100//Metabolic pathways;ko00760//Nicotinate and nicotinamide metabolism;ko00480//Glutathione metabolism;ko00195//Photosynthesis	Energy metabolism;Global and overview maps;Metabolism of cofactors and vitamins;Metabolism of other amino acids	Metabolism
Com_24251_neg	PG (2:0/20:0)	--	C28 H55 O10 P	12.168	627.341	107719	91251.1	91745.9	96495.9	80033.2	93462.7	116761	101866	105330	92296.7	84810.3	106051	116773	107104	151747	124788	102657	107636	992067	861460	632543	736707	1.08604e+06	479960	228267	191578	157912	--	--	--	-	-	-	-
Com_15840_neg	PG (2:0/16:2)	--	C24 H43 O10 P	12.61	521.261	1.4833e+06	390984	1.80797e+06	469178	1.56291e+06	653990	973899	1.94886e+06	4.6361e+06	2.84995e+06	1.43538e+06	4.54078e+06	1.14967e+06	2.46081e+06	3.66997e+06	2.55962e+06	2.93037e+06	4.31469e+06	4.24671e+06	5.58653e+06	4.66946e+06	3.52284e+06	2.0815e+06	3.34241e+06	2.03654e+06	2.09012e+06	2.03791e+06	--	--	--	-	-	-	-
Com_15803_neg	Diosmetin-7-O-β-D-glucopyranoside	--	C22 H22 O11	5.856	461.117	676929	773531	780941	477077	636411	854126	1.37828e+06	2.02751e+06	753381	1.35028e+06	1.12426e+06	1.46182e+06	2.36807e+06	1.56291e+06	1.05909e+06	1.49886e+06	1.96982e+06	1.92794e+06	5.73702e+06	3.16646e+06	3.45557e+06	4.32916e+06	1.04424e+06	4.89971e+06	1.68328e+06	1.51432e+06	1.38192e+06	--	--	--	-	-	-	-
Com_3047_neg	PA (2:0/6:0)	--	C11 H21 O8 P	6.087	311.096	7.67026e+07	5.68319e+07	5.31534e+07	5.17675e+07	4.4432e+07	5.39766e+07	5.94907e+07	5.00208e+07	4.49175e+07	4.67791e+07	4.25547e+07	4.21458e+07	5.98827e+07	3.65647e+07	4.27062e+07	3.91076e+07	3.23049e+07	3.13654e+07	6.38454e+06	8.04732e+06	3.74756e+06	8.59553e+06	7.50956e+06	4.711e+06	4.84644e+07	3.30923e+07	2.55828e+07	--	--	--	-	-	-	-
Com_16532_neg	Doxorubicin hydrochloride	--	C27 H29 N O11	5.979	542.174	93114	85033.7	72006.5	61155.6	65768.8	79750.5	100851	79842.7	67219.3	94224.3	78993.5	81927.1	132899	103475	176563	77753.7	102800	214403	2.3038e+06	2.02752e+06	4.20144e+06	3.089e+06	3.38281e+06	3.09865e+06	733041	798481	946611	Anthracyclines	23214-92-8	HMDB0015132	-	-	-	-
Com_19722_neg	GlcADG (18:2-18:3)	--	C45 H74 O11	15.552	789.517	152158	122959	137124	130117	118376	127951	169219	148984	136933	138027	128491	141117	179865	142134	205972	172234	146929	147536	3.10946e+06	375411	509518	1.35974e+06	1.19592e+06	153476	147719	141844	134721	--	--	--	-	-	-	-
Com_11538_neg	HexCer-NS (d19:3/34:2)	--	C59 H107 N O8	8.772	956.775	3.64026e+06	4.63722e+06	3.81244e+06	2.65066e+06	3.43838e+06	2.42219e+06	7.5396e+06	3.36303e+06	4.05528e+06	4.49894e+06	4.01375e+06	4.24123e+06	6.10348e+06	1.08506e+07	1.95834e+06	6.69731e+06	3.34307e+06	5.8155e+06	1.14604e+06	956811	1.05808e+06	1.16149e+06	1.00226e+06	1.15656e+06	3.90637e+06	2.57553e+06	3.93077e+06	--	--	--	-	-	-	-
Com_16530_neg	--	Gracillin	C45 H72 O17	14.378	883.472	385399	290110	337427	512804	256910	262681	365585	321731	309094	307947	288008	524057	406339	456703	2.08113e+06	378567	334780	587356	2.10007e+06	1.46209e+06	810001	2.16626e+06	5.2498e+06	785634	354712	325351	298505	--	--	--	-	-	-	-
Com_6936_neg	α-D-Glucopyranosyl 3-O-(2-methylbutanoyl)-α-D-glucopyranoside	--	C17 H30 O12	7.146	425.167	9.26756e+06	1.22365e+07	1.19816e+07	7.1182e+06	7.58635e+06	1.10101e+07	2.05212e+07	1.36428e+07	2.45739e+07	9.01267e+06	9.88042e+06	1.43873e+07	2.1191e+07	1.06711e+07	1.39451e+07	1.06814e+07	1.29202e+07	8.74155e+06	3.11547e+06	1.20072e+07	9.2128e+06	1.12946e+07	2.48699e+07	3.42213e+06	1.41402e+07	1.36448e+07	1.6955e+07	--	--	--	-	-	-	-
Com_14333_neg	Farnesyl pyrophosphate	--	C15 H28 O7 P2	1.666	381.121	2.80377e+06	3.41226e+06	3.74132e+06	5.08883e+06	3.11386e+06	4.21712e+06	5.90941e+06	5.53557e+06	2.47991e+06	3.31278e+06	3.17205e+06	5.20945e+06	2.9152e+06	2.7576e+06	4.19258e+06	3.80903e+06	3.1576e+06	2.60905e+06	964277	2.2485e+06	379687	888283	2.35036e+06	405192	2.90919e+06	4.56087e+06	3.08237e+06	Prenol lipids	13058-04-3	HMDB0000961	C00448	ko01100//Metabolic pathways;ko01110//Biosynthesis of secondary metabolites;ko01130//Biosynthesis of antibiotics;ko00100//Steroid biosynthesis;ko00900//Terpenoid backbone biosynthesis;ko00906//Carotenoid biosynthesis;ko00909//Sesquiterpenoid and triterpenoid biosynthesis	Global and overview maps;Lipid metabolism;Metabolism of terpenoids and polyketides	Metabolism
Com_23667_neg	Gentiobiose	--	C12 H22 O11	7.086	401.128	843751	814810	781147	747322	724418	797191	804687	902341	846124	766155	847253	907163	914005	721973	703863	706384	762970	697977	1.08454e+06	551542	278963	519116	569292	314553	816380	1.1962e+06	779827	--	--	--	-	-	-	-
Com_13616_neg	DGDG (16:3/18:3)	--	C49 H80 O15	15.002	967.565	322045	287003	302501	313866	256565	278681	383833	345133	316447	346749	311752	328221	470112	331556	511175	412111	364392	345151	7.9816e+06	3.69404e+06	3.28543e+06	6.42655e+06	6.68974e+06	1.61492e+06	323235	335846	322190	--	--	--	-	-	-	-
Com_11499_neg	Trehalose 6-phosphate	--	C12 H23 O14 P	7.714	421.068	564384	619033	802747	587323	695041	687959	579166	803113	695371	715164	922568	768187	829400	567254	1.39673e+06	710883	543925	495044	7.70905e+06	7.85537e+06	7.90318e+06	9.5505e+06	4.34768e+06	7.57769e+06	1.60873e+06	1.75889e+06	1.52155e+06	Organooxygen compounds	4484-88-2	HMDB0001124	C00689	ko01100//Metabolic pathways;ko00500//Starch and sucrose metabolism	Carbohydrate metabolism;Global and overview maps	Metabolism
Com_5946_neg	Lactose	--	C12 H22 O11	6.573	387.109	402174	506378	504457	393303	405363	489623	1.06038e+06	860229	626694	591124	510684	538695	1.3921e+06	2.00467e+06	1.03024e+06	1.89446e+06	1.64854e+06	1.57257e+06	1.80424e+07	1.54234e+07	2.75438e+07	1.84065e+07	1.70656e+07	1.5771e+07	6.05881e+06	4.79442e+06	6.18407e+06	Carbohydrates and carbohydrate conjugates	5965-66-2	HMDB0041627	C00243	ko01100//Metabolic pathways;ko02010//ABC transporters;ko00052//Galactose metabolism	Carbohydrate metabolism;Global and overview maps;Membrane transport	Environmental Information Processing;Metabolism
Com_23994_neg	PS (3:0/4:0)	--	C13 H24 N O10 P	7.343	384.105	82700.6	118626	115253	105048	92878.4	93913.1	94991.2	83594.5	113463	99747.2	159261	112765	126082	61130.3	50545.2	51745.3	83728.8	49137.6	1.17459e+06	97876.9	184767	125911	177213	121132	85146.6	131156	156894	--	--	--	-	-	-	-
Com_18953_neg	--	Timosaponin BII	C45 H76 O19	12.469	459.242	242155	195574	139374	175925	179809	173511	248741	221618	139735	142183	209457	153080	251755	609390	349502	433484	435267	785482	3.50786e+06	2.85643e+06	1.42739e+06	2.31585e+06	1.32621e+06	3.20447e+06	849237	1.02226e+06	896743	--	--	--	-	-	-	-
Com_1173_neg	3-(4-chlorophenyl)-5-methyl-2,5-dihydro-1,2,4-oxadiazole	--	C9 H9 Cl N2 O	8.489	195.03	4.9322e+07	1.24913e+08	8.09287e+07	5.50451e+07	163006855	1.1538e+08	1.86761e+08	1.61922e+08	6.46178e+07	1.39166e+08	1.01547e+08	1.37372e+08	1.80326e+08	2.72113e+08	8.50196e+07	2.54633e+08	2.57996e+08	2.04331e+08	1.13004e+07	7.97264e+06	4.7168e+06	4.10843e+06	5.80066e+06	3.6187e+06	5.21407e+07	9.951e+07	8.31844e+07	--	--	--	-	-	-	-
Com_19728_neg	--	Callistephin chloride	C21 H21 Cl O10	7.185	467.073	1.50022e+06	1.73923e+06	1.95348e+06	1.67016e+06	1.58027e+06	1.67733e+06	1.60573e+06	1.45136e+06	1.7738e+06	1.64744e+06	2.03939e+06	1.67753e+06	2.13645e+06	828596	287202	571506	1.40273e+06	520099	1.25704e+06	1.00958e+06	1.31198e+06	2.65148e+06	796449	1.81191e+06	1.32435e+06	1.29002e+06	1.27952e+06	--	--	--	-	-	-	-
Com_11690_neg	PG (2:0/15:0)	--	C23 H45 O10 P	12.693	511.277	156897	67442.9	131946	67638.1	99339.6	66748	437885	198552	123264	179912	167979	1.07369e+07	284890	559937	353679	457112	229549	284662	1.51697e+06	1.14881e+06	2.08322e+06	1.51382e+06	953283	573918	506868	445720	505172	--	--	--	-	-	-	-
Com_3057_neg	--	Coumarin 6	C20 H18 N2 O2 S	1.872	385.078	8.17185e+06	3.87872e+06	6.39184e+06	4.02957e+06	9.23474e+06	4.63181e+06	1.33218e+07	1.05612e+07	9.60827e+06	8.05482e+06	7.72045e+06	1.3689e+07	1.16733e+07	2.58491e+07	3.2535e+07	2.19946e+07	1.67203e+07	2.57303e+07	8.64674e+07	5.46157e+07	2.97099e+07	3.58151e+07	6.15895e+07	3.92194e+07	1.49345e+07	1.72384e+07	1.92883e+07	--	--	--	-	-	-	-
Com_18108_neg	Silychristin	--	C25 H22 O10	7.336	481.118	2.14992e+06	2.33029e+06	3.41785e+06	1.86481e+06	1.8372e+06	2.80703e+06	1.1197e+06	2.06346e+06	1.99908e+06	2.57658e+06	2.10987e+06	2.16683e+06	2.11185e+06	1.05153e+06	1.54927e+06	951962	918578	1.20777e+06	485285	485544	543571	557537	404947	523034	1.99034e+06	1.49259e+06	1.28137e+06	2-arylbenzofuran flavonoids	33889-69-9	HMDB0033953	-	-	-	-
Com_13275_neg	MGDG (16:3/18:3)	--	C43 H70 O10	15.204	805.512	185443	508935	251863	619505	205282	242393	216331	197968	327036	182460	419115	228398	236308	187728	275435	381137	322364	263616	8.09586e+06	2.23426e+06	2.08889e+06	6.28558e+06	8.62191e+06	808645	342714	408569	354845	--	--	--	-	-	-	-
Com_21683_neg	--	trans-zeatin 9-O-glucoside	C16 H23 N5 O6	9.701	380.159	804881	758667	595962	767350	607842	723842	778461	705568	539897	650313	575793	620094	633534	746283	909579	707959	594433	723666	1.84538e+06	928510	1.37958e+06	1.0106e+06	1.09043e+06	1.94748e+06	742382	703765	613697	--	--	--	-	-	-	-
Com_739_neg	PI (3:0/26:1)	--	C38 H71 O13 P	13.098	765.445	604198	848562	1.45345e+06	532261	1.66742e+06	1.13742e+06	5.20736e+06	2.78462e+06	1.34042e+06	2.04436e+06	1.60089e+06	2.24953e+06	2.76545e+06	6.22569e+06	6.53957e+06	4.50684e+06	5.29882e+06	7.94859e+06	2.95368e+08	244567636	384124319	3.43447e+08	1.27776e+08	2.64245e+08	5.72484e+07	5.20952e+07	5.17618e+07	--	--	--	-	-	-	-
Com_10398_neg	--	Purpurin	C14 H8 O5	9.28	255.029	4.36926e+06	9.17099e+06	5.52455e+06	3.50542e+06	6.97884e+06	7.80138e+06	6.67566e+06	6.45663e+06	5.59642e+06	5.99508e+06	4.84834e+06	4.62645e+06	5.1927e+06	6.60276e+06	4.88244e+06	7.87803e+06	5.88952e+06	1.02587e+07	9.97677e+06	6.18964e+06	7.29408e+06	5.86649e+06	9.0709e+06	1.12777e+07	6.73324e+06	6.76535e+06	3.58308e+06	--	--	--	-	-	-	-
Com_2812_neg	LPA 4:0	--	C7 H15 O7 P	1.379	241.047	4.10405e+06	3.4566e+06	4.26537e+06	2.34277e+06	3.30291e+06	3.35786e+06	8.97304e+06	5.76417e+06	5.25958e+06	4.61935e+06	4.48447e+06	5.37175e+06	9.6898e+06	8.34129e+06	1.32675e+07	8.40659e+06	10098611	8.01282e+06	7.84166e+07	7.53317e+07	7.1828e+07	6.64585e+07	6.32885e+07	8.80719e+07	2.00685e+07	1.9347e+07	1.83731e+07	--	--	--	-	-	-	-
Com_13020_neg	PG (2:0/6:0)	--	C14 H27 O10 P	8.771	385.122	349127	1.13758e+06	951161	341161	753766	428739	983482	1.39633e+06	524784	604790	863551	670572	1.07771e+06	555954	496989	474169	520981	590811	823480	663923	832717	7.46678e+06	723888	3.17515e+06	465805	488063	761442	--	--	--	-	-	-	-
Com_3068_neg	Cetirizine N-oxide	--	C21 H25 Cl N2 O4	8.031	403.138	1.10761e+06	1.5936e+06	1.22958e+06	343248	476137	542871	3.73884e+06	1.5627e+06	571249	1.79506e+06	439047	2.02064e+06	2.30019e+06	5.26747e+06	7.24982e+06	6.51072e+06	4.80609e+06	7.64481e+06	6.94897e+07	5.85652e+07	7.04424e+07	5.24167e+07	2.7998e+07	6.43156e+07	1.23377e+07	1.31846e+07	1.04464e+07	--	--	--	-	-	-	-
Com_349_neg	Poliumoside	--	C35 H46 O19	9.23	769.256	6.80543e+08	3.43543e+08	2.19128e+08	8.33993e+08	2.22602e+08	310395222	1.37092e+08	1.97351e+08	2.72562e+08	1.66044e+08	2.05677e+08	2.0754e+08	1.78861e+08	105796685	5.52626e+07	1.11784e+08	1.10972e+08	1.1223e+08	2.0676e+08	9.57234e+07	3.40688e+07	2.62185e+07	5.62409e+07	1.18406e+08	2.3079e+08	2.34829e+08	2.34659e+08	--	--	--	-	-	-	-
Com_18124_neg	--	2'-O-acetylpoliumoside	C37 H48 O20	8.671	811.267	2.32327e+06	931569	733572	2.8521e+06	1.01341e+06	1.38862e+06	990695	1.26497e+06	1.55187e+06	1.29421e+06	820414	1.15182e+06	982913	671748	572455	685039	1.03574e+06	865423	1.08261e+06	976835	706040	1.26995e+06	954628	1.38947e+06	999970	1.34503e+06	755485	--	--	--	-	-	-	-
Com_24704_neg	MGDG (2:0/26:4)	--	C37 H62 O10	13.416	711.425	106298	87320.4	94118.9	89370.9	78927.2	83464	119315	104102	96430.8	89939	89491.6	98123.2	120428	100937	151491	116734	99831.9	103669	317712	502028	227896	703665	227892	284365	119182	110505	105313	--	--	--	-	-	-	-
Com_5171_neg	5,7,3'-Trihydroxy-6,4',5'-trimethoxyflavone	--	C18 H16 O8	2.358	359.076	223807	192423	219407	166378	230015	249038	297985	188394	205190	218900	292352	339343	752954	242070	472121	407650	301115	283994	2.40648e+07	5.17109e+06	1.42825e+07	2.6871e+07	4.24074e+07	1.01787e+07	2.3406e+06	4.04905e+06	4.1139e+06	--	--	--	-	-	-	-
Com_13696_neg	Atractyloside potassium salt	--	C30 H44 O16 S2	1.379	725.214	343944	318533	436027	299372	344698	357822	496312	400931	460902	443075	503414	443334	578883	347883	640270	436522	347716	337808	3.54234e+06	2.55471e+06	6.47168e+06	5.93914e+06	3.04843e+06	6.89766e+06	647497	441340	583088	--	--	--	-	-	-	-
Com_16837_neg	--	N-Acetyl-L-leucine	C8 H15 N O3	2.027	172.098	1.00604e+06	765851	750159	758996	786335	682708	1.21748e+06	1.00626e+06	1.17132e+06	943333	904844	1.33568e+06	1.38401e+06	1.27183e+06	2.01572e+06	1.57372e+06	1.09777e+06	1.254e+06	3.73798e+06	3.29965e+06	3.6649e+06	4.19737e+06	1.87658e+06	3.67639e+06	1.71328e+06	1.9254e+06	1.54512e+06	Carboxylic acids and derivatives	1188-21-2	HMDB0011756	-	-	-	-
Com_5388_neg	Mangostin	--	C24 H26 O6	7.998	409.172	1.87752e+06	2.95642e+06	1.92526e+06	1.65147e+06	2.11125e+06	1.93995e+06	2.94218e+06	2.55628e+06	2.40266e+06	2.31505e+06	1.73437e+06	2.43782e+06	2.82687e+06	3.06731e+06	5.68407e+06	3.86364e+06	2.97079e+06	4.20064e+06	4.57748e+06	2.17702e+07	2.74053e+07	2.50633e+07	1.44672e+07	3.53591e+07	1.37157e+07	9.83314e+06	8.37544e+06	Benzopyrans	6147-11-01	HMDB0035796	-	-	-	-
Com_5700_neg	PE (2:0/16:4)	--	C23 H38 N O8 P	11.658	486.22	2.82079e+07	2.41932e+07	4.51239e+06	2.52804e+07	4.63598e+06	2.63306e+07	1.10478e+07	8.36071e+06	3.79418e+06	5.76333e+06	4.95112e+06	3.7051e+06	3.98747e+06	6.35739e+06	1.20078e+07	7.63146e+06	2.69072e+06	6.49519e+06	1.32123e+07	8.94105e+06	6.91256e+06	1.43557e+07	5.96412e+06	1.13589e+07	1.36328e+07	1.58663e+07	1.54902e+07	--	--	--	-	-	-	-
Com_16575_neg	Leukotriene E4	--	C23 H37 N O5 S	11.364	438.23	469998	627295	1.12734e+06	378241	315395	336296	801616	1.09012e+06	1.27897e+06	1.06964e+06	680204	1.22096e+06	674519	231239	371367	444666	1.4085e+06	883983	5.10461e+06	4.24028e+06	3.81538e+06	2.24749e+06	3.10001e+06	3.70859e+06	1.24407e+06	1.26015e+06	1.39191e+06	Fatty Acyls	75715-89-8	HMDB0002200	C05952	ko01100//Metabolic pathways;ko00590//Arachidonic acid metabolism	Global and overview maps;Lipid metabolism	Metabolism
Com_9937_neg	DGDG (2:0/20:5)	--	C37 H58 O15	11.126	801.393	392353	444770	299441	464035	324046	368206	487682	368235	334386	343738	386640	385461	454419	422966	643790	396901	349294	382934	3.75037e+06	6.26594e+06	1.08439e+07	1.23933e+07	1.04457e+07	6.69683e+06	2.50233e+06	1.91919e+06	2.44556e+06	--	--	--	-	-	-	-
Com_3775_neg	trans-10-Heptadecenoic Acid	--	C17 H32 O2	14.965	267.233	4.81359e+07	4.29665e+07	4.77645e+07	4.10087e+07	4.5028e+07	4.12848e+07	5.95355e+07	5.79958e+07	5.53399e+07	4.92762e+07	4.69376e+07	5.37606e+07	7.97835e+07	5.80513e+07	8.465e+07	6.7723e+07	6.4182e+07	5.73212e+07	5.60999e+07	6.48444e+07	4.68218e+07	4.95595e+07	5.75305e+07	5.54584e+07	5.57077e+07	5.23651e+07	5.14459e+07	--	--	--	-	-	-	-
Com_21086_neg	FAHFA (2:0/20:4)	--	C22 H34 O4	11.494	361.24	1.28852e+06	1.66021e+06	607391	785646	839091	1.06651e+06	475785	628752	559138	752180	1.04058e+06	502744	593216	296187	378443	278811	283866	280081	782988	640807	933548	802230	574273	1.09242e+06	496752	674862	685968	--	--	--	-	-	-	-
Com_11660_neg	Rosamultin	--	C36 H58 O10	12.241	685.374	144541	154790	113220	124831	101840	120794	146287	127443	121532	112109	108871	135335	239785	765103	196937	157673	235288	236110	2.61534e+06	1.16909e+06	6.43654e+06	8.42613e+06	1.09137e+06	9.92583e+06	604411	911561	832121	--	--	--	-	-	-	-
Com_18188_neg	PI (2:0/18:1)	--	C29 H53 O13 P	12.04	639.305	129334	106327	103722	111624	91709.9	111724	125409	110789	112320	100105	107698	110358	126641	111737	165321	126835	110567	120182	1.74707e+06	1.34212e+06	3.15619e+06	3.39625e+06	1.08674e+06	2.17502e+06	158825	151710	149944	--	--	--	-	-	-	-
Com_18202_neg	Carboxyatractyloside	--	C31 H46 O18 S2	5.959	769.205	146419	111591	118652	112027	117703	201165	193366	183148	208518	143580	173265	204943	233816	216834	502409	273766	204182	353618	1.9213e+06	1.43189e+06	2.12345e+06	3.391e+06	3.2859e+06	3.09803e+06	726431	832431	646990	--	--	--	-	-	-	-
Com_22782_neg	--	p-Nitroaniline	C6 H6 N2 O2	6.887	137.035	320871	780576	364404	637179	450529	743862	420711	384525	303057	568101	333261	536588	542636	791125	682409	451928	597256	353532	1.67824e+06	408165	590091	422226	422441	555437	342175	358578	373410	--	--	--	-	-	-	-
Com_13906_neg	--	dUDP	C9 H14 N2 O11 P2	1.187	387.001	3.68525e+06	1.85832e+06	2.07508e+06	875459	1.46591e+06	3.3994e+06	3.14087e+06	2.95613e+06	2.39936e+06	4.13838e+06	4.59973e+06	2.2842e+06	9.9215e+06	6.80034e+06	3.94724e+06	7.92554e+06	7.13223e+06	4.57779e+06	2.57013e+06	2.751e+06	2.55572e+06	4.1433e+06	2.48802e+06	3.8438e+06	3.88939e+06	4.03364e+06	3.91591e+06	Pyrimidine nucleotides	4208-67-7	HMDB0001000	C01346	ko01100//Metabolic pathways;ko00240//Pyrimidine metabolism	Global and overview maps;Nucleotide metabolism	Metabolism
Com_367_neg	Diosmin	--	C28 H32 O15	9.842	607.168	4.18418e+07	2.30781e+07	6.6364e+07	1.70151e+07	5.7859e+07	3.3618e+07	3.45245e+08	1.86016e+08	1.11582e+08	1.51332e+08	125523879	1.97116e+08	2.54339e+08	2.87561e+08	3.61937e+08	402503634	3.21785e+08	3.00789e+08	1106922737	1069468095	2.90279e+08	4.4416e+08	7.625e+08	6.82212e+08	4.56909e+08	482603443	2.8043e+08	Flavonoids	520-27-4	HMDB0029548	-	-	-	-
Com_19509_neg	PA (2:0/19:1)	--	C24 H45 O8 P	11.596	491.287	244858	454432	246449	173804	531948	290654	408597	317775	273623	334218	339500	403391	289368	665032	700940	544739	311514	493092	3.06334e+06	2.01967e+06	2.64967e+06	2.50278e+06	2.22856e+06	2.55693e+06	934413	1.00359e+06	1.06745e+06	--	--	--	-	-	-	-
Com_7902_neg	--	Forskolin	C22 H34 O7	12.298	409.224	168367	134046	166888	149022	109077	139008	1.03973e+06	164327	383424	122832	124165	623576	211808	778939	1.01383e+07	1.41693e+06	499616	1.84271e+06	6.42082e+06	2.48218e+07	9.35362e+06	5.40918e+06	1.37685e+07	1.14121e+07	4.72228e+06	5.40578e+06	3.30274e+06	Benzofurans	3413-15-8	HMDB0032064	-	-	-	-
Com_494_neg	PA (2:0/18:3)	--	C23 H39 O8 P	9.653	473.24	2.12893e+06	1.33387e+06	1.48592e+06	969110	1.65863e+06	1.61069e+06	1.0547e+07	4.8734e+06	3.13123e+06	5.51607e+06	2.27523e+06	6.00145e+06	1.03283e+07	2.00439e+07	3.0887e+07	1.95671e+07	1.45186e+07	2.38369e+07	5.4689e+08	7.63917e+08	6.30983e+08	6.00955e+08	7.51734e+08	4.48589e+08	1.87907e+08	204729846	192165498	--	--	--	-	-	-	-
Com_1218_neg	MGDG (2:0/20:4)	--	C31 H50 O10	12.545	641.356	111214	95378.7	101021	121156	89422	98780.7	126445	110307	118909	103116	97220.5	106654	131816	134383	380445	194099	110491	332429	2.49296e+08	1.92273e+08	9.54866e+07	6.73423e+07	2.75193e+08	4.24277e+07	3.79023e+07	3.7613e+07	4.04083e+07	--	--	--	-	-	-	-
Com_12755_neg	PI (2:0/22:3)	--	C33 H57 O13 P	11.934	691.355	320486	255929	219578	259079	175918	225469	195732	222145	237826	161211	210937	202618	187117	175764	348607	192741	167593	177275	6.95424e+06	5.71937e+06	4.17836e+06	2.8016e+06	1.53841e+06	8.2907e+06	1.28937e+06	1.54505e+06	1.46424e+06	--	--	--	-	-	-	-
Com_11424_neg	PI (2:0/15:0)	--	C26 H49 O13 P	10.799	599.273	2.32258e+06	1.76924e+06	932521	2.07665e+06	1.03095e+06	2.0388e+06	1.02162e+06	969733	1.2144e+06	1.17397e+06	1.31116e+06	999601	1.31484e+06	1.11922e+06	887793	972795	1.01216e+06	1.05233e+06	1.13607e+07	1.14988e+07	4.90032e+06	3.04846e+06	6.34559e+06	8.39222e+06	2.40263e+06	2.21316e+06	2.90497e+06	--	--	--	-	-	-	-
Com_22718_neg	MGDG (18:0/16:4)	--	C43 H74 O10	12.713	809.545	110071	93457.1	251118	147760	184351	132771	1.33333e+06	874330	680532	486760	548336	610930	1.25561e+06	1.32997e+06	2.00935e+06	2.06818e+06	998007	1.34831e+06	476255	383565	331544	415959	306102	484766	581154	659197	413252	--	--	--	-	-	-	-
Com_19963_neg	Brazilin	--	C16 H14 O5	6.158	285.075	235831	179352	156671	255792	143764	206632	199070	214382	165493	172474	205683	174568	226633	168980	240848	238046	169744	208787	1.35566e+06	1.33679e+06	2.43991e+06	2.46083e+06	1.75514e+06	1.45217e+06	391814	354404	330416	--	--	--	-	-	-	-
Com_13882_neg	Alisol A 24-acetate	--	C32 H52 O6	13.977	577.373	734875	552388	2.11248e+06	852173	1.18188e+06	759703	7.14296e+06	5.17031e+06	3.53007e+06	4.23572e+06	3.10106e+06	4.55034e+06	9.51371e+06	6.05752e+06	7.3083e+06	8.69248e+06	8.17211e+06	6.0904e+06	5.5126e+06	3.96846e+06	4.51467e+06	6.10733e+06	4.82696e+06	4.70062e+06	3.27909e+06	3.19743e+06	3.21836e+06	--	--	--	-	-	-	-
Com_4390_neg	PA (3:0/16:4)	--	C22 H35 O8 P	7.4	457.193	287419	318296	326298	314098	269587	337086	430824	302744	334637	408267	407279	335310	437419	710379	1.24647e+06	546645	505487	877637	3.58324e+07	2.40273e+07	3.86247e+07	2.90992e+07	1.40195e+07	4.82999e+07	9.94556e+06	9.57679e+06	9.39774e+06	--	--	--	-	-	-	-
Com_6486_neg	5-{[(2-aminophenyl)thio]methyl}-4-(hydroxymethyl)-2-methylpyridin-3-ol	--	C14 H16 N2 O2 S	1.45	275.089	4.85589e+06	3.79424e+06	3.42933e+06	2.37236e+06	3.7004e+06	3.49898e+06	7.55434e+06	6.37049e+06	4.33036e+06	4.44932e+06	4.45663e+06	5.77636e+06	9.45814e+06	7.10725e+06	1.22695e+07	8.34354e+06	6.41191e+06	9.13479e+06	2.23078e+07	2.52318e+07	1.92476e+07	2.18271e+07	2.85487e+07	2.66939e+07	9.22906e+06	8.33563e+06	8.38415e+06	--	--	--	-	-	-	-
Com_15233_neg	PE (14:1e/2:0)	--	C21 H42 N O7 P	12.344	450.255	145436	114289	107579	133815	95852.3	117825	139146	117128	108544	105967	105244	114861	138027	122981	178694	143936	118317	132078	1.20161e+06	1.09945e+06	5.14804e+06	3.94023e+06	1.09053e+06	3.56065e+06	534149	594955	532197	--	--	--	-	-	-	-
Com_17834_neg	Mycophenolic acid	--	C17 H20 O6	7.702	319.121	2.96566e+06	2.04319e+06	2.31414e+06	1.44269e+06	1.75405e+06	2.07902e+06	3.03763e+06	2.23481e+06	3.91581e+06	2.21162e+06	2.0667e+06	3.92904e+06	5.13594e+06	2.55713e+06	2.9352e+06	3.35746e+06	2.58563e+06	2.14022e+06	1.12913e+06	2.09846e+06	1.38354e+06	1.84536e+06	2.2768e+06	1.43854e+06	2.04674e+06	1.94583e+06	2.14565e+06	Isocoumarans	24280-93-1	HMDB0015159	-	-	-	-
Com_7717_neg	5-amino-1-(4-chlorobenzyl)-1H-1,2,3-triazole-4-carboxamide	--	C10 H10 Cl N5 O	4.177	251.056	9.84361e+06	1.5305e+07	8.29429e+06	8.62971e+06	7.99681e+06	1.154e+07	8.52604e+06	9.26364e+06	7.97322e+06	8.09482e+06	8.15029e+06	8.19326e+06	8.86504e+06	7.64455e+06	8.54973e+06	8.37566e+06	5.84639e+06	7.60033e+06	3.17711e+06	3.8409e+06	2.51781e+06	2.72247e+06	3.31428e+06	3.24237e+06	6.85932e+06	6.99349e+06	6.13267e+06	--	--	--	-	-	-	-
Com_12081_neg	DGDG (2:0/18:3)	--	C35 H58 O15	11.5	777.393	362656	367393	196108	347930	189703	347907	233027	282212	613556	204031	217393	1.73127e+06	216653	1.00574e+06	1.37645e+06	362680	185735	357218	6.58124e+06	4.53865e+06	6.75084e+06	8.71722e+06	2.06388e+06	7.57473e+06	1.44553e+06	2.24084e+06	1.98447e+06	--	--	--	-	-	-	-
Com_11353_neg	DGDG (15:1/16:4)	--	C46 H76 O15	13.183	927.535	102823	88525.2	95930.9	91340.8	86256.6	87218.5	121839	110351	96704.5	94721.4	89762	99896.3	127448	107715	167884	127273	109652	107692	3.95716e+06	5.3739e+06	9.424e+06	3.42717e+06	1.89454e+06	5.14597e+06	494233	281006	445639	--	--	--	-	-	-	-
Com_7793_neg	Caesappanin C	--	C32 H32 O12	10.492	607.181	1.19147e+07	9.98185e+06	1.39186e+07	8.25402e+06	1.15086e+07	1.14881e+07	1.4486e+07	7.09006e+06	1.58386e+07	1.33542e+07	1.53002e+07	2.16887e+07	9.23672e+06	1.0277e+07	1.25324e+07	2.24132e+07	2.04715e+07	5.6628e+06	3.47559e+06	3.28301e+06	2.73331e+06	3.18854e+06	5.15382e+06	1.80071e+06	8.77705e+06	7.85025e+06	1.33294e+07	--	--	--	-	-	-	-
Com_16237_neg	OxPG (18:0-18:2+2O)	--	C42 H79 O12 P	14.574	805.512	217308	456802	198483	981517	166417	181577	249037	225027	203233	210557	184574	289583	287670	210783	331905	259250	233184	227996	2.74362e+06	1.44415e+06	1.13384e+06	1.88391e+06	5.48882e+06	470119	243972	220760	199724	--	--	--	-	-	-	-
Com_21770_neg	PI (15:0/18:4)	--	C42 H73 O13 P	12.754	815.481	77495.5	64552.5	69642.5	66937	62169.7	65079.4	106047	90229.3	78036.7	73874.9	69305.6	83253.8	109984	97467.7	134154	114881	87437	101928	1.12146e+06	1.59634e+06	660351	1.80018e+06	660222	1.85018e+06	102433	98071.7	92696.8	--	--	--	-	-	-	-
Com_10105_neg	Ecliptasaponin A	--	C36 H58 O9	12.71	633.401	505345	822752	415327	868358	559324	813179	357841	567448	417237	336846	278815	441822	319585	506122	639233	490665	393905	354928	9.98612e+06	9.87372e+06	1.15885e+07	1.12095e+07	1.01987e+07	9.25534e+06	2.66276e+06	2.33241e+06	2.30694e+06	--	--	--	-	-	-	-
Com_21563_neg	Astringin	--	C20 H22 O9	5.795	405.125	878215	1.18194e+06	1.07417e+06	1.23914e+06	1.00679e+06	984474	755688	607856	716818	1.1446e+06	995001	864051	608160	935169	1.26159e+06	1.47498e+06	865754	810762	1.48596e+06	2.54942e+06	1.3894e+06	1.59218e+06	2.22496e+06	1.1362e+06	1.04479e+06	1.10348e+06	1.06025e+06	--	--	--	-	-	-	-
Com_10981_neg	JWH 250 N-pentanoic acid metabolite	--	C22 H23 N O4	6.948	400.125	1.66554e+06	1.69512e+06	1.58307e+06	1.64183e+06	1.44596e+06	1.69587e+06	1.27426e+06	1.42499e+06	1.44369e+06	1.31754e+06	1.54344e+06	1.35496e+06	1.01564e+06	1.61636e+06	2.11649e+06	1.35981e+06	1.12641e+06	2.0404e+06	6.3049e+06	7.4048e+06	1.00065e+07	8.65867e+06	1.04794e+07	7.64241e+06	3.34549e+06	2.85732e+06	4.16591e+06	--	--	--	-	-	-	-
Com_2739_neg	--	Pheophorbide A	C35 H36 N4 O5	15.036	591.263	1.6147e+07	1.80448e+07	1.25372e+07	9.14398e+06	1.63694e+07	1.96879e+07	3.80873e+07	2.22924e+07	1.6811e+07	1.99966e+07	2.52072e+07	1.8596e+07	5.24448e+07	4.70409e+07	4.54425e+07	4.22699e+07	3.09018e+07	3.29735e+07	6.3379e+07	8.2114e+07	7.8207e+07	8.59395e+07	6.36679e+07	8.1419e+07	2.2413e+07	2.39548e+07	2.14831e+07	--	--	--	C18021	ko01110//Biosynthesis of secondary metabolites;ko00860//Porphyrin and chlorophyll metabolism	Global and overview maps;Metabolism of cofactors and vitamins	Metabolism
Com_6547_neg	2-(2-chlorophenyl)-1H-indole	--	C14 H10 Cl N	2.056	226.039	1.16487e+06	400384	458364	1.4235e+06	425922	1.47334e+06	1.22669e+06	1.12465e+06	690937	754162	688700	1.16533e+06	1.39386e+06	1.79726e+06	2.18275e+06	1.10975e+06	996030	1.8258e+06	2.8968e+07	3.36016e+07	1.30749e+07	1.29458e+07	1.29715e+07	7.95901e+06	4.37526e+06	4.39742e+06	4.30813e+06	--	--	--	-	-	-	-
Com_11298_neg	MGDG (18:3/18:5)	--	C45 H70 O10	14.62	815.482	352576	1.7261e+06	732945	1.19266e+06	1.04409e+06	316939	460651	867454	1.08906e+06	226092	410181	1.10256e+06	310117	471285	4.18972e+06	835991	585944	1.39726e+06	6.08461e+06	3.17101e+06	2.96501e+06	5.00335e+06	1.18867e+07	1.30298e+06	851707	724108	1.27164e+06	--	--	--	-	-	-	-
Com_17407_neg	MGDG (2:0/17:2)	--	C28 H48 O10	11.93	621.351	229357	154713	139927	171745	112559	142560	129526	108891	156915	105509	139633	130345	126518	115312	156397	128606	111769	116966	2.7556e+06	3.64625e+06	2.37127e+06	3.86027e+06	1.73604e+06	2.1941e+06	385039	576590	505184	--	--	--	-	-	-	-
Com_5372_neg	Taxifolin 7-rhamnoside	--	C21 H22 O11	7.011	449.107	2.76351e+07	8.55524e+06	2.56659e+07	1.9654e+07	1.79623e+07	3.52714e+06	3.71154e+07	2.78374e+07	2.77721e+07	1.78816e+07	2.43706e+07	1.77201e+07	3.9076e+07	2.866e+07	1.70345e+07	3.21842e+07	4.14612e+07	3.14114e+07	1.03639e+06	1.55891e+06	1.1863e+06	1.78292e+06	1.88574e+06	1.76412e+06	2.45953e+07	2.49659e+07	2.61928e+07	--	--	--	-	-	-	-
Com_19138_neg	MGDG (11:0/16:3)	--	C36 H62 O10	13.296	713.435	130845	101970	113660	107071	95928.7	100612	144437	125255	112721	107678	102351	116120	145910	131273	192449	150946	124986	132165	1.29581e+06	1.24212e+06	1.25076e+06	2.92345e+06	1.03486e+06	888588	219367	442611	372781	--	--	--	-	-	-	-
Com_17772_neg	PE (2:0/4:0)	--	C11 H22 N O8 P	6.261	326.098	1.46986e+06	858912	1.06631e+06	3.02268e+06	1.19713e+06	939776	536146	716932	953450	825337	908071	860892	569992	446734	59535.4	188969	580102	500135	84206	80655	58097.2	60885.8	56153.9	57552.5	778563	861631	716298	--	--	--	-	-	-	-
Com_13167_neg	MGDG (6:0/7:0)	--	C22 H40 O10	12.68	523.285	108858	92277.9	95233	92545	89717.5	91327.1	160125	127820	112591	107959	98581	119254	169148	139984	202496	178324	133672	150387	3.14134e+06	1.99481e+06	7.01515e+06	6.00749e+06	700478	3.64418e+06	719797	887756	832060	--	--	--	-	-	-	-
Com_6267_neg	PG (19:1/22:6)	--	C47 H79 O10 P	14.072	833.544	5.88149e+06	1.84314e+07	1.00414e+07	1.53961e+07	9.4163e+06	2.27012e+07	519096	1.75731e+06	4.79231e+06	3.2686e+06	5.44221e+06	1.64911e+06	407161	211214	331181	260265	231980	229004	293828	309576	274701	282251	287402	277261	1.33969e+06	1.23428e+06	1.51928e+06	--	--	--	-	-	-	-
Com_20195_neg	PG (5:0/20:4)	--	C31 H53 O10 P	12.806	615.34	152199	130860	129354	130182	117497	129356	847114	284360	135665	213739	126920	277501	427150	1.64315e+06	4.34547e+06	1.16204e+06	753699	1.50494e+06	2.31363e+06	2.76183e+06	1.77511e+06	1.13072e+06	1.48537e+06	2.61257e+06	742299	717732	916524	--	--	--	-	-	-	-
Com_237_neg	Galactinol	--	C12 H22 O11	1.438	401.13	6.82217e+08	833141047	7.61306e+08	6.66717e+08	7.69574e+08	8.54543e+08	974152058	9.17118e+08	1034234178	8.58911e+08	1037946903	1036802586	1306465316	1036001554	1715674262	1303211699	1274869502	1341091161	1591805301	1721982101	1180505359	1590500961	1662185188	1539786900	1035743574	1101462612	1157839469	Organooxygen compounds	-	HMDB0005826	C01235	ko00052//Galactose metabolism	Carbohydrate metabolism	Metabolism
Com_5670_neg	4'-O-Glucosylvitexin	--	C27 H30 O15	10.186	593.151	1.22888e+07	1.0765e+07	1.07274e+07	441685	1.03061e+07	9.63103e+06	1.89316e+07	1.23308e+07	1.08015e+07	1.23311e+07	9.41708e+06	1.3413e+07	2.02491e+07	1.4974e+07	3.26253e+07	2.03542e+07	1.53048e+07	1.65378e+07	1.97076e+07	3.20746e+07	1.58488e+07	2.39345e+07	3.6821e+07	1.89808e+07	1.39095e+07	1.22788e+07	1.15033e+07	--	--	--	-	-	-	-
Com_5062_neg	Flemiphilippinin A	--	C30 H32 O6	8.703	487.219	617482	758857	772205	617734	841376	781991	1.25892e+06	1.07084e+06	732860	912779	804893	1.00317e+06	1.11186e+06	906107	994788	844484	975747	1.00885e+06	3.11277e+07	2.31992e+07	3.1494e+07	2.9425e+07	2.33721e+07	3.88091e+07	7.41669e+06	9.36508e+06	8.72542e+06	--	--	--	-	-	-	-
Com_10515_neg	Atractyloside A	--	C21 H36 O10	8.525	493.229	284979	285097	254195	445088	293123	264745	281418	290138	419010	333644	267659	480327	280784	374540	666770	521508	409514	537196	1.3136e+07	6.12414e+06	5.92227e+06	9.66745e+06	2.66136e+06	1.039e+07	2.09414e+06	1.86533e+06	2.10224e+06	--	--	--	-	-	-	-
Com_13416_neg	--	Erucic acid	C22 H42 O2	16.524	337.312	3.57011e+06	2.97555e+06	4.23462e+06	3.50218e+06	3.74189e+06	4.26977e+06	6.40406e+06	5.95924e+06	5.91501e+06	6.12383e+06	6.12674e+06	6.88621e+06	1.02685e+07	7.91732e+06	1.15179e+07	9.71446e+06	8.22186e+06	8.15509e+06	7.733e+06	8.94245e+06	6.25996e+06	6.25308e+06	8.10105e+06	7.38576e+06	3.46898e+06	6.17379e+06	7.26807e+06	Fatty Acyls	112-86-7	HMDB0002068	C08316	ko01040//Biosynthesis of unsaturated fatty acids	Lipid metabolism	Metabolism
Com_1106_neg	PA (2:0/22:5)	--	C27 H43 O8 P	10.154	525.256	3.17885e+07	3.56247e+07	3.50872e+07	2.49519e+07	3.01355e+07	32560103	4.25954e+07	2.58942e+07	3.51284e+07	2.2363e+07	2.88712e+07	3.62547e+07	5.1096e+07	5.1698e+07	6.47456e+07	4.82595e+07	3.0201e+07	4.04918e+07	2.94925e+08	1.48555e+07	1.42353e+08	121212901	144039146	1.67451e+08	6.76431e+07	8.78525e+07	7.3738e+07	--	--	--	-	-	-	-
Com_7211_neg	MGDG (18:5/18:5)	--	C45 H66 O10	12.403	825.467	112035	92510.7	89268.8	108371	80730.5	94285.2	115463	100985	89000.2	87931	86340	94197.7	114534	218764	157671	170934	99790.5	842652	2.49124e+07	1.43259e+07	1.93424e+07	1.14679e+07	4.50665e+06	1.53143e+06	3.86145e+06	3.71538e+06	3.61866e+06	--	--	--	-	-	-	-
Com_14795_neg	PI (2:0/4:0)	--	C15 H27 O13 P	8.751	445.115	467024	2.11611e+06	569346	452060	634215	600298	998577	827213	545893	704489	624907	742655	852645	1.26064e+06	1.29066e+06	1.49244e+06	2.21153e+06	1.54017e+06	4.29119e+06	2.60329e+06	1.73976e+06	2.74497e+06	6.84912e+06	2.68137e+06	1.29272e+06	1.03901e+06	691839	--	--	--	-	-	-	-
Com_11969_neg	PI (2:0/22:5)	--	C33 H53 O13 P	11.793	687.327	356097	308899	306304	484285	284495	487480	326204	321598	630330	334193	235665	372856	337946	315727	529840	604686	320626	399270	8.1349e+06	4.43505e+06	8.53396e+06	7.30283e+06	7.82848e+06	8.40994e+06	1.61738e+06	2.03504e+06	1.67702e+06	--	--	--	-	-	-	-
Com_3815_neg	6-(4-methoxyphenyl)pyrimidine-2,4-diamine	--	C11 H12 N4 O	11.466	215.092	4.15945e+07	4.12959e+07	8.52632e+06	4.53113e+07	6.33614e+06	2.30698e+07	2.23676e+06	3.65563e+06	4.97739e+06	3.89908e+06	5.85794e+06	3.49124e+06	3.84625e+06	2.32567e+06	2.07043e+06	2.27096e+06	2.0868e+06	1.68691e+06	1.69135e+06	2.37274e+06	1.3826e+06	1.69372e+06	1.88524e+06	2.29834e+06	9.94754e+06	8.03935e+06	9.39715e+06	--	--	--	-	-	-	-
Com_10377_neg	Idarubicin	--	C26 H27 N O9	8.767	496.159	2.24092e+06	3.76461e+06	3.85791e+06	2.20543e+06	3.50874e+06	2.6911e+06	2.17551e+06	2.05691e+06	2.11561e+06	2.72265e+06	2.52953e+06	2.45218e+06	3.43415e+06	3.51751e+06	9.61613e+06	2.36721e+06	3.22904e+06	4.62822e+06	9.81611e+06	747353	7.52933e+06	1.1459e+07	792584	8.94788e+06	2.27223e+06	4.02921e+06	3.27882e+06	Anthracyclines	58957-92-9	HMDB0015308	-	-	-	-
Com_12869_neg	PG (2:0/12:0)	--	C20 H39 O10 P	10.985	469.23	438833	475772	299603	473561	280758	355383	395334	295132	418149	289745	314424	304940	505404	359732	653963	320610	252250	285635	5.49697e+06	4.26563e+06	7.33961e+06	3.70286e+06	2.9181e+06	7.84949e+06	1.94084e+06	1.94948e+06	1.76778e+06	--	--	--	-	-	-	-
Com_22760_neg	PG (16:2/16:4)	--	C38 H63 O10 P	11.578	709.415	91336.3	79439.1	65938.7	86470.4	58854.9	84511.9	78396.6	79510.5	86312.9	76933.4	64301.3	90054.2	76466.3	81559.7	111660	101029	76669.9	225563	566168	963683	1.38333e+06	1.10905e+06	555652	1.27849e+06	292616	332888	235552	--	--	--	-	-	-	-
Com_21590_neg	PEtOH (16:1-16:4)	--	C37 H63 O8 P	12.836	665.428	268938	391596	555901	173535	424344	227706	1.08523e+06	1.38165e+06	675653	652851	631739	741345	1.27116e+06	1.98361e+06	1.21609e+06	1.94832e+06	1.34733e+06	2.21889e+06	192052	194202	299765	278440	242218	187877	446031	574320	531947	--	--	--	-	-	-	-
Com_20711_neg	--	Ginsenoside Rg2	C42 H72 O13	12.005	783.491	149938	123088	122501	124864	102533	123946	140208	123863	126977	109676	121264	195626	141586	124924	396355	219244	150048	245017	1.72397e+06	1.47013e+06	1.35727e+06	2.22429e+06	2.40495e+06	1.18416e+06	338631	365500	331954	Prenol lipids	52286-74-5	HMDB0035395	-	-	-	-
Com_21732_neg	--	Dehydropachymic Acid	C33 H50 O5	14.442	525.359	317280	274429	300232	262962	258203	271370	391802	332904	307926	319463	295670	326680	429898	333988	538379	403190	355626	354535	2.12563e+06	424858	787220	1.39506e+06	872794	1.18818e+06	425944	337325	313876	--	--	--	-	-	-	-
Com_1716_neg	Pentadecanoic acid	--	C15 H30 O2	14.765	241.217	1.51298e+08	1.13485e+08	1.4164e+08	1.16037e+08	1.16619e+08	1.0923e+08	1.93399e+08	1.65339e+08	1.56652e+08	1.41266e+08	1.46882e+08	1.71928e+08	2.06969e+08	1.56618e+08	2.54014e+08	1.98138e+08	1.7488e+08	1.67053e+08	1.34917e+08	1.82126e+08	1.27818e+08	134905168	1.59259e+08	1.56173e+08	1.52577e+08	1.62318e+08	1.42997e+08	Fatty Acyls	1002-84-2	HMDB0000826	-	-	-	-
Com_15036_neg	LPG 18:1	--	C24 H47 O9 P	14.898	509.289	2.7716e+06	4.4212e+06	2.99378e+06	3.44808e+06	3.00651e+06	3.7869e+06	3.05102e+06	3.34836e+06	3.26298e+06	4.81667e+06	4.30511e+06	3.62412e+06	4.80894e+06	2.98369e+06	3.0054e+06	3.79817e+06	4.09724e+06	2.65774e+06	588951	5.54188e+06	3.57577e+06	1.16206e+06	6.12698e+06	194193	2.42677e+06	2.45492e+06	2.86737e+06	--	--	--	-	-	-	-
Com_18321_neg	Beta-Lactose	--	C12 H22 O11	8.611	401.125	505579	746541	681377	780790	868516	348372	2.33977e+06	1.36527e+06	877831	1.35601e+06	358566	1.10208e+06	1.77417e+06	2.93311e+06	5.96192e+06	3.23383e+06	2.12805e+06	3.74369e+06	1.2678e+06	1.14164e+06	1.25566e+06	1.28044e+06	1.14732e+06	1.56481e+06	1.28353e+06	1.05947e+06	819285	Carbohydrates and carbohydrate conjugates	5965-66-2	HMDB0041627	-	-	-	-
Com_13471_neg	Isoforsythiaside	--	C29 H36 O15	6.405	623.211	823269	980079	932959	823705	772738	947091	491038	634121	644725	730561	797049	585514	502473	289985	166110	256417	481960	316250	8.17283e+06	2.35154e+06	567766	1.58989e+06	1.18674e+06	108893	652182	640360	632509	--	--	--	-	-	-	-
Com_4871_neg	Cyclo(glycyltryptophylprolylglycylvalylglycyl-β-hydroxytyrosyl)	--	C36 H44 N8 O9	10.727	713.306	1.32972e+06	1.18911e+06	871767	1.12559e+06	778602	1.19074e+06	717251	690388	872664	952834	1.13856e+06	854937	955083	882596	701404	662892	843461	719952	3.14413e+07	8.83684e+06	1.14102e+07	1.27054e+07	4.26977e+06	4.10852e+07	2.87167e+06	2.15883e+06	2.91412e+06	--	--	--	-	-	-	-
Com_15474_neg	Fucoxanthin	--	C42 H58 O6	12.237	657.424	266448	202168	198451	223343	173310	219985	252561	221011	227834	199642	185276	230312	252585	231672	335146	269923	222051	236625	1.17943e+06	1.08151e+06	4.95152e+06	2.238e+06	1.10931e+06	1.70985e+06	423837	438382	488851	Prenol lipids	3351-86-8	HMDB0002741	-	-	-	-
Com_4052_neg	--	L-Homoserine	C4 H9 N O3	1.305	118.051	2.67651e+07	1.32156e+07	1.4748e+07	1.56873e+07	7.06298e+06	1.06537e+07	3.3586e+07	1.27506e+07	3.05139e+07	2.07799e+07	2.68803e+07	1.87197e+07	7.64536e+07	1.53368e+07	3.56019e+07	2.82212e+07	1.60189e+07	1.6924e+07	2.45961e+07	2.03724e+07	1.49502e+07	1.33821e+07	1.43658e+07	2.98296e+07	2.06165e+07	2.0689e+07	2.1641e+07	Carboxylic acids and derivatives	672-15-1	HMDB0000719	C00263	ko01100//Metabolic pathways;ko01110//Biosynthesis of secondary metabolites;ko01120//Microbial metabolism in diverse environments;ko01130//Biosynthesis of antibiotics;ko01230//Biosynthesis of amino acids;ko00270//Cysteine and methionine metabolism;ko00260//Glycine, serine and threonine metabolism;ko00300//Lysine biosynthesis;ko00920//Sulfur metabolism	Amino acid metabolism;Energy metabolism;Global and overview maps	Metabolism
Com_6306_neg	MGDG (2:0/16:4)	--	C27 H42 O10	12.773	571.277	171071	167842	147469	151283	190722	145670	601295	429620	256730	272068	257076	585542	319209	1.78098e+06	2.33401e+06	1.74311e+06	527142	2.06163e+06	2.95653e+07	2.17905e+07	2.17191e+07	1.85964e+07	1.40583e+07	2.77693e+07	5.75199e+06	6.0235e+06	5.86311e+06	--	--	--	-	-	-	-
Com_15894_neg	LPI 18:3	--	C27 H47 O12 P	14.065	593.274	620461	289704	1.73268e+06	779220	190708	1.74315e+06	1.17531e+06	2.38914e+06	1.57521e+06	2.09603e+06	149538	1.14497e+06	2.63508e+06	2.57445e+06	2.2653e+06	1.84113e+06	5.99911e+06	2.11635e+06	256846	270612	2.77645e+06	246726	419668	242364	1.2733e+06	1.06554e+06	701285	--	--	--	-	-	-	-
Com_10839_neg	4-phenyl-2-[(3-pyridylamino)methylidene]cyclohexane-1,3-dione	--	C18 H16 N2 O2	2.678	291.109	886147	928954	1.0059e+06	738116	1.00441e+06	1.16558e+06	1.81765e+06	1.35465e+06	1.2529e+06	1.48548e+06	1.05006e+06	1.20274e+06	1.67915e+06	1.5365e+06	2.39091e+06	1.73851e+06	1.47197e+06	2.00441e+06	1.21491e+07	1.45047e+07	8.11066e+06	7.75414e+06	9.53807e+06	7.77516e+06	2.98756e+06	3.4578e+06	3.34624e+06	--	--	--	-	-	-	-
Com_19066_neg	Dihydrocucurbitacin F	--	C30 H48 O7	10.287	519.333	536393	278838	273434	360519	540421	290808	1.31899e+06	913554	356476	338929	397766	556564	305387	3.05185e+06	2.29389e+06	2.37933e+06	878441	3.5197e+06	732467	1.22136e+06	874673	720187	692525	1.02493e+06	459242	813349	574575	--	--	--	-	-	-	-
Com_17078_neg	MGDG (2:0/13:1)	--	C24 H42 O10	12.781	535.276	238168	311120	215014	203716	197051	202422	433078	250294	216472	209378	200118	231041	375805	601827	585362	477015	258975	390455	4.74824e+06	2.64427e+06	3.43164e+06	2.79199e+06	1.65978e+06	3.29495e+06	786531	1.13226e+06	877911	--	--	--	-	-	-	-
Com_18731_neg	--	Hecogenin	C27 H42 O4	13.352	429.301	139863	114165	126531	119195	106420	113221	160793	138883	127630	119871	115109	131560	162970	146137	214241	168278	139138	147348	419254	247438	2.99096e+06	1.54925e+06	259619	1.73007e+06	241788	224142	148079	Flavonoids	115921-09-0	HMDB0038824	-	-	-	-
Com_2626_neg	N-(4-chlorophenyl)-N'-cyclohexylthiourea	--	C13 H17 Cl N2 S	1.234	267.072	5.63371e+07	4.96571e+07	6.67337e+07	5.95694e+07	6.22948e+07	6.67883e+07	104382562	8.88055e+07	6.92897e+07	8.57155e+07	7.69861e+07	8.95189e+07	1.13542e+08	9.72962e+07	1.49398e+08	117834981	1.0532e+08	1.07004e+08	7.14611e+07	8.80903e+07	6.54645e+07	5.51158e+07	7.67079e+07	8.94389e+07	7.29136e+07	7.73141e+07	8.66869e+07	--	--	--	-	-	-	-
Com_2173_neg	Spinosin	--	C28 H32 O15	8.142	607.168	2.24452e+07	6.56473e+07	3.31898e+07	9.55548e+07	4.08313e+07	5.27915e+07	7.38861e+06	1.11239e+07	1.1979e+07	1.17641e+07	1.8211e+07	1.24375e+07	2.06176e+06	3.08952e+06	1.48046e+06	2.47072e+06	4.18449e+06	2.34086e+06	1.61452e+06	3.30425e+06	3.29473e+06	2.04543e+06	1.84893e+06	1.40533e+06	1.58598e+07	1.6652e+07	1.62628e+07	--	--	--	-	-	-	-
Com_540_neg	PA (2:0/22:6)	--	C27 H41 O8 P	9.636	523.24	3.03813e+07	2.40603e+07	2.74943e+07	2.44169e+07	3.25053e+07	2.34996e+07	3.78722e+07	3.06525e+07	3.5418e+07	3.52296e+07	3.5848e+07	3.91853e+07	4.99708e+07	4.79196e+07	6.49319e+07	3.39746e+07	4.30889e+07	4.77394e+07	6.92873e+08	5.08939e+08	3.35666e+08	4.88054e+08	5.22771e+08	6.08146e+08	2.01362e+08	2.00536e+08	1.99863e+08	--	--	--	-	-	-	-
Com_12309_neg	--	Stachydrine	C7 H13 N O2	2.397	142.087	783398	683281	733255	595763	729305	590163	1.02745e+06	668483	613430	1.0172e+06	633765	575407	909302	726708	1.23608e+06	1.0117e+06	1.05604e+06	969697	3.43951e+06	4.47805e+06	6.39764e+06	8.37964e+06	4.25797e+06	7.05601e+06	2.50742e+06	2.50234e+06	2.1336e+06	Carboxylic acids and derivatives	471-87-4	HMDB0004827	-	-	-	-
Com_7158_neg	Cynaropicrin	--	C19 H22 O6	10.775	409.152	7.35407e+06	7.39496e+06	5.61342e+06	6.41757e+06	5.60855e+06	7.21808e+06	5.41943e+06	8.8366e+06	5.40042e+06	5.26333e+06	6.40408e+06	5.23436e+06	5.98255e+06	5.61558e+06	2.91547e+07	8.75993e+06	4.81801e+06	4.98303e+06	7.79575e+06	2.02405e+07	6.29311e+06	1.12706e+07	2.58652e+07	6.49537e+06	6.20233e+06	5.93788e+06	4.43822e+06	Prenol lipids	35730-78-0	HMDB0036423	-	-	-	-
Com_10649_neg	FAHFA (16:3/3:0)	--	C19 H30 O4	15.044	321.21	7.49245e+06	6.07337e+06	8.27002e+06	6.09457e+06	6.19502e+06	5.91304e+06	9.28244e+06	9.30451e+06	7.79433e+06	7.24468e+06	7.41429e+06	8.04068e+06	1.11531e+07	6.8057e+06	8.83362e+06	1.00542e+07	9.19902e+06	7.12181e+06	12864703	9.54573e+06	7.71213e+06	8.0134e+06	8.91673e+06	8.91391e+06	8.42548e+06	7.13804e+06	7.37092e+06	--	--	--	-	-	-	-
Com_17844_neg	MGDG (2:0/7:0)	--	C18 H32 O10	8.241	467.215	354273	326219	304717	345597	311105	319970	465175	364734	369933	357337	344550	402817	419954	398267	532998	407638	350030	536757	3.35657e+06	996848	2.83303e+06	1.59401e+06	1.31195e+06	3.84091e+06	814404	603672	491073	--	--	--	-	-	-	-
Com_19883_neg	PG (2:0/2:0)	--	C10 H19 O10 P	8.126	329.067	1.23039e+06	1.98087e+06	1.48528e+06	897445	2.09955e+06	1.53227e+06	1.2712e+06	1.29419e+06	1.27096e+06	1.2661e+06	1.66315e+06	1.19919e+06	1.25654e+06	1.20462e+06	1.21572e+06	1.26495e+06	1.44637e+06	912942	733331	577272	565522	733643	964109	719989	1.00048e+06	1.05354e+06	935043	--	--	--	-	-	-	-
Com_25341_neg	Prostaglandin G2	--	C20 H32 O6	14.911	367.206	22452.6	177142	38862.9	18389.2	95129.8	46151.5	24749	22959.2	20471.2	41350.8	45150.6	22342.8	28403.9	22720.7	34718.3	27772.9	24599	24690.8	28377.4	28429.5	22631	23721.7	28401.1	47595.6	33387.7	22435.3	24534.6	Fatty Acyls	51982-36-6	HMDB0003235	C05956	ko01100//Metabolic pathways;ko00590//Arachidonic acid metabolism	Global and overview maps;Lipid metabolism	Metabolism
Com_1425_neg	MGDG (4:0/8:0)	--	C21 H38 O10	11.881	509.263	390636	497970	376634	258513	176728	331214	1.49247e+06	267082	1.04226e+06	328479	601186	890904	1.28058e+06	2.12507e+06	4.56148e+06	2.15733e+06	882329	2.08338e+06	3.32091e+07	2.61347e+07	5.60147e+07	3.74481e+07	2.32605e+08	1.37268e+07	1.69117e+07	1.80132e+07	1.75328e+07	--	--	--	-	-	-	-
Com_9054_neg	PI (2:0/17:0)	--	C28 H53 O13 P	9.542	627.325	1.38786e+06	1.73001e+06	1.43339e+06	1.56441e+06	1.51561e+06	1.60164e+06	3.53396e+06	2.1376e+06	979324	1.08883e+06	1.07962e+06	1.19433e+06	2.86501e+06	4.21004e+06	7.24514e+06	4.08086e+06	1.77845e+06	4.3818e+06	1.53414e+07	1.60009e+07	1.37435e+07	1.13055e+07	1.17634e+07	1.54851e+07	4.87508e+06	3.86765e+06	4.27401e+06	--	--	--	-	-	-	-
Com_4424_neg	PA (2:0/18:1)	--	C23 H43 O8 P	11.278	477.271	2.70448e+07	1.19477e+07	1.88467e+07	2.2443e+07	1.24026e+07	1.9415e+07	1.31648e+07	2.41033e+07	2.90369e+07	2.12025e+07	1.55329e+07	4.00585e+07	1.53849e+07	4.09272e+07	4.34176e+07	3.391e+07	2.42184e+07	3.88882e+07	3.82196e+07	6.07794e+07	3.78206e+07	2.94392e+07	1.82786e+07	2.80796e+07	2.08038e+07	2.30245e+07	2.20281e+07	--	--	--	-	-	-	-
Com_9179_neg	PG (2:0/14:0)	--	C22 H43 O10 P	12.442	497.26	3.18686e+06	1.96572e+06	7.53824e+06	1.99676e+06	7.7457e+06	2.57831e+06	1.27098e+07	1.1636e+07	6.00634e+06	1.01618e+07	7.93297e+06	8.90957e+06	1.18534e+07	1.40347e+07	1.77786e+07	1.14389e+07	1.04847e+07	1.36264e+07	1.15044e+07	1.93024e+07	4.22154e+06	9.96252e+06	1.27537e+07	3.11924e+06	8.04325e+06	8.42027e+06	7.85478e+06	--	--	--	-	-	-	-
Com_22138_neg	Dipotassium glycyrrhizinate	--	C42 H60 O16	12.372	821.387	1.17969e+06	1.34177e+06	583798	772299	440888	1.08398e+06	868104	605328	386225	513364	736569	678972	800416	196256	295520	229565	187037	205418	399647	373859	430569	436606	336637	439537	365789	451006	418270	Prenol lipids	1405-86-3	HMDB0029843	-	-	-	-
Com_21187_neg	MGDG (8:0/26:4)	--	C43 H74 O10	13.587	809.545	151209	120064	136983	129643	118286	127581	177789	152043	135995	141885	129544	140333	183174	151362	221008	173748	146964	158177	547455	225732	1.25695e+06	2.01934e+06	271766	1.1444e+06	270031	154446	206653	--	--	--	-	-	-	-
Com_13200_neg	MGDG (3:0/22:3)	--	C34 H58 O10	10.995	685.405	385363	383924	265763	386154	248194	299699	332431	387479	240945	257018	276973	270497	319591	309632	348248	284397	223759	253373	3.37693e+06	2.05027e+06	6.99219e+06	4.58707e+06	1.31568e+06	2.41271e+06	1.1937e+06	1.47011e+06	894777	--	--	--	-	-	-	-
Com_1398_neg	PA (2:0/23:0)	--	C28 H55 O8 P	11.6	549.365	280032	243185	572581	259632	447838	264365	2.79928e+06	1.71101e+06	854347	1.20444e+06	781344	1.68494e+06	2.06651e+06	4.73883e+06	7.19872e+06	4.55092e+06	3.41664e+06	5.65133e+06	1.44132e+08	1.37174e+08	1.90253e+08	1.47847e+08	1.39775e+08	1.64987e+08	3.57537e+07	3.50889e+07	3.37326e+07	--	--	--	-	-	-	-
Com_11564_neg	PI (2:0/27:0)	--	C38 H73 O13 P	14.955	767.461	2.73852e+06	3.42266e+06	2.18475e+06	2.42776e+06	1.82966e+06	1.06798e+06	1.82948e+06	1.53181e+06	1.59517e+06	1.14952e+06	1.26228e+06	1.41253e+06	1.48308e+06	1.95046e+06	8.71209e+06	3.6841e+06	1.45754e+06	4.93491e+06	9.60103e+06	7.18521e+06	6.39155e+06	9.45522e+06	9.88132e+06	5.42069e+06	1.83583e+06	1.70929e+06	2.37647e+06	--	--	--	-	-	-	-
Com_24514_neg	PA (2:0/11:0)	--	C16 H31 O8 P	11.518	381.168	524458	356326	300920	493078	218516	684704	923723	352547	524486	446022	384936	779126	551716	758360	1.34767e+06	816779	790170	693325	701122	444659	534790	477198	487191	785184	628380	578340	703995	--	--	--	-	-	-	-
Com_16248_neg	(+)-Pinoresinol	--	C20 H22 O6	5.515	321.156	942714	822696	980531	867984	852082	906147	964972	874789	963606	1.1952e+06	829975	1.16203e+06	1.50791e+06	1.03151e+06	1.17452e+06	971236	873803	739977	3.15478e+06	4.01536e+06	4.38635e+06	4.36037e+06	3.39828e+06	4.31958e+06	1.37811e+06	1.43527e+06	1.64971e+06	--	--	--	C05366	ko01110//Biosynthesis of secondary metabolites	Global and overview maps	Metabolism
Com_1160_neg	Inositol	--	C6 H12 O6	1.252	239.077	1.69863e+08	1.18933e+08	1.94135e+08	103299075	1.65956e+08	7.78125e+07	3.00628e+08	2.74591e+08	1.95567e+08	2.1448e+08	2.02316e+08	252434518	3.19215e+08	8.80048e+07	2.62983e+08	2.59978e+08	185040250	224247423	1.24154e+08	1.3101e+08	9.41584e+07	1.19969e+08	1.42298e+08	1.53479e+08	1.50196e+08	1.6036e+08	1.73056e+08	Organooxygen compounds	87-89-8	HMDB0000211	C00137	ko01100//Metabolic pathways;ko01120//Microbial metabolism in diverse environments;ko01130//Biosynthesis of antibiotics;ko02010//ABC transporters;ko00052//Galactose metabolism;ko00053//Ascorbate and aldarate metabolism;ko00562//Inositol phosphate metabolism;ko04070//Phosphatidylinositol signaling system	Carbohydrate metabolism;Global and overview maps;Membrane transport;Signal transduction	Environmental Information Processing;Metabolism
Com_23082_neg	PI (18:3/22:6)	--	C49 H77 O13 P	14.144	903.498	94022.5	130224	141797	238314	116871	77421.9	106659	111767	85575.3	87374.3	82406.1	155587	116542	87298.9	553950	108844	93315	92158.1	457923	271173	330290	295997	1.59022e+06	194271	107824	114383	85288.4	--	--	--	-	-	-	-
Com_12418_neg	--	8-Hydroxyguanosine	C10 H13 N5 O6	2.025	298.078	1.1252e+06	791837	826220	709945	830727	837429	1.02121e+06	985704	1.08407e+06	968455	1.0038e+06	1.27542e+06	1.4697e+06	1.29898e+06	1.83968e+06	1.60247e+06	1.22535e+06	1.4374e+06	6.78576e+06	5.78641e+06	7.90455e+06	6.08244e+06	6.97495e+06	5.82178e+06	2.27553e+06	2.16576e+06	2.33964e+06	Purine nucleosides	3868-31-3	HMDB0002044	-	-	-	-
Com_1018_neg	LPG 16:0	--	C22 H45 O9 P	14.668	483.274	2.05633e+07	1.87094e+06	2.77141e+07	3.42142e+07	3.27786e+07	3.99658e+07	3.14483e+07	4.41571e+07	4.35833e+07	3.85589e+07	2.93492e+07	4.23493e+07	3.13796e+07	2.13269e+07	9.88858e+07	3.36103e+07	3.97475e+07	3.44069e+07	1.59159e+07	1.79827e+08	5.84015e+07	3.99721e+07	3.28105e+08	311404	4.9749e+07	5.13097e+07	3.58661e+07	--	--	--	-	-	-	-
Com_1871_neg	PA (2:0/16:4)	--	C21 H33 O8 P	5.911	443.178	241556	146068	171096	188466	207005	171881	586229	303624	226396	360385	232956	403098	588025	1.01179e+06	2.12967e+06	953185	639120	1.08568e+06	1.62386e+08	8.30889e+07	4.2218e+07	6.88741e+07	3.9917e+07	8.0655e+07	1.65697e+07	1.59557e+07	1.4675e+07	--	--	--	-	-	-	-
Com_24441_neg	DGDG (2:0/18:5)	--	C35 H54 O15	11.536	759.346	33373.9	28982.5	22476.5	29478.1	20648.1	30820	27571.2	25646.8	26137.7	23043.8	20212.9	23572.8	24948.3	25404.5	35024.1	28594.6	22635.3	25885.4	964411	86976.1	79943.6	67974.7	48733.3	180086	33811.6	32838.1	33787.8	--	--	--	-	-	-	-
Com_15183_neg	Prostaglandin E1	--	C20 H34 O5	12.817	353.234	5.58177e+06	1.93439e+06	2.83554e+06	703398	1.51658e+06	941186	1.14849e+06	2.86158e+06	2.56532e+06	1.66605e+06	1.87672e+06	2.96751e+06	1.13604e+06	626886	5.02066e+06	1.03497e+06	2.02379e+06	1.64445e+06	1.26485e+06	1.08526e+06	1.31448e+06	968249	1.69196e+06	1.21796e+06	2.17317e+06	1.76952e+06	1.4075e+06	Fatty Acyls	745-65-3	HMDB0001442	-	-	-	-
Com_20685_neg	FAHFA (17:1/4:0)	--	C21 H38 O4	13.663	353.27	137766	117417	125961	114036	107748	118033	169488	144044	129360	129625	121081	136200	179702	148546	213696	179017	150944	149960	2.62327e+06	2.14715e+06	1.48898e+06	1.43724e+06	800405	2.35494e+06	323771	368928	321530	--	--	--	-	-	-	-
Com_3696_neg	PS (2:0/5:0)	--	C13 H24 N O10 P	10.869	384.112	1.20097e+06	965669	715173	898490	1.68954e+06	1.13561e+06	908293	1.62232e+06	878078	2.74941e+06	454052	1.8433e+06	1.01249e+06	2.73102e+06	940997	720746	1.87167e+06	404382	4.74239e+07	3.26266e+07	2.55528e+07	4.88608e+07	2.70408e+07	6.05109e+07	1.0634e+07	1.00667e+07	1.36247e+07	--	--	--	-	-	-	-
Com_1224_neg	4-(2-thienyl)benzoic acid	--	C11 H8 O2 S	1.191	203.02	1.42869e+08	1.32926e+08	1.55319e+08	1.29194e+08	1.44179e+08	138699395	258637237	2.11224e+08	1.82877e+08	2.07119e+08	1.91522e+08	2.2731e+08	3.02572e+08	2.59982e+08	3.2793e+08	2.78261e+08	2.42466e+08	2.68064e+08	2.37741e+08	2.48008e+08	1.74242e+08	1.85158e+08	2.23863e+08	218701581	1.87419e+08	1.99079e+08	1.95815e+08	--	--	--	-	-	-	-
Com_7156_neg	(2E)-4-Hydroxy-3,7-dimethyl-2,6-octadien-1-yl beta-D-glucopyranoside	--	C16 H28 O7	7.99	377.182	1.16916e+06	910483	1.04342e+06	1.1173e+06	627024	1.08328e+06	903479	1.21017e+06	2.0011e+06	1.22073e+06	938113	3.49654e+06	1.11063e+06	975431	1.26359e+06	1.24152e+06	1.37956e+06	1.611e+06	1.85832e+07	1.51073e+07	2.07042e+07	1.77642e+07	5.52372e+06	1.64061e+07	2.88868e+06	4.07078e+06	3.27131e+06	--	--	--	-	-	-	-
Com_19992_neg	PG (18:5/22:5)	--	C46 H71 O10 P	12.42	813.469	236876	186146	175218	217949	158459	189657	226632	198214	176789	172592	169469	186540	224810	205526	309478	240407	195870	215120	2.20809e+06	2.49613e+06	1.03551e+06	2.1238e+06	1.94891e+06	2.69787e+06	654641	425019	440454	--	--	--	-	-	-	-
Com_21442_neg	(-)-Syringaresinol di-O-glucoside	--	C34 H46 O18	6.648	741.262	651200	560230	842416	756436	1.56723e+06	756357	869595	753993	1.43491e+06	610153	770884	1.23989e+06	985432	1.54187e+06	1.10984e+06	1.63414e+06	1.31239e+06	1.93225e+06	177830	253731	278485	280463	397992	195666	591834	794501	472773	--	--	--	-	-	-	-
Com_17901_neg	LPS 18:3	--	C24 H42 N O9 P	14.102	518.253	1.77877e+06	944429	1.86944e+06	1.22851e+06	1.7254e+06	1.32133e+06	2.30939e+06	3.41634e+06	1.44974e+06	3.79473e+06	1.28432e+06	2.24706e+06	1.8749e+06	1.6235e+06	3.00901e+06	2.34926e+06	1.46326e+06	1.68735e+06	296589	668678	568078	297582	603918	280216	911083	1.35416e+06	1.00193e+06	--	--	--	-	-	-	-
Com_7900_neg	PG (3:0/4:0)	--	C13 H25 O10 P	6.561	371.116	1.77359e+06	1.86081e+06	1.98395e+06	1.58923e+06	1.7149e+06	1.87225e+06	2.02448e+06	2.07577e+06	1.84741e+06	2.22552e+06	2.13515e+06	2.06292e+06	2.0767e+06	1.82586e+06	2.25039e+06	1.75277e+06	1.86591e+06	2.05529e+06	1.03834e+07	6.36191e+06	1.75874e+07	1.34363e+07	5.0008e+06	1.33419e+07	2.82588e+06	3.26034e+06	2.0115e+06	--	--	--	-	-	-	-
Com_684_neg	4-(3-Hydroxybutyl)phenyl β-D-glucopyranoside	--	C16 H24 O7	6.743	373.151	722693	523358	640946	610261	684777	673520	1.05e+06	779235	720773	888377	756978	1.02007e+06	1.10506e+06	1.39212e+06	1.79529e+06	994102	1.09551e+06	1.15972e+06	1.56912e+08	1.78921e+08	1.61348e+08	4.52144e+08	2.65916e+08	2.78725e+08	6.9461e+07	6.06829e+07	6.22842e+07	--	--	--	-	-	-	-
Com_16976_neg	Isobutyrylshikonin	--	C20 H22 O6	8.195	361.13	1.82794e+06	1.78051e+06	1.90051e+06	1.79747e+06	1.57336e+06	1.90116e+06	2.82872e+06	2.12103e+06	2.08508e+06	466937	2.36671e+06	2.13231e+06	2.33716e+06	3.08839e+06	3.46073e+06	2.71352e+06	5.11019e+06	3.6098e+06	4.21229e+06	2.65407e+06	3.11014e+06	3.55841e+06	2.35292e+06	3.82491e+06	2.69801e+06	2.68446e+06	1.88439e+06	--	--	--	-	-	-	-
Com_21896_neg	PI (2:0/5:0)	--	C16 H29 O13 P	11.119	459.131	182341	179930	139712	179690	140562	164117	219663	176839	148419	162253	170657	185549	199268	347560	336057	207181	170356	199890	1.36733e+06	671676	1.05445e+06	1.74816e+06	748384	523483	197895	210079	265320	--	--	--	-	-	-	-
Com_7364_neg	FAHFA (2:0/16:1)	--	C18 H32 O4	11.935	311.223	1.38722e+07	1.65118e+07	4.24997e+06	1.14859e+07	3.72784e+06	1.20598e+07	2.83829e+06	3.13344e+06	3.34934e+06	2.75289e+06	3.24014e+06	2.29592e+06	2.82963e+06	2.17614e+06	2.41855e+06	2.18595e+06	2.57326e+06	1.95082e+06	1.15327e+06	827813	531478	503024	781715	696019	3.937e+06	3.15459e+06	3.61117e+06	--	--	--	-	-	-	-
Com_22783_neg	Notoginsenoside Fe	--	C47 H80 O17	12.345	961.546	28209.1	22862.6	21666.1	25805.1	18340.9	23212.2	27567	23404.9	22084.9	21270	21500.8	23465.5	27180.2	24161.4	35368.1	27355.6	22617.7	24482.6	209391	193990	1.00985e+06	1.43132e+06	337168	391921	29951.3	30230.3	42119.7	Prenol lipids	88105-29-7	HMDB0034737	-	-	-	-
Com_2704_neg	3',6-Disinapoyl sucrose	--	C34 H42 O19	7.054	753.226	6.57748e+07	7.02836e+07	6.95195e+07	5.41946e+07	4.69558e+07	7.50858e+07	2.89239e+07	4.34989e+07	7.2218e+07	4.95469e+07	6.49756e+07	4.32121e+07	3.46973e+07	1.55719e+07	5.15098e+06	7.81751e+06	1.73991e+07	6.0448e+06	308440	346329	385373	322853	370254	335279	3.14433e+07	3.01788e+07	2.83537e+07	--	--	--	-	-	-	-
Com_13751_neg	11(Z),14(Z)-Eicosadienoic Acid	--	C20 H36 O2	15.447	307.265	5.60552e+06	5.00893e+06	6.35928e+06	4.74916e+06	4.65135e+06	5.59847e+06	7.22296e+06	6.83953e+06	6.63205e+06	6.82214e+06	6.50297e+06	7.09433e+06	9.07074e+06	7.47018e+06	1.06945e+07	8.46962e+06	8.32336e+06	7.01679e+06	6.64103e+06	8.27339e+06	5.61728e+06	6.45047e+06	6.85904e+06	6.94983e+06	6.9329e+06	6.92787e+06	6.23638e+06	--	--	--	-	-	-	-
Com_5228_neg	D-Sedoheputulose 7-phosphate	--	C7 H15 O10 P	1.217	289.024	2.57673e+07	1.98361e+07	2.0182e+07	2.63714e+07	1.85724e+07	2.8893e+07	1.50236e+07	3.38573e+07	3.74774e+07	2.70788e+07	2.29406e+07	2.26818e+07	2.94371e+07	1.29717e+07	2.16966e+07	2.50506e+07	3.82445e+07	2.38482e+07	5.14992e+06	1.74865e+07	1.1796e+07	8.9275e+06	7.59229e+06	7.37722e+06	2.92958e+07	2.23985e+07	2.23276e+07	--	--	--	-	-	-	-
Com_19752_neg	PEtOH (16:3-16:4)	--	C37 H59 O8 P	12.55	661.382	480125	366224	539456	342865	421916	413705	1.27238e+06	848495	386832	494268	370844	772317	542829	927628	513099	908586	771591	805965	2.1966e+06	2.04038e+06	2.53447e+06	1.81937e+06	2.8892e+06	1.47772e+06	950742	903755	883733	--	--	--	-	-	-	-
Com_1053_neg	Benzyl 6-O-beta-D-glucopyranosyl-beta-D-glucopyranoside	--	C19 H28 O11	8.161	431.156	6.74204e+06	4.31149e+06	5.15138e+06	4.26954e+06	3.73093e+06	5.10151e+06	1.06661e+07	7.57074e+06	3.31912e+06	5.84559e+06	7.19376e+06	7.352e+06	1.07922e+07	7.29575e+07	2.85227e+07	7.7373e+07	3.59355e+07	5.87251e+07	169254232	1.84291e+08	2.5398e+08	2.33649e+08	1.7217e+08	2.11267e+08	7.23888e+07	7.31972e+07	7.56068e+07	--	--	--	-	-	-	-
Com_7896_neg	Lysionotin	--	C18 H16 O7	2.093	343.081	556411	444879	384323	377758	333863	538085	674133	512829	388724	455871	471372	439803	609463	738886	1.0679e+06	715591	734206	734648	9.77626e+06	5.21239e+06	1.75965e+07	8.58805e+06	9.07236e+06	1.01134e+07	1.93864e+06	1.83112e+06	2.54036e+06	--	--	--	-	-	-	-
Com_18663_neg	PG (2:0/5:0)	--	C13 H25 O10 P	8.089	371.117	103691	97531.3	121532	105420	101790	99293.6	272306	112789	202200	211279	112276	114292	129389	115889	163714	125272	119897	160732	2.42002e+06	1.77532e+06	865995	2.83e+06	1.59392e+06	3.34946e+06	842923	511096	645403	--	--	--	-	-	-	-
Com_10341_neg	Nicotinamide adenine dinucleotide	--	C21 H27 N7 O14 P2	2.103	662.104	6.10805e+06	6.7488e+06	6.93349e+06	4.91894e+06	6.60435e+06	6.27311e+06	1.30459e+07	8.49242e+06	6.29599e+06	9.66217e+06	6.5665e+06	5.68317e+06	1.03184e+07	9.19921e+06	1.4417e+07	1.11494e+07	8.17177e+06	1.37057e+07	306057	353184	345458	3.12242e+06	1.64445e+06	411192	6.03322e+06	5.84525e+06	7.16777e+06	(5'->5')-dinucleotides	58-68-4	HMDB0001487	C00003	ko01100//Metabolic pathways;ko00760//Nicotinate and nicotinamide metabolism;ko00730//Thiamine metabolism;ko00190//Oxidative phosphorylation	Energy metabolism;Global and overview maps;Metabolism of cofactors and vitamins	Metabolism
Com_7253_neg	Mulberroside A	--	C26 H32 O14	9.205	567.163	5.75922e+06	2.94723e+06	5.39057e+06	1.81887e+06	4.68846e+06	4.07536e+06	1.51588e+07	1.15278e+07	4.67528e+06	9.23462e+06	7.5058e+06	9.67384e+06	1.7214e+07	1.64647e+07	2.82995e+07	2.05686e+07	1.14244e+07	1.96153e+07	1.40711e+07	1.19661e+07	1.03556e+07	2.10411e+07	2.52008e+07	8.36823e+06	1.11402e+07	9.53332e+06	6.52129e+06	--	--	--	-	-	-	-
Com_17747_neg	Flavokawain C	--	C17 H16 O5	8.386	317.104	805370	664141	557772	883818	627360	640203	1.20299e+06	776881	691298	623455	578049	634686	941079	1.15749e+06	1.15837e+06	1.1505e+06	783022	1.23224e+06	3.42397e+06	4.58765e+06	3.00952e+06	3.47199e+06	4.3987e+06	2.29719e+06	1.27575e+06	1.09356e+06	1.67989e+06	Linear 1,3-diarylpropanoids	37308-75-1	HMDB0030875	-	-	-	-
Com_20890_neg	Protohypericin	--	C30 H18 O8	6.433	505.103	1.35187e+06	1.5366e+06	1.53199e+06	1.35259e+06	1.26889e+06	1.53486e+06	1.09939e+06	1.21485e+06	1.12041e+06	1.21563e+06	1.30881e+06	1.165e+06	1.13815e+06	828908	514324	589860	1.02157e+06	616570	1.16696e+06	1.12033e+06	855365	1.36689e+06	2.58166e+06	1.43638e+06	1.18415e+06	1.07414e+06	1.03863e+06	Perylenequinones	548-03-8	HMDB0034180	-	-	-	-
Com_13465_neg	PG (4:0/26:4)	--	C36 H63 O10 P	12.699	685.419	91035.2	77294.5	80576.5	80149.6	75028.4	76374.5	133909	106893	94157	90283	82440.8	99728.8	141454	551399	342513	203085	111787	125765	5.9132e+06	4.05937e+06	5.34836e+06	6.97633e+06	4.69321e+06	4.49383e+06	903955	1.00162e+06	845079	--	--	--	-	-	-	-
Com_20321_neg	PS (2:0/18:1)	--	C26 H48 N O10 P	11.576	564.305	150848	130999	106650	139859	95193	142408	128602	128602	139604	124433	104002	145655	123678	131916	214591	163406	125315	160835	2.81328e+06	1.14544e+06	2.27143e+06	2.16972e+06	1.24819e+06	2.41498e+06	415357	675847	423706	--	--	--	-	-	-	-
Com_11977_neg	MGDG (4:0/22:5)	--	C35 H56 O10	13.013	695.387	182795	157466	164274	157100	157881	163189	398887	182349	165869	162161	159886	175129	283555	537460	1.44744e+06	596005	435694	459163	8.18535e+06	1.20506e+07	7.99741e+06	5.25269e+06	4.74138e+06	5.64677e+06	1.5808e+06	1.98812e+06	1.5319e+06	--	--	--	-	-	-	-
Com_19761_neg	Shanzhiside	--	C16 H24 O11	6.211	391.125	487657	639368	547831	456634	716497	454509	1.10464e+06	860026	710484	823596	706764	829013	1.49433e+06	966433	792830	920838	1.05137e+06	905997	2.04483e+06	2.43871e+06	2.53213e+06	2.37015e+06	2.27335e+06	2.28534e+06	1.18599e+06	1.0211e+06	932687	--	--	--	-	-	-	-
Com_9624_neg	PI (2:0/24:4)	--	C35 H59 O13 P	11.492	717.372	324409	328647	175426	311236	169697	311216	208451	192900	183030	171419	194466	179680	193804	177896	245258	200235	165864	181263	8.24563e+06	6.81597e+06	1.17917e+07	1.30889e+07	3.74919e+06	1.26798e+07	1.28865e+06	2.34052e+06	2.16218e+06	--	--	--	-	-	-	-
Com_9354_neg	LPC 18:1	--	C26 H52 N O7 P	14.894	580.363	7.57966e+06	2.05915e+06	1.36099e+07	7.76569e+06	7.37272e+06	6.86224e+06	4.35156e+06	5.73493e+06	9.77146e+06	7.58309e+06	1.39502e+07	8.05525e+06	1.02619e+07	4.37733e+06	3.01609e+06	4.39639e+06	6.40664e+06	2.21716e+06	291991	957898	1.71102e+06	261238	9.54274e+06	272047	846855	1.52178e+06	1.0741e+06	--	--	--	-	-	-	-
Com_17020_neg	--	Oxobutanedioic acid	C4 H4 O5	1.155	166.975	2.23723e+06	1.45209e+06	2.44403e+06	1.68755e+06	1.11747e+06	2.32216e+06	3.42139e+06	1.94546e+06	1.65125e+06	1.63824e+06	2.10395e+06	2.09412e+06	3.56849e+06	3.54776e+06	7.29471e+06	3.60675e+06	2.09413e+06	3.77294e+06	1.27088e+06	1.98572e+06	835754	635826	1.42207e+06	942474	2.06685e+06	1.87686e+06	2.1143e+06	Keto acids and derivatives	328-42-7	HMDB0000223	-	-	-	-
Com_6202_neg	Aloenin	--	C19 H22 O10	8.073	409.114	658679	533746	566289	517909	707623	531845	1.10022e+06	870319	760066	689716	1.09787e+06	787989	1.02186e+06	1.00795e+06	6.74025e+06	1.55925e+06	1.05594e+06	1.27383e+06	7.91916e+06	2.20512e+07	4.14062e+06	5.16606e+06	3.21096e+07	4.77965e+06	2.71115e+06	2.73986e+06	3.658e+06	--	--	--	-	-	-	-
Com_23134_neg	PA (2:0/18:0)	--	C23 H45 O8 P	11.914	479.287	133210	112097	94562.2	114152	80003.3	96657.4	149098	74377.3	106079	73315.1	95929.2	86031.9	118808	261519	158860	243504	74789.1	118197	755073	701703	1.17514e+06	1.30509e+06	893889	1.21983e+06	561437	332810	485250	--	--	--	-	-	-	-
Com_2763_neg	MN-18 N-(5-hydroxypentyl) metabolite	--	C23 H23 N3 O2	8.436	372.167	2.21655e+06	1.45586e+06	1.33777e+06	1.05679e+06	3.57663e+06	1.66228e+06	2.00434e+06	1.09774e+06	823501	1.63301e+06	862866	1.71188e+06	1.78846e+06	2.14625e+06	1.13168e+06	1.43807e+06	1.21564e+06	1.47645e+06	6.45272e+07	2.13501e+07	6.14185e+07	7.56924e+07	3.81934e+07	9.03145e+07	1.55791e+07	1.55551e+07	1.67349e+07	--	--	--	-	-	-	-
Com_24617_neg	--	Timosaponin A3	C39 H64 O13	12.42	739.428	19075.8	15784.7	16481.1	18970.6	14715	16780.4	21924.7	19057	16587	16877.6	15493	18171.1	20990.3	18546.6	30415.3	21290.1	19250	19982.1	52226	97509	711902	77700.7	63862	69751.9	23835.8	22889.9	20764.3	--	--	--	-	-	-	-
Com_1774_neg	--	Glutaric Acid	C5 H8 O4	7.178	131.035	9.08309e+07	1.18045e+08	1.35849e+08	1.08375e+08	1.21048e+08	1.10996e+08	1.07665e+08	9.44182e+07	1.02474e+08	102952762	1.40224e+08	1.12757e+08	1.26474e+08	5.33174e+07	2.50085e+07	3.8725e+07	8.79141e+07	3.66873e+07	1.43321e+07	1.75572e+07	1.44344e+07	1.27706e+07	1.51518e+07	1.39209e+07	7.26229e+07	7.84651e+07	7.38938e+07	Carboxylic acids and derivatives	110-94-1	HMDB0000661	C00489	ko01120//Microbial metabolism in diverse environments;ko00310//Lysine degradation;ko00071//Fatty acid degradation	Amino acid metabolism;Global and overview maps;Lipid metabolism	Metabolism
Com_20372_neg	--	Roseoside	C19 H30 O8	12.541	385.187	107960	92588.1	98065.2	95530.4	86805.7	95890.6	122746	107079	123536	100099	94376	103533	127959	113670	165985	131521	107258	119888	2.78681e+06	2.15753e+06	1.22878e+06	1.02915e+06	2.1647e+06	674381	387686	502393	445539	--	--	--	-	-	-	-
Com_7268_neg	Complanatuside	--	C28 H32 O16	9.813	623.167	589299	577529	480219	556381	458482	526088	1.15649e+07	5.01344e+06	4.59565e+06	5.73163e+06	4.84548e+06	4.75421e+06	6.19948e+06	644237	1.07103e+06	773393	629115	8.945e+06	960972	1.01833e+06	8.538e+06	7.34797e+06	1.0919e+06	2.23334e+07	1.02559e+07	1.01972e+07	1.14962e+07	--	--	--	-	-	-	-
Com_10622_neg	Gibberellic acid	--	C19 H22 O6	8.242	391.141	1.45431e+06	2.23423e+06	2.21749e+06	1.87076e+06	3.16653e+06	2.33522e+06	5.1146e+06	4.49296e+06	3.34971e+06	3.81581e+06	2.98023e+06	3.13009e+06	2.93528e+06	5.92561e+06	6.58e+06	5.03386e+06	5.63083e+06	7.07223e+06	8.09421e+06	3.46385e+06	8.69635e+06	1.10154e+07	7.21945e+06	5.97582e+06	3.74117e+06	4.14415e+06	3.91059e+06	Prenol lipids	1977-06-05	HMDB0003559	C01699	ko01110//Biosynthesis of secondary metabolites;ko00904//Diterpenoid biosynthesis	Global and overview maps;Metabolism of terpenoids and polyketides	Metabolism
Com_872_neg	7-O-Ethylmorroniside	--	C19 H30 O11	9.924	433.143	2.43964e+06	2.37326e+06	2.22425e+06	2.19887e+06	2.84244e+06	3.29697e+06	6.01634e+06	5.12055e+06	3.01399e+06	4.77115e+06	2.6361e+06	4.788e+06	4.90792e+06	1.36295e+07	9.77319e+06	9.33689e+06	7.7552e+06	9.91964e+06	7.94006e+07	8.62692e+07	1.34939e+08	1.50845e+08	1.03585e+08	3.47182e+08	5.18667e+07	4.26159e+07	5.22888e+07	--	--	--	-	-	-	-
Com_83_neg	Arctiin	--	C27 H34 O11	9.457	579.209	2.51419e+08	6.19297e+07	189734145	2.02222e+08	3.33196e+08	1.55546e+08	4.26733e+08	2.00571e+08	8.25182e+08	1.67776e+08	2.87477e+08	338313446	2.88756e+08	7.81426e+08	1361982819	8.11653e+08	9.91798e+08	8.76295e+08	3974561218	5388185980	2369204311	4344859921	3341896385	3296262741	1825789711	1858348102	1863637953	--	--	--	-	-	-	-
Com_11083_neg	--	Isomaltose	C12 H22 O11	8.117	323.099	292929	172757	197317	263137	173851	162356	351288	262908	214981	183239	159414	244783	234534	287879	462280	318292	163548	348939	3.37923e+06	2.00616e+06	7.32866e+06	1.02676e+07	2.0685e+06	4.87531e+06	1.63922e+06	1.38855e+06	1.24687e+06	Organooxygen compounds	499-40-1	HMDB0002923	C00252	ko00500//Starch and sucrose metabolism	Carbohydrate metabolism	Metabolism
Com_11285_neg	Rhaponticin	--	C21 H24 O9	8.828	419.136	844485	975996	1.14195e+06	812924	801515	974153	1.78326e+06	1.74596e+06	894342	892024	748738	1.56652e+06	1.37979e+06	2.38031e+06	2.71894e+06	1.45173e+06	1.67068e+06	1.9512e+06	8.08825e+06	8.55317e+06	9.5342e+06	9.00511e+06	8.58692e+06	9.03389e+06	3.62435e+06	4.35587e+06	3.19037e+06	--	--	--	-	-	-	-
Com_2608_neg	Picroside I	--	C24 H28 O11	10.584	491.154	6.08174e+07	3.21989e+07	1.72062e+07	5.87591e+07	3.04328e+07	6.90505e+07	4.67715e+07	1.03472e+08	5.34313e+07	4.10291e+07	1.66021e+07	2.97232e+07	2.41417e+07	2.65825e+07	3.07559e+07	2.71026e+07	2.34113e+07	1.27417e+07	4.04137e+06	3.58662e+06	3.81315e+06	4.59613e+06	7.24121e+06	2.16794e+06	3.06498e+07	4.02576e+07	2.72987e+07	--	--	--	-	-	-	-
Com_1778_neg	9-Methoxycamptothecin	--	C21 H18 N2 O5	9.268	377.116	1.16955e+08	7.22481e+07	4.9602e+07	1.22543e+08	5.22121e+07	7.87979e+07	2.69778e+07	4.08962e+07	5.12563e+07	3.74476e+07	4.97079e+07	4.27889e+07	3.11452e+07	2.24399e+07	8.86008e+06	1.55104e+07	2.37383e+07	1.78979e+07	1.67259e+07	8.94527e+06	8.90181e+06	6.69297e+06	5.00241e+06	2.54085e+07	4.03333e+07	4.55744e+07	46250860	--	--	--	-	-	-	-
Com_12086_neg	--	3'-Methoxy Puerarin	C22 H22 O10	10.249	445.114	3.95335e+06	1.32144e+06	842038	1.68635e+06	1.20403e+06	1.3477e+06	834036	829084	1.40365e+06	974498	883477	1.1229e+06	820250	1.13379e+06	1.21395e+06	1.17492e+06	1.37401e+06	1.39928e+06	3.82652e+06	5.59879e+06	8.36568e+06	8.46889e+06	2.88491e+06	7.04332e+06	2.61266e+06	2.2017e+06	2.31774e+06	--	--	--	-	-	-	-
Com_706_neg	Stearic acid	--	C18 H36 O2	15.684	283.264	3.45536e+08	3.19289e+08	4.22918e+08	3.29972e+08	3.14706e+08	3.27036e+08	4.59242e+08	4.41801e+08	3.74198e+08	3.85548e+08	4.06863e+08	4.55647e+08	5.38542e+08	381079703	6.36067e+08	4.69833e+08	4.48384e+08	4.38287e+08	3.72295e+08	4.51879e+08	2.83981e+08	3.43263e+08	3.96957e+08	3.25138e+08	4.39424e+08	3.93643e+08	3.15237e+08	Fatty Acyls	1957-11-04	HMDB0000827	C01530	ko01040//Biosynthesis of unsaturated fatty acids;ko00061//Fatty acid biosynthesis	Lipid metabolism	Metabolism
Com_4825_neg	Eleutheroside E	--	C34 H46 O18	8.722	741.261	602627	740601	753628	602873	821135	763178	1.22863e+06	1.04508e+06	968424	890820	785529	979038	1.08511e+06	1.50992e+06	3.94943e+06	2.51314e+06	1.56701e+06	1.90023e+06	4.59376e+07	3.93647e+07	2.89716e+07	1.93406e+07	2.53239e+07	3.22972e+07	1.28736e+07	9.81552e+06	7.11196e+06	Lignan glycosides	573-44-4	HMDB0036410	-	-	-	-
Com_1164_neg	Caffeine	--	C8 H10 N4 O2	1.354	193.071	7.82092e+07	5.28751e+07	1.09325e+08	6.01006e+07	1.22519e+08	7.65611e+07	1.36188e+08	1.582e+08	1.22422e+08	1.26463e+08	1.30614e+08	1.37212e+08	1.50031e+08	9.13689e+07	1.03651e+08	108504101	1.21998e+08	9.22532e+07	2.07107e+08	1.12534e+08	2.20913e+08	171969533	1.62125e+08	2.55089e+08	1.66065e+08	1.63785e+08	159786069	Imidazopyrimidines	1958-08-02	HMDB0001847	C07481	ko01100//Metabolic pathways;ko01110//Biosynthesis of secondary metabolites;ko01120//Microbial metabolism in diverse environments;ko00232//Caffeine metabolism	Biosynthesis of other secondary metabolites;Global and overview maps	Metabolism
Com_2246_neg	(-)-Syringaresnol-4-O-β-D-apiofuranosyl-(1→2)-β-D-glucopyranoside	--	C33 H44 O17	11.706	711.252	5.07744e+07	6.05646e+07	2.44821e+07	6.62362e+07	5.03884e+07	6.09422e+07	4.67682e+07	6.96558e+07	3.00152e+07	3.04344e+07	3.57891e+07	6.4235e+07	2.03251e+07	1.25422e+08	1.07815e+08	8.35373e+07	5.10663e+07	1.06204e+08	1.17825e+06	1.16167e+06	1.26488e+06	2.19041e+06	1.22557e+06	1.20813e+06	3.85458e+07	3.85634e+07	3.62869e+07	--	--	--	-	-	-	-
Com_13785_neg	--	Yangonin	C15 H14 O4	11.22	257.082	1.53699e+06	1.18864e+06	1.38866e+06	1.06061e+06	874387	1.91321e+06	4.36737e+06	5.84261e+06	888083	1.20514e+06	1.03677e+06	1.75791e+06	1.23127e+06	3.18212e+06	1.18945e+07	4.40002e+06	2.0658e+06	3.69876e+06	1.61095e+06	1.04093e+06	924565	908355	1.10501e+06	1.28823e+06	1.94455e+06	1.53154e+06	1.98094e+06	Kavalactones	500-62-9	HMDB0034144	-	-	-	-
Com_6187_neg	3-[3-(beta-D-Glucopyranosyloxy)-2-hydroxyphenyl]propanoic acid	--	C15 H20 O9	6.746	343.104	7.05989e+06	1.00778e+07	1.55087e+07	8.84723e+06	1.00614e+07	1.19276e+07	2.28236e+07	2.29095e+07	1.83336e+07	2.29711e+07	1.82737e+07	2.68785e+07	2.96018e+07	2.20942e+07	1.18659e+07	1.31468e+07	3.34863e+07	1.48125e+07	1.15348e+07	1.3479e+07	1.52674e+07	1.46825e+07	23367533	1.26547e+07	1.243e+07	1.60436e+07	1.43499e+07	--	--	--	-	-	-	-
Com_4296_neg	Araloside A	--	C47 H74 O18	12.275	925.485	2.64166e+07	3.72874e+07	2.50007e+07	2.83761e+07	2.15955e+07	3.28502e+07	2.98276e+07	2.57972e+07	1.98867e+07	1.93182e+07	1.90062e+07	1.97981e+07	2.44484e+07	2.4634e+07	3.07127e+07	2.63757e+07	1.73729e+07	3.01476e+07	1.50666e+07	1.48411e+07	1.34961e+07	1.64097e+07	1.96026e+07	1.13263e+07	1.93186e+07	1.97298e+07	1.8094e+07	Prenol lipids	7518-22-1	HMDB0034535	-	-	-	-
Com_22006_neg	--	MGMG (18:2)	C27 H48 O9	14.55	515.323	612529	538536	945974	446770	1.03754e+06	1.1089e+06	1.00615e+06	1.35099e+06	1.06904e+06	1.19173e+06	1.00641e+06	1.08208e+06	1.25253e+06	1.82173e+06	2.02134e+06	1.74232e+06	1.68066e+06	1.5645e+06	2.00728e+06	884896	1.52313e+06	1.70596e+06	1.68839e+06	514906	1.20206e+06	1.05801e+06	1.21695e+06	--	--	--	-	-	-	-
Com_2119_neg	Loureirin B	--	C18 H20 O5	10.384	315.124	8.20885e+07	6.35351e+07	7.60197e+07	6.21526e+07	8.00006e+07	6.95117e+07	1.50863e+08	9.30509e+07	9.01398e+07	9.32692e+07	1.00483e+08	1.07781e+08	1.04572e+08	1.15355e+08	1.28213e+08	1.2067e+08	1.03917e+08	1.02398e+08	1.93637e+07	1.31903e+07	1.31359e+07	6.93381e+06	1.51435e+07	1.33909e+07	7.97523e+07	7.9038e+07	7.73026e+07	--	--	--	-	-	-	-
Com_617_neg	Calceolarioside B	--	C23 H26 O11	9.259	477.141	1.20836e+07	1.41649e+07	1.14244e+07	1.83904e+07	1.35051e+07	4.45784e+06	9.99387e+06	1.16267e+07	1.17311e+07	1.06339e+07	5.03807e+06	8.56751e+06	6.2758e+06	1.34009e+07	3.28994e+06	6.99099e+06	1.02844e+07	1.03713e+07	7.73819e+07	2.70284e+07	4.87209e+08	3.11622e+08	1.14526e+08	2.24955e+08	6.38241e+07	7.13431e+07	5.45696e+07	--	--	--	-	-	-	-
Com_1085_neg	--	Aminophylline	C16 H24 N10 O4	11.128	419.192	2.25726e+08	1.99838e+08	1.49232e+08	1.23479e+08	135338044	1.17234e+08	322219042	1.97906e+08	1.58338e+08	161055220	2.34109e+08	2.07162e+08	3.44907e+08	1.7311e+08	2.49076e+08	2.27193e+08	9.35655e+07	9.48879e+07	1.38795e+07	4.45224e+07	1.82307e+07	1.66155e+07	2.92895e+07	2.23302e+07	1.70504e+08	1.70011e+08	1.54404e+08	Imidazopyrimidines	58-55-9	HMDB0001889	C07130	ko01100//Metabolic pathways;ko01110//Biosynthesis of secondary metabolites;ko01120//Microbial metabolism in diverse environments;ko00232//Caffeine metabolism	Biosynthesis of other secondary metabolites;Global and overview maps	Metabolism
Com_7398_neg	--	Trachelogenin	C21 H24 O7	10.705	387.145	1.65938e+06	2.00706e+06	2.47064e+06	1.90736e+06	1.98086e+06	2.38709e+06	1.04811e+07	8.60751e+06	1.90222e+06	4.11634e+06	1.47174e+06	2.45692e+06	1.87653e+06	1.00537e+07	4.84052e+06	1.37139e+07	2.94676e+06	1.26256e+07	8.08905e+06	2.77048e+07	1.12263e+07	1.33494e+07	1.49457e+07	7.01932e+06	8.19914e+06	9.84775e+06	4.94295e+06	--	--	--	-	-	-	-
Com_4735_neg	Isomucronulatol 7-O-glucoside	--	C23 H28 O10	9.244	463.153	1.1457e+06	1.23871e+06	1.07195e+06	1.3351e+06	1.40437e+06	1.19266e+06	1.22059e+06	1.11902e+06	1.13e+06	1.13088e+06	1.02768e+06	1.03175e+06	1.17252e+06	1.16398e+06	1.25184e+06	1.23767e+06	1.19843e+06	1.24855e+06	4.73618e+07	1.85817e+07	5.40422e+06	1.14415e+07	2.18637e+06	3.65775e+07	3.65364e+06	4.14945e+06	4.08767e+06	--	--	--	-	-	-	-
Com_2377_neg	Harpagide	--	C15 H24 O10	7.468	363.13	1.94423e+07	4.87107e+07	5.64993e+07	3.50612e+07	3.12351e+07	4.92749e+07	3.98472e+07	5.78931e+07	4.43583e+07	4.63246e+07	5.26328e+07	5.21096e+07	5.13744e+07	2.57843e+07	2.79207e+07	1.44749e+08	6.25204e+07	1.54155e+07	4.20299e+07	1.78802e+07	3.82888e+07	6.33975e+07	2.08004e+07	4.28165e+07	3.64246e+07	3.55375e+07	3.19964e+07	--	--	--	-	-	-	-
Com_7812_neg	--	N-Sinapoylagmatine	C16 H24 N4 O4	7.35	335.173	3.8802e+06	5.67148e+06	6.04567e+06	4.80696e+06	4.86734e+06	5.15151e+06	4.68856e+06	4.71403e+06	5.7833e+06	5.07442e+06	7.14061e+06	5.83245e+06	7.02585e+06	2.64415e+06	2.12466e+06	1.60565e+06	4.54932e+06	1.95794e+06	1.28121e+07	1.20907e+07	1.79349e+07	1.36455e+07	1.21942e+07	1.47552e+07	3.94689e+06	4.58876e+06	4.48196e+06	--	--	--	-	-	-	-
Com_6258_neg	3'-O-Methylinosine	--	C11 H14 N4 O5	2.026	281.088	3.3382e+06	2.97847e+06	3.16858e+06	2.63911e+06	2.6567e+06	2.90214e+06	5.30792e+06	3.96539e+06	3.50228e+06	4.29931e+06	3.26628e+06	3.88683e+06	5.53901e+06	3.83837e+06	6.79755e+06	4.65242e+06	3.84192e+06	3.7417e+06	1.34074e+07	1.45166e+07	1.14472e+07	2.0652e+07	3.15815e+07	1.6819e+07	9.60108e+06	6.70761e+06	6.89949e+06	--	--	--	-	-	-	-
Com_700_neg	Phloridzin	--	C21 H24 O10	10.537	435.13	6.79811e+06	5.93652e+06	5.57979e+06	5.58709e+06	5.01792e+06	5.80338e+06	8.52363e+06	1.38241e+07	5.30503e+06	5.36705e+06	5.93015e+06	6.90121e+06	5.97781e+06	2.26751e+07	5.581e+07	2.65094e+07	1.04485e+07	3.97333e+07	3.409e+08	2.4912e+08	1.76259e+08	293425365	5.26813e+08	2.26611e+08	7.01885e+07	7.12107e+07	7.01118e+07	Flavonoids	60-81-1	HMDB0036634	C01604	ko01110//Biosynthesis of secondary metabolites;ko00941//Flavonoid biosynthesis	Biosynthesis of other secondary metabolites;Global and overview maps	Metabolism
Com_12888_neg	--	Astragalus polyphenols	C20 H22 O9	8.843	405.118	1.64033e+06	2.86197e+06	2.77474e+06	3.9602e+06	3.01865e+06	6.58876e+06	1.36153e+06	2.90943e+06	1.93892e+06	2.67107e+06	2.09556e+06	2.48033e+06	1.08834e+06	827550	1.26473e+06	1.70538e+06	1.37851e+06	1.33306e+06	2.43782e+06	2.41205e+06	2.48428e+06	2.27242e+06	901573	1.95479e+06	2.1933e+06	2.00982e+06	2.42824e+06	--	--	--	-	-	-	-
Com_15980_neg	Pinoresinol diglucoside	--	C32 H42 O16	8.079	681.231	1.36759e+06	692041	995320	1.1081e+06	763831	1.1816e+06	2.29189e+06	1.06467e+06	1.23365e+06	1.80822e+06	1.10196e+06	973853	2.32925e+06	1.75782e+06	286386	1.50028e+06	1.6769e+06	1.47351e+06	1.46808e+06	1.64489e+06	854269	748974	2.5523e+06	5.07592e+06	1.50239e+06	2.08269e+06	1.04424e+06	--	--	--	-	-	-	-
Com_7065_neg	Torasemide	--	C16 H20 N4 O3 S	8.229	347.117	642152	293044	296437	340595	296465	312024	617830	337354	363701	323138	546131	359865	960115	387340	580381	387016	322883	577688	5.8035e+06	1.08205e+07	3.2829e+06	1.5212e+07	2.63665e+07	4.26565e+06	2.91647e+06	2.41022e+06	2.77418e+06	Pyridines and derivatives	56211-40-6	HMDB0014359	-	-	-	-
Com_22711_neg	--	Tricin 4'-O-(beta-guaiacylglyceryl) ether 5-O-hexoside	C33 H36 O16	8.679	687.191	1.50825e+06	283897	590421	919912	245089	827907	485981	351861	681724	366216	761854	288311	635678	268335	1.01831e+06	251331	292998	310504	439685	352550	365369	380607	351585	424344	281708	263506	251847	--	--	--	-	-	-	-
Com_5017_neg	--	Lycorine	C16 H17 N O4	11.011	286.109	1.12083e+06	617861	460133	1.40699e+06	997347	2.75752e+06	571443	1.91812e+06	3.03037e+06	444993	479542	2.52592e+06	587807	1.45682e+06	7.60533e+06	1.58312e+06	839519	3.14771e+06	4.33923e+07	4.52471e+07	4.87831e+06	3.42492e+06	2.51866e+07	2.47617e+06	7.58701e+06	8.93084e+06	7.63618e+06	--	--	--	C08532	ko00950//Isoquinoline alkaloid biosynthesis	Biosynthesis of other secondary metabolites	Metabolism
Com_7648_neg	--	(-)-secoisolariciresinol	C20 H26 O6	9.843	361.166	2.30919e+06	8.69566e+06	7.9586e+06	9.03422e+06	1.11682e+07	8.08287e+06	2.0761e+07	8.52663e+06	1.15781e+07	1.00456e+07	4.94626e+06	1.49364e+07	2.58413e+07	6.81233e+06	1.17603e+07	8.45073e+06	1.3071e+07	1.0817e+07	1.62999e+07	1.45946e+07	1.86105e+07	1.36779e+07	1.35297e+07	9.60956e+06	1.01149e+07	7.93236e+06	7.69662e+06	Dibenzylbutane lignans	29388-59-8	HMDB0013692	C18167	ko01110//Biosynthesis of secondary metabolites	Global and overview maps	Metabolism
Com_857_neg	Sibiricose A5	--	C22 H30 O14	8.612	517.157	367910	333465	354012	328468	332335	324445	1.85555e+06	520089	406248	543960	565819	439828	823504	1.13424e+06	1.54096e+06	1.24496e+06	895134	1.3591e+06	7.35822e+07	5.38568e+07	1.45185e+08	3.33257e+08	1.94908e+08	6.39199e+07	3.50188e+07	3.53644e+07	3.82311e+07	--	--	--	-	-	-	-
Com_5453_neg	8-Prenylnaringenin	--	C20 H20 O5	6.723	339.129	6.82889e+06	6.08915e+06	6.46141e+06	2.47654e+06	5.57053e+06	7.02507e+06	7.61362e+06	7.10492e+06	6.61429e+06	6.24269e+06	6.47549e+06	6.51732e+06	8.78312e+06	8.42548e+06	1.01841e+07	7.57803e+06	7.22708e+06	5.42347e+06	1.17102e+07	3.54636e+07	1.88305e+07	1.76156e+07	3.90886e+07	1.13324e+07	8.70518e+06	7.75555e+06	7.58275e+06	--	--	--	-	-	-	-
Com_3630_neg	--	Ophiopogonanone E	C19 H20 O7	11.314	359.114	3.6514e+07	3.24388e+07	1.68526e+07	4.82848e+07	1.35383e+07	4.0474e+07	2.48666e+07	3.47175e+07	1.98746e+07	1.65027e+07	1.46513e+07	2.1617e+07	1.1876e+07	2.39525e+07	3.70256e+07	1.67675e+07	8.61407e+06	1.48733e+07	3.76615e+06	4.83044e+06	2.24936e+06	1.92248e+06	4.67325e+06	2.83568e+06	1.60388e+07	1.69292e+07	2.06719e+07	--	--	--	-	-	-	-
Com_5057_neg	--	Vanillactic acid	C10 H12 O5	9.466	211.061	3.28147e+06	3.68651e+06	3.95038e+06	3.51368e+06	3.61449e+06	3.24212e+06	3.19951e+06	3.47099e+06	3.7284e+06	4.84612e+06	2.82997e+06	2.55465e+06	3.91214e+06	3.80586e+06	5.3946e+06	3.14319e+06	3.7217e+06	3.1411e+06	8.21706e+06	2.74221e+07	7.20416e+06	5.36801e+06	4.37839e+07	6.30797e+06	4.3816e+06	5.99956e+06	5.24464e+06	Phenylpropanoic acids	2475-56-1	HMDB0000913	-	-	-	-
Com_9_neg	Salidroside	--	C14 H20 O7	7.183	299.114	19236000148	28541107351	33656605546	26968534173	22224157432	26283974154	20851798225	20306563462	25698274565	22436614939	31076661337	23250586866	29223296812	9814002350	1285747939	5813779192	18109082493	5434158253	4.93372e+08	1562538006	1141082665	5.12281e+08	1418961570	6.64358e+08	16789829237	16755048318	17038594852	--	--	--	C06046	ko00350//Tyrosine metabolism	Amino acid metabolism	Metabolism
Com_6127_neg	--	O-Feruloyl 4-hydroxylcoumarin	C19 H14 O6	4.36	337.07	5.74398e+06	3.02689e+06	7.70419e+06	7.17402e+06	1.46145e+07	3.61009e+06	1.68789e+07	1.36583e+07	1.38879e+07	1.4313e+07	8.58752e+06	1.77747e+07	1.29345e+07	2.8985e+07	3.14291e+07	2.69129e+07	2.09382e+07	3.2443e+07	1.02956e+07	1.17557e+07	1.25532e+07	1.40506e+07	1.79823e+07	8.23186e+06	1.47653e+07	1.56231e+07	1.24519e+07	--	--	--	-	-	-	-
Com_7262_neg	1-Kestose	--	C18 H32 O16	9.537	563.177	1.24393e+06	1.55059e+06	1.84393e+06	1.40216e+06	2.26182e+06	1.43553e+06	1.85449e+07	9.40394e+06	3.30673e+06	4.25631e+06	1.90808e+06	6.17078e+06	9.91025e+06	2.40005e+07	1.92902e+07	2.02538e+07	1.90245e+07	6.92663e+06	1.43178e+07	7.04028e+06	1.0048e+07	7.37197e+06	6.79649e+06	9.25609e+06	6.1389e+06	6.65171e+06	6.48073e+06	Organooxygen compounds	470-69-9	HMDB0011729	-	-	-	-
Com_3642_neg	Kurarinone	--	C26 H30 O6	8.654	437.204	842706	1.03565e+06	1.05386e+06	843050	1.14826e+06	1.06722e+06	1.7181e+06	1.46142e+06	1.00017e+06	1.24571e+06	1.09847e+06	1.36907e+06	1.51741e+06	1.94166e+06	2.17423e+06	2.45957e+06	1.83431e+06	2.06328e+06	4.60221e+07	3.11503e+07	5.56506e+07	4.37483e+07	3.18971e+07	4.48378e+07	1.09133e+07	1.18818e+07	1.22109e+07	--	--	--	-	-	-	-
Com_6380_neg	Ipecoside	--	C27 H35 N O12	9.825	564.21	935022	911867	823883	892479	794225	909479	1.55485e+06	1.378e+06	953848	1.13988e+06	889738	975112	1.31592e+06	1.57222e+06	4.5928e+07	3.95359e+06	1.84559e+06	2.00686e+06	1.9558e+06	2.56023e+06	2.07793e+06	2.25126e+06	3.16674e+06	1.96482e+06	2.12795e+06	2.48327e+06	1.80179e+06	--	--	--	-	-	-	-
Com_18555_neg	--	1-Methyladenosine	C11 H15 N5 O4	1.464	280.104	1.89004e+06	1.34331e+06	1.30167e+06	1.26557e+06	1.20128e+06	1.37808e+06	2.13474e+06	1.73411e+06	1.42715e+06	1.26741e+06	1.34082e+06	1.31417e+06	1.60365e+06	1.55503e+06	2.11323e+06	1.8396e+06	1.69909e+06	1.87231e+06	3.74572e+06	2.88324e+06	2.63385e+06	1.89283e+06	2.54311e+06	2.03496e+06	1.72432e+06	1.76022e+06	1.89446e+06	Purine nucleosides	15763-06-1	HMDB0003331	-	-	-	-
Com_531_neg	Glabrone	--	C20 H16 O5	7.235	335.091	2.8438e+08	3.18407e+08	4.67584e+08	3.12807e+08	3.49256e+08	3.59183e+08	547156075	4.81538e+08	5.68662e+08	4.59575e+08	6.16359e+08	6.48217e+08	7.88258e+08	3.02688e+08	3.13048e+07	229852912	5.75646e+08	170044569	5.73177e+06	1.2923e+07	1.30105e+07	3.61098e+06	1.15466e+07	7.13017e+06	2.03514e+08	3.03872e+08	4.287e+08	Isoflavonoids	60008-02-8	HMDB0029533	-	-	-	-
Com_15526_neg	Oxypeucedan hydrate	--	C16 H16 O6	7.1	349.093	2.87078e+06	3.23866e+06	3.71514e+06	2.97272e+06	2.84618e+06	3.15735e+06	2.6757e+06	2.6374e+06	3.31372e+06	2.89683e+06	3.20337e+06	2.84629e+06	3.41542e+06	1.61674e+06	2.24083e+06	2.06586e+06	2.13038e+06	1.26106e+06	4.84942e+06	1.9046e+06	3.71623e+06	5.11196e+06	1.8846e+06	4.6358e+06	2.4577e+06	2.53273e+06	2.1184e+06	--	--	--	-	-	-	-
Com_6871_neg	--	Wogonoside	C22 H20 O11	10.395	459.094	5.79925e+06	6.18056e+06	5.48457e+06	4.77118e+06	5.01517e+06	5.19257e+06	7.89514e+06	7.18205e+06	6.52548e+06	8.41089e+06	6.08322e+06	7.28172e+06	8.93084e+06	7.72681e+06	1.06082e+07	8.66353e+06	7.88578e+06	7.69708e+06	9.7747e+06	8.54301e+06	2.21026e+07	1.48317e+07	1.91767e+07	1.50289e+07	6.23419e+06	6.39287e+06	7.6485e+06	--	--	--	-	-	-	-
Com_3259_neg	--	Kaji-ichigoside F1	C36 H58 O10	12.256	649.398	2.91151e+07	2.49075e+07	1.82849e+07	1.90042e+07	1.78303e+07	1.84404e+07	2.96531e+07	2.97289e+07	1.83372e+07	2.11352e+07	2.24487e+07	2.82277e+07	3.283e+07	3.57823e+07	3.49376e+07	3.42241e+07	2.49293e+07	3.42597e+07	3.18932e+07	1.41071e+07	4.69759e+07	6.80935e+07	1.38297e+07	5.7643e+07	2.0491e+07	1.84442e+07	1.61993e+07	--	--	--	-	-	-	-
Com_8381_neg	--	Diosbulbin B	C19 H20 O6	6.961	343.12	1.01709e+06	1.03514e+06	966721	1.00261e+06	882992	1.0356e+06	595757	843716	881607	804571	942520	800494	620216	514950	1.20618e+06	384163	612385	468289	1.04526e+07	2.25144e+07	6.56731e+06	8.10543e+06	1.84301e+07	7.3303e+06	3.61301e+06	2.74349e+06	3.53719e+06	Naphthofurans	20086-06-0	HMDB0036777	-	-	-	-
Com_12947_neg	--	Picramnioside F	C33 H34 O15	10.729	669.18	6.59664e+06	6.0692e+06	4.94833e+06	5.55744e+06	4.56479e+06	5.8159e+06	3.98252e+06	3.43024e+06	4.77731e+06	4.54912e+06	5.27742e+06	4.03618e+06	5.07442e+06	4.44933e+06	3.54388e+06	3.85924e+06	3.94649e+06	3.55727e+06	2.07226e+06	2.36266e+06	7.19302e+06	5.48432e+06	4.27941e+06	5.66608e+06	3.91938e+06	4.48185e+06	4.25322e+06	--	--	--	-	-	-	-
Com_14427_neg	Crocetin	--	C20 H24 O4	11.136	327.16	972896	789363	1.90593e+06	896489	1.34006e+06	1.18516e+06	2.77494e+06	2.02553e+06	2.18825e+06	1.70933e+06	1.88711e+06	2.46035e+06	2.07746e+06	490851	2.68514e+06	544125	2.09467e+06	982552	2.87593e+06	6.98062e+06	626492	1.95282e+06	7.24868e+06	621244	2.1581e+06	2.69519e+06	2.16212e+06	--	--	--	C08588	ko01110//Biosynthesis of secondary metabolites	Global and overview maps	Metabolism
Com_3326_neg	Moluccanin	--	C20 H18 O8	8.243	385.097	1.03381e+06	533013	347466	523743	426138	511601	680574	548064	461786	863500	416429	516347	470766	814833	1.2835e+06	871303	765899	1.53499e+06	4.34318e+07	3.10662e+07	5.92514e+07	5.9452e+07	2.46782e+07	7.06481e+07	1.38922e+07	1.28322e+07	1.19649e+07	--	--	--	-	-	-	-
Com_10343_neg	16-Glucuronide-estriol	--	C24 H32 O9	11.285	463.198	6.64603e+06	9.26101e+06	1.00147e+07	7.69618e+06	5.32766e+06	9.83316e+06	9.09464e+06	9.43533e+06	9.69836e+06	9.50504e+06	4.80996e+06	5.01883e+06	5.46254e+06	4.44243e+06	8.44139e+06	4.49754e+06	7.98548e+06	5.54309e+06	3.64796e+06	4.93059e+06	2.91965e+06	3.726e+06	4.95377e+06	2.94593e+06	7.80938e+06	8.27365e+06	7.63902e+06	Steroids and steroid derivatives	1852-50-2	HMDB0006766	-	-	-	-
Com_10356_neg	Tetramethylcurcumin	--	C25 H28 O6	9.738	423.188	1.49857e+06	1.02601e+06	938965	1.24366e+06	957645	1.22286e+06	1.40019e+06	2.06907e+06	1.15925e+06	681810	1.50444e+06	1.31867e+06	1.38725e+06	1.29698e+06	2.05517e+07	1.4628e+06	1.38401e+06	1.38518e+06	3.11235e+06	2.53737e+06	1.67403e+06	1.18737e+06	3.04276e+06	1.3367e+06	2.26663e+06	1.98485e+06	1.79581e+06	--	--	--	-	-	-	-
Com_1645_neg	D-Glucono-1,5-lactone	--	C6 H10 O6	1.231	237.062	1.16715e+08	76041638	1.49852e+08	1.09746e+08	1.22821e+08	1.23047e+08	1.55477e+08	1.6807e+08	1.42825e+08	1.53235e+08	1.48611e+08	1.58234e+08	2.0098e+08	1.46015e+08	2.17068e+08	1.95917e+08	1.70391e+08	191295888	5.67438e+07	9.47003e+07	8.41126e+07	7.40315e+07	7.88077e+07	6.49944e+07	1.3065e+08	1.06058e+08	1.35244e+08	Organooxygen compounds	90-80-2	HMDB0000150	C00198	ko01100//Metabolic pathways;ko01110//Biosynthesis of secondary metabolites;ko01120//Microbial metabolism in diverse environments;ko01130//Biosynthesis of antibiotics;ko01200//Carbon metabolism;ko00030//Pentose phosphate pathway	Carbohydrate metabolism;Global and overview maps	Metabolism
Com_99_neg	--	Verbascoside	C29 H36 O15	7.814	623.198	1763069126	2492676012	2384892182	2946666910	2786149025	2600733426	1352039282	2634499927	1809866905	2589705262	2071032743	1569612048	1274164441	1477798470	6794498980	3666784116	2442314515	3415250897	1.25599e+08	1.07075e+08	6.0361e+07	3.68815e+08	6.73345e+07	8.04608e+07	1915778405	1979721791	1908272472	Cinnamic acids and derivatives	61276-17-3	HMDB0034843	-	-	-	-
Com_9425_neg	--	Methyl oleate	C19 H36 O2	15.6	295.264	1.27573e+07	9.46833e+06	1.34566e+07	1.10872e+07	1.07076e+07	9.58399e+06	1.36718e+07	1.36452e+07	1.33873e+07	1.08023e+07	1.04665e+07	1.47704e+07	1.56956e+07	1.18934e+07	1.65702e+07	1.57673e+07	1.15209e+07	1.4605e+07	12272725	1.62467e+07	1.24804e+07	1.16622e+07	1.33083e+07	1.20347e+07	1.22066e+07	1.09153e+07	9.41811e+06	--	--	--	-	-	-	-
Com_14675_neg	Tenuifoliside A	--	C31 H38 O17	9.604	681.204	3.27289e+06	3.55392e+06	2.81767e+06	4.27404e+06	3.45823e+06	3.89334e+06	3.38835e+06	1.0775e+06	3.67096e+06	5.63415e+06	4.46139e+06	1.99985e+06	2.75185e+06	1.98152e+06	3.69566e+06	8.26065e+06	2.9398e+06	3.02697e+06	1.84314e+06	1.46892e+06	4.56063e+06	1.68869e+06	5.21992e+06	2.50365e+06	1.61651e+06	978039	1.33233e+06	--	--	--	-	-	-	-
Com_8966_neg	Neomangiferin	--	C25 H28 O16	8.679	583.133	490430	602715	613317	490630	668255	621089	999884	850504	582067	724966	639279	796760	883086	719667	790101	670723	774978	801270	1.73041e+07	4.22629e+06	3.37795e+06	6.35678e+06	1.94584e+06	5.62398e+06	1.88751e+06	2.25526e+06	1.8196e+06	--	--	--	-	-	-	-
Com_12494_neg	--	Abscisic acid glucose ester	C21 H30 O9	8.854	425.181	892544	817661	911462	1.055e+06	813234	973849	1.19344e+06	1.21633e+06	1.12e+06	981574	880330	1.12187e+06	971477	1.13757e+06	1.67802e+06	1.45536e+06	1.10558e+06	1.51607e+06	7.3983e+06	5.8673e+06	7.46831e+06	7.77318e+06	5.11409e+06	8.65744e+06	2.5534e+06	3.01732e+06	2.2608e+06	--	--	--	C15970	ko01100//Metabolic pathways;ko01110//Biosynthesis of secondary metabolites;ko00906//Carotenoid biosynthesis	Global and overview maps;Metabolism of terpenoids and polyketides	Metabolism
Com_6683_neg	--	Folic acid	C19 H19 N7 O6	8.831	440.132	814249	787354	776988	929646	766886	890308	978736	894363	925493	870083	768282	1.01194e+06	833874	908088	1.38079e+06	1.03836e+06	885415	1.08508e+06	22773520	2.29244e+07	9.9087e+06	2.21072e+07	1.34884e+07	2.55036e+07	4.21062e+06	3.40328e+06	2.77774e+06	Carboxylic acids and derivatives	59-30-3	HMDB0000121	C00504	ko01100//Metabolic pathways;ko00670//One carbon pool by folate;ko00790//Folate biosynthesis	Global and overview maps;Metabolism of cofactors and vitamins	Metabolism
Com_2074_neg	--	Linderane	C15 H16 O4	11.648	259.098	6.89513e+07	6.34398e+07	2.56255e+07	1.02242e+08	3.06194e+07	8.4481e+07	3.26596e+07	3.97924e+07	1.72104e+07	2.57002e+07	2.39572e+07	2.08454e+07	1.42299e+07	1.56886e+07	1.77871e+07	2.11537e+07	1.12379e+07	1.37799e+07	2.34811e+06	1.14511e+07	2.55006e+06	2.83449e+06	9.24425e+06	2.63765e+06	2.47964e+07	2.60719e+07	2.94278e+07	--	--	--	-	-	-	-
Com_703_neg	Deoxyinosine	--	C10 H12 N4 O4	1.365	503.162	4.2398e+07	2.26548e+08	3.02096e+08	2.51427e+08	5.83114e+07	2.0892e+07	3.46925e+08	3.0333e+08	4.52627e+08	4.57961e+08	2.967e+08	3.62769e+07	3.4838e+07	7.56866e+07	5.32115e+08	7.45498e+07	3.72147e+08	8.90034e+07	1.75443e+07	5.0044e+08	5.08778e+07	1.82221e+07	6.71224e+07	2.08539e+07	2.85941e+08	2.92183e+08	2.53147e+08	Purine nucleosides	890-38-0	HMDB0000071	C05512	ko01100//Metabolic pathways;ko00230//Purine metabolism	Global and overview maps;Nucleotide metabolism	Metabolism
Com_2470_neg	Mevalonic acid	--	C6 H12 O4	1.471	193.071	5.95234e+07	4.84589e+07	4.94358e+07	5.57069e+07	4.60024e+07	5.23099e+07	8.96819e+07	6.47107e+07	4.91184e+07	48574890	4.65315e+07	6.32269e+07	6.21404e+07	1.11833e+08	1.04038e+08	1.10784e+08	5.43608e+07	1.02059e+08	6.02195e+07	9.68863e+07	6.39829e+07	4.60938e+07	8.66945e+07	7.91495e+07	6.63311e+07	6.03395e+07	6.53864e+07	Fatty Acyls	150-97-0	HMDB0000227	C00418	ko01100//Metabolic pathways;ko01110//Biosynthesis of secondary metabolites;ko01130//Biosynthesis of antibiotics;ko00900//Terpenoid backbone biosynthesis	Global and overview maps;Metabolism of terpenoids and polyketides	Metabolism
Com_623_neg	Bilobalide	--	C15 H18 O8	2.573	325.093	2.49538e+08	2.50126e+08	2.75124e+08	1.48183e+08	2.92404e+08	2.51417e+08	6.13798e+08	4.80849e+08	3.06694e+08	4.58109e+08	3.37601e+08	446041861	5.75825e+08	5.75307e+08	7.21148e+08	5.62789e+08	4.93959e+08	5.44333e+08	2.11089e+08	2.0785e+08	1.57986e+08	1.9915e+08	3.43195e+08	1.08848e+08	3.29996e+08	3.27731e+08	3.41794e+08	Prenol lipids	33570-04-6	HMDB0036735	-	-	-	-
Com_2396_neg	8-O-Acetyl shanzhiside methyl ester	--	C19 H28 O12	8.139	493.157	1.04411e+08	3.96001e+07	5.02363e+07	3.71319e+07	4.92662e+07	4.59603e+07	8.75397e+07	6.30247e+07	2.46929e+07	7.50466e+07	6.04594e+07	6.02983e+07	9.11161e+07	8.74929e+07	8.65809e+07	7.11604e+07	5.13501e+07	8.08161e+07	1.09747e+07	5.3287e+06	3.17125e+06	6.47794e+06	7.20288e+06	7.81562e+06	3.31473e+07	3.27932e+07	3.75092e+07	--	--	--	-	-	-	-
Com_5702_neg	--	14,15-Dehydrocrepenynic acid	C18 H28 O2	13.977	275.202	190087	242927	352895	162876	299512	294599	940737	462998	211408	338370	221836	401787	335518	1.49467e+06	3.7553e+06	1.11922e+06	530488	2.30343e+06	1.60479e+07	1.43525e+07	2.45487e+07	1.16664e+07	5.00935e+06	32452026	2.74462e+06	4.72499e+06	5.34128e+06	--	--	--	-	-	-	-
Com_1819_neg	--	Forsythoside B	C34 H44 O19	11.123	755.243	2.9482e+07	4.01269e+07	2.20497e+07	4.20885e+07	1.74139e+07	2.65201e+07	6.11075e+07	1.3852e+07	8.70106e+06	1.33031e+08	2.71005e+07	1.26889e+08	9.35191e+07	2.21175e+06	1.62678e+07	2.8337e+07	5.29614e+07	3.46812e+06	7.26056e+06	6.501e+06	8.95338e+06	2.27756e+07	1.12407e+07	1.03382e+07	1.47522e+08	1.53335e+08	1.47427e+08	--	--	--	-	-	-	-
Com_11930_neg	--	Ferulic acid O-hexoside	C16 H20 O9	9.95	355.103	663086	687822	691759	773383	907614	815999	2.05718e+06	1.56127e+06	1.03774e+06	1.33316e+06	846958	1.58717e+06	1.65824e+06	3.19086e+06	3.23127e+06	3.19725e+06	2.5621e+06	3.41542e+06	4.29846e+06	4.38085e+06	3.96769e+06	4.2585e+06	1.07214e+07	3.8278e+06	2.74197e+06	2.89519e+06	2.75802e+06	--	--	--	-	-	-	-
Com_2309_neg	Tracheloside	--	C27 H34 O12	9.594	595.204	4.80928e+06	4.04576e+06	2.32364e+07	1.29608e+07	3.83668e+07	5.36402e+06	9.19324e+06	1.04873e+07	1.15985e+07	6.74478e+06	9.59066e+06	8.48304e+06	6.29527e+06	6.33086e+06	5.22236e+06	1.21332e+07	9.04235e+06	1.66227e+07	7.68238e+07	1.43148e+08	4.89557e+07	9.25658e+07	8.3507e+07	1.00525e+08	4.22948e+07	4.14319e+07	3.29687e+07	Lignan glycosides	33464-71-0	HMDB0030557	-	-	-	-
Com_7480_neg	Polydatin	--	C20 H22 O8	8.757	389.125	1.70863e+07	1.02518e+07	9.12254e+06	1.66369e+07	5.14435e+06	6.7388e+06	1.44297e+07	7.43242e+06	3.15284e+06	8.04159e+06	4.31539e+06	9.23982e+06	4.36826e+06	1.69615e+07	1.24211e+07	1.39737e+07	5.1772e+06	1.47333e+07	1.00026e+07	9.94593e+06	9.00711e+06	1.17189e+07	3.68523e+06	1.65849e+07	1.33467e+07	1.0278e+07	9.96876e+06	Stilbenes	27208-80-6	HMDB0030564	-	-	-	-
Com_7822_neg	Astragaloside III	--	C41 H68 O14	13.427	783.455	253501	305543	543368	433448	293867	157011	1.40769e+06	1.03502e+06	249072	558461	381209	888085	1.15487e+06	2.29991e+06	3.16989e+06	2.60459e+06	1.44604e+06	3.02965e+06	2.12427e+07	16373151	1.78855e+07	1.48179e+07	1.72369e+07	1.9716e+07	3.78953e+06	4.23719e+06	4.10114e+06	--	--	--	-	-	-	-
Com_11479_neg	--	4-O-p-Coumaroylquinic acid	C16 H18 O8	5.788	337.093	6.25017e+06	6.94994e+06	8.4873e+06	4.63234e+06	6.62408e+06	7.20698e+06	1.02156e+07	7.22288e+06	6.02203e+06	1.02048e+07	7.76775e+06	7.58508e+06	1.10035e+07	6.7207e+06	7.55566e+06	5.97597e+06	8.13712e+06	6.47401e+06	7.71556e+06	4.76774e+06	3.58305e+06	4.39311e+06	5.45219e+06	5.15929e+06	7.27304e+06	7.66168e+06	6.41333e+06	--	--	--	-	-	-	-
Com_7995_neg	--	Sebacic acid	C10 H18 O4	4.131	201.113	1.77159e+06	969453	1.05489e+06	1.08371e+06	843034	891787	1.42898e+06	1.22657e+06	1.0923e+06	1.2235e+06	1.0766e+06	1.32388e+06	1.55728e+06	1.3159e+06	2.09301e+06	1.62699e+06	1.19858e+06	1.38819e+06	8.71368e+06	1.79526e+07	7.14662e+06	8.34987e+06	2.15624e+07	3.31904e+06	3.6703e+06	3.77437e+06	3.52611e+06	Fatty Acyls	111-20-6	HMDB0000792	-	-	-	-
Com_4423_neg	3-[3-(beta-D-Glucopyranosyloxy)-2-methoxyphenyl]propanoic acid	--	C16 H22 O9	5.513	357.12	7.9194e+06	9.12712e+06	8.81125e+06	5.79303e+06	1.38279e+07	1.0901e+07	2.00303e+07	1.47598e+07	1.0607e+07	1.32833e+07	1.20671e+07	1.23818e+07	1.48825e+07	2.12152e+07	2.75136e+07	1.99543e+07	1.60246e+07	2.07632e+07	1.84523e+07	2.91773e+07	2.78366e+07	3.04331e+07	5.37516e+07	1.31642e+07	1.68079e+07	1.68102e+07	1.59634e+07	--	--	--	-	-	-	-
Com_1146_neg	Flavokawain A	--	C18 H18 O5	1.402	313.114	1.01443e+08	8.942e+07	1.1135e+08	8.87928e+07	1.24298e+08	1.28252e+08	1.87596e+08	1.59308e+08	1.27471e+08	1.50859e+08	128503559	147842840	1.82515e+08	1.44495e+08	2.06329e+08	1.7272e+08	1.56272e+08	168596575	1.87409e+08	1.80679e+08	2.33012e+08	2.11373e+08	2.1808e+08	2.59849e+08	1.36447e+08	1.46769e+08	1.43437e+08	Linear 1,3-diarylpropanoids	3420-72-2	HMDB0033586	-	-	-	-
Com_2930_neg	--	Ixoside	C16 H20 O11	8.241	387.094	1.05151e+06	542136	318783	532707	433432	520358	692223	557444	469689	807260	423557	525185	478824	828779	1.30547e+06	886216	779008	1.56127e+06	5.06774e+07	3.69763e+07	7.27477e+07	7.30471e+07	2.82612e+07	8.33143e+07	1.5413e+07	1.54124e+07	1.40833e+07	--	--	--	-	-	-	-
Com_8378_neg	--	Tuberonic acid hexoside	C18 H28 O9	9.161	387.165	6.48945e+06	4.49883e+06	5.24882e+06	3.62886e+06	3.39181e+06	3.69933e+06	3.25606e+06	3.6511e+06	3.13662e+06	5.18736e+06	5.71098e+06	4.48354e+06	4.60271e+06	6.84452e+06	7.03745e+06	5.14232e+06	3.5764e+06	3.24276e+06	1.94502e+07	1.50563e+07	1.1368e+07	1.2619e+07	1.10136e+07	1.69495e+07	4.4006e+06	5.25921e+06	8.04553e+06	--	--	--	-	-	-	-
Com_5881_neg	--	Wulignan A1	C20 H22 O5	9.374	341.141	2.09141e+06	1.79704e+06	1.64042e+06	1.87487e+06	1.75612e+06	1.80267e+06	1.55041e+06	1.51946e+06	1.38079e+06	1.43983e+06	1.3481e+06	1.47294e+06	1.33891e+06	1.68728e+06	1.88015e+06	1.41495e+06	1.46934e+06	1.6029e+06	3.41455e+07	3.85632e+07	1.79588e+07	1.58075e+07	1.4312e+07	1.89597e+07	1.56984e+07	1.70761e+07	1.60595e+07	--	--	--	-	-	-	-
Com_319_neg	Norcimifugin	--	C15 H16 O6	10.567	291.087	9.16105e+08	9.42513e+08	7.19517e+08	9.42484e+08	6.67989e+08	9.9633e+08	6.61187e+08	5.48179e+08	5.63457e+08	683631009	7.6943e+08	5.4179e+08	5.84755e+08	5.19479e+08	4.39936e+08	4.15955e+08	4.36673e+08	4.7119e+08	5.27694e+07	1.5853e+08	4.78529e+07	6.67777e+07	1.20206e+08	1.13732e+08	5.65725e+08	603377952	6.14723e+08	--	--	--	-	-	-	-
Com_21330_neg	Protosappanin B	--	C16 H16 O6	6.16	303.091	175706	228910	206257	119192	97814.4	146284	224242	230243	180461	88194.4	122129	273531	231317	190216	352174	265520	139114	137425	1.05261e+06	1.22205e+06	1.70853e+06	1.89926e+06	933887	2.09509e+06	584762	661830	419723	--	--	--	-	-	-	-
Com_6958_neg	--	C-pentosyl-apigenin O-p-coumaroylhexoside	C35 H34 O16	6.874	709.178	3.49939e+06	8.29154e+06	1.88204e+07	5.94488e+06	1.26028e+07	8.62163e+06	1.72679e+07	2.57506e+07	1.14498e+07	1.84582e+07	1.77601e+07	1.64182e+07	2.58265e+07	1.85337e+07	1.72506e+06	5.78499e+06	1.96124e+07	1.03631e+07	641908	409379	978434	663264	384898	876875	3.91459e+06	4.6068e+06	5.31728e+06	--	--	--	-	-	-	-
Com_635_neg	Ligustroflavone	--	C33 H40 O18	9.603	723.215	3.49838e+08	3.96129e+08	2.63404e+08	1.87409e+08	2.24453e+08	3.11458e+08	2.40571e+08	3.05784e+08	2.41365e+08	325352723	3.16597e+08	3.00301e+08	5.62239e+08	1.78078e+08	478380726	2.74789e+08	1.61087e+08	2.19893e+08	1.44535e+08	1.92612e+08	7.84291e+07	1.19592e+08	1.30149e+08	9.98181e+07	1.91218e+08	2.33882e+08	2.2108e+08	--	--	--	-	-	-	-
Com_5321_neg	--	Indole-3-Carboxaldehyde	C9 H7 N O	6.597	144.045	3.04198e+06	2.13315e+06	2.72164e+06	2.21907e+06	2.44241e+06	2.14232e+06	9.66478e+06	5.06061e+06	4.26011e+06	4.16165e+06	3.34867e+06	5.25923e+06	8.22959e+06	1.00395e+07	2.32178e+07	1.21566e+07	8.21238e+06	1.09904e+07	1.64324e+07	2.09262e+07	2.33005e+07	2.31455e+07	4.05683e+07	1.68698e+07	7.79275e+06	7.62253e+06	7.82878e+06	Purine nucleosides	58-63-9	HMDB0000195	-	-	-	-
Com_14106_neg	--	beta-Acetoxyisovalerylalkannin	C23 H26 O8	11.002	429.155	1.85492e+06	1.90993e+06	1.72887e+06	1.85584e+06	1.84964e+06	3.20201e+06	5.95962e+06	6.47031e+06	1.31678e+06	2.27751e+06	1.16564e+06	2.77307e+06	1.41752e+06	4.6918e+06	1.12114e+07	7.88683e+06	2.90474e+06	7.53325e+06	776390	833601	565057	506053	405024	555205	2.45273e+06	2.33433e+06	1.87784e+06	--	--	--	-	-	-	-
Com_11001_neg	10-Deacetylbaccatin III	--	C29 H36 O10	11.134	543.226	2.3266e+06	1.02899e+06	1.75288e+06	617236	1.1056e+06	1.42115e+06	6.85832e+06	3.34142e+06	3.0309e+06	2.13832e+06	1.94817e+06	4.43352e+06	3.67519e+06	9.93861e+06	1.85713e+07	8.75478e+06	6.31764e+06	1.05912e+07	1.87206e+06	2.6484e+06	2.24176e+06	1.09777e+06	1.57373e+06	2.3514e+06	2.78328e+06	2.81386e+06	2.61355e+06	--	--	--	C11700	ko01100//Metabolic pathways;ko01110//Biosynthesis of secondary metabolites;ko00904//Diterpenoid biosynthesis	Global and overview maps;Metabolism of terpenoids and polyketides	Metabolism
Com_881_neg	Phellamurin	--	C26 H30 O11	10.111	563.177	5.25721e+07	5.57686e+07	8.0608e+07	3.17816e+07	9.68655e+07	6.35541e+07	1.37659e+08	120581238	9.53715e+07	1.26714e+08	8.90442e+07	1.26675e+08	1.33895e+08	234446258	2.171e+08	2.09523e+08	1.67465e+08	2.41484e+08	2.43537e+08	2.36021e+08	307242144	2.26275e+08	1.31815e+08	2.25135e+08	1.51222e+08	1.63386e+08	1.95354e+08	Fatty Acyls	117861-55-9	HMDB0031876	-	-	-	-
Com_2546_neg	--	1-O-Feruloyl quinic acid	C17 H20 O9	5.895	367.104	5.58048e+07	7.51381e+07	3.74662e+07	3.64263e+07	4.73551e+07	5.75984e+07	2.81332e+07	4.68938e+07	4.64608e+07	4.6737e+07	5.78232e+07	4.90989e+07	5.61918e+07	3.63726e+07	2.93976e+06	4.71238e+07	2.91608e+07	4.3726e+07	1.27743e+07	5.28109e+06	1.68491e+07	3.86787e+06	5.27993e+06	3.23396e+07	4.57261e+07	3.99532e+07	3.29009e+07	--	--	--	-	-	-	-
Com_13798_neg	--	Chikusetsusponin Iva	C42 H66 O14	11.71	396.216	1.73174e+06	1.27784e+06	545151	1.78658e+06	866574	1.16484e+06	580596	669377	549510	477420	301001	604291	421638	432866	538540	427858	350045	757230	7.51888e+06	6.98876e+06	5.68227e+06	5.3859e+06	7.97122e+06	4.75744e+06	2.10041e+06	1.60782e+06	2.25886e+06	--	--	--	-	-	-	-
Com_12029_neg	--	3'-Hydroxypterostilbene	C16 H16 O4	7.068	271.098	3.22586e+06	3.36096e+06	4.09598e+06	3.42999e+06	2.74333e+06	2.80717e+06	2.20539e+06	2.38654e+06	2.95789e+06	2.59931e+06	2.57782e+06	2.25293e+06	2.54019e+06	1.70558e+06	1.78073e+06	1.65881e+06	1.86816e+06	1.62393e+06	6.884e+06	7.00716e+06	5.82108e+06	8.80447e+06	5.32581e+06	5.27325e+06	2.5075e+06	2.02478e+06	3.16099e+06	--	--	--	-	-	-	-
Com_1659_neg	Mulberrin	--	C25 H26 O6	8.254	421.173	1.59433e+07	1.13695e+07	9.54243e+06	1.30228e+07	7.69933e+06	3.06306e+07	7.63473e+06	4.73483e+07	4.96539e+07	7.33842e+06	8.57499e+06	4.73136e+07	8.27028e+06	5.74566e+07	8.01141e+06	4.99901e+06	7.84009e+06	6.20164e+06	1.86211e+08	1.686e+08	1.20247e+08	1.58439e+08	1.0807e+08	8.36454e+07	2.75014e+07	4.11987e+07	3.60728e+07	Flavonoids	62949-79-5	HMDB0029507	-	-	-	-
Com_3439_neg	2-Hydroxy-2-methyl-3-buten-1-yl beta-D-glucopyranoside	--	C11 H20 O7	5.991	263.114	1.22138e+06	2.22014e+06	1.11413e+06	696327	1.14764e+06	1.1137e+06	1.34451e+06	1.33005e+06	901797	1.27674e+06	1.03974e+06	969501	1.14386e+06	1.21891e+06	2.0778e+06	1.62927e+06	1.00366e+06	1.82043e+06	4.49173e+07	4.36165e+07	4.52796e+07	6.30582e+07	4.44942e+07	3.53615e+07	1.11539e+07	1.13948e+07	1.15948e+07	--	--	--	-	-	-	-
Com_17306_neg	Astilbin	--	C21 H22 O11	6.222	457.157	259322	296004	216748	421096	223827	238363	235210	205049	280920	236849	231458	228586	220157	217887	342785	184900	230533	196611	1.61961e+06	1.42755e+06	3.26813e+06	3.09657e+06	3.18915e+06	4.17852e+06	546745	488123	476105	Flavonoids	29838-67-3	HMDB0033850	-	-	-	-
Com_2222_neg	--	Hydroprotopine	C20 H20 N O5	1.445	353.126	1.09499e+07	9.99239e+06	9.62918e+06	1.20124e+07	10699947	1.01404e+07	2.02851e+07	1.58828e+07	1.16867e+07	1.11466e+07	1.40336e+07	1.19565e+07	1.46237e+07	1.46201e+07	2.1833e+07	1.59138e+07	1.55544e+07	1.79879e+07	9.15372e+07	9.2438e+07	1.06769e+08	1.08113e+08	1.01973e+08	7.86699e+07	3.09465e+07	3.26234e+07	3.14144e+07	--	--	--	-	-	-	-
Com_4778_neg	Heterophyllin B	--	C40 H58 N8 O8	13.143	777.444	410476	343881	372649	351899	335069	345500	473291	428665	375654	379325	348686	396989	495078	470016	652157	494401	425950	429650	3.71917e+07	3.19045e+07	2.29885e+07	3.97947e+07	3.35808e+07	2.02359e+07	2.98106e+06	2.85642e+06	3.08279e+06	--	--	--	-	-	-	-
Com_2926_neg	--	Integrifoside A	C21 H36 O8	10.94	415.235	1.04578e+07	6.84329e+06	6.4752e+06	4.02124e+06	5.42103e+06	7.9236e+06	6.87575e+06	8.85096e+06	7.21867e+06	5.88122e+06	6.65591e+06	1.17466e+07	6.34374e+06	1.06169e+07	2.10893e+07	1.15235e+07	8.61958e+06	1.74446e+07	7.58734e+07	7.25668e+07	7.52082e+07	5.50998e+07	3.04019e+07	6.93128e+07	2.12406e+07	2.22746e+07	2.19918e+07	--	--	--	-	-	-	-
Com_1231_neg	Naringin	--	C27 H32 O14	9.815	579.163	8.33414e+07	6.99499e+07	5.73031e+07	3.71767e+07	5.60374e+07	7.58981e+07	8.51787e+07	9.89648e+07	6.50466e+07	7.80755e+07	8.1116e+07	9.32124e+07	169748771	6.40968e+07	1.42389e+08	1.05442e+08	6.04714e+07	6.84937e+07	1.38125e+08	2.04491e+08	1.81401e+08	2.26234e+08	1.92667e+08	1.25684e+08	1.04865e+08	1.08804e+08	1.04198e+08	Flavonoids	10236-47-2	HMDB0002927	C09789	ko00941//Flavonoid biosynthesis	Biosynthesis of other secondary metabolites	Metabolism
Com_4580_neg	--	Triethyl citrate	C12 H20 O7	6.698	275.114	2.92636e+07	3.42729e+07	1.10007e+07	2.07169e+07	1.74889e+07	2.52969e+07	3.1113e+07	2.17439e+07	4.20765e+07	2.10516e+07	2.11298e+07	3.098e+07	4.2187e+07	2.84827e+07	5.79425e+07	3.9961e+07	2.47707e+07	2.47885e+07	1.38208e+06	5.26502e+07	1.66431e+07	1.16364e+07	1.266e+07	1.0153e+06	2.3431e+07	2.42098e+07	2.35334e+07	Carboxylic acids and derivatives	77-93-0	HMDB0034263	-	-	-	-
Com_2428_neg	--	D-Phenylalanine	C9 H11 N O2	1.259	164.072	2.69234e+07	1.79159e+07	1.75294e+07	9.98426e+06	1.13024e+07	1.38322e+07	8.99955e+07	3.72558e+07	3.70551e+07	3.61097e+07	3.81866e+07	4.15816e+07	1.35676e+08	6.20105e+07	1.0408e+08	141200810	6.29413e+07	5.85546e+07	7.26778e+06	1.45514e+07	1.12102e+07	1.11103e+07	1.0832e+07	1.66856e+07	3.56111e+07	3.56489e+07	3.55527e+07	--	--	--	C02265	ko00360//Phenylalanine metabolism	Amino acid metabolism	Metabolism
Com_15009_neg	--	Butanedioicacid	C28 H36 O10	10.503	531.224	5.08519e+06	4.44141e+06	4.08939e+06	4.10966e+06	3.64384e+06	4.21075e+06	3.65031e+06	3.22409e+06	3.6912e+06	3.85297e+06	4.36594e+06	3.56265e+06	4.16967e+06	3.97326e+06	4.141e+06	3.7552e+06	3.4851e+06	3.45011e+06	2.01457e+06	1.13675e+06	4.38007e+06	2.37347e+06	1.15932e+06	2.78639e+06	3.69898e+06	3.5006e+06	3.36165e+06	--	--	--	-	-	-	-
Com_188_neg	--	Leucosceptoside A	C30 H38 O15	9.505	637.214	1034188211	1201053141	8.80111e+08	1490192967	1286949290	1264331953	6.09057e+08	8.3865e+08	8.20037e+08	7.26468e+08	7.26548e+08	742957980	3.38204e+08	6.80681e+08	1.84618e+08	3.40597e+08	6.20137e+08	7.04304e+08	1370223733	8.10018e+08	1970132561	8.56819e+08	4.44366e+08	1652003407	9.28436e+08	9.69817e+08	9.46069e+08	--	--	--	-	-	-	-
Com_14536_neg	3-methyl-5-oxo-5-(4-toluidino)pentanoic acid	--	C13 H17 N O3	7.008	234.114	1.83131e+06	1.86383e+06	1.74063e+06	1.80524e+06	1.58987e+06	1.85879e+06	1.32349e+06	1.64022e+06	1.62358e+06	1.55753e+06	1.72736e+06	1.54839e+06	1.38545e+06	1.17221e+06	1.48352e+06	1.14006e+06	1.28395e+06	1.1744e+06	2.88116e+06	8.06159e+06	3.71102e+06	3.64573e+06	6.42182e+06	2.11005e+06	1.66094e+06	1.39159e+06	1.3534e+06	--	--	--	-	-	-	-
Com_1740_neg	alpha-D-Glucopyranosyl 2-O-(2-methylbutanoyl)-alpha-D-glucopyranoside	--	C17 H30 O12	8.793	425.167	1.22364e+06	1.47241e+06	917735	986780	1.0858e+06	1.55177e+06	3.15215e+06	1.65579e+06	2.44174e+06	1.11885e+06	1.11471e+06	997241	1.46004e+06	1.31445e+06	1.80014e+06	1.45462e+06	1.70305e+06	1.47812e+06	2.2846e+07	6.85462e+07	3.24622e+07	6.31479e+07	1.82338e+08	4.36742e+06	1.77273e+07	1.61447e+07	1.64484e+07	--	--	--	-	-	-	-
Com_6839_neg	--	Triptolide	C20 H24 O6	8.259	359.15	4.21155e+06	4.60543e+06	1.60656e+06	3.76256e+06	5.53037e+06	3.64238e+06	1.23636e+07	1.0096e+07	6.81676e+06	7.59491e+06	5.74444e+06	1.19375e+07	2.80493e+07	11259275	2.02336e+07	1.78004e+07	1.05474e+07	1.31316e+07	1.98819e+07	2.00652e+07	1.53915e+07	2.08616e+07	1.60234e+07	2.47196e+07	1.16632e+07	1.41967e+07	1.41548e+07	Bi- and oligothiophenes	1222-83-9	HMDB0038459	-	-	-	-
Com_12946_neg	--	tZROG	C21 H31 N5 O10	12.351	512.198	156136	122697	115494	143660	104447	126494	149383	128090	116529	113763	112987	123311	148182	132029	196270	154525	127021	141795	4.801e+06	3.33241e+06	3.81761e+06	7.55978e+06	2.45177e+06	6.88897e+06	480357	669853	906218	--	--	--	-	-	-	-
Com_8576_neg	Topotecan	--	C23 H23 N3 O5	9.202	420.152	7.66847e+06	2.49472e+06	6.41313e+06	5.63682e+06	3.25899e+06	4.24007e+06	2.11246e+06	2.96713e+06	1.734e+07	6.42281e+06	6.95879e+06	1.66584e+07	6.54911e+06	7.98119e+06	1.33436e+07	1.18868e+07	8.14471e+06	7.43808e+06	4.21144e+06	1.25969e+07	3.73405e+06	5.64109e+06	1.27592e+07	5.13546e+06	7.9116e+06	5.9353e+06	4.95879e+06	Camptothecins	119413-54-6	HMDB0015164	-	-	-	-
Com_8621_neg	Pitavastatin	--	C25 H24 F N O4	9.754	420.167	5.05253e+06	5.26767e+06	6.33561e+06	7.4355e+06	4.64439e+06	3.71282e+06	9.99072e+06	9.00805e+06	7.51009e+06	6.1016e+06	4.72906e+06	9.42469e+06	6.90309e+06	1.24636e+07	2.32472e+07	1.24736e+07	6.18823e+06	8.04651e+06	5.01982e+06	1.73513e+07	8.75381e+06	1.27547e+07	1.90612e+07	7.94366e+06	7.85412e+06	7.94508e+06	8.66706e+06	Quinolines and derivatives	147511-69-1	HMDB0041991	-	-	-	-
Com_1473_neg	--	Denin	C33 H56 O14	14.042	675.361	1.40987e+07	2.25166e+07	1.66513e+07	2.87702e+07	1.41181e+07	3.55182e+07	2.93745e+07	32522320	1.29208e+07	2.5479e+07	1.3338e+07	3.39956e+07	3.64191e+07	3.43454e+07	9.00597e+07	6.64698e+07	3.47541e+07	5.14067e+07	1.71928e+08	1.43003e+08	1.78331e+08	1.61928e+08	150900874	8.83043e+07	4.75102e+07	4.07191e+07	3.61441e+07	--	--	--	-	-	-	-
Com_20716_neg	--	Bergenin	C14 H16 O9	6.752	327.073	994478	591898	937041	1.84382e+06	848712	1.08614e+06	905474	1.24288e+06	1.44737e+06	927630	918299	1.30921e+06	1.21726e+06	922437	449731	616712	1.48942e+06	1.03614e+06	815198	1.05649e+06	1.13768e+06	1.37857e+06	1.30629e+06	939898	693728	939274	849852	--	--	--	-	-	-	-
Com_3053_neg	Ailanthone	--	C20 H24 O7	7.35	375.146	3.54601e+06	5.65215e+06	8.41612e+06	3.79831e+06	7.56013e+06	6.58865e+06	1.49779e+07	1.38204e+07	1.12164e+07	8.31001e+06	6.77935e+06	9.10868e+06	8.43756e+06	7.78445e+06	5.50503e+06	9.80914e+06	6.89179e+06	7.62791e+06	6.872e+07	4.73902e+07	5.4624e+07	7.38469e+07	2.78347e+07	6.43973e+07	3.0094e+07	2.78448e+07	3.4884e+07	--	--	--	-	-	-	-
Com_8126_neg	--	Antiarol	C9 H12 O4	6.443	183.066	7.35381e+06	4.88828e+06	5.38985e+06	4.03565e+06	4.10199e+06	5.11039e+06	8.89122e+06	5.92881e+06	6.36427e+06	5.9784e+06	6.38512e+06	5.57076e+06	9.25186e+06	6.7887e+06	1.85643e+07	1.11122e+07	8.57795e+06	7.84482e+06	8.84995e+06	1.42302e+07	5.59939e+06	8.56639e+06	2.09944e+07	1.04213e+07	8.41663e+06	6.69428e+06	7.11205e+06	--	--	--	-	-	-	-
Com_16355_neg	tetranor-12(R)-HETE	--	C16 H26 O3	12.51	265.181	1.26718e+06	1.55493e+06	1.89538e+06	985078	1.35866e+06	1.25284e+06	1.42738e+06	1.11832e+06	1.64755e+06	1.01908e+06	1.25336e+06	1.49287e+06	1.36499e+06	813529	2.14217e+06	1.01401e+06	1.38836e+06	957899	5.2756e+06	4.42772e+06	1.32543e+06	2.30765e+06	3.68111e+06	1.10784e+06	1.22766e+06	1.80377e+06	1.66901e+06	--	--	--	-	-	-	-
Com_8499_neg	--	Fargesin	C21 H22 O6	8.789	369.136	1.59319e+06	2.50909e+06	1.36328e+06	2.55497e+06	1.16413e+06	1.60341e+06	1.36749e+06	1.16319e+06	1.4374e+06	1.08024e+06	1.28609e+06	1.31091e+06	1.45967e+06	1.52989e+06	1.97674e+06	1.53712e+06	1.1085e+06	1.60904e+06	1.90167e+07	1.06489e+07	8.28633e+06	663016	1.05848e+07	1.15985e+07	4.90728e+06	4.36335e+06	4.55708e+06	--	--	--	-	-	-	-
Com_23026_neg	--	Methyl linoleate	C19 H34 O2	15.231	293.249	1.12925e+06	1.01568e+06	1.22346e+06	913111	1.00443e+06	937411	1.0811e+06	1.32749e+06	1.02941e+06	869940	1.02893e+06	1.25702e+06	1.50652e+06	1.44699e+06	2.40302e+06	1.78335e+06	1.1218e+06	1.44404e+06	1.13687e+06	1.44184e+06	930173	1.14464e+06	936890	1.3713e+06	872600	980843	1.26217e+06	Fatty Acyls	112-63-0	HMDB0034381	-	-	-	-
Com_10269_neg	--	Deacetyltaxol	C45 H49 N O13	10.294	810.309	87160.2	81426.7	61117.5	105279	91993.2	62745.3	1.10085e+06	481431	117847	263689	149490	394985	324978	2.37691e+06	3.57018e+06	2.47977e+06	2.83162e+06	4.29479e+06	3.31345e+06	1.58309e+07	2.54179e+06	2.48622e+06	5.17901e+06	2.93076e+06	1.96416e+06	2.33472e+06	2.0464e+06	--	--	--	-	-	-	-
Com_1552_neg	PC (2:0/2:0)	--	C12 H24 N O8 P	8.345	400.138	9.00171e+07	5.90158e+07	1.02089e+08	7.43765e+07	8.75453e+07	6.18633e+07	103452786	1.13428e+08	1.87726e+08	142047994	1.22255e+08	1.2639e+08	1.39341e+08	7.50588e+07	7.57463e+07	7.54371e+07	121346006	5.93256e+07	3.95083e+07	4.00435e+07	2.13904e+07	4.12481e+07	2.15074e+07	2.6486e+07	7.44766e+07	7.24914e+07	7.85782e+07	--	--	--	-	-	-	-
Com_2537_neg	--	Sequoyitol	C7 H14 O6	1.477	193.071	5.43326e+07	4.21449e+07	4.07221e+07	5.29647e+07	4.51446e+07	4.72647e+07	8.93787e+07	6.23859e+07	4.54475e+07	5.11099e+07	4.36955e+07	5.80572e+07	6.16638e+07	1.0775e+08	9.7686e+07	1.07561e+08	5.26553e+07	1.05895e+08	6.04433e+07	9.4348e+07	6.66947e+07	4.41684e+07	9.05554e+07	8.38707e+07	6.36648e+07	6.28711e+07	6.57178e+07	Alcohols and polyols	523-92-2	HMDB0031449	-	-	-	-
Com_2149_neg	Hexadecanedioic acid	--	C16 H30 O4	11.505	285.207	7.81002e+07	9.45569e+07	6.90556e+07	7.53096e+07	6.52585e+07	8.48748e+07	4.47767e+07	7.00748e+07	6.22598e+07	6.28302e+07	7.92293e+07	5.48015e+07	5.50017e+07	2.25423e+07	2.37899e+07	2.42233e+07	3.01117e+07	2.39468e+07	911405	911219	886082	1.24347e+06	777578	1.03867e+06	4.09681e+07	4.33229e+07	4.07297e+07	Fatty Acyls	42150-38-9	HMDB0000712	C19615	ko01100//Metabolic pathways;ko00073//Cutin, suberine and wax biosynthesis	Global and overview maps;Lipid metabolism	Metabolism
Com_4596_neg	--	Lumichrome	C12 H10 N4 O2	5.781	241.072	4.78947e+06	3.18097e+06	2.4035e+06	6.15534e+06	2.31308e+06	5.13232e+06	3.77128e+06	4.28352e+06	3.3881e+06	3.28059e+06	2.20108e+06	4.2549e+06	3.24434e+06	4.49348e+06	1.88706e+07	7.54619e+06	3.06603e+06	4.58359e+06	4.98006e+07	5.48927e+07	2.62363e+07	2.75257e+07	2.84686e+07	3.23609e+07	1.12222e+07	1.13993e+07	1.0567e+07	--	--	--	C01727	ko00740//Riboflavin metabolism	Metabolism of cofactors and vitamins	Metabolism
Com_5720_neg	--	Sweroside	C16 H22 O9	8.174	357.12	7.50957e+06	1.93568e+07	2.20747e+07	1.41755e+07	2.46936e+07	1.93237e+07	1.12918e+07	12492764	1.65776e+07	1.60963e+07	2.06125e+07	1.8162e+07	1.15155e+07	1.02584e+07	9.14915e+06	8.25629e+06	1.61935e+07	1.37788e+07	1.50738e+07	1.40928e+07	1.91518e+07	1.73594e+07	1.24098e+07	1.94558e+07	1.80145e+07	16814699	1.25022e+07	--	--	--	-	-	-	-
Com_1948_neg	--	Gly-Tyr	C11 H14 N2 O4	8.172	237.087	461194	382419	352192	530538	368703	358642	587696	537336	374515	351795	352873	489312	648612	981343	1.39072e+06	845868	423353	1.27572e+06	9.47137e+07	8.28753e+07	3.02339e+07	132295388	9.20217e+07	4.49244e+06	1.17342e+07	2.12844e+07	2.28855e+07	Carboxylic acids and derivatives	658-79-7	HMDB0028853	-	-	-	-
Com_10266_neg	--	LysoPC 15:1	C23 H46 N O7 P	14.822	478.294	2.04642e+06	2.00202e+06	2.69257e+06	1.20603e+06	2.2198e+06	2.22524e+06	1.0324e+07	7.6339e+06	4.78515e+06	5.37988e+06	4.95323e+06	6.78436e+06	1.76867e+07	1.20809e+07	1.41159e+07	1.42479e+07	1.11395e+07	1.07869e+07	6.24063e+06	7.55786e+06	7.5173e+06	3.4929e+06	7.57609e+06	4.94996e+06	5.31994e+06	6.24268e+06	5.50307e+06	--	--	--	-	-	-	-
Com_9047_neg	Gambogellic acid	--	C38 H44 O8	10.531	627.304	8.08125e+06	7.05703e+06	6.63297e+06	6.64164e+06	5.96505e+06	6.89876e+06	5.96577e+06	5.31119e+06	6.30635e+06	6.38008e+06	7.04947e+06	5.93001e+06	7.10612e+06	6.31319e+06	6.57971e+06	5.84395e+06	5.84659e+06	5.67196e+06	1.00231e+07	3.06135e+06	6.71351e+06	9.33062e+06	2.0543e+06	1.54984e+07	6.31856e+06	5.98708e+06	5.94322e+06	--	--	--	-	-	-	-
Com_5195_neg	Sec-O-Glucosylhamaudol	--	C21 H26 O10	10.086	437.145	2.18383e+07	2.15237e+07	1.1251e+07	2.89757e+07	1.28017e+07	2.26944e+07	7.22903e+06	9.70232e+06	2.14308e+07	9.56153e+06	1.13109e+07	1.57638e+07	1.22076e+07	6.62123e+06	1.70165e+07	9.41765e+06	6.93214e+06	6.79737e+06	4.21964e+06	4.06445e+06	3.44731e+06	3.95501e+06	4.02664e+06	3.11735e+06	7.02061e+06	5.59002e+06	9.71849e+06	--	--	--	-	-	-	-
Com_4575_neg	--	6''-o-acetylgenistin	C23 H22 O11	2.2	473.108	435006	775831	274055	681160	414300	760038	394844	212698	681253	366368	276112	410025	489403	498305	1.19347e+06	511221	586745	779729	2.58437e+07	5.79999e+07	1.44917e+07	2.08749e+07	2.00801e+07	1.21527e+07	7.50838e+06	7.86214e+06	9.37042e+06	Isoflavonoids	73566-30-0	HMDB0029528	-	-	-	-
Com_2059_neg	--	N-[(-)-Jasmonoyl]-(L)-Isoleucine	C18 H29 N O4	11.713	322.203	2.32365e+07	1.54271e+07	1.14127e+07	2.66203e+07	1.27348e+07	1.67505e+07	9.17567e+06	7.30538e+06	4.70316e+07	1.98989e+07	1.58675e+07	2.03867e+07	3.83092e+06	4.95677e+06	2.34442e+07	6.00479e+06	1.37899e+07	1.40967e+07	7.00308e+07	6.94963e+07	2.09342e+07	1.87e+07	1.49035e+08	1.45195e+07	3.0725e+07	3.06066e+07	2.8237e+07	--	--	--	-	-	-	-
Com_9202_neg	Hypocrellin A	--	C30 H26 O10	6.443	545.152	2.12075e+06	2.32613e+06	2.37019e+06	1.97886e+06	1.92412e+06	2.32997e+06	1.7241e+06	1.9116e+06	1.763e+06	1.91284e+06	2.05946e+06	1.83317e+06	1.77849e+06	1.32656e+06	985195	917051	1.59902e+06	982268	1.09998e+07	1.15365e+07	6.40905e+06	8.13962e+06	1.69853e+07	5.40833e+06	3.15421e+06	2.59024e+06	3.14013e+06	--	--	--	-	-	-	-
Com_1975_neg	--	S-Adenosyl-methionine	C22 H30 N6 O8 S2	8.465	569.152	1.56474e+06	3.43833e+06	2.42625e+06	1.84701e+06	7.91365e+06	4.08784e+06	1.00341e+07	1.14639e+07	3.2505e+06	9.71312e+06	3.82767e+06	8.75154e+06	5.38268e+06	2.56368e+07	1.25645e+07	1.73688e+07	1.70738e+07	2.63061e+07	1.31333e+08	1.31154e+08	9.1051e+07	130635300	1.05309e+08	7.16623e+07	3.43203e+07	3.22651e+07	3.35682e+07	5'-deoxyribonucleosides	485-80-3	HMDB0001185	C00019	ko01100//Metabolic pathways;ko01110//Biosynthesis of secondary metabolites;ko01130//Biosynthesis of antibiotics;ko01230//Biosynthesis of amino acids;ko00270//Cysteine and methionine metabolism;ko00330//Arginine and proline metabolism;ko00908//Zeatin biosynthesis;ko00261//Monobactam biosynthesis;ko04122//Sulfur relay system	Amino acid metabolism;Biosynthesis of other secondary metabolites;Folding, sorting and degradation;Global and overview maps;Metabolism of terpenoids and polyketides	Genetic Information Processing;Metabolism
Com_16036_neg	--	Glibenclamide	C23 H28 Cl N3 O5 S	6.584	492.137	733835	744097	894892	636622	701577	764758	832243	843969	798171	973113	873729	841096	855796	683053	482140	472935	767398	460410	5.53806e+06	3.56793e+06	2.76569e+06	3.86159e+06	2.5982e+06	3.58174e+06	848543	827746	730617	Benzene and substituted derivatives	10238-21-8	HMDB0015151	-	-	-	-
Com_168_neg	--	5-O-Caffeoylshikimic acid	C16 H16 O8	6.27	335.077	9.9179e+08	5.37572e+08	5.0794e+08	1932621831	6.19975e+08	721157099	2.26611e+08	4.00266e+08	8.9236e+08	4.83581e+08	4.60312e+08	6.19855e+08	1.872e+08	3.02047e+08	1.4151e+08	270437165	4.56107e+08	342390183	2.92018e+07	3.98209e+07	5.97361e+07	6.51296e+07	4.50976e+07	4.59202e+07	4.61767e+08	4.9905e+08	4.7482e+08	--	--	--	C10434	ko01100//Metabolic pathways;ko01110//Biosynthesis of secondary metabolites;ko00941//Flavonoid biosynthesis;ko00940//Phenylpropanoid biosynthesis;ko00945//Stilbenoid, diarylheptanoid and gingerol biosynthesis	Biosynthesis of other secondary metabolites;Global and overview maps	Metabolism
Com_11846_neg	--	3-O-p-coumaroyl shikimic acid O-hexoside	C22 H26 O12	8.415	481.134	3.01768e+06	7.27195e+06	6.1981e+06	5.08955e+06	5.23827e+06	6.01828e+06	4.65452e+06	8.79752e+06	5.47247e+06	7.67778e+06	2.17988e+06	4.46266e+06	3.45044e+06	4.86203e+06	4.14104e+06	4.30781e+06	4.35358e+06	6.30997e+06	4.47846e+06	4.03275e+06	6.19161e+06	5.0683e+06	2.6311e+06	4.42177e+06	4.23814e+06	4.41202e+06	3.22657e+06	--	--	--	-	-	-	-
Com_18609_neg	Trehalose-6-Phosphate	--	C12 H23 O14 P	1.734	421.081	1.27837e+06	962612	669970	401331	683305	724307	3.99675e+06	1.10233e+06	968379	1.66666e+06	1.60298e+06	977655	2.71616e+06	2.25945e+06	2.37971e+06	1.87529e+06	1.31488e+06	1.92167e+06	458416	1.10217e+06	255547	602583	633517	649983	1.00834e+06	1.05215e+06	1.04873e+06	Organooxygen compounds	4484-88-2	HMDB0001124	C00689	ko01100//Metabolic pathways;ko00500//Starch and sucrose metabolism	Carbohydrate metabolism;Global and overview maps	Metabolism
Com_12037_neg	PS (2:0/4:0)	--	C12 H22 N O10 P	6.995	370.092	5.00076e+06	6.25194e+06	8.72287e+06	6.79439e+06	6.95845e+06	7.24396e+06	4.08257e+06	5.38557e+06	6.69085e+06	6.23004e+06	5.42614e+06	6.04554e+06	4.9507e+06	4.19609e+06	2.44329e+06	4.26193e+06	3.76651e+06	3.2122e+06	875036	623849	1.15432e+06	773735	676718	1.07322e+06	4.94172e+06	4.63139e+06	3.23821e+06	--	--	--	-	-	-	-
Com_1809_neg	Oleuropein	--	C25 H32 O13	9.549	539.178	1.05695e+08	1.02292e+08	5.97499e+07	1.19784e+08	5.80386e+07	9.32274e+07	5.28191e+07	5.44596e+07	6.39418e+07	4.71457e+07	6.36066e+07	5.23716e+07	6.10962e+07	6.75995e+07	5.71358e+07	6.24813e+07	5.47639e+07	5.71577e+07	69925603	8.04272e+07	1.05165e+08	9.30021e+07	1.00534e+08	7.16228e+07	7.00086e+07	6.96537e+07	6.64787e+07	Prenol lipids	32619-42-4	HMDB0035872	-	-	-	-
Com_3898_neg	--	(-)-Arctigenin	C21 H24 O6	11.223	371.15	3.20388e+07	2.50451e+07	1.16962e+07	4.41022e+07	1.05167e+07	4.31946e+07	2.32541e+07	2.27392e+07	1.13389e+07	1.51003e+07	1.5135e+07	9.91019e+06	9.27907e+06	7.86241e+06	7.31058e+06	13947616	7.53458e+06	1.02992e+07	2.60282e+06	5.0359e+06	1.00027e+06	1.45318e+06	1.81342e+06	2.28062e+06	1.09103e+07	1.13085e+07	1.08183e+07	Furanoid lignans	7770-78-7	HMDB0030087	-	-	-	-
Com_8813_neg	Glutathione (oxidized)	--	C20 H32 N6 O12 S2	10.477	305.067	5.49727e+06	5.35671e+06	4.7809e+06	4.7556e+06	4.18368e+06	4.06949e+06	5.86311e+06	5.35923e+06	4.65001e+06	4.58253e+06	4.88368e+06	5.1415e+06	6.37471e+06	5.6641e+06	7.52303e+06	6.57533e+06	5.55702e+06	5.89282e+06	3.99203e+06	3.66609e+06	1.14119e+07	8.36428e+06	3.06535e+06	1.62235e+07	4.13732e+06	4.23064e+06	4.18881e+06	--	--	--	-	-	-	-
Com_2942_neg	Dehydroandrographolidesuccinate	--	C28 H36 O10	10.839	531.225	1.00921e+06	911504	646913	784851	623549	811005	644373	619836	639597	626349	795999	582475	722557	752069	700544	629392	603222	627252	5.42826e+07	1.98949e+07	7.47232e+07	6.92774e+07	1.55806e+07	7.72661e+07	1.73544e+07	1.8586e+07	1.79699e+07	--	--	--	-	-	-	-
Com_3805_neg	Histamine-trifluoromethyltoluide	--	C19 H25 F3 N4 O	8.024	381.192	660527	619146	406876	473713	1.15856e+06	783434	2.22895e+06	1.27906e+06	616259	824545	834359	1.45392e+06	763898	5.01949e+06	5.3193e+06	3.29784e+06	1.85724e+06	6.88151e+06	2.90556e+07	1.79928e+07	4.22352e+07	2.59315e+07	1.0416e+07	5.83954e+07	9.09888e+06	9.00067e+06	9.00097e+06	--	--	--	-	-	-	-
Com_3456_neg	Bruceine A	--	C26 H34 O11	9.76	521.201	5.80193e+06	604309	550027	2.08257e+06	5.56926e+06	2.30714e+06	810916	2.96021e+06	5.59445e+06	625303	3.70942e+06	653460	2.96405e+06	5.83482e+07	1.10942e+06	850383	683993	7.45173e+07	833083	7.38783e+06	1.69212e+07	3.29857e+07	3.05626e+07	1.03584e+07	1.28892e+07	9.02775e+06	1.09498e+07	--	--	--	-	-	-	-
Com_4175_neg	Bruceine D	--	C20 H26 O9	6.915	409.151	3.49996e+06	2.48386e+06	3.02478e+06	2.89325e+06	3.83414e+06	3.47839e+06	6.1639e+06	4.31875e+06	4.0258e+06	3.70132e+06	4.83142e+06	4.12633e+06	3.64774e+06	6.22238e+06	7.56833e+06	5.63425e+06	6.5585e+06	6.71346e+06	4.81738e+07	2.42443e+07	4.47269e+07	4.83167e+07	3.19474e+07	4.3298e+07	1.3758e+07	1.43214e+07	1.23422e+07	--	--	--	-	-	-	-
Com_1414_neg	Swertiamarin	--	C16 H22 O10	5.808	419.12	8.35567e+07	3.62226e+07	5.3284e+07	3.89486e+07	5.62942e+07	4.83966e+07	148350470	1.1257e+08	6.5592e+07	1.01897e+08	5.91842e+07	1.106e+08	134664776	1.72932e+08	3.49678e+08	2.37985e+08	1.50342e+08	1.72323e+08	3.32162e+07	7.18956e+07	9.44889e+07	5.93985e+07	7.22048e+07	4.10672e+07	8.69707e+07	9.02421e+07	8.26103e+07	--	--	--	-	-	-	-
Com_15132_neg	Desoxyrhaponticin	--	C21 H24 O8	7.11	403.142	3.35623e+06	3.34404e+06	1.8988e+06	2.55198e+06	1.97188e+06	2.84315e+06	2.55805e+06	2.22057e+06	3.17736e+06	2.60459e+06	3.08136e+06	2.90259e+06	3.96127e+06	2.15843e+06	9.68532e+06	3.62811e+06	2.76192e+06	2.97277e+06	5.07686e+06	5.58041e+06	5.21997e+06	5.32963e+06	4.97952e+06	5.35491e+06	2.53725e+06	3.62153e+06	3.75387e+06	--	--	--	-	-	-	-
Com_1644_neg	Morusin	--	C25 H24 O6	5.491	419.157	723476	414134	697565	535219	769040	523865	1.25062e+06	684166	884625	967593	901629	1.10069e+06	1.2238e+06	2.83725e+06	4.56284e+06	3.25231e+06	2.08858e+06	2.99023e+06	1.31409e+08	1.27461e+08	1.35812e+08	1.61098e+08	1.31393e+08	9.17864e+07	2.54894e+07	2.70191e+07	2.40442e+07	Flavonoids	62596-29-6	HMDB0036631	-	-	-	-
Com_7841_neg	Quercetin-3-O-beta-glucopyranosyl-6'-acetate	--	C23 H22 O13	9.195	505.099	4.18801e+06	8.77756e+06	9.58555e+06	4.31887e+06	1.51531e+07	1.13976e+07	7.91617e+06	6.62055e+06	5.38093e+06	1.00654e+07	6.10372e+06	5.91245e+06	5.69306e+06	5.07252e+06	5.47891e+06	8.42147e+06	7.97883e+06	1.03632e+07	8.66741e+06	7.3353e+06	1.13617e+07	1.01184e+07	9.34817e+06	1.15001e+07	8.19108e+06	5.3117e+06	7.38604e+06	--	--	--	-	-	-	-
Com_500_neg	α-Eleostearic acid	--	C18 H30 O2	14.506	277.217	3.38999e+08	5.16797e+08	2.92613e+08	2.30366e+08	238128040	329749692	5.63606e+08	461990190	347591865	5.90342e+08	3.61598e+08	3.87103e+08	7.85894e+08	3.88469e+08	6.39775e+08	500047598	5.24153e+08	3.80402e+08	4.73989e+08	292675242	3.00437e+08	3.6641e+08	1.62798e+08	4.47969e+08	3.55434e+08	3.61159e+08	3.54242e+08	--	--	--	-	-	-	-
Com_3114_neg	--	Propylparaben	C10 H12 O3	11.12	179.071	2.7617e+07	3.2036e+07	1.68498e+07	5.9622e+07	1.53459e+07	5.66043e+07	3.11246e+07	1.65625e+07	1.28209e+07	1.66544e+07	1.74177e+07	1.46231e+07	1.41079e+07	1.44404e+07	2.69971e+07	2.24858e+07	1.18036e+07	1.59017e+07	1.26153e+07	1.49341e+07	1.08156e+07	1.10327e+07	1.3808e+07	1.12451e+07	2.22724e+07	2.12616e+07	2.46134e+07	Benzene and substituted derivatives	94-13-3	HMDB0032574	-	-	-	-
Com_4736_neg	Raclopride	--	C15 H20 Cl2 N2 O3	1.466	345.083	9.21025e+06	2.23198e+07	2.43776e+07	1.04926e+07	3.29753e+07	2.16086e+07	4.08134e+07	2.69067e+07	1.68739e+07	2.47321e+07	2.46474e+07	2.66259e+07	3.79916e+07	4.37417e+07	1.72638e+07	2.6859e+07	2.76965e+07	3.44933e+07	5.59689e+06	3.08042e+06	3.18408e+06	4.45826e+06	5.79096e+06	5.70807e+06	1.30917e+07	1.14626e+07	1.68633e+07	--	--	--	-	-	-	-
Com_2976_neg	Lumazine	--	C6 H4 N4 O2	1.199	117.019	6.77198e+07	6.16422e+07	6.91384e+07	4.64526e+07	5.12523e+07	5.37408e+07	7.94595e+07	5.32029e+07	5.20267e+07	6.41574e+07	6.24407e+07	6.05442e+07	8.95793e+07	7.28224e+07	1.0763e+08	6.04651e+07	5.4541e+07	5.40682e+07	2.72972e+07	3.01379e+07	2.91198e+07	2.56337e+07	2.54996e+07	3.06497e+07	5.49886e+07	5.70921e+07	5.1466e+07	--	--	--	-	-	-	-
Com_4723_neg	Morellic acid	--	C33 H36 O8	11.015	559.239	4.19373e+07	7.76406e+06	1.08316e+07	3.28184e+07	5.49606e+06	1.49283e+07	1.73973e+06	5.80305e+06	2.78966e+07	9.05715e+06	8.93573e+06	1.85801e+07	5.28074e+06	4.93361e+06	2.31134e+07	6.87461e+06	6.46322e+06	1.48113e+07	1.5281e+07	1.51904e+07	6.73522e+06	8.96956e+06	1.05856e+07	5.19623e+06	1.26815e+07	1.29921e+07	1.23855e+07	--	--	--	-	-	-	-
Com_10737_neg	Irinotecan hydrochloride	--	C33 H38 N4 O6	11.83	585.276	7.76266e+06	8.70479e+06	2.15536e+06	8.45344e+06	3.23831e+06	6.00697e+06	2.39554e+06	2.19428e+06	2.35617e+06	1.73627e+06	1.94526e+06	2.28164e+06	890220	2.35259e+06	2.18429e+06	1.60477e+06	1.70802e+06	3.29538e+06	862447	777750	2.91911e+06	830611	2.03793e+06	936816	6.44549e+06	5.56941e+06	6.43585e+06	Camptothecins	-	HMDB0060510	-	-	-	-
Com_5542_neg	--	Sibirioside A	C21 H28 O12	7.858	471.151	3.89404e+06	6.7983e+06	4.6927e+06	2.61166e+06	3.69609e+06	4.68586e+06	5.67409e+06	6.06167e+06	3.07671e+06	6.07406e+06	4.80893e+06	3.58584e+06	6.33251e+06	4.7048e+06	1.08381e+07	6.77334e+06	4.01499e+06	7.52699e+06	3.06093e+07	2.22545e+07	2.80576e+07	1.97922e+07	2.16562e+07	3.37916e+07	9.96453e+06	8.8828e+06	7.77307e+06	--	--	--	-	-	-	-
Com_1284_neg	Astragaloside II	--	C43 H70 O15	11.666	871.472	327671	378375	527180	304333	418400	314095	577505	369698	1.27841e+06	269328	235478	780973	382578	928911	838759	366264	401984	761780	9.99038e+07	7.8899e+07	2.07813e+08	1.48174e+08	1.91048e+07	2.05484e+08	1.09296e+07	1.76728e+07	1.85631e+07	--	--	--	-	-	-	-
Com_6215_neg	--	Polygalaxanthone Ⅵ	C23 H26 O12	9.322	493.136	2.7607e+07	3.29065e+06	2.45673e+06	3.60989e+06	2.58165e+06	2.27931e+06	5.68705e+06	3.43796e+06	2.49354e+06	1.76188e+06	3.20336e+06	3.13981e+06	1.43726e+06	3.33122e+06	3.45784e+06	2.84722e+06	2.1613e+06	3.28439e+06	3.29333e+06	3.34236e+06	3.57986e+06	5.81618e+06	5.51205e+06	4.78917e+06	4.91974e+06	2.91549e+06	3.11937e+06	--	--	--	-	-	-	-
Com_2039_neg	Coniferyl alcohol	--	C10 H12 O3	7.382	179.071	9.84773e+07	2.00358e+07	4.60443e+07	104224017	5.96169e+07	5.02377e+07	2.84149e+07	5.26875e+07	134700113	7.38551e+07	4.47224e+07	8.40623e+07	3.67425e+07	3.39814e+07	3.01482e+07	4.30245e+07	7.58663e+07	5.5946e+07	4.04415e+07	7.04434e+07	3.54373e+07	4.74827e+07	4.18523e+07	5.72659e+07	5.67289e+07	5.62608e+07	5.64894e+07	Phenols	458-35-5	HMDB0012915	C00590	ko01100//Metabolic pathways;ko01110//Biosynthesis of secondary metabolites;ko00940//Phenylpropanoid biosynthesis	Biosynthesis of other secondary metabolites;Global and overview maps	Metabolism
Com_1928_neg	Neohesperidin	--	C28 H34 O15	10.215	609.183	9.61469e+06	8.35149e+06	9.11309e+06	6.15327e+06	1.41192e+07	7.98049e+06	2.25387e+07	2.08092e+07	1.08283e+07	1.97632e+07	1.29922e+07	2.37141e+07	2.30772e+07	4.61773e+07	4.68521e+07	4.86e+07	3.7091e+07	8.72855e+07	1.14361e+08	5.06308e+07	1.25292e+08	1.15103e+08	161032210	6.23687e+07	3.71245e+07	4.00879e+07	5.91678e+07	Flavonoids	13241-33-3	HMDB0030748	C09806	ko00941//Flavonoid biosynthesis	Biosynthesis of other secondary metabolites	Metabolism
Com_3745_neg	Momordin Ic	--	C41 H64 O13	12.731	763.429	309879	226290	313141	234649	219656	228137	961242	419483	335161	264316	303541	388116	961752	1.48208e+06	2.19609e+06	1.54962e+06	514081	1.80167e+06	5.0499e+07	5.12898e+07	5.35809e+07	3.82807e+07	3.8391e+07	4.14258e+07	1.0682e+07	1.23654e+07	1.00444e+07	--	--	--	-	-	-	-
Com_4548_neg	Catalpol	--	C15 H22 O10	2.082	361.115	1.37312e+06	1.28414e+06	1.02969e+06	1.67392e+06	1.65199e+06	1.34667e+06	1.67667e+06	1.67631e+06	1.5247e+06	1.47156e+06	1.53098e+06	1.90527e+06	1.84123e+06	2.22282e+06	3.0013e+06	2.13912e+06	2.05388e+06	2.45405e+06	1.69208e+07	2.27642e+07	1.91247e+07	4.3062e+07	2.44974e+07	1.77627e+07	6.279e+06	6.42328e+06	7.10562e+06	--	--	--	-	-	-	-
Com_4921_neg	Narcissoside	--	C28 H32 O16	9.81	623.164	580077	533948	472705	547675	1.05579e+06	2.42687e+06	1.15649e+07	6.84529e+06	6.41986e+06	5.73163e+06	4.76966e+06	4.66678e+06	1.08936e+07	1.73598e+07	1.4313e+07	1.821e+07	1.65783e+07	1.4469e+07	4.44826e+07	1.84565e+07	9.47515e+06	7.34797e+06	2.51801e+07	2.23334e+07	1.34319e+07	1.01972e+07	1.14962e+07	--	--	--	-	-	-	-
Com_5255_neg	--	Cistanoside D	C31 H40 O15	10.162	651.229	1.08362e+06	1.23327e+06	1.00477e+06	1.21467e+06	1.21304e+06	1.12704e+06	2.45662e+06	1.31823e+06	1.38617e+06	1.22204e+06	1.142e+06	1.29601e+06	1.37444e+06	6.06084e+06	5.13047e+06	5.00722e+06	3.45638e+06	6.09136e+06	3.12505e+07	1.61398e+07	3.30386e+07	1.49302e+07	1.2469e+07	3.27153e+07	6.6014e+06	1.04866e+07	7.67178e+06	--	--	--	-	-	-	-
Com_848_neg	Stachyose	--	C24 H42 O21	1.423	665.216	4.67263e+07	3.47226e+07	8.6365e+07	6.45369e+07	9.25796e+07	7.40074e+07	8.2063e+07	8.33416e+07	1.32783e+08	8.62866e+07	6.60198e+07	1.11853e+08	6.17131e+07	159378422	2.47628e+08	1.27558e+08	1.63725e+08	1.74473e+08	3.86903e+08	4.59351e+08	2.93088e+08	3.31494e+08	3.7886e+08	3.13676e+08	1.39181e+08	148758349	1.32771e+08	Organooxygen compounds	470-55-3	HMDB0003553	C01613	ko00052//Galactose metabolism	Carbohydrate metabolism	Metabolism
Com_16759_neg	--	lactucopicrin	C23 H22 O7	9.194	409.131	1.29772e+06	1.4144e+06	1.35666e+06	1.61892e+06	1.46059e+06	1.48482e+06	1.23846e+06	1.19129e+06	1.26007e+06	1.18308e+06	1.14026e+06	1.18856e+06	890119	1.23193e+06	981008	897183	1.10661e+06	1.02965e+06	3.80906e+06	2.17037e+06	1.80672e+06	4.23985e+06	3.71322e+06	1.37396e+06	1.32392e+06	1.3411e+06	1.27516e+06	Prenol lipids	65725-11-3	HMDB0035828	-	-	-	-
Com_878_neg	--	Arctigenin-4'-O-beta-Gentiobioside	C33 H44 O16	10.26	695.257	5.03519e+06	4.28693e+06	1.06412e+06	7.03059e+06	1.01273e+07	4.57543e+06	3.57087e+07	1.96136e+07	1.15141e+07	9.31451e+06	6.97886e+06	1.62182e+07	2.61332e+07	3.90364e+07	5.37563e+07	4.79971e+07	2.67143e+07	4.88837e+07	248094329	1.36111e+08	249085626	3.21247e+08	1.04024e+08	2.86267e+08	8.10824e+07	9.086e+07	8.83211e+07	--	--	--	-	-	-	-
Com_8352_neg	Orcinol glucoside	--	C13 H18 O7	7.542	285.098	2.21003e+06	3.34361e+06	2.73157e+06	2.49579e+06	4.15076e+06	2.49851e+06	4.53039e+06	1.01898e+07	4.87394e+06	5.9557e+06	3.31712e+06	7.37072e+06	5.23079e+06	9.39374e+06	1.925e+07	1.1531e+07	6.74224e+06	1.97862e+07	4.23438e+06	6.69426e+06	8.40366e+06	7.81027e+06	3.18164e+06	7.38391e+06	6.32811e+06	6.14612e+06	6.53271e+06	--	--	--	-	-	-	-
Com_4827_neg	Gentiopicrin	--	C16 H20 O9	2.694	355.104	1.13519e+07	1.4274e+07	1.59958e+07	3.24967e+07	2.15665e+07	2.03272e+07	2.41859e+07	19771752	2.21883e+07	2.17207e+07	2.54025e+07	2.17072e+07	2.90099e+07	2.58901e+07	4.0205e+07	2.64868e+07	2.2514e+07	2.38238e+07	1.33864e+07	1.82443e+07	1.50016e+07	1.73975e+07	3.12935e+07	9.13506e+06	1.95785e+07	1.99619e+07	1.87228e+07	--	--	--	C09782	ko01110//Biosynthesis of secondary metabolites	Global and overview maps	Metabolism
Com_3305_neg	Parishin C	--	C32 H40 O19	5.224	727.196	2.48936e+06	2.1002e+06	1.15849e+06	1.38949e+06	1.99573e+06	3.76319e+06	2.57057e+06	3.33581e+06	1.47068e+06	2.89696e+06	2.52393e+06	3.01934e+06	2.41895e+06	4.70563e+06	5.91521e+06	5.12363e+06	3.36088e+06	5.26348e+06	4.11424e+07	3.90824e+07	5.43807e+07	5.3439e+07	6.63611e+07	7.13295e+07	1.67608e+07	1.79514e+07	1.0603e+07	--	--	--	-	-	-	-
Com_19851_neg	--	Hesperetin 5-O-glucoside	C22 H24 O11	7.991	463.125	784417	617548	712677	274262	352484	402326	2.32777e+06	867637	1.38621e+06	1.99097e+06	1.51572e+06	1.15394e+06	3.92887e+06	2.36335e+06	1.15791e+06	2.80886e+06	1.89433e+06	1.67416e+06	783926	785602	804944	805059	777627	740270	1.2195e+06	920634	964928	Flavonoids	69651-80-5	HMDB0037535	-	-	-	-
Com_1470_neg	--	Gluconolactone	C6 H10 O6	1.413	177.04	8.48401e+07	1.05092e+08	1.0566e+08	7.65162e+07	1.21349e+08	1.05731e+08	1.58105e+08	1.72806e+08	1.22102e+08	1.70747e+08	1.31738e+08	1.31082e+08	2.28719e+08	1.29738e+08	1.90858e+08	1.52771e+08	1.49394e+08	9.72502e+07	1.72692e+08	1.61174e+08	1.58438e+08	1.80224e+08	1.54286e+08	1.98429e+08	1.53508e+08	1.25466e+08	1.29428e+08	Organooxygen compounds	90-80-2	HMDB0000150	C00198	ko01100//Metabolic pathways;ko01110//Biosynthesis of secondary metabolites;ko01120//Microbial metabolism in diverse environments;ko01130//Biosynthesis of antibiotics;ko01200//Carbon metabolism;ko00030//Pentose phosphate pathway	Carbohydrate metabolism;Global and overview maps	Metabolism
Com_2514_neg	Bavachalcone	--	C20 H20 O4	6.588	337.151	3.62055e+07	3.7062e+07	4.67442e+07	2.45562e+07	3.00449e+07	2.7921e+07	6.35755e+07	6.21071e+07	4.23511e+07	5.00577e+07	3.69814e+07	6.61209e+07	4.3879e+07	4.98443e+07	1.05168e+08	6.2328e+07	5.63934e+07	1.13428e+08	9.22591e+07	6.87336e+07	7.09627e+07	6.21034e+07	6.41023e+07	8.22847e+07	5.46757e+07	5.70854e+07	5.41219e+07	--	--	--	-	-	-	-
Com_1914_neg	Lactitol	--	C12 H24 O11	1.364	403.146	1.81246e+07	2.21615e+07	2.68904e+07	2.20388e+07	2.29275e+07	2.73002e+07	3.8254e+07	2.86148e+07	2.94513e+07	3.05246e+07	2.17877e+07	3.14873e+07	4.17894e+07	3.3074e+07	4.92847e+07	3.79434e+07	3.34733e+07	3.66938e+07	1.24958e+08	1.4762e+08	1.30038e+08	1.22491e+08	1.29141e+08	1.44049e+08	5.04562e+07	5.61335e+07	5.13121e+07	Fatty Acyls	585-86-4	HMDB0040937	-	-	-	-
Com_15972_neg	Bengenin	--	C14 H16 O9	1.975	327.073	239744	241921	208336	218725	295340	293802	372864	407192	211182	308379	201843	413505	394692	275271	552052	393105	228165	332703	3.62723e+06	3.74591e+06	3.54498e+06	4.48752e+06	5.72452e+06	2.69679e+06	1.13882e+06	1.3517e+06	968939	--	--	--	-	-	-	-
Com_2919_neg	1-O-(3,4,5-Trimethoxybenzoyl)-beta-L-galactopyranose	--	C16 H22 O10	10.296	419.12	6.65035e+06	5.42456e+06	6.08668e+06	5.4714e+06	5.69627e+06	5.95463e+06	8.76003e+06	8.15074e+06	7.20663e+06	7.31229e+06	6.976e+06	8.0251e+06	9.59807e+06	8.63851e+06	1.16417e+07	9.935e+06	8.72936e+06	8.40222e+06	1.26761e+07	2.52666e+07	9.32946e+06	2.17032e+07	9.4419e+07	1.0018e+07	6.66015e+06	9.6729e+06	6.44444e+06	--	--	--	-	-	-	-
Com_861_neg	--	Levodopa	C9 H11 N O4	1.685	196.061	4.20734e+07	7.71861e+07	5.65118e+07	3.44569e+07	3.82609e+07	6.44534e+07	1.28925e+08	9.10734e+07	5.92011e+07	4.69229e+07	6.75079e+07	6.53287e+07	1.14545e+08	1.23079e+08	1.78649e+08	1.27451e+08	9.84954e+07	1.3467e+08	1.29443e+08	3.16727e+08	3.18344e+08	2.96744e+08	3.71317e+08	2.2546e+08	1.57334e+08	145989537	1.34421e+08	Carboxylic acids and derivatives	59-92-7	HMDB0000181	C00355	ko01100//Metabolic pathways;ko01110//Biosynthesis of secondary metabolites;ko00350//Tyrosine metabolism;ko00950//Isoquinoline alkaloid biosynthesis;ko00965//Betalain biosynthesis	Amino acid metabolism;Biosynthesis of other secondary metabolites;Global and overview maps	Metabolism

## Sheet: POS
Table S9 Metabolites identified in the four “Ziyan Gongzhu” leaves samples in NEG and POS.
index	MS2_name	MS1_name	formula	rtmin	mz	T1-1	T1-2	T1-3	T1-4	T1-5	T1-6	T2-1	T2-2	T2-3	T2-4	T2-5	T2-6	T3-1	T3-2	T3-3	T3-4	T3-5	T3-6	T4-1	T4-2	T4-3	T4-4	T4-5	T4-6	QC1	QC2	QC3	Class	CAS	HMDB	C_ID	Pathway	KEGG_B_class	KEGG_A_class
Com_9137_pos	L-Tyrosine methyl ester	--	C10 H13 N O3	6.037	196.097	5.80009e+06	6.40481e+06	1.01871e+07	4.31645e+06	6.81411e+06	4.23387e+06	2.61075e+07	1.33728e+07	1.42036e+07	1.08736e+07	1.49831e+07	1.40905e+07	3.45344e+07	3.5919e+07	1.50091e+07	2.7468e+07	3.19918e+07	1.9458e+07	2.99623e+06	3.25772e+06	3.59153e+06	4.11638e+06	3.06167e+06	3.84122e+06	1.00385e+07	9.62171e+06	1.13779e+07	Carboxylic acids and derivatives	1080-06-4	HMDB0029217	-	-	-	-
Com_5889_pos	1-(4-hydroxyphenyl)-2-phenylethan-1-one	--	C14 H12 O2	7.418	213.091	9.83859e+06	2.35015e+07	4.71483e+07	1.4748e+07	5.07849e+07	2.0496e+07	6.02024e+07	6.96821e+07	2.77283e+07	6.99865e+07	5.13227e+07	6.56429e+07	5.64971e+07	4.5942e+07	1.33678e+07	1.95873e+07	6.35268e+07	5.09305e+07	8.91603e+06	1.45211e+07	4.39052e+06	5.3535e+06	9.46168e+06	5.42056e+06	2.61315e+07	2.74979e+07	2.76852e+07	--	--	--	-	-	-	-
Com_3223_pos	Testosterone	--	C19 H28 O2	13.966	289.216	2.72307e+06	2.33069e+06	2.25958e+06	1.95139e+06	2.23367e+06	1.96775e+06	6.13057e+06	3.17747e+06	2.43181e+06	2.36312e+06	2.06835e+06	2.85141e+06	2.45967e+06	1.19399e+07	1.8641e+07	1.01479e+07	3.81433e+06	1.80278e+07	9.22688e+07	7.6826e+07	1.07408e+08	6.27726e+07	3.0254e+07	1.6303e+08	2.30726e+07	2.37152e+07	2.15985e+07	Steroids and steroid derivatives	651-45-6	HMDB0002833	C00535	ko01100//Metabolic pathways;ko01120//Microbial metabolism in diverse environments	Global and overview maps	Metabolism
Com_278_pos	6β-Naloxol	--	C19 H23 N O4	7.67	330.17	1104522673	1375925087	6.32145e+08	2051282996	5.88099e+08	1321540917	1.08103e+08	1.7163e+08	5.09859e+08	2.52879e+08	3.1077e+08	3.29914e+08	3.73406e+07	1.00105e+08	5.38533e+08	136272595	2.1727e+08	1.77289e+08	5.41618e+06	4.59766e+06	6.42207e+06	6.3943e+06	2.61051e+06	5.84156e+06	5.60805e+08	5.59827e+08	586096474	--	--	--	-	-	-	-
Com_4893_pos	4-methoxy-9-(2-methylbut-3-en-2-yl)-7H-furo[3,2-g]chromen-7-one	--	C17 H16 O4	10.537	285.112	3.90795e+07	6.65806e+07	5.07317e+07	6.55965e+07	4.8971e+07	6.36556e+07	3.68202e+07	4.01478e+07	6.46617e+07	3.45022e+07	5.94403e+07	3.45715e+07	1.77528e+07	4.97328e+07	2.87962e+07	2.84467e+07	5.13479e+07	4.2525e+07	9.75189e+07	5.92952e+07	7.80861e+07	8.31341e+07	8.75505e+07	8.81225e+07	4.73892e+07	5.28508e+07	5.54545e+07	--	--	--	-	-	-	-
Com_10101_pos	1-Methyladenine	--	C6 H7 N5	1.316	321.129	2.91188e+06	1.72344e+06	2.75296e+06	6.94553e+06	1.84295e+06	1.55289e+06	2.94222e+06	2.0553e+06	2.63346e+06	2.91717e+06	2.41741e+06	1.96831e+06	2.19014e+06	2.66029e+06	8.76395e+06	2.55476e+06	3.11298e+06	3.19668e+06	3.25004e+07	2.4145e+07	2.25272e+07	1.90703e+07	2.83956e+07	1.88004e+07	8.21639e+06	6.60157e+06	5.61584e+06	Imidazopyrimidines	5142-22-3	HMDB0011599	-	-	-	-
Com_458_pos	Tyramine	--	C8 H11 N O	2.32	138.091	7.0597e+08	6.034e+08	1083308007	5.39458e+08	8.30574e+08	3.29488e+08	1.77798e+08	1.73848e+08	1590546520	4.66681e+08	8.47219e+08	9.07105e+08	2.94203e+08	4.42447e+08	1.88742e+08	2.67085e+08	6.20571e+08	3.79093e+08	1.2818e+07	1.00782e+07	1.61515e+07	1.19574e+07	9.41185e+06	1.7985e+07	6.66479e+08	644774090	610802239	Benzene and substituted derivatives	-	HMDB0062629	C00483	ko01110//Biosynthesis of secondary metabolites;ko00350//Tyrosine metabolism;ko00950//Isoquinoline alkaloid biosynthesis	Amino acid metabolism;Biosynthesis of other secondary metabolites;Global and overview maps	Metabolism
Com_113_pos	DL-Tryptophan	--	C11 H12 N2 O2	6.845	205.097	5.57548e+08	3.16406e+08	2.34767e+08	7.18461e+08	567171954	5.73277e+08	1.82118e+08	3.13005e+08	1888286816	250854906	6.4954e+08	9.03479e+08	2.95358e+08	3.21686e+08	3.50624e+08	3.86915e+08	4.81184e+08	3.84119e+08	6301947950	7274218231	2349168137	4089881132	6513413661	8.54836e+08	1553319395	1589887177	1625798253	Indoles and derivatives	1954-12-06	HMDB0030396	-	-	-	-
Com_1696_pos	trans-Cinnamaldehyde	--	C9 H8 O	6.148	133.065	5.45971e+06	8.83626e+06	5.36464e+06	9.71696e+06	4.5869e+06	8.13798e+06	4.46243e+06	4.43535e+06	5.8437e+06	4.90562e+06	4.67224e+06	4.96425e+06	6.94081e+06	5.58757e+06	7.03869e+06	6.74579e+06	5.55847e+06	6.52228e+06	3.78676e+08	3.99019e+08	2.364e+08	3.27663e+08	1.7198e+08	2.95192e+08	1.02168e+08	1.05203e+08	110349321	Cinnamaldehydes	57194-69-1	HMDB0032072	C00903	ko01100//Metabolic pathways;ko01110//Biosynthesis of secondary metabolites;ko00940//Phenylpropanoid biosynthesis	Biosynthesis of other secondary metabolites;Global and overview maps	Metabolism
Com_3809_pos	Eicosapentaenoic acid	--	C20 H30 O2	14.537	303.232	1.51007e+06	1.32322e+06	1.21887e+06	963368	879624	1.28475e+06	4.68328e+06	1.84869e+06	1.59353e+06	1.80681e+06	1.0489e+06	2.07309e+06	1.58565e+06	6.25775e+06	1.6528e+07	6.13789e+06	4.09887e+06	1.02291e+07	5.03957e+07	1.41943e+08	5.59246e+07	2.55892e+07	1.60041e+07	6.92228e+07	1.51719e+07	1.48565e+07	1.42312e+07	Fatty Acyls	10417-94-4	HMDB0001999	C06428	ko01040//Biosynthesis of unsaturated fatty acids	Lipid metabolism	Metabolism
Com_3151_pos	4-morpholinobenzoic acid	--	C11 H13 N O3	10.532	208.096	3.97257e+07	4.77662e+07	2.88172e+07	2.70779e+07	2.99456e+07	2.97391e+07	6.70053e+07	4.71244e+07	3.13802e+07	4.15624e+07	4.00948e+07	4.17073e+07	4.63487e+07	5.53855e+07	1.11054e+08	6.86321e+07	3.21664e+07	4.62697e+07	3.65344e+07	9.99046e+07	8.36618e+07	1.55444e+08	1.16733e+08	7.06617e+07	4.81517e+07	48468040	5.79216e+07	--	--	--	-	-	-	-
Com_11610_pos	Isorhapontigenin	--	C15 H14 O4	8.148	259.096	1.41998e+06	1.6676e+06	2.01394e+06	1.6167e+06	2.97361e+06	2.28254e+06	2.72903e+06	3.70826e+06	3.14083e+06	4.06751e+06	1.66904e+06	4.44427e+06	2.598e+06	3.02328e+06	3.65802e+06	3.28987e+06	3.58064e+06	4.02998e+06	1.67525e+07	6.36095e+06	2.05631e+07	1.59696e+07	6.90797e+06	2.41803e+07	6.20192e+06	7.86093e+06	7.77473e+06	Stilbenes	-	HMDB0128522	-	-	-	-
Com_72_pos	3,5-Dimethoxybenzoic acid	--	C9 H10 O4	7.782	183.065	4869817690	6961179026	6510712804	6754752467	6966113865	6452444820	3800137011	6843865762	4767066824	6801423266	5761790170	4432551377	3599870971	3968937864	11821603835	7489035390	5927026873	7556276858	1662225177	1338366815	5.25137e+08	2035081809	1156900071	1306826430	4811274212	4507727413	4530058428	Benzene and substituted derivatives	-	HMDB0127495	-	-	-	-
Com_23224_pos	7-(1H-pyrrol-1-yl)-5H-chromeno[2,3-b]pyridin-5-one	--	C16 H10 N2 O2	12.326	263.082	2.05229e+06	2.04339e+06	1.8634e+06	2.16754e+06	3.73003e+06	2.39719e+06	2.87732e+06	5.44096e+06	2.99581e+06	3.41478e+06	3.22859e+06	2.88843e+06	4.27834e+06	2.25053e+06	3.0831e+06	2.55046e+06	3.59575e+06	3.23228e+06	2.74393e+06	2.43035e+06	2.094e+06	3.95365e+06	4.10622e+06	2.53634e+06	1.5243e+06	1.78656e+06	1.47293e+06	--	--	--	-	-	-	-
Com_3262_pos	3,4-Dihydroxybenzaldehyde	--	C7 H6 O3	7.935	139.039	4.83118e+07	8.56493e+07	4.3195e+07	1.23922e+08	4.18883e+07	7.49572e+07	1.66831e+07	1.94153e+07	2.55466e+07	2.32658e+07	2.52915e+07	1.88163e+07	1.74264e+07	1.70735e+07	1.62324e+07	1.56591e+07	1.75891e+07	1.53023e+07	3.0731e+07	3.9568e+07	2.82659e+07	3.64339e+07	2.35373e+07	3.82658e+07	3.76122e+07	4.46186e+07	4.09544e+07	Benzene and substituted derivatives	139-85-5	HMDB0059965	C16700	ko00950//Isoquinoline alkaloid biosynthesis	Biosynthesis of other secondary metabolites	Metabolism
Com_12011_pos	1-(3,4-dimethoxyphenyl)ethan-1-one oxime	--	C10 H13 N O3	7.595	196.097	1.23092e+07	1.12337e+07	5.19377e+06	1.76947e+07	6.92459e+06	1.52911e+07	6.90841e+06	8.88915e+06	5.38095e+06	8.08946e+06	5.67134e+06	4.30738e+06	4.18844e+06	5.06545e+06	2.32092e+07	1.07894e+07	5.9457e+06	6.65455e+06	4.86482e+06	4.04273e+06	3.28295e+06	2.9016e+06	3.47649e+06	3.84533e+06	7.89592e+06	7.27791e+06	6.81472e+06	--	--	--	-	-	-	-
Com_7332_pos	Daidzein	--	C15 H10 O4	10.186	255.065	3.22253e+07	3.88539e+07	4.30806e+07	2.85929e+07	4.13191e+07	3.40839e+07	4.30307e+07	4.34531e+07	3.42765e+07	3.94009e+07	4.2368e+07	3.74665e+07	4.27066e+07	3.30337e+07	2.88343e+07	3.16271e+07	3.81717e+07	2.93736e+07	8.60711e+06	9.42285e+06	6.25805e+06	7.01142e+06	1.06366e+07	6.54836e+06	2.14005e+07	2.0737e+07	3.02342e+07	Isoflavonoids	486-66-8	HMDB0003312	C10208	ko01110//Biosynthesis of secondary metabolites;ko00943//Isoflavonoid biosynthesis	Biosynthesis of other secondary metabolites;Global and overview maps	Metabolism
Com_1694_pos	Melezitose	--	C18 H32 O16	1.401	543.133	1.34083e+08	1.99689e+08	2.01294e+08	1.7652e+08	2.78589e+08	173296046	2.48109e+08	3.32155e+08	2.51046e+08	2.18196e+08	2.03155e+08	276325254	1.82884e+08	2.06437e+08	2.36864e+08	2.12749e+08	3.2466e+08	2.41214e+08	2.93668e+08	3.99642e+08	2.78029e+08	3.24151e+08	301070824	2.46747e+08	274085721	2.14503e+08	2.51036e+08	Organooxygen compounds	597-12-6	HMDB0011730	-	-	-	-
Com_15378_pos	(S)-Equol	--	C15 H14 O3	6.473	243.101	4.94005e+06	9.23066e+06	7.50819e+06	4.61172e+06	1.21259e+07	8.27207e+06	1.17438e+07	1.04146e+07	9.08421e+06	1.395e+07	1.00506e+07	1.29013e+07	1.08825e+07	1.19406e+07	1.23232e+06	3.56928e+06	11914221	7.03472e+06	813459	562027	733326	733062	1.19906e+06	600136	4.83063e+06	5.07464e+06	5.63406e+06	Isoflavonoids	531-95-3	HMDB0002209	-	-	-	-
Com_12730_pos	Withanolide A	--	C28 H38 O6	11.944	471.274	5.31125e+06	5.21274e+06	1.06043e+07	3.11355e+06	1.17745e+07	3.8627e+06	1.50746e+07	2.06125e+07	9.18007e+06	1.69082e+07	1.21721e+07	1.66743e+07	1.76417e+07	1.11281e+07	8.57279e+06	1.18567e+07	1.59095e+07	1.30657e+07	3.73683e+06	2.81433e+06	2.80356e+06	2.36379e+06	4.72285e+06	3.74049e+06	4.90942e+06	6.60956e+06	5.64503e+06	Steroids and steroid derivatives	32911-62-9	HMDB0034415	-	-	-	-
Com_2358_pos	Trigonelline	--	C7 H7 N O2	1.397	138.055	4.82945e+07	5.25108e+07	6.52792e+07	5.23993e+07	7.03779e+07	5.73184e+07	6.03077e+07	1.30215e+07	5.8717e+07	6.31399e+07	6.42861e+07	7.25277e+07	6.38927e+07	5.39027e+07	5.16075e+07	6.01592e+07	6.30682e+07	5.03252e+07	3.70993e+07	4.20419e+07	2.2499e+08	2.76759e+07	4.51509e+07	3.91495e+07	5.88599e+07	6.53719e+07	6.23096e+07	-	535-83-1	HMDB0000875	C01004	ko00760//Nicotinate and nicotinamide metabolism	Metabolism of cofactors and vitamins	Metabolism
Com_27_pos	Keracyanin	--	C27 H30 O15	7.635	595.166	7901284028	15567553294	9529269427	9781975171	11052843619	9116440098	4371936008	5975726716	6478364885	6623660775	5896656170	7048600318	6056774985	3802174388	2946130810	3255409427	3961960094	3598243569	1.07188e+08	1.31274e+08	9.25957e+07	1.55212e+08	2.48413e+08	8.68198e+07	7861805582	6818551003	6555263994	Flavonoids	28338-59-2	HMDB0031458	C08620	ko00942//Anthocyanin biosynthesis	Biosynthesis of other secondary metabolites	Metabolism
Com_9901_pos	Epicatechin	--	C15 H14 O6	7.284	291.086	1.4659e+07	2.20143e+07	2.04948e+07	1.22227e+07	2.05132e+07	1.62466e+07	1.70313e+07	1.57149e+07	1.32192e+07	1.47565e+07	1.64882e+07	1.54133e+07	1.74934e+07	1.63994e+07	8.14394e+06	1.29755e+07	1.53978e+07	1.12498e+07	1.42596e+07	9.09694e+06	2.91884e+07	1.39895e+07	9.46934e+06	1.967e+07	1.52566e+07	1.39323e+07	1.59335e+07	Flavonoids	18829-70-4	HMDB0037953	C09727	ko01110//Biosynthesis of secondary metabolites;ko00941//Flavonoid biosynthesis	Biosynthesis of other secondary metabolites;Global and overview maps	Metabolism
Com_6528_pos	L-Glutathione oxidized	--	C20 H32 N6 O12 S2	2.344	613.159	3.58681e+07	4.64258e+07	1.0721e+07	9.82117e+06	1.06165e+07	4.07366e+07	3.39132e+06	4.40362e+06	9.07693e+06	9.36714e+06	1.34833e+07	7.53199e+06	1.00808e+07	6.96868e+06	3.18045e+06	6.61405e+06	5.85872e+06	4.47084e+06	1.12705e+07	1.37497e+07	1.41635e+07	1.8395e+07	8.1001e+06	9.56616e+06	1.32707e+07	1.32799e+07	1.23708e+07	--	--	--	-	-	-	-
Com_1352_pos	L-Tyrosine	--	C9 H11 N O3	2.354	182.081	236678916	134453196	1.24763e+08	1.08073e+08	1.40517e+08	1.23049e+08	297097889	2.06364e+08	1.77326e+08	2.70066e+08	2.12669e+08	1.95015e+08	3.47505e+08	2.48704e+08	3.73066e+08	3.84748e+08	2.33214e+08	2.27123e+08	2.75682e+08	5.20275e+08	2.66929e+08	1.89219e+08	286437148	2.40777e+08	1.97852e+08	2.01558e+08	2.04254e+08	Carboxylic acids and derivatives	60-18-4	HMDB0000158	C00082	ko01100//Metabolic pathways;ko01110//Biosynthesis of secondary metabolites;ko01130//Biosynthesis of antibiotics;ko01230//Biosynthesis of amino acids;ko00940//Phenylpropanoid biosynthesis;ko01210//2-Oxocarboxylic acid metabolism;ko00360//Phenylalanine metabolism;ko00350//Tyrosine metabolism;ko00950//Isoquinoline alkaloid biosynthesis;ko00970//Aminoacyl-tRNA biosynthesis;ko00400//Phenylalanine, tyr…	Amino acid metabolism;Biosynthesis of other secondary metabolites;Global and overview maps;Metabolism of cofactors and vitamins;Metabolism of other amino acids;Translation	Genetic Information Processing;Metabolism
Com_3150_pos	(2S)-2-(2-hydroxypropan-2-yl)-2H,3H,7H-furo[3,2-g]chromen-7-one	--	C14 H14 O4	8.153	247.097	9.99522e+07	1.27773e+08	1.07503e+08	9.71001e+07	83729166	9.52991e+07	4.4592e+07	6.55706e+07	8.58064e+07	8.12007e+07	107767577	7.18686e+07	6.77821e+07	1.61474e+07	9.60918e+06	1.60552e+07	3.17517e+07	1.5177e+07	1.21853e+07	1.02944e+07	1.03663e+07	9.88e+06	1.00106e+07	1.13664e+07	2.57574e+07	4.90603e+07	4.82133e+07	--	--	--	-	-	-	-
Com_5303_pos	Phenmetrazine	--	C11 H15 N O	6.21	178.123	1.16758e+07	1.81513e+07	1.1539e+07	6.50275e+07	7.62071e+06	3.9643e+06	7.41444e+06	1.29185e+07	7.48843e+06	2.98948e+06	3.74274e+06	1.3933e+07	2.87366e+06	3.295e+06	4.15024e+07	5.13096e+06	2.98113e+06	2.70282e+07	9.98861e+06	1.08008e+07	8.86414e+06	7.14653e+06	7.47607e+06	9.28031e+06	1.27732e+07	1.32018e+07	1.22864e+07	Oxazinanes	134-49-6	HMDB0014968	-	-	-	-
Com_1617_pos	L-Aspartic acid β-benzyl ester	--	C11 H13 N O4	6.134	224.092	3.83745e+06	2.7466e+06	4.45465e+06	3.46464e+06	3.52131e+06	2.82409e+06	3.12784e+06	2.92598e+06	2.13078e+06	3.4286e+06	2.45029e+06	4.01945e+06	1.07157e+07	4.79331e+06	1.08484e+07	4.43431e+06	2.89381e+06	6.46121e+06	4.09212e+08	2.20378e+07	1.3781e+08	2.33973e+07	1.51917e+07	2.54834e+08	2.89933e+07	3.24667e+07	4.01345e+07	--	--	--	-	-	-	-
Com_248_pos	7-Hydroxycoumarine	--	C9 H6 O3	6.864	163.039	9.36044e+08	1622571319	2602435389	1202780871	1952457468	1479099797	2360372947	2908726458	1745883077	2283800843	2162581866	2471296787	2874721757	2214074775	7.07817e+08	1286357312	2600080817	1658093285	9.18483e+07	9.56013e+07	8.71435e+07	9.57669e+07	9.36867e+07	9.74208e+07	1138550449	1030053794	1028177424	--	--	--	-	-	-	-
Com_19041_pos	Ecgonine	--	C9 H15 N O3	6.458	186.113	850941	928213	1.08378e+06	1.02978e+06	885336	875264	1.10017e+06	1.32145e+06	1.43207e+06	1.39325e+06	1.29994e+06	732117	1.40197e+06	1.14275e+06	1.11914e+06	1.15381e+06	2.04839e+06	1.02143e+06	5.15889e+06	4.44241e+06	8.38378e+06	6.95506e+06	6.02669e+06	7.93454e+06	3.43901e+06	2.70067e+06	2.27065e+06	Tropane alkaloids	481-37-8	HMDB0006548	C10858	ko00960//Tropane, piperidine and pyridine alkaloid biosynthesis	Biosynthesis of other secondary metabolites	Metabolism
Com_5455_pos	Eugenol	--	C10 H12 O2	7.887	165.091	1.07239e+07	8.89767e+06	1.0181e+07	1.34995e+07	1.00029e+07	9.53396e+06	1.05905e+07	1.14578e+07	1.12599e+07	1.06652e+07	9.64625e+06	1.16466e+07	1.10719e+07	1.10203e+07	1.31211e+07	1.1399e+07	1.21557e+07	1.11494e+07	6.85711e+07	4.28692e+07	5.35651e+07	6.40785e+07	3.56139e+07	8.05304e+07	2.74172e+07	2.81163e+07	2.87013e+07	Phenols	97-53-0	HMDB0005809	C10453	ko00940//Phenylpropanoid biosynthesis	Biosynthesis of other secondary metabolites	Metabolism
Com_13969_pos	Resveratrol	--	C14 H12 O3	8.756	229.086	1.23889e+07	1.23615e+07	1.18022e+07	8.87787e+06	1.45643e+07	1.13725e+07	1.09573e+07	1.05161e+07	1.06639e+07	1.23935e+07	1.2147e+07	9.93554e+06	9.99118e+06	9.12056e+06	4.26686e+06	5.99432e+06	9.77404e+06	6.15083e+06	6.95585e+06	4.44778e+06	5.82736e+06	5.19049e+06	6.51267e+06	5.94151e+06	6.77991e+06	9.99945e+06	1.00851e+07	Stilbenes	501-36-0	HMDB0003747	C03582	ko01110//Biosynthesis of secondary metabolites;ko00945//Stilbenoid, diarylheptanoid and gingerol biosynthesis	Biosynthesis of other secondary metabolites;Global and overview maps	Metabolism
Com_5230_pos	3,5-di(2-furylmethylidene)tetrahydro-2H-pyran-4-one	--	C15 H12 O4	11.948	257.081	4.94605e+07	6.46481e+07	1.57633e+07	4.71711e+07	2.22788e+07	4.78802e+07	8.46625e+06	1.23767e+07	1.57863e+07	1.53433e+07	3.09896e+07	1.08869e+07	1.35017e+07	9.78559e+06	4.72069e+06	7.36497e+06	8.52556e+06	6.46163e+06	1.58051e+06	2.32569e+06	2.57024e+06	2.43874e+06	2.29292e+06	1.86241e+06	1.49219e+07	1.32758e+07	1.74404e+07	--	--	--	-	-	-	-
Com_2695_pos	Hypoxanthine	--	C5 H4 N4 O	3.445	137.046	6.05782e+06	1.57219e+08	3.10438e+06	3.93179e+06	5.37087e+06	3.2216e+06	4.01146e+06	4.1866e+06	3.81014e+06	3.43743e+06	3.26246e+06	3.78095e+06	3.87556e+06	3.96339e+06	9.31332e+06	3.18806e+06	3.52929e+06	1.45938e+07	2.25388e+07	1.0094e+07	6.54853e+06	4.17181e+06	5.80477e+06	3.73899e+06	6.83752e+06	7.36313e+06	7.25705e+06	Imidazopyrimidines	68-94-0	HMDB0000157	C00262	ko01100//Metabolic pathways;ko00230//Purine metabolism	Global and overview maps;Nucleotide metabolism	Metabolism
Com_10868_pos	L-(+)-Citrulline	--	C6 H13 N3 O3	1.417	176.103	4.53812e+06	2.86034e+06	4.14893e+06	6.11431e+06	5.18918e+06	3.79879e+06	3.79879e+06	3.68514e+06	3.41188e+06	3.2876e+06	2.79978e+06	3.8151e+06	3.20185e+06	4.91263e+06	3.64038e+06	3.29296e+06	4.24647e+06	3.75915e+06	1.121e+07	1.97218e+07	1.97794e+07	2.52239e+07	1.16504e+07	1.6558e+07	8.59656e+06	7.11773e+06	6.61344e+06	--	--	--	-	-	-	-
Com_7948_pos	Sorbic acid	--	C6 H8 O2	6.466	113.06	1.04914e+07	1.04905e+07	1.24027e+07	8.41048e+06	1.16903e+07	1.01417e+07	1.46374e+07	1.46076e+07	1.49764e+07	1.44384e+07	1.28534e+07	1.43901e+07	1.65111e+07	1.52064e+07	2.32896e+07	1.77224e+07	1.62683e+07	2.0563e+07	4.77119e+07	3.10379e+07	3.41374e+07	3.48729e+07	3.0366e+07	3.58759e+07	2.03035e+07	1.98128e+07	1.95537e+07	--	--	--	-	-	-	-
Com_9847_pos	N-{[(2R,4S,5R)-5-Ethyl-1-azabicyclo[2.2.2]oct-2-yl]methyl}-2-furamide	--	C15 H22 N2 O2	5.231	263.176	2.12606e+06	2.19555e+06	1.9298e+06	2.36037e+06	2.4072e+06	2.10766e+06	1.82242e+06	1.53687e+06	1.89849e+06	1.81735e+06	1.91439e+06	1.76069e+06	1.87066e+06	1.80442e+06	2.04842e+06	1.55951e+06	1.52377e+06	1.63217e+06	3.40481e+07	1.67763e+07	2.17027e+07	2.69998e+07	1.52463e+07	2.54917e+07	7.39667e+06	6.17106e+06	5.49316e+06	--	--	--	-	-	-	-
Com_5387_pos	Esculetin	--	C9 H6 O4	7.587	179.034	6.46676e+06	6.58362e+06	1.0343e+07	7.20583e+06	7.73701e+06	9.28656e+06	8.53628e+06	7.53486e+06	9.48301e+06	8.82612e+06	7.77719e+06	9.79281e+06	9.74952e+06	8.12386e+06	7.44714e+06	9.45582e+06	9.32513e+06	9.59358e+06	4.53328e+07	1.56792e+07	7.47781e+07	4.78094e+07	1.23879e+07	6.86857e+07	1.86036e+07	1.63448e+07	1.5425e+07	Coumarins and derivatives	305-01-1	HMDB0030819	-	-	-	-
Com_162_pos	5,6-dimethyl-4-oxo-4H-pyran-2-carboxylic acid	--	C8 H8 O4	8.145	169.05	1818892547	1710441053	1739482492	1548676261	1934160758	1751670840	2282035592	2198473315	2364393822	2330117666	2072302984	2016420791	3058600144	2340008299	2805552217	2550340156	2976675789	2459020751	3450069019	3278602845	3782183847	2955920190	1994434593	3170814936	2559979479	2560179986	2532393426	--	--	--	-	-	-	-
Com_12944_pos	Nicotinamide adenine dinucleotide (NAD+)	--	C21 H27 N7 O14 P2	1.427	664.118	8.9026e+06	1.18368e+07	1.03129e+07	8.4965e+06	1.16362e+07	1.17326e+07	1.68395e+07	1.1887e+07	1.00326e+07	1.12248e+07	1.09343e+07	9.88846e+06	1.35722e+07	1.98937e+07	1.0431e+07	1.7007e+07	9.71208e+06	1.55035e+07	679259	687502	856393	3.22125e+06	2.36839e+06	910582	6.70816e+06	8.20274e+06	9.78561e+06	--	--	--	-	-	-	-
Com_1925_pos	Acetophenone	--	C8 H8 O	8.654	121.065	9.57407e+07	4.24984e+07	8.90521e+07	6.31697e+07	1.07724e+08	7.40683e+07	1.02282e+08	1.32721e+08	207192924	2.17093e+08	9.61223e+07	3.17827e+08	1.29287e+08	1.75029e+08	324499639	3.5417e+08	3.00763e+08	325448687	1.25253e+08	2.20137e+08	7.28703e+07	7.97114e+07	1.37009e+08	9.03354e+07	1.27711e+08	1.38797e+08	1.38352e+08	Organooxygen compounds	98-86-2	HMDB0033910	C07113	ko01120//Microbial metabolism in diverse environments;ko01220//Degradation of aromatic compounds	Global and overview maps	Metabolism
Com_17369_pos	Cortisol	--	C21 H30 O5	13.675	363.216	725519	810514	936824	860857	718082	659307	839567	714317	748322	780617	688437	749126	797323	849777	1.38693e+06	932031	929998	803683	5.45526e+06	1.07864e+07	1.03692e+07	6.07104e+06	1.9304e+06	8.8972e+06	1.37801e+06	1.54336e+06	1.38719e+06	Steroids and steroid derivatives	50-23-7	HMDB0000063	C00735	ko01100//Metabolic pathways	Global and overview maps	Metabolism
Com_2437_pos	L-Saccharopine	--	C11 H20 N2 O6	1.33	277.14	1.1719e+08	1.31889e+08	2.00541e+08	147608363	1.97073e+08	1.44848e+08	1.88682e+08	1.65808e+08	1.34796e+08	2.30655e+08	1.56058e+08	1.22503e+08	9.53562e+07	1.56581e+08	6.7561e+07	1.52868e+08	2.40902e+08	174612112	2.83538e+07	4.66003e+07	2.63426e+07	3.72657e+07	4.78264e+07	2.24431e+07	125811414	1.22082e+08	129554929	Carboxylic acids and derivatives	-	HMDB0062698	C00449	ko01100//Metabolic pathways;ko01110//Biosynthesis of secondary metabolites;ko01130//Biosynthesis of antibiotics;ko01230//Biosynthesis of amino acids;ko00300//Lysine biosynthesis;ko00310//Lysine degradation	Amino acid metabolism;Global and overview maps	Metabolism
Com_27249_pos	N-(4-methoxybenzyl)-N-(3,4,5-trimethoxybenzyl)amine	--	C18 H23 N O4	8.312	318.17	1.03277e+06	1.23936e+06	1.29007e+06	1.16906e+06	1.15349e+06	1.19648e+06	860877	943526	965336	1.08918e+06	1.09486e+06	872258	844555	752453	872926	734634	839621	759451	1.26049e+06	977584	772616	1.33395e+06	3.04465e+06	1.30818e+06	902994	919696	905577	--	--	--	-	-	-	-
Com_10404_pos	Monocrotaline	--	C16 H23 N O6	5.769	326.16	272215	366016	273335	310857	295827	219787	334327	274760	249145	295023	330507	199725	236931	289227	237213	247644	173277	213796	1.24746e+07	5.33153e+06	2.6787e+07	1.42873e+07	2.91383e+06	1.50466e+07	2.83542e+06	2.99176e+06	2.95235e+06	Pyrrolizines	315-22-0	HMDB0034363	-	-	-	-
Com_10281_pos	3-(1-benzylpiperidin-4-yl)-3H-[1,2,3]triazolo[4,5-b]pyridine	--	C17 H19 N5	6.573	294.17	562320	647565	712382	384817	643889	504928	1.1652e+06	847828	799501	1.05731e+06	686910	820424	1.06156e+06	1.3547e+06	991226	1.20137e+06	1.01867e+06	1.32772e+06	2.33246e+07	2.18249e+07	1.15836e+07	2.76192e+07	1.24304e+07	1.44885e+07	2.73482e+06	5.7045e+06	4.82175e+06	--	--	--	-	-	-	-
Com_11476_pos	Ranitidine HCl	--	C13 H22 N4 O3 S	1.809	315.148	1.43399e+06	1.19984e+06	2.25488e+06	1.47007e+06	1.44541e+06	1.29673e+06	1.61018e+06	1.67013e+06	1.46614e+06	1.59446e+06	1.50119e+06	1.62238e+06	1.78612e+06	1.68853e+06	1.85841e+06	1.66711e+06	1.7592e+06	1.45377e+06	2.00114e+07	1.4209e+07	2.06274e+07	2.2916e+07	1.00663e+07	1.73765e+07	8.97649e+06	8.7297e+06	7.07497e+06	--	--	--	-	-	-	-
Com_21004_pos	Pinocembrin	--	C15 H12 O4	10.221	257.081	2.68405e+06	1.45922e+06	2.48333e+06	3.42097e+06	3.67001e+06	2.69239e+06	3.48811e+06	3.98708e+06	4.98405e+06	3.83832e+06	2.64413e+06	3.32438e+06	2.68785e+06	3.53117e+06	4.31125e+06	4.71525e+06	4.88469e+06	5.00387e+06	5.09427e+06	5.84423e+06	3.44036e+06	5.78541e+06	7.2317e+06	4.58515e+06	4.31952e+06	4.44725e+06	5.17451e+06	Flavonoids	480-39-7	HMDB0030808	C09827	ko00941//Flavonoid biosynthesis	Biosynthesis of other secondary metabolites	Metabolism
Com_7189_pos	Dopamine	--	C8 H11 N O2	1.454	154.086	7.47954e+06	2.1061e+07	5.11393e+07	1.60793e+07	3.24116e+07	7.83743e+06	4.71069e+06	7.54647e+06	4.12409e+07	1.04704e+07	2.40565e+07	2.76969e+07	8.11388e+06	1.89502e+07	6.68339e+06	1.32713e+07	3.30901e+07	1.67431e+07	4.30967e+06	4.75789e+06	6.04017e+06	6.61495e+06	8.13636e+06	5.6181e+06	18157029	1.68333e+07	2.05063e+07	Phenols	62-31-7	HMDB0000073	C03758	ko01100//Metabolic pathways;ko01110//Biosynthesis of secondary metabolites;ko00350//Tyrosine metabolism;ko00950//Isoquinoline alkaloid biosynthesis;ko00965//Betalain biosynthesis	Amino acid metabolism;Biosynthesis of other secondary metabolites;Global and overview maps	Metabolism
Com_1007_pos	Apocynin	--	C9 H10 O3	9.164	167.07	4.90561e+07	6.13014e+07	7.3364e+07	1.12921e+08	8.18845e+07	9.77486e+07	1.16331e+08	1.0186e+08	8.47391e+07	8.2415e+07	8.3823e+07	9.28434e+07	4.67093e+07	2.62407e+08	3.01276e+08	182878208	2.39435e+08	343728276	7.36401e+08	3.39567e+08	4.24711e+08	3.84167e+08	2.98026e+08	675026952	2.33644e+08	204223469	2.14487e+08	--	--	--	-	-	-	-
Com_2020_pos	(4E)-1,7-bis(3,4-dihydroxyphenyl)hept-4-en-3-one	--	C19 H20 O5	8.525	329.138	2.00959e+07	1.63857e+07	3.01371e+07	2.5373e+07	4.27874e+07	2.14993e+07	4.8205e+07	3.99301e+07	4.7807e+07	4.13073e+07	3.36064e+07	4.48659e+07	3.20489e+07	6.85223e+07	6.7394e+07	7.14752e+07	7.59082e+07	8.45873e+07	2.19462e+08	264991443	2.0195e+08	2.80758e+08	214989540	1.75838e+08	8.60765e+07	8.88681e+07	8.6468e+07	--	--	--	-	-	-	-
Com_1632_pos	Cytosine	--	C4 H5 N3 O	1.418	112.05	3.46465e+08	2.30956e+08	2.47955e+08	2.34291e+08	1.90976e+08	2.12049e+08	1.65344e+08	2.06403e+08	2.36182e+08	2.57346e+08	2.60437e+08	2.3635e+08	2.90231e+08	9.32431e+07	1.31092e+08	1.17772e+08	1.1389e+08	9.8365e+07	4.17765e+07	4.45386e+07	2.47181e+07	3.02168e+07	4.97842e+07	4.00894e+07	1.50403e+08	1.44858e+08	1.37231e+08	Diazines	71-30-7	HMDB0000630	C00380	ko01100//Metabolic pathways;ko00240//Pyrimidine metabolism	Global and overview maps;Nucleotide metabolism	Metabolism
Com_1245_pos	8Z,11Z,14Z-Eicosatrienoic acid	--	C20 H34 O2	11.145	307.263	3.3766e+06	3.86869e+06	3.11194e+06	4.22826e+06	2.63746e+06	3.1362e+06	2.25899e+06	2.77391e+06	2.40888e+06	2.44495e+06	2.6646e+06	2.69918e+06	2.97027e+06	2.74583e+06	5.32412e+06	2.48638e+06	2.39241e+06	2.76628e+06	3.53134e+08	1.70023e+08	494435015	3.65393e+08	1.26384e+08	4.18487e+08	7.79057e+07	7.34151e+07	8.78925e+07	Fatty Acyls	1783-84-2	HMDB0002925	C03242	ko01100//Metabolic pathways;ko01040//Biosynthesis of unsaturated fatty acids;ko00591//Linoleic acid metabolism	Global and overview maps;Lipid metabolism	Metabolism
Com_2240_pos	Monoolein	--	C21 H40 O4	15.204	357.3	1.04629e+08	2.01716e+08	2.06075e+08	1.10374e+08	1.28076e+08	1.73471e+08	4.34864e+07	1.55857e+08	1.86968e+08	1.36404e+08	1.57092e+08	1.33612e+08	1.83386e+08	8.92115e+07	267100468	2.26386e+08	2.09945e+08	1.53996e+08	3.22182e+07	3.85578e+07	4.85227e+07	3.05857e+07	6.34546e+07	9.42695e+06	1.0024e+08	1.0033e+08	1.09065e+08	Glycerolipids	-	HMDB0011567	-	-	-	-
Com_2229_pos	Safrole	--	C10 H10 O2	7.788	163.075	3.47552e+07	2.7703e+07	3.87029e+07	4.51106e+07	5.57328e+07	3.62591e+07	6.6286e+07	5.59162e+07	9.09775e+07	7.60735e+07	4.59925e+07	7.53888e+07	6.23649e+07	8.26753e+07	8.76639e+07	8.02687e+07	9.4658e+07	9.89203e+07	1.84598e+08	2.28236e+08	2.23821e+08	2.46923e+08	2.48596e+08	1.88677e+08	1.15828e+08	1.14714e+08	1.22671e+08	Benzodioxoles	94-59-7	HMDB0033591	-	-	-	-
Com_3612_pos	N-Acetylneuraminic acid	--	C11 H19 N O9	1.321	292.103	6.75742e+07	5.38817e+07	2.66619e+07	2.85274e+07	2.42034e+07	1.7822e+07	2.48062e+07	4.3002e+07	2.49082e+07	4.51782e+07	2.49562e+07	5.27627e+07	4.51397e+07	3.73626e+07	5.67911e+07	4.72311e+07	4.21426e+07	4.50611e+07	6.33072e+07	6.74106e+07	1.28054e+08	8.76123e+07	9.42659e+07	1.00172e+08	3.07569e+07	6.33852e+07	5.62162e+07	Organooxygen compounds	131-48-6	HMDB0000230	C00270	ko01100//Metabolic pathways;ko00520//Amino sugar and nucleotide sugar metabolism	Carbohydrate metabolism;Global and overview maps	Metabolism
Com_116_pos	Choline	--	C5 H13 N O	1.484	104.107	5334610685	2449675819	4758903660	5126537493	4702140311	4627984635	5155092734	5437906415	2839055127	4932432090	2996746930	5622786020	5272879787	5048259869	3669859146	3297096465	1954515564	2993339499	3629101035	3567624166	1759281845	3605516233	3865299510	1419923768	5629212985	4817977445	3923185094	Organonitrogen compounds	62-49-7	HMDB0000097	C00114	ko01100//Metabolic pathways;ko02010//ABC transporters;ko00260//Glycine, serine and threonine metabolism;ko00564//Glycerophospholipid metabolism	Amino acid metabolism;Global and overview maps;Lipid metabolism;Membrane transport	Environmental Information Processing;Metabolism
Com_666_pos	Vitexin	--	C21 H20 O10	9.061	433.113	7.68276e+06	2.06281e+07	2.55194e+07	6.47595e+06	3.34088e+07	1.45718e+07	5.42343e+07	4.13964e+07	1.97378e+07	4.29973e+07	3.2152e+07	3.27751e+07	6.57198e+07	4.29358e+07	4.45224e+07	4.65445e+07	5.35971e+07	5.36148e+07	3.78762e+08	497203063	9.46674e+08	1028362784	686549987	6.16492e+08	1.64372e+08	183576538	1.77932e+08	--	--	--	C01460	ko00941//Flavonoid biosynthesis;ko00944//Flavone and flavonol biosynthesis	Biosynthesis of other secondary metabolites	Metabolism
Com_533_pos	Dihydrothymine	--	C5 H8 N2 O2	1.323	129.066	1264380631	2.09692e+08	7.92807e+08	6.93579e+08	7.77745e+08	6.04823e+08	1235312418	6.49934e+08	6.04886e+08	8.99965e+08	8.84091e+08	9.07564e+08	9.42593e+08	827932849	6.87371e+08	1181857013	3.56799e+08	9.19134e+08	2.03579e+07	5.20946e+07	3.44574e+07	1.88298e+07	2.70882e+07	4.08557e+07	5.71994e+08	6.0626e+08	6.27332e+08	Diazines	696-04-8	HMDB0000079	-	-	-	-
Com_447_pos	Methyl caffeate	--	C10 H10 O4	9.416	195.065	1123092332	1111583362	1270509069	1280683467	1407343493	1054980585	7.80622e+08	1034806735	1157817146	1067899107	992556904	1300355406	7.37037e+08	1147328021	3.41363e+08	7.88496e+08	1061989640	1020965519	5.36794e+08	4.29789e+08	4.42698e+08	2.59771e+08	2.33506e+08	451992605	8.31285e+08	8.22085e+08	749919329	--	--	--	-	-	-	-
Com_2351_pos	Ethyl paraben	--	C9 H10 O3	9.788	167.07	2.14425e+07	1.94562e+07	3.69372e+07	3.82371e+07	3.07668e+07	4.78364e+07	8.47582e+07	5.20414e+07	3.41331e+07	3.75685e+07	4.31769e+07	4.65425e+07	3.46561e+07	1.9432e+08	1.65967e+08	1.64049e+08	137004735	1.475e+08	2.60938e+08	1.5137e+08	1.8124e+08	1.6869e+08	2.03465e+08	2.11599e+08	1.03064e+08	1.04328e+08	1.06814e+08	--	--	--	-	-	-	-
Com_1877_pos	Folinic acid	--	C20 H23 N7 O7	6.52	474.174	7.94081e+07	7.15534e+07	7.23623e+07	6.64781e+07	8.77537e+07	7.22755e+07	1.40314e+08	1.26973e+08	9.11283e+07	1.03081e+08	96002184	1.19248e+08	1.20714e+08	1.78579e+08	1.4764e+08	1.54911e+08	1.22428e+08	1.52957e+08	1.86995e+08	2.49827e+08	2.47348e+08	2.05891e+08	3.35367e+08	2.16095e+08	130185302	145574169	1.39897e+08	Pteridines and derivatives	-	HMDB0062757	C03479	ko01100//Metabolic pathways;ko00670//One carbon pool by folate	Global and overview maps;Metabolism of cofactors and vitamins	Metabolism
Com_552_pos	3-Methoxybenzaldehyde	--	C8 H8 O2	6.486	137.06	7.38824e+08	1037780000	1263956512	8.17947e+08	1106996767	1025046291	1184156608	1177755926	1077343142	1225600894	1210237589	1316196920	1163506432	1203577052	1.47635e+08	4.47417e+08	1188034360	6.40138e+08	2.33459e+08	3.11759e+08	7.84932e+08	531538744	987259225	373674395	9.91089e+08	9.0397e+08	8.39876e+08	Benzene and substituted derivatives	591-31-1	HMDB0031459	-	-	-	-
Com_1526_pos	DL-Stachydrine	--	C7 H13 N O2	1.417	144.102	3.73178e+08	8.85484e+07	1.20899e+08	8.86958e+07	2.51211e+08	132165452	1.71119e+08	1.02756e+08	1.45252e+08	1.17288e+08	1.31285e+08	1.42246e+08	1.30111e+08	1.4756e+08	1.5918e+08	1.88378e+08	1.1724e+08	1.57274e+08	3.38164e+08	4.01424e+08	382330321	2.35922e+08	151781128	2.64539e+08	1.84458e+08	1.90228e+08	1.89801e+08	--	--	--	-	-	-	-
Com_3007_pos	DL-Arginine	--	C6 H14 N4 O2	1.224	175.119	5.22901e+07	2.43006e+07	2.60931e+07	4.3087e+07	2.3571e+07	2.09443e+07	2.96133e+07	3.03404e+07	3.38909e+07	4.23353e+07	2.78424e+07	2.70244e+07	4.7022e+07	2.2567e+07	1.50094e+08	5.23243e+07	4.04718e+07	4.92623e+07	1.19109e+08	1.94122e+08	5.63447e+07	4.88176e+07	8.89552e+07	6.49894e+07	4.82863e+07	4.74518e+07	4.5913e+07	--	--	--	-	-	-	-
Com_4523_pos	Hesperetin	--	C16 H14 O6	8.867	303.086	5.13008e+06	3.65831e+06	4.50617e+06	3.79731e+06	4.70214e+06	4.22101e+06	9.27283e+06	6.50985e+06	5.38064e+06	5.10926e+06	4.51061e+06	7.93351e+06	6.85014e+06	1.44179e+07	7.4645e+06	1.41126e+07	1.01982e+07	2.09922e+07	4.5658e+07	1.12009e+08	3.63601e+07	4.11621e+07	5.26004e+07	3.74467e+07	2.18811e+07	2.12592e+07	2.20195e+07	Flavonoids	520-33-2	HMDB0005782	C01709	ko00941//Flavonoid biosynthesis	Biosynthesis of other secondary metabolites	Metabolism
Com_3976_pos	15-Deoxy-Δ12,14-prostaglandin A1	--	C20 H30 O3	13.603	319.226	2.75123e+07	1.38393e+07	1.43846e+07	1.007e+07	1.27855e+07	1.2098e+07	3.18638e+07	2.63557e+07	1.16487e+07	1.28239e+07	1.22378e+07	2.10766e+07	1.4515e+07	6.39084e+07	7.32264e+07	5.58931e+07	2.29184e+07	6.55488e+07	6.97256e+07	6.70612e+07	9.01571e+07	5.46518e+07	4.36584e+07	1.23962e+08	3.4218e+07	3.60154e+07	3.62853e+07	--	--	--	-	-	-	-
Com_3956_pos	Acetyl-L-carnitine	--	C9 H17 N O4	1.424	204.123	1.52206e+07	8.42921e+06	9.73039e+06	1.10249e+07	9.2103e+06	1.13228e+07	1.6814e+07	1.08115e+07	9.84035e+06	9.56133e+06	1.56386e+07	1.30954e+07	1.00181e+07	3.24502e+07	1.54317e+07	1.87805e+07	1.38654e+07	1.96174e+07	1.10475e+08	6.28633e+07	7.22462e+07	5.53209e+07	3.19543e+07	124925957	2.86045e+07	2.62724e+07	2.72622e+07	Fatty Acyls	3040-38-8	HMDB0000201	C02571	ko04931//Insulin resistance	Endocrine and metabolic diseases	Human Diseases
Com_13361_pos	Androsterone	--	C19 H30 O2	13.161	291.232	6.73603e+06	1.44576e+07	3.02195e+06	8.06248e+06	3.80066e+06	7.62582e+06	3.95678e+06	1.71029e+06	3.08795e+06	2.46231e+06	2.0681e+06	1.89402e+06	1.7958e+06	2.37159e+06	1.47851e+06	1.54814e+06	2.13612e+06	1.80261e+06	3.63907e+06	3.03743e+06	4.66132e+06	3.39517e+06	1.89609e+06	7.96516e+06	3.09274e+06	3.65563e+06	4.02925e+06	Steroids and steroid derivatives	53-41-8	HMDB0000031	-	-	-	-
Com_1332_pos	DL-Carnitine	--	C7 H15 N O3	1.417	162.113	3.84661e+08	9.62159e+07	1.54414e+08	1.00985e+08	262325415	1.51595e+08	189811690	1.21758e+08	1.64332e+08	1.34284e+08	1.46741e+08	1.56564e+08	1.47342e+08	1.60682e+08	175732197	2.09481e+08	1.30166e+08	1.76657e+08	4.20109e+08	4.37007e+08	4.50216e+08	2.81484e+08	1.64799e+08	3.3258e+08	2.04731e+08	2.08649e+08	2.08189e+08	Organonitrogen compounds	461-06-3	HMDB0062496	-	-	-	-
Com_5813_pos	2,4-Dihydroxybenzoic acid	--	C7 H6 O4	7.041	155.034	1.02195e+07	1.10735e+07	1.47873e+07	8.21027e+06	1.78697e+07	1.13471e+07	3.32799e+07	3.06264e+07	1.67726e+07	2.44744e+07	1.71707e+07	2.15749e+07	3.34225e+07	7.30802e+07	3.4977e+07	5.07385e+07	6.52712e+07	6.01326e+07	1.01977e+07	9.27127e+06	9.72718e+06	1.32309e+07	1.34825e+07	1.18019e+07	2.0109e+07	2.2099e+07	2.35447e+07	Benzene and substituted derivatives	89-86-1	HMDB0029666	C00230	ko01100//Metabolic pathways;ko01110//Biosynthesis of secondary metabolites;ko01120//Microbial metabolism in diverse environments;ko01130//Biosynthesis of antibiotics;ko01220//Degradation of aromatic compounds;ko00400//Phenylalanine, tyrosine and tryptophan biosynthesis	Amino acid metabolism;Global and overview maps	Metabolism
Com_519_pos	8,8-dimethyl-2H,8H-pyrano[3,2-g]chromen-2-one	--	C14 H12 O3	7.161	229.086	7.88915e+08	1086950139	1233798745	9.83808e+08	988835340	9.47812e+08	7.46292e+08	783840307	9.89968e+08	8.93675e+08	1209093194	8.95254e+08	9.66054e+08	4.39957e+08	6.18377e+07	2.68114e+08	7.07978e+08	2.5882e+08	2.3653e+07	3.81835e+07	3.93207e+07	2.16332e+07	3.69708e+07	2.28615e+07	6.66805e+08	640383987	6.44466e+08	--	--	--	-	-	-	-
Com_8395_pos	3-Acetoxyurs-12-en-23-oic acid	--	C32 H50 O4	14.163	499.376	312548	257551	342675	268153	622469	280887	1.21177e+07	6.58852e+06	1.49409e+06	1.23767e+06	422275	4.87435e+06	1.07379e+07	2.61917e+07	3.88361e+07	4.54746e+07	2.15641e+07	2.87078e+07	1.20046e+07	1.03099e+07	9.64155e+06	8.99644e+06	1.00596e+07	1.02353e+07	6.22488e+06	6.88699e+06	6.64625e+06	--	--	--	-	-	-	-
Com_5556_pos	Pyridoxal	--	C8 H9 N O3	1.426	168.066	4.74769e+07	4.81974e+07	6.13868e+07	5.83505e+07	6.35473e+07	5.24608e+07	7.31832e+07	7.08851e+07	6.19082e+07	7.10926e+07	6.4537e+07	7.82831e+07	8.39872e+07	6.82205e+07	5.99487e+07	6.47209e+07	7.43516e+07	5.61532e+07	2.88588e+07	3.26372e+07	3.24252e+07	3.01729e+07	3.37182e+07	3.59039e+07	5.29197e+07	5.37392e+07	5.6749e+07	Pyridines and derivatives	66-72-8	HMDB0001545	C00250	ko01100//Metabolic pathways;ko01120//Microbial metabolism in diverse environments;ko00750//Vitamin B6 metabolism	Global and overview maps;Metabolism of cofactors and vitamins	Metabolism
Com_14649_pos	2-((Dimethylamino)methyl)phenol	--	C9 H13 N O	1.426	152.107	477015	389815	513958	400269	495042	411268	564847	536215	528243	553265	518503	578011	634493	555831	657976	594015	555522	549339	1.68605e+07	7.59507e+06	8.63874e+06	9.51924e+06	7.13801e+06	1.07558e+07	2.79747e+06	1.99807e+06	2.58924e+06	--	--	--	-	-	-	-
Com_981_pos	Diosmetin	--	C16 H12 O6	10.156	301.07	1.19472e+07	1.43506e+07	1.86157e+07	7.73471e+06	2.2294e+07	1.38483e+07	6.30141e+07	3.91043e+07	21455974	3.12567e+07	2.62096e+07	2.91444e+07	3.57937e+07	9.10321e+07	8.57664e+07	7.77585e+07	8.37973e+07	1.01795e+08	7.34046e+08	5.39378e+08	5.915e+08	5.54608e+08	733900765	4.32664e+08	1.46655e+08	1.59528e+08	1.72569e+08	Flavonoids	520-34-3	HMDB0029676	-	-	-	-
Com_26392_pos	2'-O-Methyladenosine	--	C11 H15 N5 O4	5.434	282.12	2.28147e+06	2.28372e+06	1.37746e+06	2.70266e+06	1.68928e+06	2.484e+06	1.78373e+06	1.95605e+06	1.64572e+06	1.84277e+06	1.44073e+06	2.0199e+06	2.00649e+06	1.64234e+06	2.5989e+06	2.01688e+06	1.25441e+06	1.74388e+06	1.35821e+06	1.36421e+06	1.82487e+06	1.44157e+06	2.15471e+06	1.23071e+06	1.78375e+06	1.93126e+06	1.6341e+06	Purine nucleosides	2140-79-6	HMDB0004326	-	-	-	-
Com_25963_pos	Oxymorphone	--	C17 H19 N O4	5.995	302.139	3.1182e+06	1.8264e+06	2.1575e+06	2.89177e+06	1.80191e+06	2.68744e+06	1.07386e+06	958706	3.12938e+06	1.16924e+06	1.08464e+06	1.70914e+06	645603	985498	2.94821e+06	753389	689310	1.38125e+06	260426	161414	174622	465377	388511	371975	1.44619e+06	2.05255e+06	2.04836e+06	Phenanthrenes and derivatives	76-41-5	HMDB0015323	-	-	-	-
Com_10764_pos	L-Dopa	--	C9 H11 N O4	1.442	198.076	3.77397e+06	3.42489e+06	6.88434e+06	3.48141e+06	5.64677e+06	3.67644e+06	5.97671e+06	5.50612e+06	6.16736e+06	5.93562e+06	4.96974e+06	6.14728e+06	7.26793e+06	7.83682e+06	4.48686e+06	1293098	7.30845e+06	7.37063e+06	2.29607e+07	1.60654e+07	2.53785e+07	2.39605e+07	2.65235e+06	1.91318e+07	1.12655e+07	1.41136e+07	1.12337e+07	Carboxylic acids and derivatives	59-92-7	HMDB0000181	C00355	ko01100//Metabolic pathways;ko01110//Biosynthesis of secondary metabolites;ko00350//Tyrosine metabolism;ko00950//Isoquinoline alkaloid biosynthesis;ko00965//Betalain biosynthesis	Amino acid metabolism;Biosynthesis of other secondary metabolites;Global and overview maps	Metabolism
Com_1119_pos	(3β,5ξ,9ξ)-3,6,19-Trihydroxyurs-12-en-28-oic acid	--	C30 H48 O5	11.833	489.358	6.97393e+06	5.07632e+06	5.67237e+06	4.59158e+06	1.0205e+07	5.60674e+06	9.80307e+06	1.15638e+07	7.87185e+06	8.87325e+06	8.89469e+06	1.21088e+07	9.98641e+06	1.57872e+07	1.40231e+07	1.65094e+07	1.04605e+07	2.31502e+07	654798809	5.82279e+08	2.71373e+08	2.25737e+08	8.01159e+07	4.63839e+08	185796625	1.91075e+08	2.13827e+08	--	--	--	-	-	-	-
Com_13110_pos	(+/-)5(6)-EET	--	C20 H32 O3	13.022	321.241	1.93972e+06	2.54743e+06	2.05355e+06	2.01825e+06	3.20806e+06	2.11942e+06	4.34243e+06	4.29214e+06	2.30085e+06	2.82378e+06	2.2803e+06	3.25635e+06	3.5033e+06	5.8362e+06	7.38446e+06	5.72619e+06	4.68217e+06	6.12886e+06	1.14365e+07	1.2537e+07	1.6206e+07	7.87222e+06	5.51211e+06	1.96032e+07	5.64919e+06	6.04008e+06	5.88196e+06	--	--	--	-	-	-	-
Com_6291_pos	Citral	--	C10 H16 O	8.815	153.127	1.86966e+07	1.50928e+07	2.46785e+07	1.5838e+07	2.26074e+07	1.47205e+07	2.76006e+07	3.13051e+07	3.23339e+07	3.44683e+07	1.9968e+07	3.93318e+07	4.33478e+07	4.5862e+07	3.74425e+07	3.51728e+07	3.39145e+07	4.95038e+07	5.58612e+07	5.42673e+07	4.45046e+07	5.08195e+07	6.5981e+07	5.30074e+07	3.23489e+07	3.50915e+07	3.25482e+07	--	--	--	-	-	-	-
Com_747_pos	Tangeritin	--	C20 H20 O7	9.238	373.128	2.11125e+07	2.31001e+07	3.12743e+07	1.56328e+07	5.42653e+07	2.16949e+07	1.30354e+08	9.71383e+07	4.66144e+07	7.86281e+07	3.17849e+07	9.37397e+07	8.39455e+07	2.53297e+08	1.9571e+08	2.29541e+08	2.05935e+08	3.08132e+08	5.27991e+08	5.97683e+08	6.84778e+08	6.59684e+08	1000600997	5.67814e+08	3.20915e+08	3.10357e+08	3.21519e+08	Flavonoids	481-53-8	HMDB0030539	-	-	-	-
Com_9683_pos	(1E,4E)-1,5-bis(4-methoxyphenyl)penta-1,4-dien-3-one	--	C19 H18 O3	9.421	295.133	850682	1.3713e+06	2.53532e+06	1.32272e+06	1.46255e+06	1.33327e+06	1.49806e+07	6.44824e+06	650188	1.42204e+06	1.0655e+06	5.27953e+06	1.0755e+07	1.67542e+07	2.87758e+07	1.93702e+07	1.46523e+07	1.67705e+07	3.49498e+07	3.53236e+07	1.77669e+07	2.60446e+07	2.70443e+07	2.57599e+07	1.63205e+07	1.47022e+07	1.65788e+07	--	--	--	-	-	-	-
Com_329_pos	4-oxo-4,5,6,7-tetrahydrobenzo[b]furan-3-carboxylic acid	--	C9 H8 O4	10.359	181.05	1199906530	1115339953	1319701527	921689537	1389744565	1034666592	1558574065	1719858362	1537863795	1765196580	1468243454	1554293301	1966866234	2258095957	1660561748	1974950717	1661438681	1876924919	3.29464e+08	2.78516e+08	1.9414e+08	3.1044e+08	3.372e+08	2.97768e+08	1344592406	1285857953	1140195183	--	--	--	-	-	-	-
[truncated: 1,404 more rows]
