# Supplementary material for: Mechanisms for leaf color changes in Osmanthus fragrans ‘Ziyan Gongzhu’ using physiology, transcriptomics and metabolomics
Source: BMC Plant Biol. 2023 Sep 27;23:453. doi: 10.1186/s12870-023-04457-8 (PMC10523669; doi:10.1186/s12870-023-04457-8)
Supplement: Supplementary file 10 — Additional file 10: Table S10. List of enriched KEGG for DAMs in “Ziyan Gongzhu”. [file 12870_2023_4457_MOESM10_ESM.xls]

## Sheet: T1 VS T2
id	num	qvalue	per	ratio	class	ID	Descrption	Pvalue	Qvalue	Up	Down	fg_num	bg_num
Microbial metabolism in diverse environments	14	0.0561026	41.176	0.209	Metabolism	ko01120	Microbial metabolism in diverse environments	0.00107671	0.0561026	1	13	14	67
Biosynthesis of antibiotics	12	0.0561026	35.294	0.214	Metabolism	ko01130	Biosynthesis of antibiotics	0.00230202	0.0561026	0	12	12	56
Cyanoamino acid metabolism	3	0.0561026	8.824	0.75	Metabolism	ko00460	Cyanoamino acid metabolism	0.00290186	0.0561026	0	3	3	4
Carbon metabolism	6	0.0655722	17.647	0.316	Metabolism	ko01200	Carbon metabolism	0.00502922	0.0655722	0	6	6	19
Aminoacyl-tRNA biosynthesis	4	0.0655722	11.765	0.444	Genetic Information Processing	ko00970	Aminoacyl-tRNA biosynthesis	0.00599256	0.0655722	0	4	4	9
Ubiquinone and other terpenoid-quinone biosynthesis	3	0.0655722	8.824	0.6	Metabolism	ko00130	Ubiquinone and other terpenoid-quinone biosynthesis	0.00678333	0.0655722	1	2	3	5
Pentose phosphate pathway	4	0.0771993	11.765	0.4	Metabolism	ko00030	Pentose phosphate pathway	0.00931715	0.0771993	0	4	4	10
2-Oxocarboxylic acid metabolism	5	0.0817642	14.706	0.312	Metabolism	ko01210	2-Oxocarboxylic acid metabolism	0.0114139	0.0817642	0	5	5	16
Monobactam biosynthesis	3	0.0817642	8.824	0.5	Metabolism	ko00261	Monobactam biosynthesis	0.0126876	0.0817642	0	3	3	6
Biosynthesis of secondary metabolites	21	0.0894086	61.765	0.136	Metabolism	ko01110	Biosynthesis of secondary metabolites	0.0154153	0.0894086	4	17	21	154
Anthocyanin biosynthesis	2	0.109714	5.882	0.667	Metabolism	ko00942	Anthocyanin biosynthesis	0.0244926	0.109714	2	0	2	3
Glucosinolate biosynthesis	2	0.109714	5.882	0.667	Metabolism	ko00966	Glucosinolate biosynthesis	0.0244926	0.109714	0	2	2	3
Phenylpropanoid biosynthesis	5	0.109714	14.706	0.263	Metabolism	ko00940	Phenylpropanoid biosynthesis	0.024591	0.109714	2	3	5	19
Phenylalanine, tyrosine and tryptophan biosynthesis	3	0.128793	8.824	0.375	Metabolism	ko00400	Phenylalanine, tyrosine and tryptophan biosynthesis	0.0310879	0.128793	0	3	3	8
Tyrosine metabolism	4	0.130164	11.765	0.286	Metabolism	ko00350	Tyrosine metabolism	0.0336631	0.130164	2	2	4	14
Phenylalanine metabolism	4	0.155303	11.765	0.267	Metabolism	ko00360	Phenylalanine metabolism	0.0428421	0.155303	1	3	4	15
Galactose metabolism	3	0.256223	8.824	0.273	Metabolism	ko00052	Galactose metabolism	0.0750999	0.256223	0	3	3	11
Carbapenem biosynthesis	1	0.266636	2.941	1	Metabolism	ko00332	Carbapenem biosynthesis	0.0944444	0.266636	0	1	1	1
Nitrogen metabolism	1	0.266636	2.941	1	Metabolism	ko00910	Nitrogen metabolism	0.0944444	0.266636	0	1	1	1
Phosphatidylinositol signaling system	1	0.266636	2.941	1	Environmental Information Processing	ko04070	Phosphatidylinositol signaling system	0.0944444	0.266636	0	1	1	1
Biosynthesis of amino acids	6	0.266636	17.647	0.171	Metabolism	ko01230	Biosynthesis of amino acids	0.0965407	0.266636	0	6	6	35
Caffeine metabolism	2	0.312286	5.882	0.286	Metabolism	ko00232	Caffeine metabolism	0.134606	0.312286	0	2	2	7
Histidine metabolism	2	0.312286	5.882	0.286	Metabolism	ko00340	Histidine metabolism	0.134606	0.312286	0	2	2	7
Amino sugar and nucleotide sugar metabolism	2	0.312286	5.882	0.286	Metabolism	ko00520	Amino sugar and nucleotide sugar metabolism	0.134606	0.312286	0	2	2	7
Carbon fixation in photosynthetic organisms	2	0.312286	5.882	0.286	Metabolism	ko00710	Carbon fixation in photosynthetic organisms	0.134606	0.312286	0	2	2	7
Ascorbate and aldarate metabolism	2	0.350304	5.882	0.25	Metabolism	ko00053	Ascorbate and aldarate metabolism	0.169112	0.350304	0	2	2	8
Alanine, aspartate and glutamate metabolism	2	0.350304	5.882	0.25	Metabolism	ko00250	Alanine, aspartate and glutamate metabolism	0.169112	0.350304	0	2	2	8
Glutathione metabolism	2	0.350304	5.882	0.25	Metabolism	ko00480	Glutathione metabolism	0.169112	0.350304	0	2	2	8
Metabolic pathways	22	0.380072	64.706	0.109	Metabolism	ko01100	Metabolic pathways	0.190036	0.380072	1	21	22	202
Arginine biosynthesis	2	0.383479	5.882	0.222	Metabolism	ko00220	Arginine biosynthesis	0.204963	0.383479	0	2	2	9
Tropane, piperidine and pyridine alkaloid biosynthesis	2	0.383479	5.882	0.222	Metabolism	ko00960	Tropane, piperidine and pyridine alkaloid biosynthesis	0.204963	0.383479	0	2	2	9
Arginine and proline metabolism	2	0.437932	5.882	0.2	Metabolism	ko00330	Arginine and proline metabolism	0.241618	0.437932	0	2	2	10
Inositol phosphate metabolism	1	0.452389	2.941	0.333	Metabolism	ko00562	Inositol phosphate metabolism	0.258065	0.452389	0	1	1	3
ABC transporters	4	0.452389	11.765	0.143	Environmental Information Processing	ko02010	ABC transporters	0.265193	0.452389	0	4	4	28
Nicotinate and nicotinamide metabolism	2	0.453954	5.882	0.182	Metabolism	ko00760	Nicotinate and nicotinamide metabolism	0.278622	0.453954	0	2	2	11
Flavone and flavonol biosynthesis	2	0.453954	5.882	0.167	Metabolism	ko00944	Flavone and flavonol biosynthesis	0.315594	0.453954	1	1	2	12
Fatty acid biosynthesis	1	0.453954	2.941	0.25	Metabolism	ko00061	Fatty acid biosynthesis	0.328725	0.453954	0	1	1	4
Taurine and hypotaurine metabolism	1	0.453954	2.941	0.25	Metabolism	ko00430	Taurine and hypotaurine metabolism	0.328725	0.453954	0	1	1	4
Butanoate metabolism	1	0.453954	2.941	0.25	Metabolism	ko00650	Butanoate metabolism	0.328725	0.453954	0	1	1	4
Thiamine metabolism	1	0.453954	2.941	0.25	Metabolism	ko00730	Thiamine metabolism	0.328725	0.453954	0	1	1	4
Pantothenate and CoA biosynthesis	1	0.453954	2.941	0.25	Metabolism	ko00770	Pantothenate and CoA biosynthesis	0.328725	0.453954	0	1	1	4
Betalain biosynthesis	1	0.453954	2.941	0.25	Metabolism	ko00965	Betalain biosynthesis	0.328725	0.453954	0	1	1	4
Isoquinoline alkaloid biosynthesis	2	0.475085	5.882	0.154	Metabolism	ko00950	Isoquinoline alkaloid biosynthesis	0.352218	0.475085	0	2	2	13
Degradation of aromatic compounds	2	0.495315	5.882	0.143	Metabolism	ko01220	Degradation of aromatic compounds	0.388236	0.495315	1	1	2	14
C5-Branched dibasic acid metabolism	1	0.495315	2.941	0.2	Metabolism	ko00660	C5-Branched dibasic acid metabolism	0.392836	0.495315	0	1	1	5
Porphyrin and chlorophyll metabolism	1	0.495315	2.941	0.2	Metabolism	ko00860	Porphyrin and chlorophyll metabolism	0.392836	0.495315	0	1	1	5
Glycolysis / Gluconeogenesis	1	0.533821	2.941	0.167	Metabolism	ko00010	Glycolysis / Gluconeogenesis	0.450987	0.533821	0	1	1	6
beta-Alanine metabolism	1	0.533821	2.941	0.167	Metabolism	ko00410	beta-Alanine metabolism	0.450987	0.533821	0	1	1	6
Glyoxylate and dicarboxylate metabolism	1	0.533821	2.941	0.167	Metabolism	ko00630	Glyoxylate and dicarboxylate metabolism	0.450987	0.533821	0	1	1	6
Purine metabolism	2	0.554228	5.882	0.118	Metabolism	ko00230	Purine metabolism	0.490756	0.554228	0	2	2	17
Starch and sucrose metabolism	1	0.554228	2.941	0.143	Metabolism	ko00500	Starch and sucrose metabolism	0.503717	0.554228	0	1	1	7
Biosynthesis of unsaturated fatty acids	1	0.554228	2.941	0.143	Metabolism	ko01040	Biosynthesis of unsaturated fatty acids	0.503717	0.554228	0	1	1	7
Flavonoid biosynthesis	3	0.554228	8.824	0.107	Metabolism	ko00941	Flavonoid biosynthesis	0.50645	0.554228	1	2	3	28
Glycine, serine and threonine metabolism	1	0.571215	2.941	0.125	Metabolism	ko00260	Glycine, serine and threonine metabolism	0.551517	0.571215	0	1	1	8
Lysine biosynthesis	1	0.571215	2.941	0.125	Metabolism	ko00300	Lysine biosynthesis	0.551517	0.571215	0	1	1	8
Zeatin biosynthesis	1	0.571215	2.941	0.125	Metabolism	ko00908	Zeatin biosynthesis	0.551517	0.571215	0	1	1	8
Pentose and glucuronate interconversions	1	0.645208	2.941	0.1	Metabolism	ko00040	Pentose and glucuronate interconversions	0.634083	0.645208	0	1	1	10
Cysteine and methionine metabolism	1	0.822223	2.941	0.059	Metabolism	ko00270	Cysteine and methionine metabolism	0.822223	0.822223	0	1	1	17

## Sheet: T1 VS T3
id	num	qvalue	per	ratio	class	ID	Descrption	Pvalue	Qvalue	Up	Down	fg_num	bg_num
Tyrosine metabolism	6	0.07341	16.216	0.429	Metabolism	ko00350	Tyrosine metabolism	0.0012879	0.07341	4	2	6	14
Cyanoamino acid metabolism	3	0.106663	8.108	0.75	Metabolism	ko00460	Cyanoamino acid metabolism	0.00374255	0.106663	0	3	3	4
Phenylpropanoid biosynthesis	6	0.128173	16.216	0.316	Metabolism	ko00940	Phenylpropanoid biosynthesis	0.00785898	0.128173	4	2	6	19
Microbial metabolism in diverse environments	13	0.128173	35.135	0.194	Metabolism	ko01120	Microbial metabolism in diverse environments	0.00899458	0.128173	1	12	13	67
2-Oxocarboxylic acid metabolism	5	0.175779	13.514	0.312	Metabolism	ko01210	2-Oxocarboxylic acid metabolism	0.0164676	0.175779	0	5	5	16
Galactose metabolism	4	0.175779	10.811	0.364	Metabolism	ko00052	Galactose metabolism	0.018503	0.175779	0	4	4	11
Anthocyanin biosynthesis	2	0.205941	5.405	0.667	Metabolism	ko00942	Anthocyanin biosynthesis	0.028904	0.205941	2	0	2	3
Glucosinolate biosynthesis	2	0.205941	5.405	0.667	Metabolism	ko00966	Glucosinolate biosynthesis	0.028904	0.205941	0	2	2	3
Biosynthesis of antibiotics	10	0.247503	27.027	0.179	Metabolism	ko01130	Biosynthesis of antibiotics	0.0425261	0.247503	0	10	10	56
Biosynthesis of secondary metabolites	21	0.247503	56.757	0.136	Metabolism	ko01110	Biosynthesis of secondary metabolites	0.0512565	0.247503	7	14	21	154
Betalain biosynthesis	2	0.247503	5.405	0.5	Metabolism	ko00965	Betalain biosynthesis	0.0540655	0.247503	0	2	2	4
Aminoacyl-tRNA biosynthesis	3	0.247503	8.108	0.333	Genetic Information Processing	ko00970	Aminoacyl-tRNA biosynthesis	0.0544535	0.247503	0	3	3	9
Phenylalanine metabolism	4	0.247503	10.811	0.267	Metabolism	ko00360	Phenylalanine metabolism	0.0564481	0.247503	1	3	4	15
Ubiquinone and other terpenoid-quinone biosynthesis	2	0.343286	5.405	0.4	Metabolism	ko00130	Ubiquinone and other terpenoid-quinone biosynthesis	0.0843157	0.343286	1	1	2	5
Phosphatidylinositol signaling system	1	0.375321	2.703	1	Environmental Information Processing	ko04070	Phosphatidylinositol signaling system	0.102778	0.375321	0	1	1	1
Flavone and flavonol biosynthesis	3	0.375321	8.108	0.25	Metabolism	ko00944	Flavone and flavonol biosynthesis	0.114807	0.375321	1	2	3	12
Monobactam biosynthesis	2	0.375321	5.405	0.333	Metabolism	ko00261	Monobactam biosynthesis	0.118401	0.375321	0	2	2	6
Carbon metabolism	4	0.375321	10.811	0.211	Metabolism	ko01200	Carbon metabolism	0.118522	0.375321	0	4	4	19
Isoquinoline alkaloid biosynthesis	3	0.416768	8.108	0.231	Metabolism	ko00950	Isoquinoline alkaloid biosynthesis	0.138923	0.416768	1	2	3	13
Flavonoid biosynthesis	5	0.416834	13.514	0.179	Metabolism	ko00941	Flavonoid biosynthesis	0.146258	0.416834	3	2	5	28
Ascorbate and aldarate metabolism	2	0.44231	5.405	0.25	Metabolism	ko00053	Ascorbate and aldarate metabolism	0.193996	0.44231	0	2	2	8
Lysine biosynthesis	2	0.44231	5.405	0.25	Metabolism	ko00300	Lysine biosynthesis	0.193996	0.44231	0	2	2	8
Phenylalanine, tyrosine and tryptophan biosynthesis	2	0.44231	5.405	0.25	Metabolism	ko00400	Phenylalanine, tyrosine and tryptophan biosynthesis	0.193996	0.44231	0	2	2	8
Zeatin biosynthesis	2	0.44231	5.405	0.25	Metabolism	ko00908	Zeatin biosynthesis	0.193996	0.44231	1	1	2	8
Stilbenoid, diarylheptanoid and gingerol biosynthesis	2	0.44231	5.405	0.25	Metabolism	ko00945	Stilbenoid, diarylheptanoid and gingerol biosynthesis	0.193996	0.44231	2	0	2	8
Tropane, piperidine and pyridine alkaloid biosynthesis	2	0.512704	5.405	0.222	Metabolism	ko00960	Tropane, piperidine and pyridine alkaloid biosynthesis	0.233865	0.512704	0	2	2	9
Cysteine and methionine metabolism	3	0.525202	8.108	0.176	Metabolism	ko00270	Cysteine and methionine metabolism	0.24878	0.525202	1	2	3	17
Pentose phosphate pathway	2	0.537862	5.405	0.2	Metabolism	ko00030	Pentose phosphate pathway	0.274245	0.537862	0	2	2	10
Inositol phosphate metabolism	1	0.537862	2.703	0.333	Metabolism	ko00562	Inositol phosphate metabolism	0.278422	0.537862	0	1	1	3
Biosynthesis of amino acids	5	0.537862	13.514	0.143	Metabolism	ko01230	Biosynthesis of amino acids	0.283085	0.537862	0	5	5	35
Nicotinate and nicotinamide metabolism	2	0.578505	5.405	0.182	Metabolism	ko00760	Nicotinate and nicotinamide metabolism	0.314626	0.578505	0	2	2	11
Fatty acid biosynthesis	1	0.592141	2.703	0.25	Metabolism	ko00061	Fatty acid biosynthesis	0.353207	0.592141	0	1	1	4
Thiamine metabolism	1	0.592141	2.703	0.25	Metabolism	ko00730	Thiamine metabolism	0.353207	0.592141	0	1	1	4
Pantothenate and CoA biosynthesis	1	0.592141	2.703	0.25	Metabolism	ko00770	Pantothenate and CoA biosynthesis	0.353207	0.592141	0	1	1	4
C5-Branched dibasic acid metabolism	1	0.62789	2.703	0.2	Metabolism	ko00660	C5-Branched dibasic acid metabolism	0.42043	0.62789	0	1	1	5
One carbon pool by folate	1	0.62789	2.703	0.2	Metabolism	ko00670	One carbon pool by folate	0.42043	0.62789	0	1	1	5
Degradation of aromatic compounds	2	0.62789	5.405	0.143	Metabolism	ko01220	Degradation of aromatic compounds	0.431997	0.62789	1	1	2	14
Glycolysis / Gluconeogenesis	1	0.62789	2.703	0.167	Metabolism	ko00010	Glycolysis / Gluconeogenesis	0.480836	0.62789	0	1	1	6
beta-Alanine metabolism	1	0.62789	2.703	0.167	Metabolism	ko00410	beta-Alanine metabolism	0.480836	0.62789	0	1	1	6
Glyoxylate and dicarboxylate metabolism	1	0.62789	2.703	0.167	Metabolism	ko00630	Glyoxylate and dicarboxylate metabolism	0.480836	0.62789	0	1	1	6
Citrate cycle (TCA cycle)	1	0.62789	2.703	0.143	Metabolism	ko00020	Citrate cycle (TCA cycle)	0.535099	0.62789	0	1	1	7
Caffeine metabolism	1	0.62789	2.703	0.143	Metabolism	ko00232	Caffeine metabolism	0.535099	0.62789	0	1	1	7
Histidine metabolism	1	0.62789	2.703	0.143	Metabolism	ko00340	Histidine metabolism	0.535099	0.62789	0	1	1	7
Starch and sucrose metabolism	1	0.62789	2.703	0.143	Metabolism	ko00500	Starch and sucrose metabolism	0.535099	0.62789	0	1	1	7
Amino sugar and nucleotide sugar metabolism	1	0.62789	2.703	0.143	Metabolism	ko00520	Amino sugar and nucleotide sugar metabolism	0.535099	0.62789	0	1	1	7
Carbon fixation in photosynthetic organisms	1	0.62789	2.703	0.143	Metabolism	ko00710	Carbon fixation in photosynthetic organisms	0.535099	0.62789	0	1	1	7
Biosynthesis of unsaturated fatty acids	1	0.62789	2.703	0.143	Metabolism	ko01040	Biosynthesis of unsaturated fatty acids	0.535099	0.62789	0	1	1	7
Metabolic pathways	21	0.62789	56.757	0.104	Metabolism	ko01100	Metabolic pathways	0.53857	0.62789	3	18	21	202
ABC transporters	3	0.62789	8.108	0.107	Environmental Information Processing	ko02010	ABC transporters	0.567756	0.62789	0	3	3	28
Alanine, aspartate and glutamate metabolism	1	0.62789	2.703	0.125	Metabolism	ko00250	Alanine, aspartate and glutamate metabolism	0.583828	0.62789	0	1	1	8
Glycine, serine and threonine metabolism	1	0.62789	2.703	0.125	Metabolism	ko00260	Glycine, serine and threonine metabolism	0.583828	0.62789	0	1	1	8
Lysine degradation	1	0.62789	2.703	0.125	Metabolism	ko00310	Lysine degradation	0.583828	0.62789	0	1	1	8
Glutathione metabolism	1	0.62789	2.703	0.125	Metabolism	ko00480	Glutathione metabolism	0.583828	0.62789	0	1	1	8
Arginine biosynthesis	1	0.662438	2.703	0.111	Metabolism	ko00220	Arginine biosynthesis	0.627573	0.662438	0	1	1	9
Pentose and glucuronate interconversions	1	0.69108	2.703	0.1	Metabolism	ko00040	Pentose and glucuronate interconversions	0.666832	0.69108	0	1	1	10
Tryptophan metabolism	1	0.801401	2.703	0.071	Metabolism	ko00380	Tryptophan metabolism	0.787342	0.801401	0	1	1	14
Purine metabolism	1	0.848687	2.703	0.059	Metabolism	ko00230	Purine metabolism	0.848687	0.848687	0	1	1	17

## Sheet: T2 VS T3
id	num	qvalue	per	ratio	class	ID	Descrption	Pvalue	Qvalue	Up	Down	fg_num	bg_num
Phenylpropanoid biosynthesis	7	0.00441025	26.923	0.368	Metabolism	ko00940	Phenylpropanoid biosynthesis	0.000126007	0.00441025	6	1	7	19
Anthocyanin biosynthesis	2	0.168162	7.692	0.667	Metabolism	ko00942	Anthocyanin biosynthesis	0.0144139	0.168162	2	0	2	3
Glucosinolate biosynthesis	2	0.168162	7.692	0.667	Metabolism	ko00966	Glucosinolate biosynthesis	0.0144139	0.168162	0	2	2	3
Tropane, piperidine and pyridine alkaloid biosynthesis	3	0.184288	11.538	0.333	Metabolism	ko00960	Tropane, piperidine and pyridine alkaloid biosynthesis	0.0210615	0.184288	0	3	3	9
Cyanoamino acid metabolism	2	0.19281	7.692	0.5	Metabolism	ko00460	Cyanoamino acid metabolism	0.0275442	0.19281	0	2	2	4
Tyrosine metabolism	3	0.372195	11.538	0.214	Metabolism	ko00350	Tyrosine metabolism	0.0714533	0.372195	2	1	3	14
Amino sugar and nucleotide sugar metabolism	2	0.372195	7.692	0.286	Metabolism	ko00520	Amino sugar and nucleotide sugar metabolism	0.0841866	0.372195	1	1	2	7
Phenylalanine metabolism	3	0.372195	11.538	0.2	Metabolism	ko00360	Phenylalanine metabolism	0.0850731	0.372195	1	2	3	15
Stilbenoid, diarylheptanoid and gingerol biosynthesis	2	0.417404	7.692	0.25	Metabolism	ko00945	Stilbenoid, diarylheptanoid and gingerol biosynthesis	0.107332	0.417404	2	0	2	8
Aminoacyl-tRNA biosynthesis	2	0.441104	7.692	0.222	Genetic Information Processing	ko00970	Aminoacyl-tRNA biosynthesis	0.131981	0.441104	0	2	2	9
Fatty acid degradation	1	0.441104	3.846	0.5	Metabolism	ko00071	Fatty acid degradation	0.139415	0.441104	1	0	1	2
Pentose and glucuronate interconversions	2	0.441104	7.692	0.2	Metabolism	ko00040	Pentose and glucuronate interconversions	0.157815	0.441104	0	2	2	10
Biosynthesis of secondary metabolites	14	0.441104	53.846	0.091	Metabolism	ko01110	Biosynthesis of secondary metabolites	0.163839	0.441104	8	6	14	154
Galactose metabolism	2	0.461378	7.692	0.182	Metabolism	ko00052	Galactose metabolism	0.184551	0.461378	0	2	2	11
Valine, leucine and isoleucine degradation	1	0.471136	3.846	0.333	Metabolism	ko00280	Valine, leucine and isoleucine degradation	0.201916	0.471136	0	1	1	3
Valine, leucine and isoleucine biosynthesis	1	0.535375	3.846	0.25	Metabolism	ko00290	Valine, leucine and isoleucine biosynthesis	0.260039	0.535375	0	1	1	4
Betalain biosynthesis	1	0.535375	3.846	0.25	Metabolism	ko00965	Betalain biosynthesis	0.260039	0.535375	0	1	1	4
Riboflavin metabolism	1	0.547888	3.846	0.2	Metabolism	ko00740	Riboflavin metabolism	0.314082	0.547888	0	1	1	5
2-Oxocarboxylic acid metabolism	2	0.547888	7.692	0.125	Metabolism	ko01210	2-Oxocarboxylic acid metabolism	0.323943	0.547888	0	2	2	16
Flavonoid biosynthesis	3	0.547888	11.538	0.107	Metabolism	ko00941	Flavonoid biosynthesis	0.328733	0.547888	3	0	3	28
ABC transporters	3	0.547888	11.538	0.107	Environmental Information Processing	ko02010	ABC transporters	0.328733	0.547888	0	3	3	28
Microbial metabolism in diverse environments	6	0.554397	23.077	0.09	Metabolism	ko01120	Microbial metabolism in diverse environments	0.34948	0.554397	3	3	6	67
Glycolysis / Gluconeogenesis	1	0.554397	3.846	0.167	Metabolism	ko00010	Glycolysis / Gluconeogenesis	0.364318	0.554397	0	1	1	6
Caffeine metabolism	1	0.575409	3.846	0.143	Metabolism	ko00232	Caffeine metabolism	0.411006	0.575409	0	1	1	7
Starch and sucrose metabolism	1	0.575409	3.846	0.143	Metabolism	ko00500	Starch and sucrose metabolism	0.411006	0.575409	0	1	1	7
Lysine degradation	1	0.589022	3.846	0.125	Metabolism	ko00310	Lysine degradation	0.454388	0.589022	1	0	1	8
Phenylalanine, tyrosine and tryptophan biosynthesis	1	0.589022	3.846	0.125	Metabolism	ko00400	Phenylalanine, tyrosine and tryptophan biosynthesis	0.454388	0.589022	0	1	1	8
Pyrimidine metabolism	1	0.665149	3.846	0.1	Metabolism	ko00240	Pyrimidine metabolism	0.53212	0.665149	1	0	1	10
Nicotinate and nicotinamide metabolism	1	0.676719	3.846	0.091	Metabolism	ko00760	Nicotinate and nicotinamide metabolism	0.566876	0.676719	0	1	1	11
Flavone and flavonol biosynthesis	1	0.676719	3.846	0.083	Metabolism	ko00944	Flavone and flavonol biosynthesis	0.599144	0.676719	1	0	1	12
Biosynthesis of antibiotics	4	0.676719	15.385	0.071	Metabolism	ko01130	Biosynthesis of antibiotics	0.59938	0.676719	0	4	4	56
Isoquinoline alkaloid biosynthesis	1	0.68807	3.846	0.077	Metabolism	ko00950	Isoquinoline alkaloid biosynthesis	0.629093	0.68807	0	1	1	13
Degradation of aromatic compounds	1	0.696695	3.846	0.071	Metabolism	ko01220	Degradation of aromatic compounds	0.656884	0.696695	1	0	1	14
Biosynthesis of amino acids	2	0.767047	7.692	0.057	Metabolism	ko01230	Biosynthesis of amino acids	0.745131	0.767047	0	2	2	35
Metabolic pathways	13	0.804642	50	0.064	Metabolism	ko01100	Metabolic pathways	0.804642	0.804642	6	7	13	202

## Sheet: T1 VS T4
id	num	qvalue	per	ratio	class	ID	Descrption	Pvalue	Qvalue	Up	Down	fg_num	bg_num
Phenylpropanoid biosynthesis	8	0.062461	16.667	0.421	Metabolism	ko00940	Phenylpropanoid biosynthesis	0.00135785	0.062461	6	2	8	19
Tyrosine metabolism	6	0.123987	12.5	0.429	Metabolism	ko00350	Tyrosine metabolism	0.00539075	0.123987	4	2	6	14
Anthocyanin biosynthesis	2	0.705352	4.167	0.667	Metabolism	ko00942	Anthocyanin biosynthesis	0.0478818	0.705352	2	0	2	3
Flavone and flavonol biosynthesis	4	0.705352	8.333	0.333	Metabolism	ko00944	Flavone and flavonol biosynthesis	0.0613349	0.705352	1	3	4	12
Microbial metabolism in diverse environments	13	0.747753	27.083	0.194	Metabolism	ko01120	Microbial metabolism in diverse environments	0.0812775	0.747753	7	6	13	67
Degradation of aromatic compounds	4	0.766666	8.333	0.286	Metabolism	ko01220	Degradation of aromatic compounds	0.101261	0.766666	2	2	4	14
Phenylalanine metabolism	4	0.766666	8.333	0.267	Metabolism	ko00360	Phenylalanine metabolism	0.124841	0.766666	3	1	4	15
Limonene and pinene degradation	1	0.766666	2.083	1	Metabolism	ko00903	Limonene and pinene degradation	0.133333	0.766666	0	1	1	1
Flavonoid biosynthesis	6	0.77959	12.5	0.214	Metabolism	ko00941	Flavonoid biosynthesis	0.152528	0.77959	3	3	6	28
Galactose metabolism	3	0.781037	6.25	0.273	Metabolism	ko00052	Galactose metabolism	0.169791	0.781037	0	3	3	11
Caffeine metabolism	2	0.858936	4.167	0.286	Metabolism	ko00232	Caffeine metabolism	0.236464	0.858936	1	1	2	7
Isoquinoline alkaloid biosynthesis	3	0.858936	6.25	0.231	Metabolism	ko00950	Isoquinoline alkaloid biosynthesis	0.243715	0.858936	1	2	3	13
Biosynthesis of secondary metabolites	23	0.858936	47.917	0.149	Metabolism	ko01110	Biosynthesis of secondary metabolites	0.267874	0.858936	13	10	23	154
Stilbenoid, diarylheptanoid and gingerol biosynthesis	2	0.858936	4.167	0.25	Metabolism	ko00945	Stilbenoid, diarylheptanoid and gingerol biosynthesis	0.28967	0.858936	2	0	2	8
Tropane, piperidine and pyridine alkaloid biosynthesis	2	0.858936	4.167	0.222	Metabolism	ko00960	Tropane, piperidine and pyridine alkaloid biosynthesis	0.34253	0.858936	1	1	2	9
Linoleic acid metabolism	1	0.858936	2.083	0.333	Metabolism	ko00591	Linoleic acid metabolism	0.349875	0.858936	0	1	1	3
alpha-Linolenic acid metabolism	1	0.858936	2.083	0.333	Metabolism	ko00592	alpha-Linolenic acid metabolism	0.349875	0.858936	0	1	1	3
Glucosinolate biosynthesis	1	0.858936	2.083	0.333	Metabolism	ko00966	Glucosinolate biosynthesis	0.349875	0.858936	0	1	1	3
Cyanoamino acid metabolism	1	0.858936	2.083	0.25	Metabolism	ko00460	Cyanoamino acid metabolism	0.437287	0.858936	0	1	1	4
Betalain biosynthesis	1	0.858936	2.083	0.25	Metabolism	ko00965	Betalain biosynthesis	0.437287	0.858936	0	1	1	4
Glycerophospholipid metabolism	1	0.858936	2.083	0.2	Metabolism	ko00564	Glycerophospholipid metabolism	0.513158	0.858936	1	0	1	5
C5-Branched dibasic acid metabolism	1	0.858936	2.083	0.2	Metabolism	ko00660	C5-Branched dibasic acid metabolism	0.513158	0.858936	0	1	1	5
Monoterpenoid biosynthesis	1	0.858936	2.083	0.2	Metabolism	ko00902	Monoterpenoid biosynthesis	0.513158	0.858936	0	1	1	5
Plant hormone signal transduction	1	0.858936	2.083	0.2	Environmental Information Processing	ko04075	Plant hormone signal transduction	0.513158	0.858936	1	0	1	5
Glyoxylate and dicarboxylate metabolism	1	0.858936	2.083	0.167	Metabolism	ko00630	Glyoxylate and dicarboxylate metabolism	0.578985	0.858936	0	1	1	6
Citrate cycle (TCA cycle)	1	0.858936	2.083	0.143	Metabolism	ko00020	Citrate cycle (TCA cycle)	0.636072	0.858936	0	1	1	7
Carbon fixation in photosynthetic organisms	1	0.858936	2.083	0.143	Metabolism	ko00710	Carbon fixation in photosynthetic organisms	0.636072	0.858936	1	0	1	7
Biosynthesis of unsaturated fatty acids	1	0.858936	2.083	0.143	Metabolism	ko01040	Biosynthesis of unsaturated fatty acids	0.636072	0.858936	0	1	1	7
2-Oxocarboxylic acid metabolism	2	0.858936	4.167	0.125	Metabolism	ko01210	2-Oxocarboxylic acid metabolism	0.655458	0.858936	0	2	2	16
Ascorbate and aldarate metabolism	1	0.858936	2.083	0.125	Metabolism	ko00053	Ascorbate and aldarate metabolism	0.685558	0.858936	0	1	1	8
Glycine, serine and threonine metabolism	1	0.858936	2.083	0.125	Metabolism	ko00260	Glycine, serine and threonine metabolism	0.685558	0.858936	1	0	1	8
Phenylalanine, tyrosine and tryptophan biosynthesis	1	0.858936	2.083	0.125	Metabolism	ko00400	Phenylalanine, tyrosine and tryptophan biosynthesis	0.685558	0.858936	0	1	1	8
Glutathione metabolism	1	0.858936	2.083	0.125	Metabolism	ko00480	Glutathione metabolism	0.685558	0.858936	0	1	1	8
Zeatin biosynthesis	1	0.858936	2.083	0.125	Metabolism	ko00908	Zeatin biosynthesis	0.685558	0.858936	1	0	1	8
Purine metabolism	2	0.858936	4.167	0.118	Metabolism	ko00230	Purine metabolism	0.689405	0.858936	2	0	2	17
Cysteine and methionine metabolism	2	0.858936	4.167	0.118	Metabolism	ko00270	Cysteine and methionine metabolism	0.689405	0.858936	1	1	2	17
Aminoacyl-tRNA biosynthesis	1	0.858936	2.083	0.111	Genetic Information Processing	ko00970	Aminoacyl-tRNA biosynthesis	0.728436	0.858936	0	1	1	9
ABC transporters	3	0.858936	6.25	0.107	Environmental Information Processing	ko02010	ABC transporters	0.751959	0.858936	1	2	3	28
Pentose phosphate pathway	1	0.858936	2.083	0.1	Metabolism	ko00030	Pentose phosphate pathway	0.765573	0.858936	1	0	1	10
Pyrimidine metabolism	1	0.858936	2.083	0.1	Metabolism	ko00240	Pyrimidine metabolism	0.765573	0.858936	1	0	1	10
Arginine and proline metabolism	1	0.858936	2.083	0.1	Metabolism	ko00330	Arginine and proline metabolism	0.765573	0.858936	0	1	1	10
Nicotinate and nicotinamide metabolism	1	0.873697	2.083	0.091	Metabolism	ko00760	Nicotinate and nicotinamide metabolism	0.797723	0.873697	1	0	1	11
Biosynthesis of amino acids	3	0.936961	6.25	0.086	Metabolism	ko01230	Biosynthesis of amino acids	0.876222	0.936961	1	2	3	35
Biosynthesis of antibiotics	5	0.936961	10.417	0.089	Metabolism	ko01130	Biosynthesis of antibiotics	0.902962	0.936961	2	3	5	56
Metabolic pathways	23	0.936961	47.917	0.114	Metabolism	ko01100	Metabolic pathways	0.916592	0.936961	12	11	23	202
Carbon metabolism	1	0.938873	2.083	0.053	Metabolism	ko01200	Carbon metabolism	0.938873	0.938873	1	0	1	19

## Sheet: T2 VS T4
id	num	qvalue	per	ratio	class	ID	Descrption	Pvalue	Qvalue	Up	Down	fg_num	bg_num
Tyrosine metabolism	7	0.0839337	12.963	0.5	Metabolism	ko00350	Tyrosine metabolism	0.00174053	0.0839337	5	2	7	14
Phenylpropanoid biosynthesis	8	0.0839337	14.815	0.421	Metabolism	ko00940	Phenylpropanoid biosynthesis	0.00310866	0.0839337	6	2	8	19
Monobactam biosynthesis	3	0.61944	5.556	0.5	Metabolism	ko00261	Monobactam biosynthesis	0.0458877	0.61944	2	1	3	6
Flavone and flavonol biosynthesis	4	0.61944	7.407	0.333	Metabolism	ko00944	Flavone and flavonol biosynthesis	0.0887208	0.61944	1	3	4	12
Microbial metabolism in diverse environments	14	0.61944	25.926	0.209	Metabolism	ko01120	Microbial metabolism in diverse environments	0.0980201	0.61944	9	5	14	67
Zeatin biosynthesis	3	0.61944	5.556	0.375	Metabolism	ko00908	Zeatin biosynthesis	0.102963	0.61944	2	1	3	8
Cyanoamino acid metabolism	2	0.61944	3.704	0.5	Metabolism	ko00460	Cyanoamino acid metabolism	0.108515	0.61944	1	1	2	4
Pantothenate and CoA biosynthesis	2	0.61944	3.704	0.5	Metabolism	ko00770	Pantothenate and CoA biosynthesis	0.108515	0.61944	2	0	2	4
Isoquinoline alkaloid biosynthesis	4	0.61944	7.407	0.308	Metabolism	ko00950	Isoquinoline alkaloid biosynthesis	0.114181	0.61944	2	2	4	13
Carbon metabolism	5	0.61944	9.259	0.263	Metabolism	ko01200	Carbon metabolism	0.138767	0.61944	4	1	5	19
Limonene and pinene degradation	1	0.61944	1.852	1	Metabolism	ko00903	Limonene and pinene degradation	0.15	0.61944	0	1	1	1
Phenylalanine metabolism	4	0.61944	7.407	0.267	Metabolism	ko00360	Phenylalanine metabolism	0.173354	0.61944	3	1	4	15
Pyrimidine metabolism	3	0.61944	5.556	0.3	Metabolism	ko00240	Pyrimidine metabolism	0.177399	0.61944	3	0	3	10
2-Oxocarboxylic acid metabolism	4	0.61944	7.407	0.25	Metabolism	ko01210	2-Oxocarboxylic acid metabolism	0.206322	0.61944	2	2	4	16
Galactose metabolism	3	0.61944	5.556	0.273	Metabolism	ko00052	Galactose metabolism	0.219016	0.61944	0	3	3	11
beta-Alanine metabolism	2	0.61944	3.704	0.333	Metabolism	ko00410	beta-Alanine metabolism	0.222684	0.61944	2	0	2	6
Flavonoid biosynthesis	6	0.61944	11.111	0.214	Metabolism	ko00941	Flavonoid biosynthesis	0.228627	0.61944	3	3	6	28
Cysteine and methionine metabolism	4	0.61944	7.407	0.235	Metabolism	ko00270	Cysteine and methionine metabolism	0.241001	0.61944	2	2	4	17
Biosynthesis of amino acids	7	0.61944	12.963	0.2	Metabolism	ko01230	Biosynthesis of amino acids	0.257442	0.61944	3	4	7	35
Sulfur relay system	1	0.61944	1.852	0.5	Genetic Information Processing	ko04122	Sulfur relay system	0.277855	0.61944	0	1	1	2
Caffeine metabolism	2	0.61944	3.704	0.286	Metabolism	ko00232	Caffeine metabolism	0.283014	0.61944	1	1	2	7
Carbon fixation in photosynthetic organisms	2	0.61944	3.704	0.286	Metabolism	ko00710	Carbon fixation in photosynthetic organisms	0.283014	0.61944	2	0	2	7
Biosynthesis of secondary metabolites	25	0.61944	46.296	0.162	Metabolism	ko01110	Biosynthesis of secondary metabolites	0.336712	0.61944	15	10	25	154
Alanine, aspartate and glutamate metabolism	2	0.61944	3.704	0.25	Metabolism	ko00250	Alanine, aspartate and glutamate metabolism	0.343031	0.61944	1	1	2	8
Glycine, serine and threonine metabolism	2	0.61944	3.704	0.25	Metabolism	ko00260	Glycine, serine and threonine metabolism	0.343031	0.61944	2	0	2	8
Phenylalanine, tyrosine and tryptophan biosynthesis	2	0.61944	3.704	0.25	Metabolism	ko00400	Phenylalanine, tyrosine and tryptophan biosynthesis	0.343031	0.61944	1	1	2	8
Stilbenoid, diarylheptanoid and gingerol biosynthesis	2	0.61944	3.704	0.25	Metabolism	ko00945	Stilbenoid, diarylheptanoid and gingerol biosynthesis	0.343031	0.61944	2	0	2	8
Degradation of aromatic compounds	3	0.61944	5.556	0.214	Metabolism	ko01220	Degradation of aromatic compounds	0.351769	0.61944	1	2	3	14
Metabolic pathways	32	0.61944	59.259	0.158	Metabolism	ko01100	Metabolic pathways	0.362117	0.61944	21	11	32	202
Linoleic acid metabolism	1	0.61944	1.852	0.333	Metabolism	ko00591	Linoleic acid metabolism	0.386782	0.61944	0	1	1	3
alpha-Linolenic acid metabolism	1	0.61944	1.852	0.333	Metabolism	ko00592	alpha-Linolenic acid metabolism	0.386782	0.61944	0	1	1	3
Anthocyanin biosynthesis	1	0.61944	1.852	0.333	Metabolism	ko00942	Anthocyanin biosynthesis	0.386782	0.61944	1	0	1	3
Glucosinolate biosynthesis	1	0.61944	1.852	0.333	Metabolism	ko00966	Glucosinolate biosynthesis	0.386782	0.61944	0	1	1	3
Tropane, piperidine and pyridine alkaloid biosynthesis	2	0.61944	3.704	0.222	Metabolism	ko00960	Tropane, piperidine and pyridine alkaloid biosynthesis	0.401489	0.61944	1	1	2	9
Aminoacyl-tRNA biosynthesis	2	0.61944	3.704	0.222	Genetic Information Processing	ko00970	Aminoacyl-tRNA biosynthesis	0.401489	0.61944	1	1	2	9
ABC transporters	5	0.620122	9.259	0.179	Environmental Information Processing	ko02010	ABC transporters	0.413415	0.620122	2	3	5	28
Pentose phosphate pathway	2	0.650147	3.704	0.2	Metabolism	ko00030	Pentose phosphate pathway	0.457511	0.650147	2	0	2	10
Arginine and proline metabolism	2	0.650147	3.704	0.2	Metabolism	ko00330	Arginine and proline metabolism	0.457511	0.650147	0	2	2	10
Betalain biosynthesis	1	0.651946	1.852	0.25	Metabolism	ko00965	Betalain biosynthesis	0.479538	0.651946	0	1	1	4
Purine metabolism	3	0.651946	5.556	0.176	Metabolism	ko00230	Purine metabolism	0.482923	0.651946	3	0	3	17
Nicotinate and nicotinamide metabolism	2	0.655612	3.704	0.182	Metabolism	ko00760	Nicotinate and nicotinamide metabolism	0.51051	0.655612	2	0	2	11
Ubiquinone and other terpenoid-quinone biosynthesis	1	0.655612	1.852	0.2	Metabolism	ko00130	Ubiquinone and other terpenoid-quinone biosynthesis	0.558484	0.655612	1	0	1	5
Glycerophospholipid metabolism	1	0.655612	1.852	0.2	Metabolism	ko00564	Glycerophospholipid metabolism	0.558484	0.655612	1	0	1	5
One carbon pool by folate	1	0.655612	1.852	0.2	Metabolism	ko00670	One carbon pool by folate	0.558484	0.655612	1	0	1	5
Monoterpenoid biosynthesis	1	0.655612	1.852	0.2	Metabolism	ko00902	Monoterpenoid biosynthesis	0.558484	0.655612	0	1	1	5
Plant hormone signal transduction	1	0.655612	1.852	0.2	Environmental Information Processing	ko04075	Plant hormone signal transduction	0.558484	0.655612	1	0	1	5
Glyoxylate and dicarboxylate metabolism	1	0.709009	1.852	0.167	Metabolism	ko00630	Glyoxylate and dicarboxylate metabolism	0.625644	0.709009	0	1	1	6
Biosynthesis of antibiotics	8	0.709009	14.815	0.143	Metabolism	ko01130	Biosynthesis of antibiotics	0.631782	0.709009	5	3	8	56
Citrate cycle (TCA cycle)	1	0.709009	1.852	0.143	Metabolism	ko00020	Citrate cycle (TCA cycle)	0.68275	0.709009	0	1	1	7
Histidine metabolism	1	0.709009	1.852	0.143	Metabolism	ko00340	Histidine metabolism	0.68275	0.709009	1	0	1	7
Amino sugar and nucleotide sugar metabolism	1	0.709009	1.852	0.143	Metabolism	ko00520	Amino sugar and nucleotide sugar metabolism	0.68275	0.709009	1	0	1	7
Biosynthesis of unsaturated fatty acids	1	0.709009	1.852	0.143	Metabolism	ko01040	Biosynthesis of unsaturated fatty acids	0.68275	0.709009	0	1	1	7
Lysine biosynthesis	1	0.745078	1.852	0.125	Metabolism	ko00300	Lysine biosynthesis	0.731281	0.745078	1	0	1	8
Arginine biosynthesis	1	0.772505	1.852	0.111	Metabolism	ko00220	Arginine biosynthesis	0.772505	0.772505	1	0	1	9

## Sheet: T3 VS T4
Table S10 List of enriched KEGG for DAMs in “Ziyan Gongzhu”.
id	num	qvalue	per	ratio	class	ID	Descrption	Pvalue	Qvalue	Up	Down	fg_num	bg_num
Tyrosine metabolism	7	0.0779183	13.462	0.5	Metabolism	ko00350	Tyrosine metabolism	0.00136699	0.0779183	5	2	7	14
Phenylpropanoid biosynthesis	7	0.295538	13.462	0.368	Metabolism	ko00940	Phenylpropanoid biosynthesis	0.0110964	0.295538	6	1	7	19
Microbial metabolism in diverse environments	16	0.295538	30.769	0.239	Metabolism	ko01120	Microbial metabolism in diverse environments	0.0155546	0.295538	12	4	16	67
Monobactam biosynthesis	3	0.590751	5.769	0.5	Metabolism	ko00261	Monobactam biosynthesis	0.0414562	0.590751	2	1	3	6
Zeatin biosynthesis	3	0.748485	5.769	0.375	Metabolism	ko00908	Zeatin biosynthesis	0.093847	0.748485	2	1	3	8
Pantothenate and CoA biosynthesis	2	0.748485	3.846	0.5	Metabolism	ko00770	Pantothenate and CoA biosynthesis	0.101373	0.748485	2	0	2	4
Isoquinoline alkaloid biosynthesis	4	0.748485	7.692	0.308	Metabolism	ko00950	Isoquinoline alkaloid biosynthesis	0.102095	0.748485	2	2	4	13
Carbon metabolism	5	0.748485	9.615	0.263	Metabolism	ko01200	Carbon metabolism	0.122375	0.748485	5	0	5	19
Degradation of aromatic compounds	4	0.748485	7.692	0.286	Metabolism	ko01220	Degradation of aromatic compounds	0.128003	0.748485	2	2	4	14
Benzoxazinoid biosynthesis	1	0.748485	1.923	1	Metabolism	ko00402	Benzoxazinoid biosynthesis	0.144444	0.748485	0	1	1	1
Limonene and pinene degradation	1	0.748485	1.923	1	Metabolism	ko00903	Limonene and pinene degradation	0.144444	0.748485	0	1	1	1
Pentose phosphate pathway	3	0.764851	5.769	0.3	Metabolism	ko00030	Pentose phosphate pathway	0.163076	0.764851	3	0	3	10
Galactose metabolism	3	0.764851	5.769	0.273	Metabolism	ko00052	Galactose metabolism	0.202163	0.764851	1	2	3	11
beta-Alanine metabolism	2	0.764851	3.846	0.333	Metabolism	ko00410	beta-Alanine metabolism	0.209626	0.764851	2	0	2	6
Cysteine and methionine metabolism	4	0.764851	7.692	0.235	Metabolism	ko00270	Cysteine and methionine metabolism	0.219329	0.764851	2	2	4	17
Biosynthesis of secondary metabolites	25	0.764851	48.077	0.162	Metabolism	ko01110	Biosynthesis of secondary metabolites	0.246403	0.764851	16	9	25	154
Caffeine metabolism	2	0.764851	3.846	0.286	Metabolism	ko00232	Caffeine metabolism	0.267393	0.764851	1	1	2	7
Carbon fixation in photosynthetic organisms	2	0.764851	3.846	0.286	Metabolism	ko00710	Carbon fixation in photosynthetic organisms	0.267393	0.764851	2	0	2	7
Biosynthesis of unsaturated fatty acids	2	0.764851	3.846	0.286	Metabolism	ko01040	Biosynthesis of unsaturated fatty acids	0.267393	0.764851	1	1	2	7
Sulfur relay system	1	0.764851	1.923	0.5	Genetic Information Processing	ko04122	Sulfur relay system	0.268369	0.764851	0	1	1	2
Phenylalanine, tyrosine and tryptophan biosynthesis	2	0.774869	3.846	0.25	Metabolism	ko00400	Phenylalanine, tyrosine and tryptophan biosynthesis	0.325242	0.774869	1	1	2	8
Stilbenoid, diarylheptanoid and gingerol biosynthesis	2	0.774869	3.846	0.25	Metabolism	ko00945	Stilbenoid, diarylheptanoid and gingerol biosynthesis	0.325242	0.774869	2	0	2	8
Phenylalanine metabolism	3	0.774869	5.769	0.2	Metabolism	ko00360	Phenylalanine metabolism	0.371576	0.774869	3	0	3	15
Linoleic acid metabolism	1	0.774869	1.923	0.333	Metabolism	ko00591	Linoleic acid metabolism	0.374639	0.774869	0	1	1	3
alpha-Linolenic acid metabolism	1	0.774869	1.923	0.333	Metabolism	ko00592	alpha-Linolenic acid metabolism	0.374639	0.774869	0	1	1	3
Anthocyanin biosynthesis	1	0.774869	1.923	0.333	Metabolism	ko00942	Anthocyanin biosynthesis	0.374639	0.774869	1	0	1	3
Flavonoid biosynthesis	5	0.774869	9.615	0.179	Metabolism	ko00941	Flavonoid biosynthesis	0.379205	0.774869	2	3	5	28
Pyrimidine metabolism	2	0.774869	3.846	0.2	Metabolism	ko00240	Pyrimidine metabolism	0.436686	0.774869	2	0	2	10
Arginine and proline metabolism	2	0.774869	3.846	0.2	Metabolism	ko00330	Arginine and proline metabolism	0.436686	0.774869	0	2	2	10
Purine metabolism	3	0.774869	5.769	0.176	Metabolism	ko00230	Purine metabolism	0.455932	0.774869	3	0	3	17
Metabolic pathways	30	0.774869	57.692	0.149	Metabolism	ko01100	Metabolic pathways	0.463012	0.774869	19	11	30	202
Fatty acid biosynthesis	1	0.774869	1.923	0.25	Metabolism	ko00061	Fatty acid biosynthesis	0.465728	0.774869	1	0	1	4
Cyanoamino acid metabolism	1	0.774869	1.923	0.25	Metabolism	ko00460	Cyanoamino acid metabolism	0.465728	0.774869	1	0	1	4
Betalain biosynthesis	1	0.774869	1.923	0.25	Metabolism	ko00965	Betalain biosynthesis	0.465728	0.774869	0	1	1	4
Nicotinate and nicotinamide metabolism	2	0.774869	3.846	0.182	Metabolism	ko00760	Nicotinate and nicotinamide metabolism	0.488802	0.774869	2	0	2	11
Flavone and flavonol biosynthesis	2	0.774869	3.846	0.167	Metabolism	ko00944	Flavone and flavonol biosynthesis	0.537916	0.774869	0	2	2	12
Ubiquinone and other terpenoid-quinone biosynthesis	1	0.774869	1.923	0.2	Metabolism	ko00130	Ubiquinone and other terpenoid-quinone biosynthesis	0.543768	0.774869	1	0	1	5
One carbon pool by folate	1	0.774869	1.923	0.2	Metabolism	ko00670	One carbon pool by folate	0.543768	0.774869	1	0	1	5
Monoterpenoid biosynthesis	1	0.774869	1.923	0.2	Metabolism	ko00902	Monoterpenoid biosynthesis	0.543768	0.774869	0	1	1	5
Plant hormone signal transduction	1	0.774869	1.923	0.2	Environmental Information Processing	ko04075	Plant hormone signal transduction	0.543768	0.774869	1	0	1	5
Biosynthesis of antibiotics	8	0.800723	15.385	0.143	Metabolism	ko01130	Biosynthesis of antibiotics	0.583326	0.800723	7	1	8	56
Biosynthesis of amino acids	5	0.800723	9.615	0.143	Metabolism	ko01230	Biosynthesis of amino acids	0.592405	0.800723	3	2	5	35
Glycolysis / Gluconeogenesis	1	0.800723	1.923	0.167	Metabolism	ko00010	Glycolysis / Gluconeogenesis	0.610596	0.800723	1	0	1	6
Histidine metabolism	1	0.800723	1.923	0.143	Metabolism	ko00340	Histidine metabolism	0.667797	0.800723	1	0	1	7
Starch and sucrose metabolism	1	0.800723	1.923	0.143	Metabolism	ko00500	Starch and sucrose metabolism	0.667797	0.800723	1	0	1	7
Amino sugar and nucleotide sugar metabolism	1	0.800723	1.923	0.143	Metabolism	ko00520	Amino sugar and nucleotide sugar metabolism	0.667797	0.800723	1	0	1	7
2-Oxocarboxylic acid metabolism	2	0.800723	3.846	0.125	Metabolism	ko01210	2-Oxocarboxylic acid metabolism	0.701443	0.800723	2	0	2	16
Alanine, aspartate and glutamate metabolism	1	0.800723	1.923	0.125	Metabolism	ko00250	Alanine, aspartate and glutamate metabolism	0.716733	0.800723	1	0	1	8
Glycine, serine and threonine metabolism	1	0.800723	1.923	0.125	Metabolism	ko00260	Glycine, serine and threonine metabolism	0.716733	0.800723	1	0	1	8
Lysine biosynthesis	1	0.800723	1.923	0.125	Metabolism	ko00300	Lysine biosynthesis	0.716733	0.800723	1	0	1	8
Lysine degradation	1	0.800723	1.923	0.125	Metabolism	ko00310	Lysine degradation	0.716733	0.800723	0	1	1	8
Arginine biosynthesis	1	0.800723	1.923	0.111	Metabolism	ko00220	Arginine biosynthesis	0.758579	0.800723	1	0	1	9
Tropane, piperidine and pyridine alkaloid biosynthesis	1	0.800723	1.923	0.111	Metabolism	ko00960	Tropane, piperidine and pyridine alkaloid biosynthesis	0.758579	0.800723	1	0	1	9
Aminoacyl-tRNA biosynthesis	1	0.800723	1.923	0.111	Genetic Information Processing	ko00970	Aminoacyl-tRNA biosynthesis	0.758579	0.800723	1	0	1	9
Pentose and glucuronate interconversions	1	0.81648	1.923	0.1	Metabolism	ko00040	Pentose and glucuronate interconversions	0.794346	0.81648	1	0	1	10
ABC transporters	3	0.81648	5.769	0.107	Environmental Information Processing	ko02010	ABC transporters	0.802156	0.81648	1	2	3	28
Tryptophan metabolism	1	0.892249	1.923	0.071	Metabolism	ko00380	Tryptophan metabolism	0.892249	0.892249	0	1	1	14
