# Supplementary material for: Mechanisms for leaf color changes in Osmanthus fragrans ‘Ziyan Gongzhu’ using physiology, transcriptomics and metabolomics
Source: BMC Plant Biol. 2023 Sep 27;23:453. doi: 10.1186/s12870-023-04457-8 (PMC10523669; doi:10.1186/s12870-023-04457-8)
Supplement: Supplementary file 11 — Additional file 11: Table S11. List of common KEGG pathways for DAMs and DEGs in “Ziyan Gongzhu”. [file 12870_2023_4457_MOESM11_ESM.xls]

## Sheet: T1 VS T2
KEGG_A_class	KEGG_B_class	Pathway	Gene_T2-vs-T1 (651)	Gene_All (9882)	Gene_Pvalue	Gene_Qvalue	Metabolite_T2-vs-T1 (34)	Metabolite_All (360)	Metabolite_Pvalue	Metabolite_Qvalue	Pathway ID	Genes	K_IDs	Metabolites	C_IDs
Metabolism	Global and overview maps	Biosynthesis of secondary metabolites	250	2340	2.62563e-18	3.07198e-16	21	154	0.0154153	0.0894086	ko01110	evm.model.Contig1.397-gene(poxN1);evm.model.Contig1.401-gene(poxN1);evm.model.Contig1.402-gene(poxN1);evm.model.Contig1.95-gene(ASE2);evm.model.Contig3.108-gene(CAD6);evm.model.Contig3.128-gene(AMY2);evm.model.Contig3.175-gene(CAT1);evm.model.Contig3.251-gene(GAD1);evm.model.Contig3.321-gene(GEDH1);evm.model.Contig3.386-gene(PER17);evm.model.Contig4.329-gene(At1g22430);evm.model.Contig5.176-gene(…	K00430+K00430+K00430+K00764+K00083+K01176+K03781+K01580+K00083+K00430+K00121+K15227+K16055+K01602+K09754+K00053+K00053+K00099+K04124+K00850+K01047+K10206+K00026+K13508+K05894+K13508+K13496+K01689+K05280+K01193+K05350+K00901+K03809+K13789+K00430+K01176+K15891+K13051+K01785+K18857+K08241+K13679+K00801+K00511+K14424+K15397+K00660+K01188+K01188+K01592+K00430+K10760+K01657+K01177+K15397+K15472+K15397+…	Com_1352_pos(L-Tyrosine);Com_664_pos(L-Phenylalanine);Com_762_pos(Cyanidin);Com_132_pos(Ferulic acid);Com_341_pos(L-Glutamic acid);Com_19_pos(Coumarin);Com_1744_pos(Eriodictyol);Com_656_pos(L-Aspartic acid);Com_853_pos(Glucose 1-phosphate);Com_311_pos(Luteolin);Com_195_pos(-);Com_28_pos(Kaempferol-3-O-rutinoside);Com_776_neg(Gluconic acid);Com_643_neg(D-Sedoheptulose 7-phosphate);Com_1226_neg(tra…	C00082+C00079+C05905+C01494+C00025+C05851+C05631+C00049+C00103+C01514+C00253+C21833+C00257+C05382+C00423+C01179+C16353+C00072+C07481+C00198+C00198
Metabolism	Global and overview maps	Metabolic pathways	381	4189	8.13205e-18	4.75725e-16	22	202	0.190036	0.380072	ko01100	evm.model.Contig1.397-gene(poxN1);evm.model.Contig1.401-gene(poxN1);evm.model.Contig1.402-gene(poxN1);evm.model.Contig1.95-gene(ASE2);evm.model.Contig3.108-gene(CAD6);evm.model.Contig3.128-gene(AMY2);evm.model.Contig3.175-gene(CAT1);evm.model.Contig3.251-gene(GAD1);evm.model.Contig3.321-gene(GEDH1);evm.model.Contig3.386-gene(PER17);evm.model.Contig4.329-gene(At1g22430);evm.model.Contig5.176-gene(…	K00430+K00430+K00430+K00764+K00083+K01176+K03781+K01580+K00083+K00430+K00121+K15227+K01255+K16055+K01602+K09754+K00053+K00053+K00099+K04124+K00472+K01051+K00850+K01047+K00889+K10206+K00026+K13508+K10256+K05894+K13508+K06119+K01689+K05280+K16903+K00759+K01193+K01728+K05350+K00901+K03809+K13789+K05907+K00430+K02641+K01176+K01520+K13051+K01785+K18857+K01761+K13679+K00801+K00511+K14424+K15397+K00660+…	Com_1352_pos(L-Tyrosine);Com_664_pos(L-Phenylalanine);Com_132_pos(Ferulic acid);Com_341_pos(L-Glutamic acid);Com_656_pos(L-Aspartic acid);Com_853_pos(Glucose 1-phosphate);Com_311_pos(Luteolin);Com_76_pos(Adenosine);Com_1915_pos(D-Glucosamine);Com_2087_pos(Hydroxyproline);Com_802_pos(Adenine);Com_195_pos(-);Com_776_neg(Gluconic acid);Com_643_neg(D-Sedoheptulose 7-phosphate);Com_1226_neg(trans-Cinn…	C00082+C00079+C01494+C00025+C00049+C00103+C01514+C00212+C00329+C01157+C00147+C00253+C00257+C05382+C00423+C01179+C16353+C00072+C00137+C07481+C00198+C00198
Metabolism	Biosynthesis of other secondary metabolites	Phenylpropanoid biosynthesis	55	311	9.37777e-12	3.65733e-10	5	19	0.024591	0.109714	ko00940	evm.model.Contig1.397-gene(poxN1);evm.model.Contig1.401-gene(poxN1);evm.model.Contig1.402-gene(poxN1);evm.model.Contig3.108-gene(CAD6);evm.model.Contig3.321-gene(GEDH1);evm.model.Contig3.386-gene(PER17);evm.model.Contig5.308-gene(CYP98A3);evm.model.Contig13.28-gene(BGLU46);evm.model.Contig14.249-gene(PER27);evm.model.Contig24.61-gene(GLU);evm.model.Contig24.62-gene(GLU);evm.model.Contig26.224-gen…	K00430+K00430+K00430+K00083+K00083+K00430+K09754+K05350+K00430+K01188+K01188+K00430+K00430+K01904+K00430+K00588+K13065+K00083+K12356+K00430+K00430+K00430+K09755+K06892+K05349+K01188+K01188+K00430+K00588+K01188+K00430+K01188+K09753+K00430+K00430+K13065+K00430+K00588+K05350+K05350+K00487+K00487+K00430+K01188+K01188+K05349+K01188+K01188+K06892+K00430+K10775+K13066+K00430+K00083+K01188	Com_1352_pos(L-Tyrosine);Com_664_pos(L-Phenylalanine);Com_132_pos(Ferulic acid);Com_19_pos(Coumarin);Com_1226_neg(trans-Cinnamic acid)	C00082+C00079+C01494+C05851+C00423
Metabolism	Biosynthesis of other secondary metabolites	Flavonoid biosynthesis	15	32	3.22201e-10	9.42438e-09	3	28	0.50645	0.554228	ko00941	evm.model.Contig5.308-gene(CYP98A3);evm.model.Contig11.304-gene(CYP75B2);evm.model.Contig24.27-gene(CHS);evm.model.Contig38.93-gene(FL);evm.model.Contig58.244-gene(-);evm.model.Contig65.68-gene(SHT);evm.model.Contig112.111-gene(-);evm.model.Contig180.42-gene(SHT);evm.model.Contig224.71-gene(At4g26220);evm.model.Contig248.59-gene(-);evm.model.Contig270.101-gene(CYP73A4);evm.model.Contig306.27-gene…	K09754+K05280+K00660+K05278+K00588+K13065+K00588+K13065+K00588+K00487+K00487+K13082+K00660+K00475+K05277	Com_762_pos(Cyanidin);Com_1744_pos(Eriodictyol);Com_311_pos(Luteolin)	C05905+C05631+C01514
Metabolism	Amino acid metabolism	Tyrosine metabolism	16	72	1.33655e-05	0.000260628	4	14	0.0336631	0.130164	ko00350	evm.model.Contig4.329-gene(At1g22430);evm.model.Contig20.135-gene(ADH3);evm.model.Contig26.103-gene(TYDC2);evm.model.Contig45.114-gene(At1g62810);evm.model.Contig72.190-gene(At4g22110);evm.model.Contig78.273-gene(TYDC1);evm.model.Contig182.1-gene(At1g62810);evm.model.Contig219.3-gene(TAT);evm.model.Contig236.28-gene(TYDC1);evm.model.Contig291.14-gene(ADH3);evm.model.Contig291.16-gene(ADH1);evm.mo…	K00121+K18857+K01592+K00276+K00121+K01592+K00276+K00815+K01592+K18857+K18857+K01592+K00121+K00815+K14454+K01592	Com_1352_pos(L-Tyrosine);Com_42_pos(3,4-Dihydroxyphenylpropionic acid);Com_602_neg(Tyrosol);Com_1178_neg(-)	C00082+C10447+C06044+C01179
Metabolism	Biosynthesis of other secondary metabolites	Isoquinoline alkaloid biosynthesis	10	35	5.83774e-05	0.00085377	2	13	0.352218	0.475085	ko00950	evm.model.Contig26.103-gene(TYDC2);evm.model.Contig45.114-gene(At1g62810);evm.model.Contig78.273-gene(TYDC1);evm.model.Contig182.1-gene(At1g62810);evm.model.Contig219.3-gene(TAT);evm.model.Contig236.28-gene(TYDC1);evm.model.Contig314.1-gene(TYDC1);evm.model.Contig398.36-gene(At5g53970);evm.model.Contig414.26-gene(Os01g0760600);evm.model.Contig716.8-gene(TYDC1)	K01592+K00276+K01592+K00276+K00815+K01592+K01592+K00815+K14454+K01592	Com_1352_pos(L-Tyrosine);Com_1178_neg(-)	C00082+C01179
Metabolism	Carbohydrate metabolism	Starch and sucrose metabolism	36	287	0.000134759	0.00175187	1	7	0.503717	0.554228	ko00500	evm.model.Contig3.128-gene(AMY2);evm.model.Contig5.247-gene(TPS11);evm.model.Contig12.360-gene(CWINV1);evm.model.Contig13.28-gene(BGLU46);evm.model.Contig16.132-gene(AMY1.1);evm.model.Contig21.98-gene(WAXY);evm.model.Contig24.61-gene(GLU);evm.model.Contig24.62-gene(GLU);evm.model.Contig36.151-gene(BAM3);evm.model.Contig48.120-gene(TPS11);evm.model.Contig52.40-gene(AGPP);evm.model.Contig56.144-gen…	K01176+K16055+K01193+K05350+K01176+K13679+K01188+K01188+K01177+K16055+K00975+K00696+K05349+K01188+K01188+K01188+K16055+K01188+K01087+K16055+K01193+K01177+K01193+K05350+K05350+K01188+K01188+K05349+K00695+K01188+K01188+K01087+K00975+K01179+K00844+K01188	Com_853_pos(Glucose 1-phosphate)	C00103
Metabolism	Carbohydrate metabolism	Pentose and glucuronate interconversions	21	151	0.000879434	0.0071259	1	10	0.634083	0.645208	ko00040	evm.model.Contig8.109-gene(PME54);evm.model.Contig13.263-gene(At5g55720);evm.model.Contig28.84-gene(At1g67750);evm.model.Contig33.240-gene(PMR6);evm.model.Contig46.120-gene(PME6);evm.model.Contig58.151-gene(S6PDH);evm.model.Contig60.174-gene(PME2.1);evm.model.Contig76.119-gene(At1g67750);evm.model.Contig92.207-gene(PME53);evm.model.Contig92.251-gene(PME41);evm.model.Contig116.10-gene(PME54);evm.m…	K01051+K01728+K01728+K01728+K01051+K00011+K01051+K01728+K01051+K01051+K01051+K01051+K01051+K01728+K01051+K01051+K01051+K01728+K01728+K01728+K01051	Com_853_pos(Glucose 1-phosphate)	C00103
Environmental Information Processing	Membrane transport	ABC transporters	11	56	0.00090823	0.0071259	4	28	0.265193	0.452389	ko02010	evm.model.Contig7.405-gene(ABCB19);evm.model.Contig16.291-gene(ABCB13);evm.model.Contig120.77-gene(ABCB15);evm.model.Contig120.79-gene(ABCB22);evm.model.Contig144.40-gene(ABCB19);evm.model.Contig144.71-gene(ABCB15);evm.model.Contig144.75-gene(ABCB15);evm.model.Contig298.40-gene(ABCB2);evm.model.Contig299.23-gene(ABCB19);evm.model.Contig349.80-gene(ABCB15);evm.model.Contig414.3-gene(ABCB8)	K05658+K05658+K05658+K05658+K05658+K05658+K05658+K05658+K05658+K05658+K05658	Com_664_pos(L-Phenylalanine);Com_341_pos(L-Glutamic acid);Com_656_pos(L-Aspartic acid);Com_1160_neg(Inositol)	C00079+C00025+C00049+C00137
Metabolism	Metabolism of other amino acids	Cyanoamino acid metabolism	18	121	0.000913577	0.0071259	3	4	0.00290186	0.0561026	ko00460	evm.model.Contig13.28-gene(BGLU46);evm.model.Contig16.91-gene(At3g16150);evm.model.Contig24.61-gene(GLU);evm.model.Contig24.62-gene(GLU);evm.model.Contig66.202-gene(GGT1);evm.model.Contig93.10-gene(BACOVA_02659);evm.model.Contig96.45-gene(GLU);evm.model.Contig96.47-gene(GLU);evm.model.Contig116.17-gene(GLU);evm.model.Contig125.24-gene(-);evm.model.Contig235.119-gene(BGLU46);evm.model.Contig235.12…	K05350+K13051+K01188+K01188+K18592+K05349+K01188+K01188+K01188+K01188+K05350+K05350+K01188+K01188+K05349+K01188+K01188+K01188	Com_1352_pos(L-Tyrosine);Com_664_pos(L-Phenylalanine);Com_656_pos(L-Aspartic acid)	C00082+C00079+C00049
Metabolism	Amino acid metabolism	Alanine, aspartate and glutamate metabolism	16	105	0.0013327	0.00974535	2	8	0.169112	0.350304	ko00250	evm.model.Contig1.95-gene(ASE2);evm.model.Contig3.251-gene(GAD1);evm.model.Contig16.91-gene(At3g16150);evm.model.Contig35.295-gene(GDHA);evm.model.Contig57.7-gene(AGT1);evm.model.Contig87.62-gene(AS);evm.model.Contig114.211-gene(AGT1);evm.model.Contig216.36-gene(At3g08860);evm.model.Contig299.9-gene(ALAAT2);evm.model.Contig303.3-gene(GS1-1);evm.model.Contig359.41-gene(AS);evm.model.Contig414.26-g…	K00764+K01580+K13051+K00261+K00830+K01953+K00830+K00827+K00814+K01915+K01953+K14454+K00827+K00830+K00830+K00261	Com_341_pos(L-Glutamic acid);Com_656_pos(L-Aspartic acid)	C00025+C00049
Metabolism	Energy metabolism	Nitrogen metabolism	12	73	0.00271276	0.0176329	1	1	0.0944444	0.266636	ko00910	evm.model.Contig35.295-gene(GDHA);evm.model.Contig38.83-gene(NIA);evm.model.Contig38.84-gene(NIA2);evm.model.Contig44.134-gene(NRT2.5);evm.model.Contig62.61-gene(NRT2.4);evm.model.Contig73.148-gene(ACA7);evm.model.Contig144.109-gene(-);evm.model.Contig204.36-gene(ACA7);evm.model.Contig303.3-gene(GS1-1);evm.model.Contig337.3-gene(ACA7);evm.model.Contig349.43-gene(-);evm.model.Contig556.33-gene(GDH…	K00261+K10534+K10534+K02575+K02575+K01674+K01673+K01674+K01915+K01674+K01673+K00261	Com_341_pos(L-Glutamic acid)	C00025
Metabolism	Metabolism of terpenoids and polyketides	Zeatin biosynthesis	10	58	0.00420831	0.0246186	1	8	0.551517	0.571215	ko00908	evm.model.Contig5.359-gene(ZOG1);evm.model.Contig10.389-gene(UGT73C1);evm.model.Contig27.96-gene(IPT3);evm.model.Contig55.134-gene(CKX9);evm.model.Contig90.180-gene(IPT3);evm.model.Contig133.18-gene(ZOG1);evm.model.Contig167.90-gene(ZOG1);evm.model.Contig167.91-gene(ZOG1);evm.model.Contig404.13-gene(CKX7);evm.model.Contig429.33-gene(CYP735A1)	K13495+K13496+K10760+K00279+K10760+K13495+K13495+K13495+K00279+K10717	Com_802_pos(Adenine)	C00147
Metabolism	Amino acid metabolism	Phenylalanine, tyrosine and tryptophan biosynthesis	14	105	0.00876589	0.0445917	3	8	0.0310879	0.128793	ko00400	evm.model.Contig5.176-gene(TYRAAT2);evm.model.Contig33.159-gene(ASA1);evm.model.Contig66.183-gene(SK);evm.model.Contig89.123-gene(EMB3004);evm.model.Contig106.188-gene(TYRAAT2);evm.model.Contig190.74-gene(ASA1);evm.model.Contig190.75-gene(ASA1);evm.model.Contig201.2-gene(TYRAAT2);evm.model.Contig219.3-gene(TAT);evm.model.Contig231.24-gene(SHKB);evm.model.Contig268.29-gene(ADT6);evm.model.Contig39…	K15227+K01657+K00891+K13832+K15227+K01657+K01657+K15227+K00815+K01626+K05359+K00815+K14454+K15227	Com_1352_pos(L-Tyrosine);Com_664_pos(L-Phenylalanine);Com_1178_neg(-)	C00082+C00079+C01179
Metabolism	Amino acid metabolism	Cysteine and methionine metabolism	24	229	0.0159516	0.0746537	1	17	0.822223	0.822223	ko00270	evm.model.Contig9.39-gene(-);evm.model.Contig21.77-gene(MGL);evm.model.Contig41.102-gene(MET1B);evm.model.Contig54.237-gene(STR1);evm.model.Contig59.43-gene(CMT3);evm.model.Contig64.62-gene(CMT2);evm.model.Contig65.100-gene(SAMDC);evm.model.Contig84.54-gene(-);evm.model.Contig88.99-gene(MET1B);evm.model.Contig112.24-gene(-);evm.model.Contig126.22-gene(-);evm.model.Contig138.139-gene(--);evm.model…	K00026+K01761+K00558+K01011+K00558+K00558+K01611+K12524+K00558+K00026+K00016+K00558+K08967+K00547+K01611+K00558+K00827+K00815+K00789+K00558+K00815+K14454+K00827+K00547	Com_656_pos(L-Aspartic acid)	C00049
Metabolism	Amino acid metabolism	Glycine, serine and threonine metabolism	15	127	0.0196092	0.0882414	1	8	0.551517	0.571215	ko00260	evm.model.Contig45.114-gene(At1g62810);evm.model.Contig57.7-gene(AGT1);evm.model.Contig84.54-gene(-);evm.model.Contig102.28-gene(GDCSP);evm.model.Contig114.211-gene(AGT1);evm.model.Contig128.100-gene(HPR);evm.model.Contig159.29-gene(gpmA);evm.model.Contig182.1-gene(At1g62810);evm.model.Contig204.57-gene(OMR1);evm.model.Contig216.36-gene(At3g08860);evm.model.Contig226.35-gene(gpmA);evm.model.Conti…	K00276+K00830+K12524+K00281+K00830+K15893+K01834+K00276+K01754+K00827+K01834+K01834+K00827+K00830+K00830	Com_656_pos(L-Aspartic acid)	C00049
Metabolism	Carbohydrate metabolism	Galactose metabolism	17	153	0.0234414	0.101579	3	11	0.0750999	0.256223	ko00052	evm.model.Contig8.206-gene(PFK3);evm.model.Contig12.360-gene(CWINV1);evm.model.Contig19.150-gene(Galm);evm.model.Contig45.46-gene(UGE1);evm.model.Contig58.151-gene(S6PDH);evm.model.Contig76.136-gene(RFS);evm.model.Contig90.29-gene(STS1);evm.model.Contig170.52-gene(TIV1);evm.model.Contig198.45-gene(STS1);evm.model.Contig208.107-gene(RFS1);evm.model.Contig208.108-gene(RFS1);evm.model.Contig214.109-…	K00850+K01193+K01785+K01784+K00011+K06617+K06611+K01193+K06611+K06617+K06617+K01784+K01193+K01785+K06611+K00844+K06611	Com_853_pos(Glucose 1-phosphate);Com_237_neg(Galactinol);Com_1160_neg(Inositol)	C00103+C01235+C00137
Metabolism	Metabolism of other amino acids	Glutathione metabolism	18	172	0.0341745	0.137876	2	8	0.169112	0.350304	ko00480	evm.model.Contig5.221-gene(LAPA2);evm.model.Contig39.68-gene(-);evm.model.Contig54.47-gene(GPX2);evm.model.Contig57.214-gene(-);evm.model.Contig66.161-gene(RNR1);evm.model.Contig66.202-gene(GGT1);evm.model.Contig72.78-gene(GSTF12);evm.model.Contig79.59-gene(APX1);evm.model.Contig155.72-gene(GSTF9);evm.model.Contig155.75-gene(GSTF9);evm.model.Contig176.28-gene(RNR1);evm.model.Contig245.56-gene(RNR…	K01255+K10808+K00432+K00799+K10807+K18592+K00799+K00434+K00799+K00799+K10807+K10807+K10807+K10808+K00036+K00799+K00799+K10807	Com_341_pos(L-Glutamic acid);Com_979_neg(Ascorbic acid)	C00025+C00072
Metabolism	Carbohydrate metabolism	Glycolysis / Gluconeogenesis	26	274	0.038063	0.148446	1	6	0.450987	0.533821	ko00010	evm.model.Contig4.329-gene(At1g22430);evm.model.Contig8.206-gene(PFK3);evm.model.Contig10.402-gene(PGH1);evm.model.Contig19.150-gene(Galm);evm.model.Contig20.135-gene(ADH3);evm.model.Contig44.101-gene(ALDH2B7);evm.model.Contig62.116-gene(-);evm.model.Contig72.190-gene(At4g22110);evm.model.Contig94.106-gene(-);evm.model.Contig114.166-gene(ALDH3F1);evm.model.Contig126.22-gene(-);evm.model.Contig159…	K00121+K00850+K01689+K01785+K18857+K00128+K01792+K00121+K00873+K00128+K00016+K01834+K01568+K01623+K01568+K01792+K01785+K01834+K18857+K18857+K03841+K01834+K00121+K00895+K03841+K00844	Com_853_pos(Glucose 1-phosphate)	C00103
Metabolism	Biosynthesis of other secondary metabolites	Anthocyanin biosynthesis	3	12	0.0400296	0.151079	2	3	0.0244926	0.109714	ko00942	evm.model.Contig1.78-gene(UGT75L6);evm.model.Contig164.144-gene(UGT79B6);evm.model.Contig379.4-gene(UGT75L6)	K12338+K17193+K12338	Com_27_pos(Keracyanin);Com_762_pos(Cyanidin)	C08620+C05905
Metabolism	Metabolism of other amino acids	Taurine and hypotaurine metabolism	4	21	0.0455622	0.166587	1	4	0.328725	0.453954	ko00430	evm.model.Contig3.251-gene(GAD1);evm.model.Contig66.202-gene(GGT1);evm.model.Contig96.96-gene(PCO2);evm.model.Contig488.16-gene(PCO2)	K01580+K18592+K10712+K10712	Com_341_pos(L-Glutamic acid)	C00025
Metabolism	Biosynthesis of other secondary metabolites	Tropane, piperidine and pyridine alkaloid biosynthesis	6	41	0.0501618	0.177846	2	9	0.204963	0.383479	ko00960	evm.model.Contig45.114-gene(At1g62810);evm.model.Contig182.1-gene(At1g62810);evm.model.Contig219.3-gene(TAT);evm.model.Contig294.77-gene(-);evm.model.Contig398.36-gene(At5g53970);evm.model.Contig414.26-gene(Os01g0760600)	K00276+K00276+K00815+K08081+K00815+K14454	Com_664_pos(L-Phenylalanine);Com_195_pos(-)	C00079+C00253
Metabolism	Amino acid metabolism	Lysine biosynthesis	4	23	0.0608194	0.203311	1	8	0.551517	0.571215	ko00300	evm.model.Contig9.37-gene(DAP);evm.model.Contig84.54-gene(-);evm.model.Contig112.26-gene(DAP);evm.model.Contig136.109-gene(ALD1)	K10206+K12524+K10206+K10206	Com_656_pos(L-Aspartic acid)	C00049
Metabolism	Amino acid metabolism	Phenylalanine metabolism	6	50	0.108784	0.303187	4	15	0.0428421	0.155303	ko00360	evm.model.Contig45.114-gene(At1g62810);evm.model.Contig182.1-gene(At1g62810);evm.model.Contig219.3-gene(TAT);evm.model.Contig345.59-gene(PAL6);evm.model.Contig398.36-gene(At5g53970);evm.model.Contig414.26-gene(Os01g0760600)	K00276+K00276+K00815+K10775+K00815+K14454	Com_1352_pos(L-Tyrosine);Com_664_pos(L-Phenylalanine);Com_1226_neg(trans-Cinnamic acid);Com_2428_neg(-)	C00082+C00079+C00423+C02265
Metabolism	Carbohydrate metabolism	Glyoxylate and dicarboxylate metabolism	14	148	0.108836	0.303187	1	6	0.450987	0.533821	ko00630	evm.model.Contig3.175-gene(CAT1);evm.model.Contig5.266-gene(RBCS);evm.model.Contig9.39-gene(-);evm.model.Contig57.7-gene(AGT1);evm.model.Contig102.28-gene(GDCSP);evm.model.Contig109.110-gene(-);evm.model.Contig112.24-gene(-);evm.model.Contig114.211-gene(AGT1);evm.model.Contig128.100-gene(HPR);evm.model.Contig161.100-gene(-);evm.model.Contig303.3-gene(GS1-1);evm.model.Contig420.1-gene(AGT1);evm.mo…	K03781+K01602+K00026+K00830+K00281+K01681+K00026+K00830+K15893+K11517+K01915+K00830+K00830+K01601	Com_341_pos(L-Glutamic acid)	C00025
Metabolism	Biosynthesis of other secondary metabolites	Monobactam biosynthesis	3	20	0.141152	0.375336	3	6	0.0126876	0.0817642	ko00261	evm.model.Contig84.54-gene(-);evm.model.Contig199.48-gene(APS2);evm.model.Contig284.60-gene(APS2)	K12524+K13811+K13811	Com_1352_pos(L-Tyrosine);Com_656_pos(L-Aspartic acid);Com_1178_neg(-)	C00082+C00049+C01179
Metabolism	Amino acid metabolism	Arginine and proline metabolism	9	95	0.172814	0.421818	2	10	0.241618	0.437932	ko00330	evm.model.Contig7.220-gene(P4H9);evm.model.Contig44.101-gene(ALDH2B7);evm.model.Contig65.100-gene(SAMDC);evm.model.Contig83.124-gene(P4H9);evm.model.Contig114.166-gene(ALDH3F1);evm.model.Contig179.80-gene(-);evm.model.Contig183.35-gene(SAMDC4);evm.model.Contig414.26-gene(Os01g0760600);MSTRG.14901(PAO3)	K00472+K00128+K01611+K00472+K00128+K01583+K01611+K14454+K17839	Com_341_pos(L-Glutamic acid);Com_2087_pos(Hydroxyproline)	C00025+C01157
Metabolism	Amino acid metabolism	Arginine biosynthesis	6	61	0.211849	0.495728	2	9	0.204963	0.383479	ko00220	evm.model.Contig35.295-gene(GDHA);evm.model.Contig299.9-gene(ALAAT2);evm.model.Contig303.3-gene(GS1-1);evm.model.Contig414.26-gene(Os01g0760600);evm.model.Contig556.33-gene(GDHB);evm.model.Contig691.5-gene(NAGK)	K00261+K00814+K01915+K14454+K00261+K00930	Com_341_pos(L-Glutamic acid);Com_656_pos(L-Aspartic acid)	C00025+C00049
Metabolism	Nucleotide metabolism	Purine metabolism	19	241	0.239187	0.538171	2	17	0.490756	0.554228	ko00230	evm.model.Contig1.95-gene(ASE2);evm.model.Contig12.306-gene(APT5);evm.model.Contig39.68-gene(-);evm.model.Contig45.131-gene(APT4);evm.model.Contig53.113-gene(APT5);evm.model.Contig66.161-gene(RNR1);evm.model.Contig94.106-gene(-);evm.model.Contig158.83-gene(LOG1);evm.model.Contig176.28-gene(RNR1);evm.model.Contig199.48-gene(APS2);evm.model.Contig245.56-gene(RNR1);evm.model.Contig254.67-gene(TTL);e…	K00764+K00759+K10808+K00759+K00759+K10807+K00873+K06966+K10807+K13811+K10807+K13484+K14641+K10807+K13811+K10808+K06966+K00759+K10807	Com_76_pos(Adenosine);Com_802_pos(Adenine)	C00212+C00147
Metabolism	Biosynthesis of other secondary metabolites	Flavone and flavonol biosynthesis	1	6	0.335681	0.714084	2	12	0.315594	0.453954	ko00944	evm.model.Contig11.304-gene(CYP75B2)	K05280	Com_311_pos(Luteolin);Com_28_pos(Kaempferol-3-O-rutinoside)	C01514+C21833
Metabolism	Global and overview maps	Biosynthesis of amino acids	36	512	0.365009	0.735194	6	35	0.0965407	0.266636	ko01230	evm.model.Contig5.176-gene(TYRAAT2);evm.model.Contig5.524-gene(AHRI);evm.model.Contig5.525-gene(At3g58610);evm.model.Contig8.206-gene(PFK3);evm.model.Contig9.37-gene(DAP);evm.model.Contig10.402-gene(PGH1);evm.model.Contig33.159-gene(ASA1);evm.model.Contig66.183-gene(SK);evm.model.Contig84.54-gene(-);evm.model.Contig87.62-gene(AS);evm.model.Contig89.123-gene(EMB3004);evm.model.Contig94.106-gene(-)…	K15227+K00053+K00053+K00850+K10206+K01689+K01657+K00891+K12524+K01953+K13832+K00873+K15227+K01681+K10206+K01653+K10206+K01834+K01657+K01657+K15227+K01754+K01623+K00815+K01834+K01626+K05359+K00789+K00814+K01915+K01834+K01953+K00815+K14454+K00930+K15227	Com_1352_pos(L-Tyrosine);Com_664_pos(L-Phenylalanine);Com_341_pos(L-Glutamic acid);Com_656_pos(L-Aspartic acid);Com_643_neg(D-Sedoheptulose 7-phosphate);Com_1178_neg(-)	C00082+C00079+C00025+C00049+C05382+C01179
Metabolism	Lipid metabolism	Fatty acid biosynthesis	8	103	0.367949	0.735194	1	4	0.328725	0.453954	ko00061	evm.model.Contig50.152-gene(KAS2);evm.model.Contig94.52-gene(Mcat);evm.model.Contig122.60-gene(BCCP1);evm.model.Contig131.35-gene(MOD1);evm.model.Contig136.115-gene(fabZ);evm.model.Contig236.82-gene(KAS1);evm.model.Contig290.78-gene(Mcat);evm.model.Contig421.12-gene(MOD1)	K09458+K00645+K02160+K00208+K02372+K09458+K00645+K00208	Com_706_neg(Stearic acid)	C01530
Metabolism	Metabolism of cofactors and vitamins	Ubiquinone and other terpenoid-quinone biosynthesis	6	78	0.40914	0.755262	3	5	0.00678333	0.0655722	ko00130	evm.model.Contig13.355-gene(FQR1);evm.model.Contig46.221-gene(-);evm.model.Contig219.3-gene(TAT);evm.model.Contig248.59-gene(-);evm.model.Contig270.101-gene(CYP73A4);evm.model.Contig398.36-gene(At5g53970)	K03809+K01904+K00815+K00487+K00487+K00815	Com_1352_pos(L-Tyrosine);Com_1226_neg(trans-Cinnamic acid);Com_1178_neg(-)	C00082+C00423+C01179
Metabolism	Metabolism of other amino acids	beta-Alanine metabolism	6	78	0.40914	0.755262	1	6	0.450987	0.533821	ko00410	evm.model.Contig3.251-gene(GAD1);evm.model.Contig44.101-gene(ALDH2B7);evm.model.Contig45.114-gene(At1g62810);evm.model.Contig114.166-gene(ALDH3F1);evm.model.Contig182.1-gene(At1g62810);MSTRG.14901(PAO3)	K01580+K00128+K00276+K00128+K00276+K17839	Com_656_pos(L-Aspartic acid)	C00049
Metabolism	Global and overview maps	2-Oxocarboxylic acid metabolism	8	108	0.418955	0.755262	5	16	0.0114139	0.0817642	ko01210	evm.model.Contig5.524-gene(AHRI);evm.model.Contig5.525-gene(At3g58610);evm.model.Contig109.110-gene(-);evm.model.Contig122.25-gene(At2g31810);evm.model.Contig269.14-gene(UGT74B1);evm.model.Contig299.9-gene(ALAAT2);evm.model.Contig414.26-gene(Os01g0760600);evm.model.Contig691.5-gene(NAGK)	K00053+K00053+K01681+K01653+K11820+K00814+K14454+K00930	Com_1352_pos(L-Tyrosine);Com_664_pos(L-Phenylalanine);Com_341_pos(L-Glutamic acid);Com_656_pos(L-Aspartic acid);Com_1178_neg(-)	C00082+C00079+C00025+C00049+C01179
Metabolism	Carbohydrate metabolism	Ascorbate and aldarate metabolism	6	79	0.421113	0.755262	2	8	0.169112	0.350304	ko00053	evm.model.Contig44.101-gene(ALDH2B7);evm.model.Contig79.59-gene(APX1);evm.model.Contig114.166-gene(ALDH3F1);evm.model.Contig264.25-gene(MIOX1);evm.model.Contig266.113-gene(AAO);evm.model.Contig484.4-gene(MDAR4)	K00128+K00434+K00128+K00469+K00423+K08232	Com_979_neg(Ascorbic acid);Com_1160_neg(Inositol)	C00072+C00137
Metabolism	Energy metabolism	Carbon fixation in photosynthetic organisms	12	170	0.445411	0.755262	2	7	0.134606	0.312286	ko00710	evm.model.Contig5.266-gene(RBCS);evm.model.Contig9.39-gene(-);evm.model.Contig75.86-gene(GAPB);evm.model.Contig112.24-gene(-);evm.model.Contig130.117-gene(PPD);evm.model.Contig208.116-gene(-);evm.model.Contig299.9-gene(ALAAT2);evm.model.Contig316.16-gene(-);evm.model.Contig397.4-gene(-);evm.model.Contig414.26-gene(Os01g0760600);evm.model.Contig705.5-gene(PPD);evm.model.Contig755.3-gene(rbcL)	K01602+K00026+K05298+K00026+K01006+K01623+K00814+K03841+K03841+K14454+K01006+K01601	Com_656_pos(L-Aspartic acid);Com_643_neg(D-Sedoheptulose 7-phosphate)	C00049+C05382
Metabolism	Metabolism of cofactors and vitamins	Porphyrin and chlorophyll metabolism	6	93	0.581306	0.883282	1	5	0.392836	0.495315	ko00860	evm.model.Contig45.232-gene(GSA1);evm.model.Contig53.31-gene(CHLP);evm.model.Contig68.74-gene(HEMA1);evm.model.Contig87.127-gene(CRD1);evm.model.Contig164.118-gene(PORA);evm.model.Contig437.49-gene(CHLG)	K01845+K10960+K02492+K04035+K00218+K04040	Com_341_pos(L-Glutamic acid)	C00025
Metabolism	Metabolism of cofactors and vitamins	Pantothenate and CoA biosynthesis	3	47	0.606682	0.899552	1	4	0.328725	0.453954	ko00770	evm.model.Contig5.524-gene(AHRI);evm.model.Contig5.525-gene(At3g58610);evm.model.Contig122.25-gene(At2g31810)	K00053+K00053+K01653	Com_656_pos(L-Aspartic acid)	C00049
Metabolism	Global and overview maps	Carbon metabolism	36	565	0.610225	0.899552	6	19	0.00502922	0.0655722	ko01200	evm.model.Contig3.175-gene(CAT1);evm.model.Contig4.329-gene(At1g22430);evm.model.Contig5.266-gene(RBCS);evm.model.Contig8.206-gene(PFK3);evm.model.Contig9.39-gene(-);evm.model.Contig10.402-gene(PGH1);evm.model.Contig35.295-gene(GDHA);evm.model.Contig57.7-gene(AGT1);evm.model.Contig72.190-gene(At4g22110);evm.model.Contig75.86-gene(GAPB);evm.model.Contig94.106-gene(-);evm.model.Contig102.28-gene(GD…	K03781+K00121+K01602+K00850+K00026+K01689+K00261+K00830+K00121+K05298+K00873+K00281+K01681+K00026+K00830+K02160+K15893+K01006+K01834+K11517+K01754+K01623+K01834+K00814+K00036+K03841+K01834+K00121+K03841+K14454+K00830+K00844+K00830+K00261+K01006+K01601	Com_341_pos(L-Glutamic acid);Com_656_pos(L-Aspartic acid);Com_776_neg(Gluconic acid);Com_643_neg(D-Sedoheptulose 7-phosphate);Com_1645_neg(D-Glucono-1,5-lactone);Com_1470_neg(-)	C00025+C00049+C00257+C05382+C00198+C00198
Metabolism	Amino acid metabolism	Histidine metabolism	2	34	0.665586	0.92672	2	7	0.134606	0.312286	ko00340	evm.model.Contig44.101-gene(ALDH2B7);evm.model.Contig114.166-gene(ALDH3F1)	K00128+K00128	Com_341_pos(L-Glutamic acid);Com_656_pos(L-Aspartic acid)	C00025+C00049
Metabolism	Carbohydrate metabolism	Butanoate metabolism	2	35	0.681179	0.92672	1	4	0.328725	0.453954	ko00650	evm.model.Contig3.251-gene(GAD1);evm.model.Contig122.25-gene(At2g31810)	K01580+K01653	Com_341_pos(L-Glutamic acid)	C00025
Metabolism	Biosynthesis of other secondary metabolites	Glucosinolate biosynthesis	1	20	0.744443	0.978649	2	3	0.0244926	0.109714	ko00966	evm.model.Contig269.14-gene(UGT74B1)	K11820	Com_1352_pos(L-Tyrosine);Com_664_pos(L-Phenylalanine)	C00082+C00079
Metabolism	Carbohydrate metabolism	C5-Branched dibasic acid metabolism	1	24	0.805537	1	1	5	0.392836	0.495315	ko00660	evm.model.Contig122.25-gene(At2g31810)	K01653	Com_341_pos(L-Glutamic acid)	C00025
Metabolism	Lipid metabolism	Biosynthesis of unsaturated fatty acids	2	47	0.825326	1	1	7	0.503717	0.554228	ko01040	evm.model.Contig10.143-gene(FAD12);evm.model.Contig131.38-gene(FAD2)	K10256+K10256	Com_706_neg(Stearic acid)	C01530
Metabolism	Carbohydrate metabolism	Pentose phosphate pathway	6	125	0.840159	1	4	10	0.00931715	0.0771993	ko00030	evm.model.Contig8.206-gene(PFK3);evm.model.Contig208.116-gene(-);evm.model.Contig310.48-gene(G6PDH);evm.model.Contig316.16-gene(-);evm.model.Contig361.8-gene(PFP-BETA);evm.model.Contig397.4-gene(-)	K00850+K01623+K00036+K03841+K00895+K03841	Com_776_neg(Gluconic acid);Com_643_neg(D-Sedoheptulose 7-phosphate);Com_1645_neg(D-Glucono-1,5-lactone);Com_1470_neg(-)	C00257+C05382+C00198+C00198
Metabolism	Carbohydrate metabolism	Inositol phosphate metabolism	5	108	0.847787	1	1	3	0.258065	0.452389	ko00562	evm.model.Contig9.218-gene(PIP5K4);evm.model.Contig176.99-gene(-);evm.model.Contig245.29-gene(-);evm.model.Contig264.25-gene(MIOX1);evm.model.Contig420.9-gene(NPC2)	K00889+K01858+K01858+K00469+K01114	Com_1160_neg(Inositol)	C00137
Metabolism	Carbohydrate metabolism	Amino sugar and nucleotide sugar metabolism	13	256	0.86988	1	2	7	0.134606	0.312286	ko00520	evm.model.Contig45.46-gene(UGE1);evm.model.Contig47.197-gene(CSLD5);evm.model.Contig52.40-gene(AGPP);evm.model.Contig52.97-gene(RHM1);evm.model.Contig65.11-gene(CHIT1);evm.model.Contig214.109-gene(UGE1);evm.model.Contig327.62-gene(AGPS1);evm.model.Contig340.20-gene(UPTG2);evm.model.Contig396.30-gene(Cht1);evm.model.Contig396.31-gene(rscc);evm.model.Contig439.29-gene(BXL5);evm.model.Contig482.25-g…	K01784+K00770+K00975+K12450+K01183+K01784+K00975+K13379+K01183+K01183+K15920+K00844+K01183	Com_853_pos(Glucose 1-phosphate);Com_1915_pos(D-Glucosamine)	C00103+C00329
Metabolism	Metabolism of cofactors and vitamins	Nicotinate and nicotinamide metabolism	1	34	0.901828	1	2	11	0.278622	0.453954	ko00760	evm.model.Contig46.32-gene(SDT1)	K18551	Com_656_pos(L-Aspartic acid);Com_195_pos(-)	C00049+C00253
Metabolism	Metabolism of cofactors and vitamins	Thiamine metabolism	1	49	0.964833	1	1	4	0.328725	0.453954	ko00730	evm.model.Contig165.68-gene(Os07g0190000)	K01662	Com_1352_pos(L-Tyrosine)	C00082
Environmental Information Processing	Signal transduction	Phosphatidylinositol signaling system	3	124	0.990131	1	1	1	0.0944444	0.266636	ko04070	evm.model.Contig7.382-gene(CML45);evm.model.Contig9.218-gene(PIP5K4);evm.model.Contig13.345-gene(DGK5)	K02183+K00889+K00901	Com_1160_neg(Inositol)	C00137

## Sheet: T1 VS T3
KEGG_A_class	KEGG_B_class	Pathway	Gene_T3-vs-T1 (1911)	Gene_All (9882)	Gene_Pvalue	Gene_Qvalue	Metabolite_T3-vs-T1 (37)	Metabolite_All (360)	Metabolite_Pvalue	Metabolite_Qvalue	Pathway ID	Genes	K_IDs	Metabolites	C_IDs
Metabolism	Global and overview maps	Metabolic pathways	1021	4189	1.93147e-27	2.58817e-25	21	202	0.53857	0.62789	ko01100	evm.model.Contig1.316-gene(EMB2024);evm.model.Contig1.333-gene(-);evm.model.Contig1.387-gene(PSD2);evm.model.Contig1.397-gene(poxN1);evm.model.Contig1.402-gene(poxN1);evm.model.Contig1.454-gene(OPR11);evm.model.Contig1.516-gene(PIP5K6);evm.model.Contig1.95-gene(ASE2);evm.model.Contig2.56-gene(HSP26-A);evm.model.Contig3.108-gene(CAD6);evm.model.Contig3.128-gene(AMY2);evm.model.Contig3.175-gene(CAT…
vm.model.Contig525.19-gene(-);evm.model.Contig525.23-gene(GGPS1);evm.model.Contig526.8-gene(-);evm.model.Contig537.18-gene(-);evm.model.Contig542.12-gene(-);evm.model.Contig544.16-gene(PMA1);evm.model.Contig549.31-gene(AGT1);evm.model.Contig552.11-gene(TK);evm.model.Contig553.8-gene(ACLA-1);evm.model.Contig558.15-gene(YUC4);evm.model.Contig568.24-gene(NOA1);evm.model.Contig570.23-gene(SPS4);evm.m…	K01057+K00026+K01613+K00430+K00430+K05894+K00889+K00764+K00799+K00083+K01176+K03781+K00021+K17839+K01580+K00083+K00083+K00083+K00850+K00021+K10258+K00121+K06617+K01255+K01602+K03403+K01595+K12450+K11517+K12450+K02265+K01915+K10712+K01051+K08908+K10781+K00850+K01759+K00021+K01772+K00549+K01047+K01945+K00889+K02137+K01923+K01057+K10206+K00026+K13648+K01792+K02113+K10256+K05894+K13508+K00799+K00856+…	Com_1352_pos(L-Tyrosine);Com_664_pos(L-Phenylalanine);Com_639_pos(5'-S-Methyl-5'-thioadenosine);Com_656_pos(L-Aspartic acid);Com_853_pos(Glucose 1-phosphate);Com_311_pos(Luteolin);Com_750_pos(S-Adenosyl-L-homocysteine);Com_802_pos(Adenine);Com_32_pos(5-Methyltetrahydrofolic acid);Com_195_pos(-);Com_1098_pos(-);Com_776_neg(Gluconic acid);Com_1109_neg(cis-Aconitic acid);Com_1226_neg(trans-Cinnamic …	C00082+C00079+C00170+C00049+C00103+C01514+C00021+C00147+C00440+C00253+C00322+C00257+C00417+C00423+C05625+C16353+C00072+C00137+C00198+C10434+C00355
Metabolism	Global and overview maps	Biosynthesis of secondary metabolites	615	2340	1.58652e-21	1.06297e-19	21	154	0.0512565	0.247503	ko01110	evm.model.Contig1.316-gene(EMB2024);evm.model.Contig1.333-gene(-);evm.model.Contig1.387-gene(PSD2);evm.model.Contig1.397-gene(poxN1);evm.model.Contig1.402-gene(poxN1);evm.model.Contig1.454-gene(OPR11);evm.model.Contig1.95-gene(ASE2);evm.model.Contig3.108-gene(CAD6);evm.model.Contig3.128-gene(AMY2);evm.model.Contig3.175-gene(CAT1);evm.model.Contig3.206-gene(HMGR);evm.model.Contig3.251-gene(GAD1);e…	K01057+K00026+K01613+K00430+K00430+K05894+K00764+K00083+K01176+K03781+K00021+K01580+K00083+K00083+K00083+K00850+K00021+K10258+K00121+K01602+K03403+K11517+K00850+K00021+K01772+K00549+K01047+K01945+K01923+K15404+K01057+K10206+K00026+K15095+K01792+K05894+K13508+K13496+K01689+K00222+K03787+K01783+K05280+K08081+K01193+K01193+K00036+K00134+K00901+K03809+K13789+K05933+K05933+K00430+K00430+K00026+K15813+…	Com_458_pos(Tyramine);Com_1352_pos(L-Tyrosine);Com_664_pos(L-Phenylalanine);Com_762_pos(Cyanidin);Com_19_pos(Coumarin);Com_1744_pos(Eriodictyol);Com_656_pos(L-Aspartic acid);Com_853_pos(Glucose 1-phosphate);Com_311_pos(Luteolin);Com_195_pos(-);Com_28_pos(Kaempferol-3-O-rutinoside);Com_776_neg(Gluconic acid);Com_1109_neg(cis-Aconitic acid);Com_1226_neg(trans-Cinnamic acid);Com_23_neg(Rutin);Com_14…	C00483+C00082+C00079+C05905+C05851+C05631+C00049+C00103+C01514+C00253+C21833+C00257+C00417+C00423+C05625+C00852+C16353+C00072+C00198+C10434+C00355
Metabolism	Global and overview maps	Carbon metabolism	166	565	2.12735e-09	9.50214e-08	4	19	0.118522	0.375321	ko01200	evm.model.Contig1.316-gene(EMB2024);evm.model.Contig1.333-gene(-);evm.model.Contig3.175-gene(CAT1);evm.model.Contig3.368-gene(PFK5);evm.model.Contig4.329-gene(At1g22430);evm.model.Contig5.266-gene(RBCS);evm.model.Contig5.529-gene(PPC2);evm.model.Contig5.577-gene(-);evm.model.Contig8.206-gene(PFK3);evm.model.Contig9.32-gene(EMB2024);evm.model.Contig9.39-gene(-);evm.model.Contig10.402-gene(PGH1);ev…	K01057+K00026+K03781+K00850+K00121+K01602+K01595+K11517+K00850+K01057+K00026+K01689+K01783+K00036+K00134+K00026+K03781+K00025+K01783+K00029+K01738+K02437+K00134+K01602+K01689+K00051+K02160+K00600+K00873+K02437+K00927+K00134+K00640+K00873+K00134+K01807+K11517+K00058+K00927+K00600+K00830+K00382+K00134+K00605+K00033+K00615+K00873+K00855+K00600+K01455+K01455+K00121+K03781+K05298+K00627+K01900+K00030+…	Com_656_pos(L-Aspartic acid);Com_32_pos(5-Methyltetrahydrofolic acid);Com_776_neg(Gluconic acid);Com_1645_neg(D-Glucono-1,5-lactone)	C00049+C00440+C00257+C00198
Metabolism	Lipid metabolism	Fatty acid biosynthesis	39	103	8.56198e-06	0.000163901	1	4	0.353207	0.592141	ko00061	evm.model.Contig8.195-gene(FATB1);evm.model.Contig14.402-gene(KAS1);evm.model.Contig32.123-gene(--);evm.model.Contig33.319-gene(BCCP1);evm.model.Contig41.17-gene(gbkr1);evm.model.Contig44.240-gene(gbkr1);evm.model.Contig47.246-gene(LACS1);evm.model.Contig50.152-gene(KAS2);evm.model.Contig79.233-gene(FATA);evm.model.Contig81.187-gene(KAS3A);evm.model.Contig94.118-gene(POPTRDRAFT_831870);evm.model.…	K10781+K09458+K00059+K02160+K00059+K00059+K01897+K09458+K10782+K00648+K01961+K00645+K09458+K02160+K10782+K10782+K02160+K00208+K02372+K09458+K03921+K02160+K10781+K01897+K18660+K01962+K09458+K09458+K09458+K00645+K01961+K00645+K09458+K02372+K00208+K02160+K01897+K03921+K01963	Com_706_neg(Stearic acid)	C01530
Metabolism	Amino acid metabolism	Glycine, serine and threonine metabolism	45	127	1.36512e-05	0.000228658	1	8	0.583828	0.62789	ko00260	evm.model.Contig25.51-gene(-);evm.model.Contig26.30-gene(GDH2);evm.model.Contig35.19-gene(SHM4);evm.model.Contig36.147-gene(GDCSH);evm.model.Contig45.114-gene(At1g62810);evm.model.Contig53.306-gene(PGDH2);evm.model.Contig56.135-gene(SHM4);evm.model.Contig57.7-gene(AGT1);evm.model.Contig58.12-gene(LPD1);evm.model.Contig60.315-gene(GDCST);evm.model.Contig68.55-gene(SHM1);evm.model.Contig84.25-gene(…	K00276+K02437+K00600+K02437+K00276+K00058+K00600+K00830+K00382+K00605+K00600+K00831+K12524+K00276+K00281+K00058+K00830+K00831+K01733+K15893+K01834+K01834+K14272+K01754+K02437+K00827+K01834+K00276+K01079+K01696+K00382+K00382+K00281+K00306+K15634+K01834+K00058+K00605+K01696+K00600+K00827+K00830+K15918+K00600+K00830	Com_656_pos(L-Aspartic acid)	C00049
Metabolism	Energy metabolism	Carbon fixation in photosynthetic organisms	56	170	1.58882e-05	0.000236558	1	7	0.535099	0.62789	ko00710	evm.model.Contig1.333-gene(-);evm.model.Contig5.266-gene(RBCS);evm.model.Contig5.529-gene(PPC2);evm.model.Contig9.39-gene(-);evm.model.Contig11.285-gene(-);evm.model.Contig13.180-gene(GAPCP2);evm.model.Contig14.39-gene(MMDHI);evm.model.Contig17.83-gene(MD1);evm.model.Contig19.199-gene(-);evm.model.Contig19.320-gene(MODA);evm.model.Contig28.101-gene(GAPC2);evm.model.Contig30.13-gene(RBCS4);evm.mod…	K00026+K01602+K01595+K00026+K01783+K00134+K00026+K00025+K01783+K00029+K00134+K01602+K00051+K00927+K00134+K00134+K01807+K00927+K00134+K00615+K00855+K05298+K01610+K05298+K01100+K00855+K00026+K01623+K01006+K00025+K00029+K03841+K14272+K01623+K01623+K00855+K03841+K01623+K05298+K05298+K00134+K00814+K00814+K03841+K01807+K00029+K00029+K03841+K01623+K00927+K01100+K14454+K01006+K01601+K01623+K01623	Com_656_pos(L-Aspartic acid)	C00049
Metabolism	Carbohydrate metabolism	Glyoxylate and dicarboxylate metabolism	50	148	2.08426e-05	0.000266624	1	6	0.480836	0.62789	ko00630	evm.model.Contig1.333-gene(-);evm.model.Contig3.175-gene(CAT1);evm.model.Contig5.266-gene(RBCS);evm.model.Contig5.329-gene(GLU1);evm.model.Contig5.577-gene(-);evm.model.Contig7.15-gene(GS1-2);evm.model.Contig9.39-gene(-);evm.model.Contig14.39-gene(MMDHI);evm.model.Contig15.189-gene(-);evm.model.Contig17.83-gene(MD1);evm.model.Contig26.30-gene(GDH2);evm.model.Contig30.13-gene(RBCS4);evm.model.Cont…	K00026+K03781+K01602+K00284+K11517+K01915+K00026+K00026+K03781+K00025+K02437+K01602+K00600+K02437+K11517+K00600+K00830+K00382+K00605+K00600+K01455+K01455+K01915+K03781+K01091+K00626+K00281+K01681+K00026+K00830+K15893+K00025+K11517+K14272+K02437+K03781+K00382+K00382+K00281+K11517+K00284+K01091+K00605+K00600+K00284+K00830+K15918+K00600+K00830+K01601	Com_1109_neg(cis-Aconitic acid)	C00417
Metabolism	Biosynthesis of other secondary metabolites	Phenylpropanoid biosynthesis	90	311	2.18871e-05	0.000266624	6	19	0.00785898	0.128173	ko00940	evm.model.Contig1.397-gene(poxN1);evm.model.Contig1.402-gene(poxN1);evm.model.Contig3.108-gene(CAD6);evm.model.Contig3.321-gene(GEDH1);evm.model.Contig3.324-gene(GEDH1);evm.model.Contig3.325-gene(GEDH1);evm.model.Contig14.227-gene(PER42);evm.model.Contig14.249-gene(PER27);evm.model.Contig17.121-gene(At1g06620);evm.model.Contig24.103-gene(D4H);evm.model.Contig24.61-gene(GLU);evm.model.Contig24.62-…	K00430+K00430+K00083+K00083+K00083+K00083+K00430+K00430+K06892+K06892+K01188+K01188+K00430+K00430+K06892+K10775+K01904+K01904+K00430+K05350+K00430+K13065+K00083+K12356+K00430+K00430+K00430+K00430+K00430+K00430+K12356+K06892+K01188+K05349+K01188+K01188+K01188+K01188+K00430+K01904+K01188+K01188+K01188+K01188+K09755+K09753+K00430+K05349+K12356+K01188+K06892+K00430+K00430+K00430+K01188+K12355+K13065+…	Com_1352_pos(L-Tyrosine);Com_664_pos(L-Phenylalanine);Com_19_pos(Coumarin);Com_1226_neg(trans-Cinnamic acid);Com_14_neg(Chlorogenic acid);Com_168_neg(-)	C00082+C00079+C05851+C00423+C00852+C10434
Metabolism	Carbohydrate metabolism	Pentose and glucuronate interconversions	50	151	3.81336e-05	0.000425825	1	10	0.666832	0.69108	ko00040	evm.model.Contig8.109-gene(PME54);evm.model.Contig11.285-gene(-);evm.model.Contig13.263-gene(At5g55720);evm.model.Contig19.199-gene(-);evm.model.Contig24.33-gene(At4g13710);evm.model.Contig28.84-gene(At1g67750);evm.model.Contig29.47-gene(PME22);evm.model.Contig30.122-gene(UGD1);evm.model.Contig33.240-gene(PMR6);evm.model.Contig38.144-gene(USP);evm.model.Contig44.209-gene(At1g67750);evm.model.Cont…	K01051+K01783+K01728+K01783+K01728+K01728+K01051+K00012+K01728+K12447+K01728+K01051+K00011+K01051+K00008+K00854+K00854+K01728+K01051+K01051+K01051+K01051+K01051+K01051+K01051+K01051+K01051+K01051+K01728+K01051+K01728+K01051+K01728+K01051+K00012+K00008+K01728+K01728+K01728+K00012+K00012+K01728+K00008+K01051+K01728+K01728+K00012+K00012+K01728+K01051	Com_853_pos(Glucose 1-phosphate)	C00103
Metabolism	Carbohydrate metabolism	Amino sugar and nucleotide sugar metabolism	75	256	6.69547e-05	0.000690148	1	7	0.535099	0.62789	ko00520	evm.model.Contig5.561-gene(RHM2);evm.model.Contig5.589-gene(RHM1);evm.model.Contig9.429-gene(GAUT1);evm.model.Contig13.148-gene(GAUT4);evm.model.Contig17.195-gene(GME-1);evm.model.Contig20.106-gene(AGPS2);evm.model.Contig25.83-gene(ADG2);evm.model.Contig26.24-gene(GLCNAC1PUT2);evm.model.Contig27.242-gene(GAUT8);evm.model.Contig29.67-gene(GAE3);evm.model.Contig30.122-gene(UGD1);evm.model.Contig37.…	K12450+K12450+K13648+K13648+K10046+K00975+K00975+K00972+K13648+K08679+K00012+K13648+K12447+K01784+K00770+K12450+K08679+K13648+K08679+K12449+K01183+K01835+K01183+K01183+K13648+K00847+K00966+K01209+K13648+K01183+K01183+K13379+K01209+K18677+K12373+K15920+K13648+K08679+K01809+K01784+K12448+K00012+K13648+K13648+K00975+K12451+K01784+K00012+K00012+K13648+K00326+K13648+K13648+K13648+K00975+K13648+K12449+…	Com_853_pos(Glucose 1-phosphate)	C00103
Metabolism	Carbohydrate metabolism	Pentose phosphate pathway	40	125	0.000485972	0.00385361	2	10	0.274245	0.537862	ko00030	evm.model.Contig1.316-gene(EMB2024);evm.model.Contig3.368-gene(PFK5);evm.model.Contig8.206-gene(PFK3);evm.model.Contig9.32-gene(EMB2024);evm.model.Contig11.285-gene(-);evm.model.Contig12.5-gene(-);evm.model.Contig15.240-gene(PFP-ALPHA);evm.model.Contig19.199-gene(-);evm.model.Contig46.71-gene(RPI2);evm.model.Contig61.54-gene(pgdC);evm.model.Contig62.180-gene(-);evm.model.Contig64.286-gene(PGMP);e…	K01057+K00850+K00850+K01057+K01783+K00036+K00895+K01783+K01807+K00033+K00615+K01835+K00036+K01057+K01057+K01623+K01057+K00616+K00036+K00616+K00850+K03841+K01623+K01623+K00895+K03841+K01623+K00895+K00033+K00036+K00948+K03841+K01807+K00895+K03841+K01623+K00850+K00616+K01623+K01623	Com_776_neg(Gluconic acid);Com_1645_neg(D-Glucono-1,5-lactone)	C00257+C00198
Metabolism	Amino acid metabolism	Tryptophan metabolism	24	66	0.000882172	0.00640718	1	14	0.787342	0.801401	ko00380	evm.model.Contig3.175-gene(CAT1);evm.model.Contig11.81-gene(TAR2);evm.model.Contig15.189-gene(-);evm.model.Contig38.116-gene(ALDH);evm.model.Contig44.101-gene(ALDH2B7);evm.model.Contig58.12-gene(LPD1);evm.model.Contig75.72-gene(CAT3);evm.model.Contig76.235-gene(CYP76AH1);evm.model.Contig76.236-gene(CYP76AH1);evm.model.Contig91.34-gene(At5g47720);evm.model.Contig116.56-gene(At4g26910);evm.model.Co…	K03781+K16903+K03781+K00128+K00128+K00382+K03781+K07408+K07408+K00626+K00658+K11816+K11816+K11816+K11816+K00128+K00128+K03781+K11816+K00382+K00382+K11820+K11816+K11816	Com_1098_pos(-)	C00322
Metabolism	Amino acid metabolism	Cysteine and methionine metabolism	63	229	0.00150408	0.0094605	3	17	0.24878	0.525202	ko00270	evm.model.Contig1.333-gene(-);evm.model.Contig8.62-gene(METE);evm.model.Contig9.39-gene(-);evm.model.Contig13.82-gene(ACO);evm.model.Contig13.83-gene(ACO);evm.model.Contig14.39-gene(MMDHI);evm.model.Contig17.83-gene(MD1);evm.model.Contig24.182-gene(SAMDC4);evm.model.Contig25.8-gene(-);evm.model.Contig35.20-gene(SAHH);evm.model.Contig37.19-gene(SAMS3);evm.model.Contig41.102-gene(MET1B);evm.model.C…	K00026+K00549+K00026+K05933+K05933+K00026+K00025+K01611+K01738+K01251+K00789+K00558+K00640+K00797+K00058+K01251+K00789+K00558+K00558+K00558+K01611+K00826+K00831+K12524+K00558+K01611+K00549+K00058+K00026+K00549+K00831+K00016+K01611+K00549+K00558+K00025+K08967+K00547+K00815+K00899+K00549+K01738+K00558+K00789+K00547+K00640+K00827+K00815+K00811+K01919+K00789+K00789+K00058+K13034+K00558+K00789+K00815+…	Com_639_pos(5'-S-Methyl-5'-thioadenosine);Com_656_pos(L-Aspartic acid);Com_750_pos(S-Adenosyl-L-homocysteine)	C00170+C00049+C00021
Metabolism	Carbohydrate metabolism	Glycolysis / Gluconeogenesis	73	274	0.00173008	0.0100796	1	6	0.480836	0.62789	ko00010	evm.model.Contig3.368-gene(PFK5);evm.model.Contig4.329-gene(At1g22430);evm.model.Contig8.206-gene(PFK3);evm.model.Contig9.467-gene(-);evm.model.Contig10.402-gene(PGH1);evm.model.Contig13.180-gene(GAPCP2);evm.model.Contig15.240-gene(PFP-ALPHA);evm.model.Contig19.150-gene(Galm);evm.model.Contig20.135-gene(ADH3);evm.model.Contig28.101-gene(GAPC2);evm.model.Contig30.25-gene(ENO1);evm.model.Contig36.1…	K00850+K00121+K00850+K01792+K01689+K00134+K00895+K01785+K18857+K00134+K01689+K00873+K00927+K00128+K00134+K00128+K00873+K00134+K00927+K00382+K00134+K01792+K00873+K01835+K00121+K00627+K01610+K00873+K00873+K00016+K01623+K00162+K01834+K00162+K01834+K00850+K03841+K00128+K00128+K00873+K01623+K01623+K01568+K00895+K03841+K01834+K00873+K01623+K00895+K00382+K00382+K00134+K18857+K00627+K15634+K03841+K01834+…	Com_853_pos(Glucose 1-phosphate)	C00103
Metabolism	Carbohydrate metabolism	Galactose metabolism	44	153	0.00297803	0.0153483	4	11	0.018503	0.175779	ko00052	evm.model.Contig3.368-gene(PFK5);evm.model.Contig5.163-gene(RFS6);evm.model.Contig8.206-gene(PFK3);evm.model.Contig12.352-gene(6-FEH);evm.model.Contig12.360-gene(CWINV1);evm.model.Contig14.446-gene(-);evm.model.Contig19.150-gene(Galm);evm.model.Contig38.144-gene(USP);evm.model.Contig42.167-gene(RFS1);evm.model.Contig44.122-gene(GOLS1);evm.model.Contig45.46-gene(UGE1);evm.model.Contig58.151-gene(S…	K00850+K06617+K00850+K01193+K01193+K01187+K01785+K12447+K06617+K18819+K01784+K00011+K01835+K06617+K06611+K06617+K07407+K01193+K06617+K18819+K01187+K01784+K01193+K00850+K18819+K06611+K18819+K06617+K06617+K06617+K07407+K06617+K01784+K18819+K07407+K06611+K06611+K06617+K07407+K18819+K00844+K00850+K18819+K06611	Com_853_pos(Glucose 1-phosphate);Com_237_neg(Galactinol);Com_1160_neg(Inositol);Com_848_neg(Stachyose)	C00103+C01235+C00137+C01613
Metabolism	Metabolism of other amino acids	Cyanoamino acid metabolism	36	121	0.00371885	0.0180308	3	4	0.00374255	0.106663	ko00460	evm.model.Contig24.61-gene(GLU);evm.model.Contig24.62-gene(GLU);evm.model.Contig35.19-gene(SHM4);evm.model.Contig53.77-gene(BGLU44);evm.model.Contig56.135-gene(SHM4);evm.model.Contig68.55-gene(SHM1);evm.model.Contig71.108-gene(fmdA);evm.model.Contig71.109-gene(fmdA);evm.model.Contig90.96-gene(BGLU11);evm.model.Contig93.10-gene(BACOVA_02659);evm.model.Contig96.39-gene(GLU);evm.model.Contig96.45-ge…	K01188+K01188+K00600+K05350+K00600+K00600+K01455+K01455+K01188+K05349+K01188+K01188+K01188+K01188+K01188+K01188+K01188+K18592+K01188+K05349+K01188+K01188+K05350+K01188+K05349+K05349+K01188+K01188+K13034+K05349+K05349+K00600+K05349+K00600+K01188+K01188	Com_1352_pos(L-Tyrosine);Com_664_pos(L-Phenylalanine);Com_656_pos(L-Aspartic acid)	C00082+C00079+C00049
Metabolism	Biosynthesis of other secondary metabolites	Isoquinoline alkaloid biosynthesis	14	35	0.00376762	0.0180308	3	13	0.138923	0.416768	ko00950	evm.model.Contig25.51-gene(-);evm.model.Contig26.103-gene(TYDC2);evm.model.Contig45.114-gene(At1g62810);evm.model.Contig72.2-gene(-);evm.model.Contig89.91-gene(--);evm.model.Contig164.141-gene(At5g53970);evm.model.Contig219.3-gene(TAT);evm.model.Contig234.103-gene(At1g62810);evm.model.Contig235.43-gene(ASP5);evm.model.Contig236.28-gene(TYDC1);evm.model.Contig314.1-gene(TYDC1);evm.model.Contig398.…	K00276+K01592+K00276+K15849+K00276+K00815+K00815+K00276+K00811+K01592+K01592+K00815+K00815+K14454	Com_458_pos(Tyramine);Com_1352_pos(L-Tyrosine);Com_861_neg(-)	C00483+C00082+C00355
Metabolism	Amino acid metabolism	Tyrosine metabolism	23	72	0.00735073	0.0339655	6	14	0.0012879	0.07341	ko00350	evm.model.Contig4.329-gene(At1g22430);evm.model.Contig20.135-gene(ADH3);evm.model.Contig25.51-gene(-);evm.model.Contig26.103-gene(TYDC2);evm.model.Contig45.114-gene(At1g62810);evm.model.Contig72.190-gene(At4g22110);evm.model.Contig72.2-gene(-);evm.model.Contig89.91-gene(--);evm.model.Contig161.29-gene(HGO);evm.model.Contig164.141-gene(At5g53970);evm.model.Contig194.79-gene(-);evm.model.Contig219.…	K00121+K18857+K00276+K01592+K00276+K00121+K15849+K00276+K00451+K00815+K01800+K00815+K00276+K00811+K01592+K18857+K01592+K00121+K00815+K00457+K00815+K07253+K14454	Com_458_pos(Tyramine);Com_1352_pos(L-Tyrosine);Com_42_pos(3,4-Dihydroxyphenylpropionic acid);Com_602_neg(Tyrosol);Com_9_neg(Salidroside);Com_861_neg(-)	C00483+C00082+C10447+C06044+C06046+C00355
Metabolism	Carbohydrate metabolism	Ascorbate and aldarate metabolism	24	79	0.0122341	0.0496777	2	8	0.193996	0.44231	ko00053	evm.model.Contig10.75-gene(MIOX1);evm.model.Contig17.195-gene(GME-1);evm.model.Contig21.1-gene(MDAR5);evm.model.Contig22.82-gene(APX3);evm.model.Contig30.122-gene(UGD1);evm.model.Contig38.116-gene(ALDH);evm.model.Contig38.144-gene(USP);evm.model.Contig44.101-gene(ALDH2B7);evm.model.Contig50.69-gene(MIOX1);evm.model.Contig58.141-gene(APX3);evm.model.Contig157.42-gene(UGD3);evm.model.Contig162.24-g…	K00469+K10046+K08232+K00434+K00012+K00128+K12447+K00128+K00469+K00434+K00012+K00434+K00128+K00128+K14190+K00012+K00012+K08232+K00469+K08232+K00012+K00012+K00434+K08232	Com_979_neg(Ascorbic acid);Com_1160_neg(Inositol)	C00072+C00137
Metabolism	Biosynthesis of other secondary metabolites	Flavonoid biosynthesis	12	32	0.0127526	0.0502602	5	28	0.146258	0.416834	ko00941	evm.model.Contig11.304-gene(CYP75B2);evm.model.Contig38.93-gene(FL);evm.model.Contig65.68-gene(SHT);evm.model.Contig180.42-gene(SHT);evm.model.Contig224.71-gene(At4g26220);evm.model.Contig248.59-gene(-);evm.model.Contig270.101-gene(CYP73A4);evm.model.Contig306.27-gene(DFRA);evm.model.Contig320.44-gene(CHS);evm.model.Contig482.28-gene(FHT);evm.model.Contig583.8-gene(ANT17);MSTRG.11747(SALAT)	K05280+K05278+K13065+K13065+K00588+K00487+K00487+K13082+K00660+K00475+K05277+K13065	Com_762_pos(Cyanidin);Com_1744_pos(Eriodictyol);Com_311_pos(Luteolin);Com_14_neg(Chlorogenic acid);Com_168_neg(-)	C05905+C05631+C01514+C00852+C10434
Metabolism	Carbohydrate metabolism	Starch and sucrose metabolism	71	287	0.0131562	0.0503696	1	7	0.535099	0.62789	ko00500	evm.model.Contig3.128-gene(AMY2);evm.model.Contig12.352-gene(6-FEH);evm.model.Contig12.360-gene(CWINV1);evm.model.Contig14.446-gene(-);evm.model.Contig15.184-gene(SBE1);evm.model.Contig16.132-gene(AMY1.1);evm.model.Contig20.106-gene(AGPS2);evm.model.Contig21.98-gene(WAXY);evm.model.Contig24.61-gene(GLU);evm.model.Contig24.62-gene(GLU);evm.model.Contig25.83-gene(ADG2);evm.model.Contig35.210-gene(T…	K01176+K01193+K01193+K01187+K00700+K01176+K00975+K13679+K01188+K01188+K00975+K01087+K01177+K05350+K00696+K01835+K00695+K00847+K01188+K05349+K01188+K01188+K01188+K01188+K00695+K01188+K01087+K01193+K01188+K01188+K01188+K01087+K05349+K01188+K00703+K01187+K01188+K00695+K16055+K01193+K00975+K01179+K00695+K01177+K00700+K01087+K01087+K05350+K00703+K00695+K01188+K05349+K00975+K05349+K00695+K01188+K01188+…	Com_853_pos(Glucose 1-phosphate)	C00103
Metabolism	Biosynthesis of other secondary metabolites	Tropane, piperidine and pyridine alkaloid biosynthesis	14	41	0.0181373	0.0644153	2	9	0.233865	0.512704	ko00960	evm.model.Contig12.221-gene(At5g06060);evm.model.Contig25.51-gene(-);evm.model.Contig45.114-gene(At1g62810);evm.model.Contig72.2-gene(-);evm.model.Contig89.91-gene(--);evm.model.Contig164.141-gene(At5g53970);evm.model.Contig173.31-gene(-);evm.model.Contig219.3-gene(TAT);evm.model.Contig234.103-gene(At1g62810);evm.model.Contig235.43-gene(ASP5);evm.model.Contig294.77-gene(-);evm.model.Contig398.36-…	K08081+K00276+K00276+K15849+K00276+K00815+K08081+K00815+K00276+K00811+K08081+K00815+K00815+K14454	Com_664_pos(L-Phenylalanine);Com_195_pos(-)	C00079+C00253
Metabolism	Global and overview maps	Biosynthesis of amino acids	118	512	0.018267	0.0644153	5	35	0.283085	0.537862	ko01230	evm.model.Contig3.368-gene(PFK5);evm.model.Contig7.15-gene(GS1-2);evm.model.Contig8.206-gene(PFK3);evm.model.Contig8.62-gene(METE);evm.model.Contig9.37-gene(DAP);evm.model.Contig10.402-gene(PGH1);evm.model.Contig11.285-gene(-);evm.model.Contig13.180-gene(GAPCP2);evm.model.Contig15.176-gene(DHAPS-1);evm.model.Contig19.199-gene(-);evm.model.Contig25.8-gene(-);evm.model.Contig28.101-gene(GAPC2);evm.…	K00850+K01915+K00850+K00549+K10206+K01689+K01783+K00134+K01626+K01783+K01738+K00134+K01689+K12657+K01657+K00600+K00873+K00789+K00927+K00134+K00640+K00873+K00134+K01807+K00058+K00927+K00600+K00789+K00134+K00615+K01657+K01657+K00873+K00891+K00600+K05359+K00826+K15849+K01915+K00030+K00831+K12524+K01953+K13832+K00873+K00549+K00873+K01681+K00058+K10206+K00549+K00831+K01733+K01623+K00549+K10206+K00616+…	Com_1352_pos(L-Tyrosine);Com_664_pos(L-Phenylalanine);Com_656_pos(L-Aspartic acid);Com_750_pos(S-Adenosyl-L-homocysteine);Com_1098_pos(-)	C00082+C00079+C00049+C00021+C00322
Metabolism	Amino acid metabolism	Phenylalanine metabolism	16	50	0.0227403	0.0761801	4	15	0.0564481	0.247503	ko00360	evm.model.Contig25.51-gene(-);evm.model.Contig37.35-gene(-);evm.model.Contig45.114-gene(At1g62810);evm.model.Contig72.2-gene(-);evm.model.Contig89.91-gene(--);evm.model.Contig164.141-gene(At5g53970);evm.model.Contig219.3-gene(TAT);evm.model.Contig234.103-gene(At1g62810);evm.model.Contig235.43-gene(ASP5);evm.model.Contig337.42-gene(-);evm.model.Contig345.59-gene(PAL6);evm.model.Contig398.36-gene(A…	K00276+K10775+K00276+K15849+K00276+K00815+K00815+K00276+K00811+K10775+K10775+K00815+K00457+K00815+K07253+K14454	Com_1352_pos(L-Tyrosine);Com_664_pos(L-Phenylalanine);Com_1226_neg(trans-Cinnamic acid);Com_2428_neg(-)	C00082+C00079+C00423+C02265
Metabolism	Amino acid metabolism	Phenylalanine, tyrosine and tryptophan biosynthesis	29	105	0.024333	0.0795275	2	8	0.193996	0.44231	ko00400	evm.model.Contig15.176-gene(DHAPS-1);evm.model.Contig33.159-gene(ASA1);evm.model.Contig63.94-gene(ASA1);evm.model.Contig63.96-gene(ASA1);evm.model.Contig66.183-gene(SK);evm.model.Contig70.112-gene(ADT1);evm.model.Contig72.2-gene(-);evm.model.Contig89.123-gene(EMB3004);evm.model.Contig164.141-gene(At5g53970);evm.model.Contig176.142-gene(SHKB);evm.model.Contig176.59-gene(SK);evm.model.Contig190.74-…	K01626+K01657+K01657+K01657+K00891+K05359+K15849+K13832+K00815+K01626+K00891+K01657+K01657+K00766+K00815+K01626+K00811+K01696+K05359+K01626+K01626+K01696+K00815+K00815+K14454+K05359+K01657+K01817+K15227	Com_1352_pos(L-Tyrosine);Com_664_pos(L-Phenylalanine)	C00082+C00079
Environmental Information Processing	Membrane transport	ABC transporters	17	56	0.0320027	0.0997292	3	28	0.567756	0.62789	ko02010	evm.model.Contig7.405-gene(ABCB19);evm.model.Contig16.291-gene(ABCB13);evm.model.Contig50.154-gene(ABCB19);evm.model.Contig90.2-gene(ABCB11);evm.model.Contig120.56-gene(ABCB19);evm.model.Contig144.40-gene(ABCB19);evm.model.Contig144.73-gene(ABCB15);evm.model.Contig144.75-gene(ABCB15);evm.model.Contig295.68-gene(ABCB1);evm.model.Contig298.40-gene(ABCB2);evm.model.Contig299.23-gene(ABCB19);evm.mode…	K05658+K05658+K05658+K05658+K05658+K05658+K05658+K05658+K05658+K05658+K05658+K05643+K05658+K05658+K05658+K05658+K05658	Com_664_pos(L-Phenylalanine);Com_656_pos(L-Aspartic acid);Com_1160_neg(Inositol)	C00079+C00049+C00137
Metabolism	Metabolism of other amino acids	Glutathione metabolism	43	172	0.039025	0.113682	1	8	0.583828	0.62789	ko00480	evm.model.Contig2.56-gene(HSP26-A);evm.model.Contig5.221-gene(LAPA2);evm.model.Contig10.333-gene(GSTL1);evm.model.Contig12.5-gene(-);evm.model.Contig22.82-gene(APX3);evm.model.Contig31.86-gene(RNR2A);evm.model.Contig39.68-gene(-);evm.model.Contig44.96-gene(-);evm.model.Contig52.76-gene(-);evm.model.Contig54.71-gene(MPA1);evm.model.Contig57.85-gene(GOR);evm.model.Contig58.141-gene(APX3);evm.model.…	K00799+K01255+K00799+K00036+K00434+K10808+K10808+K00797+K00799+K01256+K00383+K00434+K00033+K10807+K00799+K00036+K18592+K00036+K00383+K00799+K00799+K00434+K00799+K10807+K00799+K00432+K10807+K00799+K01256+K01919+K10807+K00799+K00033+K00036+K10808+K00799+K00799+K00432+K00799+K00434+K00799+K10807+K10807	Com_979_neg(Ascorbic acid)	C00072
Metabolism	Metabolism of terpenoids and polyketides	Zeatin biosynthesis	16	58	0.0806412	0.220529	2	8	0.193996	0.44231	ko00908	evm.model.Contig3.39-gene(CKX5);evm.model.Contig5.355-gene(ZOG1);evm.model.Contig5.358-gene(ZOG1);evm.model.Contig5.359-gene(ZOG1);evm.model.Contig10.389-gene(UGT73C1);evm.model.Contig25.102-gene(IPT5);evm.model.Contig27.96-gene(IPT3);evm.model.Contig37.5-gene(UGT73C1);evm.model.Contig55.134-gene(CKX9);evm.model.Contig98.32-gene(CKX3);evm.model.Contig133.7-gene(CKX1);evm.model.Contig158.42-gene(C…	K00279+K13495+K13495+K13495+K13496+K10760+K10760+K13496+K00279+K00279+K00279+K00279+K10760+K13496+K13495+K13496	Com_639_pos(5'-S-Methyl-5'-thioadenosine);Com_802_pos(Adenine)	C00170+C00147
Metabolism	Metabolism of other amino acids	beta-Alanine metabolism	20	78	0.104396	0.259096	1	6	0.480836	0.62789	ko00410	evm.model.Contig3.237-gene(PAO4);evm.model.Contig3.251-gene(GAD1);evm.model.Contig25.51-gene(-);evm.model.Contig38.116-gene(ALDH);evm.model.Contig44.101-gene(ALDH2B7);evm.model.Contig45.114-gene(At1g62810);evm.model.Contig48.38-gene(PAO5);evm.model.Contig55.158-gene(PAO1);evm.model.Contig76.70-gene(PYD1);evm.model.Contig89.91-gene(--);evm.model.Contig98.57-gene(PAO5);evm.model.Contig109.87-gene(P…	K17839+K01580+K00276+K00128+K00128+K00276+K12259+K13366+K00207+K00276+K12259+K17839+K01580+K00232+K00128+K00128+K05605+K00276+K01464+K00140	Com_656_pos(L-Aspartic acid)	C00049
Metabolism	Amino acid metabolism	Lysine degradation	18	69	0.104466	0.259096	1	8	0.583828	0.62789	ko00310	evm.model.Contig24.53-gene(SUVH2);evm.model.Contig27.193-gene(ASHH3);evm.model.Contig38.116-gene(ALDH);evm.model.Contig44.101-gene(ALDH2B7);evm.model.Contig58.12-gene(LPD1);evm.model.Contig90.39-gene(EZA1);evm.model.Contig91.34-gene(At5g47720);evm.model.Contig116.56-gene(At4g26910);evm.model.Contig142.45-gene(SUVH4);evm.model.Contig193.61-gene(ALDH2B7);evm.model.Contig195.34-gene(ALDH2B4);evm.mod…	K11420+K11423+K00128+K00128+K00382+K11430+K00626+K00658+K11420+K00128+K00128+K11430+K00382+K00382+K00306+K11423+K11420+K11420	Com_1098_pos(-)	C00322
Metabolism	Metabolism of cofactors and vitamins	Nicotinate and nicotinamide metabolism	10	34	0.105121	0.259096	2	11	0.314626	0.578505	ko00760	evm.model.Contig10.93-gene(surE);evm.model.Contig46.32-gene(SDT1);evm.model.Contig66.79-gene(SRT2);evm.model.Contig211.8-gene(NUDT19);evm.model.Contig211.9-gene(NUDT19);evm.model.Contig300.64-gene(surE);evm.model.Contig326.31-gene(NAPRT1);evm.model.Contig334.19-gene(URH1);evm.model.Contig374.43-gene(QS);evm.model.Contig401.34-gene(NUDT19)	K03787+K18551+K11414+K03426+K03426+K03787+K00763+K01240+K03517+K03426	Com_656_pos(L-Aspartic acid);Com_195_pos(-)	C00049+C00253
Metabolism	Lipid metabolism	Biosynthesis of unsaturated fatty acids	13	47	0.106345	0.259096	1	7	0.535099	0.62789	ko01040	evm.model.Contig4.31-gene(ECR);evm.model.Contig10.143-gene(FAD12);evm.model.Contig22.148-gene(PAS2);evm.model.Contig53.145-gene(ADS3);evm.model.Contig58.194-gene(PAS2);evm.model.Contig79.109-gene(FAD12);evm.model.Contig110.140-gene(-);evm.model.Contig131.38-gene(FAD2);evm.model.Contig154.104-gene(-);evm.model.Contig176.104-gene(ACX2);evm.model.Contig310.61-gene(KCR1);evm.model.Contig507.5-gene(FA…	K10258+K10256+K10703+K00507+K10703+K10256+K10256+K10256+K03921+K00232+K10251+K10256+K03921	Com_706_neg(Stearic acid)	C01530
Metabolism	Biosynthesis of other secondary metabolites	Anthocyanin biosynthesis	4	12	0.188029	0.399935	2	3	0.028904	0.205941	ko00942	evm.model.Contig1.78-gene(UGT75L6);evm.model.Contig64.216-gene(UGT75L6);evm.model.Contig164.144-gene(UGT79B6);evm.model.Contig379.4-gene(UGT75L6)	K12338+K12338+K17193+K12338	Com_27_pos(Keracyanin);Com_762_pos(Cyanidin)	C08620+C05905
Metabolism	Biosynthesis of other secondary metabolites	Stilbenoid, diarylheptanoid and gingerol biosynthesis	6	21	0.206763	0.413527	2	8	0.193996	0.44231	ko00945	evm.model.Contig65.68-gene(SHT);evm.model.Contig180.42-gene(SHT);evm.model.Contig224.71-gene(At4g26220);evm.model.Contig248.59-gene(-);evm.model.Contig270.101-gene(CYP73A4);MSTRG.11747(SALAT)	K13065+K13065+K00588+K00487+K00487+K13065	Com_14_neg(Chlorogenic acid);Com_168_neg(-)	C00852+C10434
Metabolism	Metabolism of cofactors and vitamins	One carbon pool by folate	9	35	0.222962	0.439366	1	5	0.42043	0.62789	ko00670	evm.model.Contig35.19-gene(SHM4);evm.model.Contig56.135-gene(SHM4);evm.model.Contig58.189-gene(-);evm.model.Contig60.315-gene(GDCST);evm.model.Contig68.55-gene(SHM1);evm.model.Contig387.44-gene(GDCST);evm.model.Contig400.7-gene(-);evm.model.Contig456.26-gene(SHM4);evm.model.Contig637.3-gene(Os03g0815200)	K00600+K00600+K13998+K00605+K00600+K00605+K00600+K00600+K00297	Com_32_pos(5-Methyltetrahydrofolic acid)	C00440
Metabolism	Metabolism of cofactors and vitamins	Ubiquinone and other terpenoid-quinone biosynthesis	18	78	0.238746	0.463651	2	5	0.0843157	0.343286	ko00130	evm.model.Contig13.355-gene(FQR1);evm.model.Contig14.430-gene(AAE14);evm.model.Contig46.221-gene(-);evm.model.Contig53.129-gene(4CL);evm.model.Contig107.86-gene(4CL1);evm.model.Contig164.141-gene(At5g53970);evm.model.Contig172.132-gene(At4g27270);evm.model.Contig219.3-gene(TAT);evm.model.Contig248.59-gene(-);evm.model.Contig261.10-gene(VTE1);evm.model.Contig270.101-gene(CYP73A4);evm.model.Contig2…	K03809+K14760+K01904+K01904+K01904+K00815+K03809+K00815+K00487+K09834+K00487+K03809+K05928+K05928+K09834+K00815+K00457+K00815	Com_1352_pos(L-Tyrosine);Com_1226_neg(trans-Cinnamic acid)	C00082+C00423
Metabolism	Carbohydrate metabolism	Inositol phosphate metabolism	23	108	0.338706	0.627052	1	3	0.278422	0.537862	ko00562	evm.model.Contig1.516-gene(PIP5K6);evm.model.Contig9.218-gene(PIP5K4);evm.model.Contig10.75-gene(MIOX1);evm.model.Contig15.63-gene(PIP5K1);evm.model.Contig18.38-gene(ITPK1);evm.model.Contig35.54-gene(PLC2);evm.model.Contig50.69-gene(MIOX1);evm.model.Contig71.156-gene(--);evm.model.Contig77.34-gene(PIP5K1);evm.model.Contig83.52-gene(SAL1);evm.model.Contig124.65-gene(ITPK3);evm.model.Contig136.68-g…	K00889+K00889+K00469+K00889+K00913+K05857+K00469+K01110+K00889+K15422+K00913+K00889+K05857+K01114+K01114+K01858+K00889+K01858+K00469+K00889+K00889+K01114+K00140	Com_1160_neg(Inositol)	C00137
Metabolism	Biosynthesis of other secondary metabolites	Caffeine metabolism	1	2	0.349383	0.627052	1	7	0.535099	0.62789	ko00232	evm.model.Contig12.85-gene(At2g26230)	K00365	Com_333_neg(7-Methylxanthine)	C16353
Environmental Information Processing	Signal transduction	Phosphatidylinositol signaling system	26	124	0.356516	0.628594	1	1	0.102778	0.375321	ko04070	evm.model.Contig1.516-gene(PIP5K6);evm.model.Contig7.382-gene(CML45);evm.model.Contig9.218-gene(PIP5K4);evm.model.Contig13.345-gene(DGK5);evm.model.Contig15.63-gene(PIP5K1);evm.model.Contig18.38-gene(ITPK1);evm.model.Contig35.54-gene(PLC2);evm.model.Contig71.156-gene(--);evm.model.Contig77.34-gene(PIP5K1);evm.model.Contig83.52-gene(SAL1);evm.model.Contig120.26-gene(CML45);evm.model.Contig124.65-g…	K00889+K02183+K00889+K00901+K00889+K00913+K05857+K01110+K00889+K15422+K02183+K00913+K00889+K05857+K00901+K00889+K02183+K02183+K02183+K02183+K02183+K00889+K00889+K02183+K02183+K02183	Com_1160_neg(Inositol)	C00137
Metabolism	Nucleotide metabolism	Purine metabolism	49	241	0.37173	0.646907	1	17	0.848687	0.848687	ko00230	evm.model.Contig1.95-gene(ASE2);evm.model.Contig9.152-gene(PUR2);evm.model.Contig9.297-gene(PUR7);evm.model.Contig10.368-gene(ADK2);evm.model.Contig10.93-gene(surE);evm.model.Contig12.306-gene(APT5);evm.model.Contig12.85-gene(At2g26230);evm.model.Contig18.218-gene(ADK-B);evm.model.Contig28.110-gene(ADK-B);evm.model.Contig31.86-gene(RNR2A);evm.model.Contig36.146-gene(-);evm.model.Contig37.34-gene(…	K00764+K01945+K01923+K00856+K03787+K00759+K00365+K00939+K00939+K10808+K00873+K00856+K06966+K10808+K00873+K00759+K00759+K00873+K01835+K10807+K00873+K00873+K00759+K06966+K01466+K10807+K00764+K13811+K00939+K00873+K00873+K10807+K14641+K10807+K13811+K00856+K00948+K03787+K10808+K14641+K06966+K00939+K00939+K01490+K10807+K14641+K10807+K01768+K00939	Com_802_pos(Adenine)	C00147
Metabolism	Metabolism of cofactors and vitamins	Thiamine metabolism	10	49	0.481652	0.768349	1	4	0.353207	0.592141	ko00730	evm.model.Contig13.382-gene(THI1-1);evm.model.Contig18.218-gene(ADK-B);evm.model.Contig28.110-gene(ADK-B);evm.model.Contig73.133-gene(THIC);evm.model.Contig204.122-gene(At5g35170);evm.model.Contig208.5-gene(THI1-2);evm.model.Contig215.36-gene(Os07g0190000);evm.model.Contig351.12-gene(At5g47840);evm.model.Contig362.37-gene(At5g47840);MSTRG.35085(ADK-B)	K03146+K00939+K00939+K03147+K00939+K03146+K01662+K00939+K00939+K00939	Com_1352_pos(L-Tyrosine)	C00082
Metabolism	Carbohydrate metabolism	Citrate cycle (TCA cycle)	29	148	0.501742	0.790982	1	7	0.535099	0.62789	ko00020	evm.model.Contig1.333-gene(-);evm.model.Contig9.39-gene(-);evm.model.Contig14.39-gene(MMDHI);evm.model.Contig17.83-gene(MD1);evm.model.Contig58.12-gene(LPD1);evm.model.Contig77.9-gene(EMB3003);evm.model.Contig79.140-gene(-);evm.model.Contig84.24-gene(IDH3);evm.model.Contig85.115-gene(PCKA);evm.model.Contig99.121-gene(ACLB-1);evm.model.Contig109.110-gene(-);evm.model.Contig112.24-gene(-);evm.model…	K00026+K00026+K00026+K00025+K00382+K00627+K01900+K00030+K01610+K01648+K01681+K00026+K01648+K00658+K01648+K00025+K00162+K00162+K00382+K00382+K00627+K00162+K00627+K00161+K00627+K00161+K01648+K01648+K00161	Com_1109_neg(cis-Aconitic acid)	C00417
Metabolism	Amino acid metabolism	Alanine, aspartate and glutamate metabolism	20	105	0.569732	0.857799	1	8	0.583828	0.62789	ko00250	evm.model.Contig1.95-gene(ASE2);evm.model.Contig3.251-gene(GAD1);evm.model.Contig7.15-gene(GS1-2);evm.model.Contig57.7-gene(AGT1);evm.model.Contig72.66-gene(GS1-2);evm.model.Contig87.62-gene(AS);evm.model.Contig114.211-gene(AGT1);evm.model.Contig166.65-gene(GAD);evm.model.Contig179.99-gene(ASE2);evm.model.Contig193.19-gene(GGAT2);evm.model.Contig216.36-gene(At3g08860);evm.model.Contig235.43-gene(…	K00764+K01580+K01915+K00830+K01915+K01953+K00830+K01580+K00764+K14272+K00827+K00811+K00814+K00814+K01953+K00827+K00830+K00261+K00830+K14454	Com_656_pos(L-Aspartic acid)	C00049
Metabolism	Biosynthesis of other secondary metabolites	Betalain biosynthesis	1	4	0.576739	0.8587	2	4	0.0540655	0.247503	ko00965	evm.model.Contig188.73-gene(DODA)	K15777	Com_1352_pos(L-Tyrosine);Com_861_neg(-)	C00082+C00355
Metabolism	Amino acid metabolism	Lysine biosynthesis	4	23	0.675941	0.984523	2	8	0.193996	0.44231	ko00300	evm.model.Contig9.37-gene(DAP);evm.model.Contig84.54-gene(-);evm.model.Contig112.26-gene(DAP);evm.model.Contig136.109-gene(ALD1)	K10206+K12524+K10206+K10206	Com_656_pos(L-Aspartic acid);Com_1098_pos(-)	C00049+C00322
Metabolism	Biosynthesis of other secondary metabolites	Flavone and flavonol biosynthesis	1	6	0.724673	1	3	12	0.114807	0.375321	ko00944	evm.model.Contig11.304-gene(CYP75B2)	K05280	Com_311_pos(Luteolin);Com_28_pos(Kaempferol-3-O-rutinoside);Com_23_neg(Rutin)	C01514+C21833+C05625
Metabolism	Amino acid metabolism	Arginine biosynthesis	10	61	0.767793	1	1	9	0.627573	0.662438	ko00220	evm.model.Contig7.15-gene(GS1-2);evm.model.Contig72.66-gene(GS1-2);evm.model.Contig193.19-gene(GGAT2);evm.model.Contig235.43-gene(ASP5);evm.model.Contig299.8-gene(ALAAT2);evm.model.Contig299.9-gene(ALAAT2);evm.model.Contig313.16-gene(NOA1);evm.model.Contig507.39-gene(GDHB);evm.model.Contig568.24-gene(NOA1);evm.model.Contig586.19-gene(Os01g0760600)	K01915+K01915+K14272+K00811+K00814+K00814+K13427+K00261+K13427+K14454	Com_656_pos(L-Aspartic acid)	C00049
Metabolism	Biosynthesis of other secondary metabolites	Monobactam biosynthesis	3	20	0.773043	1	2	6	0.118401	0.375321	ko00261	evm.model.Contig84.54-gene(-);evm.model.Contig199.48-gene(APS2);evm.model.Contig284.60-gene(APS2)	K12524+K13811+K13811	Com_1352_pos(L-Tyrosine);Com_656_pos(L-Aspartic acid)	C00082+C00049
Metabolism	Amino acid metabolism	Histidine metabolism	4	34	0.91726	1	1	7	0.535099	0.62789	ko00340	evm.model.Contig38.116-gene(ALDH);evm.model.Contig44.101-gene(ALDH2B7);evm.model.Contig193.61-gene(ALDH2B7);evm.model.Contig195.34-gene(ALDH2B4)	K00128+K00128+K00128+K00128	Com_656_pos(L-Aspartic acid)	C00049
Metabolism	Biosynthesis of other secondary metabolites	Glucosinolate biosynthesis	2	20	0.92143	1	2	3	0.028904	0.205941	ko00966	evm.model.Contig71.64-gene(--);evm.model.Contig269.14-gene(UGT74B1)	K00826+K11820	Com_1352_pos(L-Tyrosine);Com_664_pos(L-Phenylalanine)	C00082+C00079
Metabolism	Metabolism of cofactors and vitamins	Pantothenate and CoA biosynthesis	5	47	0.963897	1	1	4	0.353207	0.592141	ko00770	evm.model.Contig38.252-gene(PPCS2);evm.model.Contig71.64-gene(--);evm.model.Contig76.70-gene(PYD1);evm.model.Contig301.69-gene(PYD2);evm.model.Contig359.31-gene(HAL3B)	K01922+K00826+K00207+K01464+K01598	Com_656_pos(L-Aspartic acid)	C00049
Metabolism	Global and overview maps	2-Oxocarboxylic acid metabolism	10	108	0.998745	1	5	16	0.0164676	0.175779	ko01210	evm.model.Contig71.64-gene(--);evm.model.Contig84.24-gene(IDH3);evm.model.Contig109.110-gene(-);evm.model.Contig193.19-gene(GGAT2);evm.model.Contig235.43-gene(ASP5);evm.model.Contig269.14-gene(UGT74B1);evm.model.Contig299.8-gene(ALAAT2);evm.model.Contig299.9-gene(ALAAT2);evm.model.Contig586.19-gene(Os01g0760600);MSTRG.19613(--)	K00826+K00030+K01681+K14272+K00811+K11820+K00814+K00814+K14454+K01649	Com_1352_pos(L-Tyrosine);Com_664_pos(L-Phenylalanine);Com_656_pos(L-Aspartic acid);Com_1098_pos(-);Com_1109_neg(cis-Aconitic acid)	C00082+C00079+C00049+C00322+C00417
Genetic Information Processing	Translation	Aminoacyl-tRNA biosynthesis	5	130	1	1	3	9	0.0544535	0.247503	ko00970	evm.model.Contig24.58-gene(GATB);evm.model.Contig38.37-gene(At1g72550);evm.model.Contig58.115-gene(POPTRDRAFT_821063);evm.model.Contig171.27-gene(EMB2761);evm.model.Contig261.105-gene(SYCO)	K02434+K01890+K01872+K01868+K01883	Com_1352_pos(L-Tyrosine);Com_664_pos(L-Phenylalanine);Com_656_pos(L-Aspartic acid)	C00082+C00079+C00049

## Sheet: T2 VS T3
KEGG_A_class	KEGG_B_class	Pathway	Gene_T3-vs-T2 (1500)	Gene_All (9882)	Gene_Pvalue	Gene_Qvalue	Metabolite_T3-vs-T2 (26)	Metabolite_All (360)	Metabolite_Pvalue	Metabolite_Qvalue	Pathway ID	Genes	K_IDs	Metabolites	C_IDs
Metabolism	Global and overview maps	Metabolic pathways	863	4189	1.06553e-37	1.35322e-35	13	202	0.804642	0.804642	ko01100	evm.model.Contig1.316-gene(EMB2024);evm.model.Contig1.333-gene(-);evm.model.Contig1.454-gene(OPR11);evm.model.Contig2.56-gene(HSP26-A);evm.model.Contig3.108-gene(CAD6);evm.model.Contig3.128-gene(AMY2);evm.model.Contig3.175-gene(CAT1);evm.model.Contig3.206-gene(HMGR);evm.model.Contig3.237-gene(PAO4);evm.model.Contig3.251-gene(GAD1);evm.model.Contig3.325-gene(GEDH1);evm.model.Contig3.368-gene(PFK5)…	K01057+K00026+K05894+K00799+K00083+K01176+K03781+K00021+K17839+K01580+K00083+K00850+K00430+K02155+K10258+K01599+K06617+K15227+K16055+K09754+K03403+K12450+K11517+K00099+K01915+K10712+K08908+K10781+K01759+K00021+K00549+K01047+K00889+K02137+K01923+K01057+K10206+K08679+K00026+K13648+K13508+K01792+K05894+K13508+K06119+K18368+K00469+K03787+K01535+K01783+K00276+K08081+K00759+K01193+K01193+K00036+K13648+…	Com_1632_pos(Cytosine);Com_1109_pos(L-Isoleucine);Com_664_pos(L-Phenylalanine);Com_132_pos(Ferulic acid);Com_853_pos(Glucose 1-phosphate);Com_1915_pos(D-Glucosamine);Com_173_pos(Adipic acid);Com_195_pos(-);Com_333_neg(7-Methylxanthine);Com_496_neg(-);Com_2721_neg(Ribitol);Com_168_neg(-);Com_861_neg(-)	C00380+C00407+C00079+C01494+C00103+C00329+C06104+C00253+C16353+C02666+C00474+C10434+C00355
Metabolism	Global and overview maps	Biosynthesis of secondary metabolites	537	2340	5.75646e-31	3.65535e-29	14	154	0.163839	0.441104	ko01110	evm.model.Contig1.316-gene(EMB2024);evm.model.Contig1.333-gene(-);evm.model.Contig1.454-gene(OPR11);evm.model.Contig3.108-gene(CAD6);evm.model.Contig3.128-gene(AMY2);evm.model.Contig3.175-gene(CAT1);evm.model.Contig3.206-gene(HMGR);evm.model.Contig3.251-gene(GAD1);evm.model.Contig3.325-gene(GEDH1);evm.model.Contig3.368-gene(PFK5);evm.model.Contig3.386-gene(PER17);evm.model.Contig4.31-gene(ECR);ev…	K01057+K00026+K05894+K00083+K01176+K03781+K00021+K01580+K00083+K00850+K00430+K10258+K01599+K15227+K16055+K09754+K03403+K11517+K00099+K00021+K00549+K01047+K01923+K15404+K01057+K10206+K00026+K15095+K13508+K01792+K05894+K13508+K13496+K18368+K03787+K01783+K00276+K08081+K01193+K01193+K00036+K05350+K00901+K03809+K05933+K00430+K09840+K01187+K09828+K00128+K00700+K03781+K00021+K00895+K15891+K15397+K13051+…	Com_1109_pos(L-Isoleucine);Com_664_pos(L-Phenylalanine);Com_762_pos(Cyanidin);Com_132_pos(Ferulic acid);Com_19_pos(Coumarin);Com_853_pos(Glucose 1-phosphate);Com_481_pos(2-Hydroxycinnamic acid);Com_195_pos(-);Com_28_pos(Kaempferol-3-O-rutinoside);Com_14_neg(Chlorogenic acid);Com_333_neg(7-Methylxanthine);Com_496_neg(-);Com_168_neg(-);Com_861_neg(-)	C00407+C00079+C05905+C01494+C05851+C00103+C01772+C00253+C21833+C00852+C16353+C02666+C10434+C00355
Metabolism	Carbohydrate metabolism	Amino sugar and nucleotide sugar metabolism	80	256	4.09579e-11	1.73388e-09	2	7	0.0841866	0.372195	ko00520	evm.model.Contig5.561-gene(RHM2);evm.model.Contig9.377-gene(GAE3);evm.model.Contig9.429-gene(GAUT1);evm.model.Contig13.148-gene(GAUT4);evm.model.Contig13.374-gene(GAUT12);evm.model.Contig20.106-gene(AGPS2);evm.model.Contig25.83-gene(ADG2);evm.model.Contig26.125-gene(GAUT15);evm.model.Contig26.24-gene(GLCNAC1PUT2);evm.model.Contig27.242-gene(GAUT8);evm.model.Contig29.67-gene(GAE3);evm.model.Contig…	K12450+K08679+K13648+K13648+K13648+K00975+K00975+K13648+K00972+K13648+K08679+K00012+K13648+K12447+K01784+K00770+K00975+K13648+K08679+K13648+K08679+K12449+K01183+K01183+K13648+K00847+K00847+K00966+K13648+K13648+K13648+K01183+K13648+K18677+K06118+K12373+K15920+K08679+K01809+K01784+K12448+K00012+K13648+K12450+K13648+K00975+K02377+K12451+K01784+K00012+K00012+K01784+K13648+K13648+K13648+K13648+K13648+…	Com_853_pos(Glucose 1-phosphate);Com_1915_pos(D-Glucosamine)	C00103+C00329
Metabolism	Carbohydrate metabolism	Starch and sucrose metabolism	76	287	3.65124e-07	9.27415e-06	1	7	0.411006	0.575409	ko00500	evm.model.Contig3.128-gene(AMY2);evm.model.Contig5.247-gene(TPS11);evm.model.Contig12.352-gene(6-FEH);evm.model.Contig12.360-gene(CWINV1);evm.model.Contig13.28-gene(BGLU46);evm.model.Contig14.446-gene(-);evm.model.Contig15.184-gene(SBE1);evm.model.Contig18.47-gene(TPS5);evm.model.Contig20.106-gene(AGPS2);evm.model.Contig21.98-gene(WAXY);evm.model.Contig24.61-gene(GLU);evm.model.Contig24.62-gene(G…	K01176+K16055+K01193+K01193+K05350+K01187+K00700+K16055+K00975+K13679+K01188+K01188+K00975+K01087+K01177+K16055+K00975+K05350+K00696+K16055+K00847+K00847+K01188+K05349+K01188+K01188+K00695+K01188+K01188+K01177+K01087+K01193+K01188+K01188+K01188+K01087+K05349+K01188+K01188+K00703+K01187+K01187+K01188+K01188+K00695+K16055+K01087+K00700+K00975+K01179+K00695+K01177+K00700+K01193+K00695+K00695+K01188+…	Com_853_pos(Glucose 1-phosphate)	C00103
Metabolism	Carbohydrate metabolism	Pentose and glucuronate interconversions	47	151	5.03256e-07	1.06522e-05	2	10	0.157815	0.441104	ko00040	evm.model.Contig11.285-gene(-);evm.model.Contig13.263-gene(At5g55720);evm.model.Contig19.199-gene(-);evm.model.Contig24.33-gene(At4g13710);evm.model.Contig28.84-gene(At1g67750);evm.model.Contig29.47-gene(PME22);evm.model.Contig30.122-gene(UGD1);evm.model.Contig33.240-gene(PMR6);evm.model.Contig38.144-gene(USP);evm.model.Contig44.209-gene(At1g67750);evm.model.Contig46.120-gene(PME6);evm.model.Cont…	K01783+K01728+K01783+K01728+K01728+K01051+K00012+K01728+K12447+K01728+K01051+K01051+K00011+K01051+K00008+K00854+K01728+K01051+K01051+K01051+K01051+K01051+K01051+K01051+K01051+K01051+K01051+K01728+K01728+K01051+K00012+K01728+K01728+K01728+K00012+K00012+K01728+K00008+K01051+K01728+K01728+K01728+K01184+K00012+K00012+K01728+K01051	Com_853_pos(Glucose 1-phosphate);Com_2721_neg(Ribitol)	C00103+C00474
Metabolism	Carbohydrate metabolism	Galactose metabolism	47	153	7.69701e-07	1.08613e-05	2	11	0.184551	0.461378	ko00052	evm.model.Contig3.368-gene(PFK5);evm.model.Contig5.163-gene(RFS6);evm.model.Contig12.352-gene(6-FEH);evm.model.Contig12.360-gene(CWINV1);evm.model.Contig14.446-gene(-);evm.model.Contig33.75-gene(PFK4);evm.model.Contig38.144-gene(USP);evm.model.Contig44.122-gene(GOLS1);evm.model.Contig45.46-gene(UGE1);evm.model.Contig58.151-gene(S6PDH);evm.model.Contig76.136-gene(RFS);evm.model.Contig81.112-gene(R…	K00850+K06617+K01193+K01193+K01187+K00850+K12447+K18819+K01784+K00011+K06617+K06617+K06611+K06617+K07407+K01193+K06617+K01187+K01187+K01784+K00850+K18819+K06611+K18819+K06617+K06617+K07407+K06617+K01784+K01193+K01785+K01784+K18819+K06611+K01187+K01187+K06611+K01784+K06617+K06617+K07407+K07407+K18819+K00844+K00850+K18819+K06611	Com_853_pos(Glucose 1-phosphate);Com_237_neg(Galactinol)	C00103+C01235
Metabolism	Biosynthesis of other secondary metabolites	Phenylpropanoid biosynthesis	74	311	3.34567e-05	0.000326847	7	19	0.000126007	0.00441025	ko00940	evm.model.Contig3.108-gene(CAD6);evm.model.Contig3.325-gene(GEDH1);evm.model.Contig3.386-gene(PER17);evm.model.Contig5.308-gene(CYP98A3);evm.model.Contig10.50-gene(CSE);evm.model.Contig13.28-gene(BGLU46);evm.model.Contig14.227-gene(PER42);evm.model.Contig17.121-gene(At1g06620);evm.model.Contig24.61-gene(GLU);evm.model.Contig24.62-gene(GLU);evm.model.Contig35.32-gene(D4H);evm.model.Contig47.115-ge…	K00083+K00083+K00430+K09754+K18368+K05350+K00430+K06892+K01188+K01188+K06892+K00430+K01904+K00430+K05350+K00430+K00588+K00430+K00430+K00430+K00430+K12356+K09755+K06892+K01188+K05349+K01188+K01188+K01904+K00588+K01188+K01188+K00430+K01188+K01188+K01188+K09755+K09753+K00430+K05349+K12356+K01188+K00430+K01188+K00430+K01188+K12355+K01188+K00430+K13065+K00083+K13066+K00430+K00487+K00430+K01188+K05349+…	Com_664_pos(L-Phenylalanine);Com_132_pos(Ferulic acid);Com_19_pos(Coumarin);Com_481_pos(2-Hydroxycinnamic acid);Com_14_neg(Chlorogenic acid);Com_496_neg(-);Com_168_neg(-)	C00079+C01494+C05851+C01772+C00852+C02666+C10434
Metabolism	Metabolism of other amino acids	Cyanoamino acid metabolism	35	121	7.7839e-05	0.00065991	2	4	0.0275442	0.19281	ko00460	evm.model.Contig13.28-gene(BGLU46);evm.model.Contig16.91-gene(At3g16150);evm.model.Contig24.61-gene(GLU);evm.model.Contig24.62-gene(GLU);evm.model.Contig30.48-gene(At5g08100);evm.model.Contig35.19-gene(SHM4);evm.model.Contig53.77-gene(BGLU44);evm.model.Contig56.135-gene(SHM4);evm.model.Contig71.108-gene(fmdA);evm.model.Contig71.109-gene(fmdA);evm.model.Contig90.96-gene(BGLU11);evm.model.Contig93.…	K05350+K13051+K01188+K01188+K13051+K00600+K05350+K00600+K01455+K01455+K01188+K05349+K01188+K01188+K01188+K01188+K01188+K01188+K01188+K18592+K05349+K01188+K01188+K01188+K01188+K01188+K05349+K05349+K01188+K13034+K05349+K00600+K01188+K05349+K01188	Com_1109_pos(L-Isoleucine);Com_664_pos(L-Phenylalanine)	C00407+C00079
Metabolism	Biosynthesis of other secondary metabolites	Isoquinoline alkaloid biosynthesis	15	35	7.79422e-05	0.00065991	1	13	0.629093	0.68807	ko00950	evm.model.Contig11.72-gene(maoI);evm.model.Contig25.51-gene(-);evm.model.Contig78.273-gene(TYDC1);evm.model.Contig89.91-gene(--);evm.model.Contig182.1-gene(At1g62810);evm.model.Contig219.3-gene(TAT);evm.model.Contig234.103-gene(At1g62810);evm.model.Contig235.43-gene(ASP5);evm.model.Contig236.28-gene(TYDC1);evm.model.Contig314.1-gene(TYDC1);evm.model.Contig374.68-gene(maoII);evm.model.Contig398.36…	K00276+K00276+K01592+K00276+K00276+K00815+K00276+K00811+K01592+K01592+K00276+K00815+K00815+K01592+K01593	Com_861_neg(-)	C00355
Environmental Information Processing	Membrane transport	ABC transporters	18	56	0.00110011	0.00698567	3	28	0.328733	0.547888	ko02010	evm.model.Contig7.405-gene(ABCB19);evm.model.Contig50.154-gene(ABCB19);evm.model.Contig57.290-gene(ABCB4);evm.model.Contig90.2-gene(ABCB11);evm.model.Contig120.56-gene(ABCB19);evm.model.Contig144.40-gene(ABCB19);evm.model.Contig144.71-gene(ABCB15);evm.model.Contig144.73-gene(ABCB15);evm.model.Contig144.75-gene(ABCB15);evm.model.Contig145.27-gene(ABCB8);evm.model.Contig295.68-gene(ABCB1);evm.model…	K05658+K05658+K05658+K05658+K05658+K05658+K05658+K05658+K05658+K05658+K05658+K05658+K05658+K05643+K05658+K05658+K05658+K05658	Com_1109_pos(L-Isoleucine);Com_664_pos(L-Phenylalanine);Com_2759_pos(Norfloxacin)	C00407+C00079+C06687
Metabolism	Biosynthesis of other secondary metabolites	Flavonoid biosynthesis	12	32	0.00167542	0.00967177	3	28	0.328733	0.547888	ko00941	evm.model.Contig5.308-gene(CYP98A3);evm.model.Contig24.27-gene(CHS);evm.model.Contig38.93-gene(FL);evm.model.Contig58.244-gene(-);evm.model.Contig90.123-gene(CHI);evm.model.Contig112.111-gene(-);evm.model.Contig180.42-gene(SHT);evm.model.Contig270.101-gene(CYP73A4);evm.model.Contig306.27-gene(DFRA);evm.model.Contig320.44-gene(CHS);evm.model.Contig482.28-gene(FHT);evm.model.Contig583.8-gene(ANT17)	K09754+K00660+K05278+K00588+K01859+K00588+K13065+K00487+K13082+K00660+K00475+K05277	Com_762_pos(Cyanidin);Com_14_neg(Chlorogenic acid);Com_168_neg(-)	C05905+C00852+C10434
Metabolism	Amino acid metabolism	Tyrosine metabolism	20	72	0.00424091	0.0215438	3	14	0.0714533	0.372195	ko00350	evm.model.Contig11.72-gene(maoI);evm.model.Contig25.51-gene(-);evm.model.Contig72.190-gene(At4g22110);evm.model.Contig78.273-gene(TYDC1);evm.model.Contig89.91-gene(--);evm.model.Contig153.42-gene(At1g32780);evm.model.Contig158.148-gene(At5g42250);evm.model.Contig182.1-gene(At1g62810);evm.model.Contig219.3-gene(TAT);evm.model.Contig234.103-gene(At1g62810);evm.model.Contig235.43-gene(ASP5);evm.mode…	K00276+K00276+K00121+K01592+K00276+K00001+K00121+K00276+K00815+K00276+K00811+K01592+K01592+K00121+K00276+K00815+K00815+K07253+K01592+K01593	Com_602_neg(Tyrosol);Com_9_neg(Salidroside);Com_861_neg(-)	C06044+C06046+C00355
Metabolism	Amino acid metabolism	Phenylalanine metabolism	14	50	0.0143131	0.0491287	3	15	0.0850731	0.372195	ko00360	evm.model.Contig11.72-gene(maoI);evm.model.Contig25.51-gene(-);evm.model.Contig89.91-gene(--);evm.model.Contig182.1-gene(At1g62810);evm.model.Contig219.3-gene(TAT);evm.model.Contig234.103-gene(At1g62810);evm.model.Contig235.43-gene(ASP5);evm.model.Contig337.42-gene(-);evm.model.Contig345.59-gene(PAL6);evm.model.Contig374.68-gene(maoII);evm.model.Contig398.36-gene(At5g53970);evm.model.Contig464.1-…	K00276+K00276+K00276+K00276+K00815+K00276+K00811+K10775+K10775+K00276+K00815+K00815+K07253+K01593	Com_664_pos(L-Phenylalanine);Com_481_pos(2-Hydroxycinnamic acid);Com_2428_neg(-)	C00079+C01772+C02265
Metabolism	Biosynthesis of other secondary metabolites	Tropane, piperidine and pyridine alkaloid biosynthesis	12	41	0.0158308	0.0529082	3	9	0.0210615	0.184288	ko00960	evm.model.Contig11.72-gene(maoI);evm.model.Contig12.221-gene(At5g06060);evm.model.Contig25.51-gene(-);evm.model.Contig89.91-gene(--);evm.model.Contig173.31-gene(-);evm.model.Contig182.1-gene(At1g62810);evm.model.Contig219.3-gene(TAT);evm.model.Contig234.103-gene(At1g62810);evm.model.Contig235.43-gene(ASP5);evm.model.Contig374.68-gene(maoII);evm.model.Contig398.36-gene(At5g53970);evm.model.Contig4…	K00276+K08081+K00276+K00276+K08081+K00276+K00815+K00276+K00811+K00276+K00815+K00815	Com_1109_pos(L-Isoleucine);Com_664_pos(L-Phenylalanine);Com_195_pos(-)	C00407+C00079+C00253
Metabolism	Carbohydrate metabolism	Glycolysis / Gluconeogenesis	53	274	0.0342141	0.0987543	1	6	0.364318	0.554397	ko00010	evm.model.Contig3.368-gene(PFK5);evm.model.Contig9.467-gene(-);evm.model.Contig15.100-gene(ALDH);evm.model.Contig15.240-gene(PFP-ALPHA);evm.model.Contig33.75-gene(PFK4);evm.model.Contig38.116-gene(ALDH);evm.model.Contig54.238-gene(-);evm.model.Contig59.202-gene(GAPC);evm.model.Contig62.116-gene(-);evm.model.Contig64.185-gene(PKP2);evm.model.Contig71.6-gene(PCKA);evm.model.Contig72.190-gene(At4g22…	K00850+K01792+K00128+K00895+K00850+K00128+K00927+K00134+K01792+K00873+K01610+K00121+K00627+K00873+K00873+K00128+K00016+K01623+K00001+K00121+K01834+K00162+K01834+K00850+K03841+K00128+K00873+K01623+K01623+K01568+K00895+K01792+K03841+K01785+K00873+K00382+K00382+K00134+K00627+K15634+K00162+K00121+K00627+K00627+K00161+K01623+K00844+K00927+K00161+K00850+K03103+K01623+K01623	Com_853_pos(Glucose 1-phosphate)	C00103
Metabolism	Amino acid metabolism	Phenylalanine, tyrosine and tryptophan biosynthesis	21	105	0.108654	0.246413	1	8	0.454388	0.589022	ko00400	evm.model.Contig5.176-gene(TYRAAT2);evm.model.Contig33.159-gene(ASA1);evm.model.Contig70.112-gene(ADT1);evm.model.Contig84.6-gene(DHQS);evm.model.Contig106.188-gene(TYRAAT2);evm.model.Contig120.11-gene(CM1);evm.model.Contig192.25-gene(SKL1);evm.model.Contig201.2-gene(TYRAAT2);evm.model.Contig219.3-gene(TAT);evm.model.Contig231.24-gene(SHKB);evm.model.Contig235.43-gene(ASP5);evm.model.Contig247.14…	K15227+K01657+K05359+K01735+K15227+K01850+K00891+K15227+K00815+K01626+K00811+K01696+K05359+K01817+K01626+K01626+K01696+K00815+K00815+K01657+K01817	Com_664_pos(L-Phenylalanine)	C00079
Metabolism	Global and overview maps	Biosynthesis of amino acids	87	512	0.133872	0.293133	2	35	0.745131	0.767047	ko01230	evm.model.Contig3.368-gene(PFK5);evm.model.Contig5.176-gene(TYRAAT2);evm.model.Contig7.15-gene(GS1-2);evm.model.Contig8.62-gene(METE);evm.model.Contig9.37-gene(DAP);evm.model.Contig11.285-gene(-);evm.model.Contig19.199-gene(-);evm.model.Contig25.8-gene(-);evm.model.Contig33.159-gene(ASA1);evm.model.Contig33.75-gene(PFK4);evm.model.Contig35.19-gene(SHM4);evm.model.Contig37.19-gene(SAMS3);evm.model…	K00850+K15227+K01915+K00549+K10206+K01783+K01783+K01738+K01657+K00850+K00600+K00789+K00640+K01807+K00058+K00927+K00600+K00789+K00134+K00615+K00873+K05359+K14682+K01915+K01735+K00549+K00873+K00873+K00789+K15227+K10206+K00549+K00831+K01850+K18649+K01623+K00549+K00789+K00616+K00616+K01834+K00031+K01778+K01834+K00850+K00549+K01738+K00818+K00891+K14272+K15227+K00789+K00873+K01623+K01623+K00640+K00815+…	Com_1109_pos(L-Isoleucine);Com_664_pos(L-Phenylalanine)	C00407+C00079
Metabolism	Biosynthesis of other secondary metabolites	Stilbenoid, diarylheptanoid and gingerol biosynthesis	5	21	0.20418	0.418239	2	8	0.107332	0.417404	ko00945	evm.model.Contig5.308-gene(CYP98A3);evm.model.Contig58.244-gene(-);evm.model.Contig112.111-gene(-);evm.model.Contig180.42-gene(SHT);evm.model.Contig270.101-gene(CYP73A4)	K09754+K00588+K00588+K13065+K00487	Com_14_neg(Chlorogenic acid);Com_168_neg(-)	C00852+C10434
Metabolism	Metabolism of cofactors and vitamins	Nicotinate and nicotinamide metabolism	7	34	0.250233	0.481509	1	11	0.566876	0.676719	ko00760	evm.model.Contig10.93-gene(surE);evm.model.Contig46.32-gene(SDT1);evm.model.Contig66.79-gene(SRT2);evm.model.Contig211.9-gene(NUDT19);evm.model.Contig300.64-gene(surE);evm.model.Contig326.31-gene(NAPRT1);evm.model.Contig401.34-gene(NUDT19)	K03787+K18551+K11414+K03426+K03787+K00763+K03426	Com_195_pos(-)	C00253
Metabolism	Amino acid metabolism	Lysine degradation	12	69	0.352258	0.612832	1	8	0.454388	0.589022	ko00310	evm.model.Contig15.100-gene(ALDH);evm.model.Contig38.116-gene(ALDH);evm.model.Contig91.34-gene(At5g47720);evm.model.Contig109.64-gene(At5g47720);evm.model.Contig114.166-gene(ALDH3F1);evm.model.Contig195.34-gene(ALDH2B4);evm.model.Contig256.16-gene(LPD1);evm.model.Contig258.126-gene(LPD1);evm.model.Contig273.67-gene(At5g47720);evm.model.Contig282.21-gene(At2g24580);evm.model.Contig346.28-gene(SUVH…	K00128+K00128+K00626+K00626+K00128+K00128+K00382+K00382+K00626+K00306+K11420+K11426	Com_1774_neg(-)	C00489
Metabolism	Nucleotide metabolism	Pyrimidine metabolism	26	159	0.371929	0.630227	1	10	0.53212	0.665149	ko00240	evm.model.Contig10.93-gene(surE);evm.model.Contig14.469-gene(ctps);evm.model.Contig16.187-gene(-);evm.model.Contig16.188-gene(DUT);evm.model.Contig37.39-gene(LOG3);evm.model.Contig39.68-gene(-);evm.model.Contig42.131-gene(UKL3);evm.model.Contig54.154-gene(ctps2);evm.model.Contig58.189-gene(-);evm.model.Contig76.70-gene(PYD1);evm.model.Contig78.109-gene(TK);evm.model.Contig91.204-gene(Ctps1);evm.m…	K03787+K01937+K01520+K01520+K06966+K10808+K00876+K01937+K13998+K00207+K00857+K01937+K06966+K13800+K01520+K13800+K10807+K14641+K03787+K01464+K10808+K14641+K01520+K00857+K14641+K01520	Com_1632_pos(Cytosine)	C00380
Metabolism	Amino acid metabolism	Valine, leucine and isoleucine degradation	14	86	0.433107	0.69626	1	3	0.201916	0.471136	ko00280	evm.model.Contig15.100-gene(ALDH);evm.model.Contig36.172-gene(--);evm.model.Contig38.116-gene(ALDH);evm.model.Contig83.53-gene(At5g09300);evm.model.Contig91.34-gene(At5g47720);evm.model.Contig109.64-gene(At5g47720);evm.model.Contig114.166-gene(ALDH3F1);evm.model.Contig195.34-gene(ALDH2B4);evm.model.Contig200.129-gene(CHY1);evm.model.Contig256.16-gene(LPD1);evm.model.Contig258.126-gene(LPD1);evm.m…	K00128+K05607+K00128+K00166+K00626+K00626+K00128+K00128+K05605+K00382+K00382+K01641+K00626+K01641	Com_1109_pos(L-Isoleucine)	C00407
Metabolism	Biosynthesis of other secondary metabolites	Betalain biosynthesis	1	4	0.482436	0.726682	1	4	0.260039	0.535375	ko00965	MSTRG.20645(TYDC1)	K01593	Com_861_neg(-)	C00355
Metabolism	Lipid metabolism	Fatty acid degradation	14	92	0.540794	0.798614	1	2	0.139415	0.441104	ko00071	evm.model.Contig15.100-gene(ALDH);evm.model.Contig38.116-gene(ALDH);evm.model.Contig47.246-gene(LACS1);evm.model.Contig72.190-gene(At4g22110);evm.model.Contig91.34-gene(At5g47720);evm.model.Contig109.64-gene(At5g47720);evm.model.Contig114.166-gene(ALDH3F1);evm.model.Contig153.42-gene(At1g32780);evm.model.Contig158.148-gene(At5g42250);evm.model.Contig179.4-gene(LACS2);evm.model.Contig195.34-gene(A…	K00128+K00128+K01897+K00121+K00626+K00626+K00128+K00001+K00121+K01897+K00128+K00626+K00121+K01897	Com_1774_neg(-)	C00489
Metabolism	Biosynthesis of other secondary metabolites	Anthocyanin biosynthesis	2	12	0.563621	0.813408	2	3	0.0144139	0.168162	ko00942	evm.model.Contig1.78-gene(UGT75L6);evm.model.Contig164.144-gene(UGT79B6)	K12338+K17193	Com_27_pos(Keracyanin);Com_762_pos(Cyanidin)	C08620+C05905
Metabolism	Metabolism of cofactors and vitamins	Riboflavin metabolism	2	21	0.850323	1	1	5	0.314082	0.547888	ko00740	evm.model.Contig22.4-gene(RIBA3);MSTRG.45265(PYRR)	K14652+K11752	Com_2721_neg(Ribitol)	C00474
Genetic Information Processing	Translation	Aminoacyl-tRNA biosynthesis	12	130	0.983678	1	2	9	0.131981	0.441104	ko00970	evm.model.Contig9.21-gene(At4g33760);evm.model.Contig24.58-gene(GATB);evm.model.Contig38.37-gene(At1g72550);evm.model.Contig55.115-gene(OVA3);evm.model.Contig58.115-gene(POPTRDRAFT_821063);evm.model.Contig79.263-gene(SYNC2);evm.model.Contig81.6-gene(OVA2);evm.model.Contig107.127-gene(GATC);evm.model.Contig159.68-gene(EMB2768);evm.model.Contig252.23-gene(OVA1);evm.model.Contig252.38-gene(GATB);evm…	K01876+K02434+K01890+K01885+K01872+K01893+K01870+K02435+K01866+K01874+K02434+K01883	Com_1109_pos(L-Isoleucine);Com_664_pos(L-Phenylalanine)	C00407+C00079
Metabolism	Global and overview maps	2-Oxocarboxylic acid metabolism	7	108	0.998362	1	2	16	0.323943	0.547888	ko01210	evm.model.Contig71.89-gene(NAGS1);evm.model.Contig166.68-gene(IDH1);evm.model.Contig191.99-gene(AG118);evm.model.Contig193.19-gene(GGAT2);evm.model.Contig235.43-gene(ASP5);evm.model.Contig383.23-gene(At2g43090);evm.model.Contig691.5-gene(NAGK)	K14682+K00031+K00818+K14272+K00811+K01704+K00930	Com_1109_pos(L-Isoleucine);Com_664_pos(L-Phenylalanine)	C00407+C00079
Metabolism	Amino acid metabolism	Valine, leucine and isoleucine biosynthesis	1	40	0.998639	1	1	4	0.260039	0.535375	ko00290	evm.model.Contig383.23-gene(At2g43090)	K01704	Com_1109_pos(L-Isoleucine)	C00407

## Sheet: T1 VS T4
KEGG_A_class	KEGG_B_class	Pathway	Gene_T4-vs-T1 (2358)	Gene_All (9882)	Gene_Pvalue	Gene_Qvalue	Metabolite_T4-vs-T1 (48)	Metabolite_All (360)	Metabolite_Pvalue	Metabolite_Qvalue	Pathway ID	Genes	K_IDs	Metabolites	C_IDs
Metabolism	Global and overview maps	Metabolic pathways	1264	4189	2.0254e-36	2.67353e-34	23	202	0.916592	0.936961	ko01100	evm.model.Contig1.109-gene(TPIP1);evm.model.Contig1.248-gene(-);evm.model.Contig1.316-gene(EMB2024);evm.model.Contig1.333-gene(-);evm.model.Contig1.387-gene(PSD2);evm.model.Contig1.397-gene(poxN1);evm.model.Contig1.402-gene(poxN1);evm.model.Contig1.419-gene(SHM6);evm.model.Contig1.42-gene(GGR);evm.model.Contig1.454-gene(OPR11);evm.model.Contig1.512-gene(RPI3);evm.model.Contig1.95-gene(ASE2);evm.m…
gene(AXS2);evm.model.Contig297.97-gene(At5g58800);evm.model.Contig298.38-gene(PRS2);evm.model.Contig299.7-gene(MPE3);evm.model.Contig299.8-gene(ALAAT2);evm.model.Contig299.9-gene(ALAAT2);evm.model.Contig300.42-gene(ACA1);evm.model.Contig300.64-gene(surE);evm.model.Contig300.80-gene(IPT5);evm.model.Contig301.41-gene(BACOVA_02659);evm.model.Contig301.69-gene(PYD2);evm.model.Contig301.9-gene(-);evm.…	K01803+K00588+K01057+K00026+K01613+K00430+K00430+K00600+K13789+K05894+K01807+K00764+K00558+K00799+K00083+K01176+K03781+K00021+K18881+K17839+K00031+K01580+K00083+K00083+K00083+K00083+K00083+K00850+K13800+K00021+K10258+K00121+K07407+K06617+K01255+K00901+K01602+K09754+K00889+K12450+K11517+K12450+K02265+K01915+K10712+K01051+K08908+K10781+K01759+K00021+K01772+K00549+K01047+K01945+K00889+K02137+K01057+…	Com_1696_pos(trans-Cinnamaldehyde);Com_1245_pos(8Z,11Z,14Z-Eicosatrienoic acid);Com_116_pos(Choline);Com_664_pos(L-Phenylalanine);Com_132_pos(Ferulic acid);Com_1070_pos(Salicylic acid);Com_639_pos(5'-S-Methyl-5'-thioadenosine);Com_311_pos(Luteolin);Com_76_pos(Adenosine);Com_1072_pos(Guanine);Com_173_pos(Adipic acid);Com_750_pos(S-Adenosyl-L-homocysteine);Com_195_pos(-);Com_224_pos(-);Com_1109_neg…	C00903+C03242+C00114+C00079+C01494+C00805+C00170+C01514+C00212+C00242+C06104+C00021+C00253+C02946+C00417+C05382+C00299+C16353+C02666+C00072+C07130+C10434+C00355
Metabolism	Global and overview maps	Biosynthesis of secondary metabolites	767	2340	7.96759e-30	5.25861e-28	23	154	0.267874	0.858936	ko01110	evm.model.Contig1.109-gene(TPIP1);evm.model.Contig1.248-gene(-);evm.model.Contig1.316-gene(EMB2024);evm.model.Contig1.333-gene(-);evm.model.Contig1.387-gene(PSD2);evm.model.Contig1.397-gene(poxN1);evm.model.Contig1.402-gene(poxN1);evm.model.Contig1.419-gene(SHM6);evm.model.Contig1.42-gene(GGR);evm.model.Contig1.454-gene(OPR11);evm.model.Contig1.512-gene(RPI3);evm.model.Contig1.95-gene(ASE2);evm.m…	K01803+K00588+K01057+K00026+K01613+K00430+K00430+K00600+K13789+K05894+K01807+K00764+K00083+K01176+K03781+K00021+K00031+K01580+K00083+K00083+K00083+K00083+K00083+K00850+K00021+K10258+K00121+K00901+K01602+K09754+K11517+K00021+K01772+K00549+K01047+K01945+K15404+K01057+K10206+K00026+K15095+K15095+K13508+K01792+K05894+K13508+K13496+K01689+K00222+K18368+K03787+K01783+K05280+K08081+K12657+K01193+K01193+…	Com_458_pos(Tyramine);Com_1696_pos(trans-Cinnamaldehyde);Com_664_pos(L-Phenylalanine);Com_762_pos(Cyanidin);Com_132_pos(Ferulic acid);Com_1070_pos(Salicylic acid);Com_566_pos(Carvone);Com_19_pos(Coumarin);Com_311_pos(Luteolin);Com_481_pos(2-Hydroxycinnamic acid);Com_195_pos(-);Com_28_pos(Kaempferol-3-O-rutinoside);Com_1184_pos(Colchicine);Com_1109_neg(cis-Aconitic acid);Com_643_neg(D-Sedoheptulos…	C00483+C00903+C00079+C05905+C01494+C00805+C11383+C05851+C01514+C01772+C00253+C21833+C07592+C00417+C05382+C00852+C16353+C02666+C00072+C07130+C01604+C10434+C00355
Metabolism	Biosynthesis of other secondary metabolites	Phenylpropanoid biosynthesis	125	311	6.33053e-11	2.78543e-09	8	19	0.00135785	0.062461	ko00940	evm.model.Contig1.248-gene(-);evm.model.Contig1.397-gene(poxN1);evm.model.Contig1.402-gene(poxN1);evm.model.Contig3.108-gene(CAD6);evm.model.Contig3.321-gene(GEDH1);evm.model.Contig3.324-gene(GEDH1);evm.model.Contig3.325-gene(GEDH1);evm.model.Contig3.326-gene(10HGO);evm.model.Contig3.328-gene(GEDH1);evm.model.Contig5.308-gene(CYP98A3);evm.model.Contig10.50-gene(CSE);evm.model.Contig14.227-gene(PE…	K00588+K00430+K00430+K00083+K00083+K00083+K00083+K00083+K00083+K09754+K18368+K00430+K00083+K00083+K06892+K06892+K01188+K01188+K00430+K00430+K05349+K06892+K10775+K05350+K01904+K01904+K00430+K01904+K01904+K00430+K05350+K00430+K00588+K13066+K13065+K00083+K12356+K05350+K00487+K00430+K00430+K00430+K00430+K12356+K06892+K01188+K05349+K01188+K01188+K01188+K00430+K01904+K00588+K00430+K01188+K00430+K01188+…	Com_1696_pos(trans-Cinnamaldehyde);Com_664_pos(L-Phenylalanine);Com_132_pos(Ferulic acid);Com_19_pos(Coumarin);Com_481_pos(2-Hydroxycinnamic acid);Com_14_neg(Chlorogenic acid);Com_496_neg(-);Com_168_neg(-)	C00903+C00079+C01494+C05851+C01772+C00852+C02666+C10434
Metabolism	Amino acid metabolism	Glycine, serine and threonine metabolism	56	127	3.7304e-07	6.15515e-06	1	8	0.685558	0.858936	ko00260	evm.model.Contig1.419-gene(SHM6);evm.model.Contig14.220-gene(GDCST);evm.model.Contig25.51-gene(-);evm.model.Contig26.30-gene(GDH2);evm.model.Contig35.19-gene(SHM4);evm.model.Contig36.147-gene(GDCSH);evm.model.Contig39.8-gene(AK3);evm.model.Contig45.114-gene(At1g62810);evm.model.Contig45.68-gene(HTH);evm.model.Contig53.306-gene(PGDH2);evm.model.Contig56.135-gene(SHM4);evm.model.Contig57.7-gene(AGT…	K00600+K00605+K00276+K02437+K00600+K02437+K00928+K00276+K00108+K00058+K00600+K00830+K00382+K01696+K00872+K00605+K00600+K00600+K00831+K12524+K00276+K00281+K00058+K00830+K00831+K00281+K01733+K00600+K15893+K01834+K01834+K00276+K14272+K01754+K02437+K01834+K00827+K00276+K01620+K01079+K01696+K00382+K00382+K00281+K15634+K01834+K00058+K00605+K01696+K00600+K00827+K00830+K15918+K00600+K00281+K00830	Com_116_pos(Choline)	C00114
Metabolism	Metabolism of other amino acids	Cyanoamino acid metabolism	52	121	2.48632e-06	2.98358e-05	1	4	0.437287	0.858936	ko00460	evm.model.Contig1.419-gene(SHM6);evm.model.Contig24.61-gene(GLU);evm.model.Contig24.62-gene(GLU);evm.model.Contig27.112-gene(BACOVA_02659);evm.model.Contig30.48-gene(At5g08100);evm.model.Contig35.19-gene(SHM4);evm.model.Contig42.7-gene(BGLU18);evm.model.Contig53.77-gene(BGLU44);evm.model.Contig56.135-gene(SHM4);evm.model.Contig66.202-gene(GGT1);evm.model.Contig68.54-gene(SHM2);evm.model.Contig68.…	K00600+K01188+K01188+K05349+K13051+K00600+K05350+K05350+K00600+K18592+K00600+K00600+K05350+K01455+K01455+K01188+K05349+K01188+K01188+K01188+K01188+K01188+K01188+K01188+K18592+K00600+K01188+K01188+K01188+K05349+K01188+K01188+K01188+K01188+K05350+K05350+K01188+K01188+K05349+K05349+K01188+K01188+K13034+K05349+K05349+K05349+K00600+K05349+K00600+K01188+K01188+K01188	Com_664_pos(L-Phenylalanine)	C00079
Metabolism	Global and overview maps	Carbon metabolism	181	565	3.28935e-06	3.61828e-05	1	19	0.938873	0.938873	ko01200	evm.model.Contig1.109-gene(TPIP1);evm.model.Contig1.316-gene(EMB2024);evm.model.Contig1.333-gene(-);evm.model.Contig1.419-gene(SHM6);evm.model.Contig1.512-gene(RPI3);evm.model.Contig3.175-gene(CAT1);evm.model.Contig3.249-gene(-);evm.model.Contig3.368-gene(PFK5);evm.model.Contig4.329-gene(At1g22430);evm.model.Contig5.266-gene(RBCS);evm.model.Contig5.577-gene(-);evm.model.Contig9.32-gene(EMB2024);e…	K01803+K01057+K00026+K00600+K01807+K03781+K00031+K00850+K00121+K01602+K11517+K01057+K00026+K01689+K01783+K00036+K00134+K00605+K03781+K00025+K01783+K00029+K01738+K02437+K00134+K01602+K01689+K00051+K02160+K00600+K00873+K02437+K00927+K00134+K00640+K00873+K00134+K01807+K00162+K11517+K00058+K01637+K00927+K00033+K00600+K00844+K00830+K00382+K00134+K00605+K05605+K00033+K00615+K00873+K00855+K00600+K00600+…	Com_643_neg(D-Sedoheptulose 7-phosphate)	C05382
Metabolism	Biosynthesis of other secondary metabolites	Flavonoid biosynthesis	20	32	3.56889e-06	3.62379e-05	6	28	0.152528	0.77959	ko00941	evm.model.Contig1.248-gene(-);evm.model.Contig5.308-gene(CYP98A3);evm.model.Contig11.304-gene(CYP75B2);evm.model.Contig24.27-gene(CHS);evm.model.Contig58.244-gene(-);evm.model.Contig65.68-gene(SHT);evm.model.Contig73.57-gene(CYP73A4);evm.model.Contig112.111-gene(-);evm.model.Contig180.42-gene(SHT);evm.model.Contig191.115-gene(HST);evm.model.Contig203.80-gene(CYP98A2);evm.model.Contig203.81-gene(C…	K00588+K09754+K05280+K00660+K00588+K13065+K00487+K00588+K13065+K13065+K09754+K09754+K00588+K00487+K00487+K13082+K00660+K00475+K05277+K13065	Com_666_pos(Vitexin);Com_762_pos(Cyanidin);Com_311_pos(Luteolin);Com_14_neg(Chlorogenic acid);Com_700_neg(Phloridzin);Com_168_neg(-)	C01460+C05905+C01514+C00852+C01604+C10434
Metabolism	Carbohydrate metabolism	Glyoxylate and dicarboxylate metabolism	60	148	4.37847e-06	4.12827e-05	1	6	0.578985	0.858936	ko00630	evm.model.Contig1.333-gene(-);evm.model.Contig1.419-gene(SHM6);evm.model.Contig3.175-gene(CAT1);evm.model.Contig5.266-gene(RBCS);evm.model.Contig5.329-gene(GLU1);evm.model.Contig5.577-gene(-);evm.model.Contig7.15-gene(GS1-2);evm.model.Contig9.39-gene(-);evm.model.Contig10.180-gene(GS1-1);evm.model.Contig14.220-gene(GDCST);evm.model.Contig15.189-gene(-);evm.model.Contig17.83-gene(MD1);evm.model.Co…	K00026+K00600+K03781+K01602+K00284+K11517+K01915+K00026+K01915+K00605+K03781+K00025+K01915+K02437+K01602+K00600+K02437+K11517+K01637+K00600+K00830+K00382+K00605+K00600+K00600+K01455+K01455+K01091+K00626+K00281+K01681+K00026+K00830+K00281+K00600+K15893+K00025+K11517+K14272+K02437+K03781+K00382+K00382+K00281+K11517+K00284+K01602+K01647+K01091+K00605+K00600+K00284+K00830+K15918+K00600+K00281+K00830+…	Com_1109_neg(cis-Aconitic acid)	C00417
Metabolism	Carbohydrate metabolism	Galactose metabolism	59	153	3.16359e-05	0.000231997	3	11	0.169791	0.781037	ko00052	evm.model.Contig3.368-gene(PFK5);evm.model.Contig4.75-gene(AGAL3);evm.model.Contig5.163-gene(RFS6);evm.model.Contig12.352-gene(6-FEH);evm.model.Contig12.360-gene(CWINV1);evm.model.Contig14.446-gene(-);evm.model.Contig19.150-gene(Galm);evm.model.Contig35.211-gene(INV*DC4);evm.model.Contig35.264-gene(INV*DC4);evm.model.Contig38.144-gene(USP);evm.model.Contig42.167-gene(RFS1);evm.model.Contig44.122-…	K00850+K07407+K06617+K01193+K01193+K01187+K01785+K01193+K01193+K12447+K06617+K18819+K01784+K00844+K00011+K01835+K06617+K06617+K06611+K06611+K07407+K06617+K18819+K07407+K01193+K06617+K18819+K01187+K01187+K01784+K06617+K01193+K00850+K18819+K06611+K18819+K06617+K06617+K06617+K06617+K01784+K01785+K06617+K18819+K07407+K06611+K01187+K06611+K06617+K06617+K07407+K07407+K18819+K01187+K00844+K00850+K18819+…	Com_1034_neg(D-Raffinose);Com_237_neg(Galactinol);Com_848_neg(Stachyose)	C00492+C01235+C01613
Metabolism	Biosynthesis of other secondary metabolites	Stilbenoid, diarylheptanoid and gingerol biosynthesis	14	21	3.81738e-05	0.000265208	2	8	0.28967	0.858936	ko00945	evm.model.Contig1.248-gene(-);evm.model.Contig5.308-gene(CYP98A3);evm.model.Contig58.244-gene(-);evm.model.Contig65.68-gene(SHT);evm.model.Contig73.57-gene(CYP73A4);evm.model.Contig112.111-gene(-);evm.model.Contig180.42-gene(SHT);evm.model.Contig191.115-gene(HST);evm.model.Contig203.80-gene(CYP98A2);evm.model.Contig203.81-gene(CYP98A2);evm.model.Contig224.71-gene(At4g26220);evm.model.Contig248.59…	K00588+K09754+K00588+K13065+K00487+K00588+K13065+K13065+K09754+K09754+K00588+K00487+K00487+K13065	Com_14_neg(Chlorogenic acid);Com_168_neg(-)	C00852+C10434
Environmental Information Processing	Signal transduction	Plant hormone signal transduction	182	599	9.76751e-05	0.000644656	1	5	0.513158	0.858936	ko04075	evm.model.Contig1.99-gene(--);evm.model.Contig5.324-gene(ARR9);evm.model.Contig6.199-gene(AUX22);evm.model.Contig7.226-gene(GH3.1);evm.model.Contig7.305-gene(CYCD3-2);evm.model.Contig10.54-gene(IAA14);evm.model.Contig10.56-gene(AUX22A);evm.model.Contig11.332-gene(IAA27);evm.model.Contig12.313-gene(IAA29);evm.model.Contig13.357-gene(GH3.6);evm.model.Contig14.451-gene(--);evm.model.Contig15.98-gene…	K14488+K14492+K14484+K14487+K14505+K14484+K14484+K14484+K14484+K14487+K14508+K14492+K14432+K14503+K14486+K14505+K14484+K14484+K14484+K13464+K14512+K14488+K14505+K14484+K14516+K14488+K14491+K13463+K14487+K14500+K14492+K14485+K14488+K14491+K14488+K14492+K14488+K14484+K14484+K14484+K13413+K14492+K14502+K14500+K14488+K13946+K14516+K14484+K14484+K13946+K14488+K14505+K14484+K14488+K14502+K14488+K14500+…	Com_1070_pos(Salicylic acid)	C00805
Metabolism	Energy metabolism	Carbon fixation in photosynthetic organisms	60	170	0.000475146	0.00272692	1	7	0.636072	0.858936	ko00710	evm.model.Contig1.109-gene(TPIP1);evm.model.Contig1.333-gene(-);evm.model.Contig1.512-gene(RPI3);evm.model.Contig5.266-gene(RBCS);evm.model.Contig9.39-gene(-);evm.model.Contig11.285-gene(-);evm.model.Contig13.180-gene(GAPCP2);evm.model.Contig17.83-gene(MD1);evm.model.Contig19.199-gene(-);evm.model.Contig19.320-gene(MODA);evm.model.Contig28.101-gene(GAPC2);evm.model.Contig30.13-gene(RBCS4);evm.mod…	K01803+K00026+K01807+K01602+K00026+K01783+K00134+K00025+K01783+K00029+K00134+K01602+K00051+K00927+K00134+K00134+K01807+K00927+K00134+K00615+K00855+K01610+K05298+K01610+K05298+K01100+K00855+K00026+K01610+K01623+K01006+K00025+K01610+K03841+K14272+K01623+K01623+K00855+K03841+K05298+K05298+K00134+K03841+K00814+K00814+K03841+K01807+K00029+K01602+K00029+K00029+K03841+K00615+K00927+K01100+K00927+K01006+…	Com_643_neg(D-Sedoheptulose 7-phosphate)	C05382
Metabolism	Carbohydrate metabolism	Pentose phosphate pathway	45	125	0.00145608	0.00800841	1	10	0.765573	0.858936	ko00030	evm.model.Contig1.316-gene(EMB2024);evm.model.Contig1.512-gene(RPI3);evm.model.Contig3.368-gene(PFK5);evm.model.Contig9.32-gene(EMB2024);evm.model.Contig11.285-gene(-);evm.model.Contig12.5-gene(-);evm.model.Contig15.240-gene(PFP-ALPHA);evm.model.Contig19.199-gene(-);evm.model.Contig46.71-gene(RPI2);evm.model.Contig54.45-gene(At1g64190);evm.model.Contig61.54-gene(pgdC);evm.model.Contig62.180-gene(…	K01057+K01807+K00850+K01057+K01783+K00036+K00895+K01783+K01807+K00033+K00033+K00615+K01835+K00036+K01057+K01057+K01623+K01057+K00616+K00036+K00616+K00850+K03841+K01623+K01623+K00895+K03841+K00033+K00895+K00033+K00036+K03841+K00948+K03841+K01807+K00895+K03841+K00895+K00615+K00895+K00131+K00850+K00616+K01623+K01623	Com_643_neg(D-Sedoheptulose 7-phosphate)	C05382
Metabolism	Biosynthesis of other secondary metabolites	Isoquinoline alkaloid biosynthesis	16	35	0.00372972	0.0158814	3	13	0.243715	0.858936	ko00950	evm.model.Contig25.51-gene(-);evm.model.Contig26.103-gene(TYDC2);evm.model.Contig45.114-gene(At1g62810);evm.model.Contig72.2-gene(-);evm.model.Contig78.273-gene(TYDC1);evm.model.Contig89.91-gene(--);evm.model.Contig164.141-gene(At5g53970);evm.model.Contig182.1-gene(At1g62810);evm.model.Contig219.3-gene(TAT);evm.model.Contig234.103-gene(At1g62810);evm.model.Contig235.43-gene(ASP5);evm.model.Contig…	K00276+K01592+K00276+K15849+K01592+K00276+K00815+K00276+K00815+K00276+K00811+K01592+K01592+K00815+K15849+K01592	Com_458_pos(Tyramine);Com_1184_pos(Colchicine);Com_861_neg(-)	C00483+C07592+C00355
Environmental Information Processing	Membrane transport	ABC transporters	22	56	0.0072156	0.0288624	3	28	0.751959	0.858936	ko02010	evm.model.Contig7.405-gene(ABCB19);evm.model.Contig37.20-gene(ABCB1);evm.model.Contig50.154-gene(ABCB19);evm.model.Contig57.290-gene(ABCB4);evm.model.Contig64.75-gene(ABCB19);evm.model.Contig90.2-gene(ABCB11);evm.model.Contig120.56-gene(ABCB19);evm.model.Contig140.62-gene(ABCB8);evm.model.Contig144.40-gene(ABCB19);evm.model.Contig144.73-gene(ABCB15);evm.model.Contig144.75-gene(ABCB15);evm.model.C…	K05658+K05658+K05658+K05658+K05658+K05658+K05658+K05658+K05658+K05658+K05658+K05658+K05658+K05658+K05643+K05658+K05658+K05658+K05658+K05658+K05658+K05658	Com_116_pos(Choline);Com_664_pos(L-Phenylalanine);Com_1034_neg(D-Raffinose)	C00114+C00079+C00492
Metabolism	Metabolism of other amino acids	Glutathione metabolism	55	172	0.00899458	0.0349201	1	8	0.685558	0.858936	ko00480	evm.model.Contig2.56-gene(HSP26-A);evm.model.Contig3.249-gene(-);evm.model.Contig5.221-gene(LAPA2);evm.model.Contig10.333-gene(GSTL1);evm.model.Contig12.5-gene(-);evm.model.Contig20.57-gene(-);evm.model.Contig22.82-gene(APX3);evm.model.Contig39.68-gene(-);evm.model.Contig44.96-gene(-);evm.model.Contig52.76-gene(-);evm.model.Contig54.45-gene(At1g64190);evm.model.Contig54.47-gene(GPX2);evm.model.Co…	K00799+K00031+K01255+K00799+K00036+K00799+K00434+K10808+K00797+K00799+K00033+K00432+K01256+K00383+K00434+K00033+K01255+K10807+K18592+K00799+K00036+K18592+K00036+K00383+K00799+K00799+K00799+K00434+K00799+K00799+K00799+K10807+K00799+K00033+K00799+K00432+K10807+K00799+K01256+K01919+K10807+K00799+K00033+K00036+K10808+K00799+K00799+K00799+K00432+K00799+K00434+K00799+K00799+K10807+K10807	Com_979_neg(Ascorbic acid)	C00072
Metabolism	Metabolism of terpenoids and polyketides	Zeatin biosynthesis	22	58	0.011499	0.0433677	1	8	0.685558	0.858936	ko00908	evm.model.Contig3.39-gene(CKX5);evm.model.Contig5.355-gene(ZOG1);evm.model.Contig5.359-gene(ZOG1);evm.model.Contig10.389-gene(UGT73C1);evm.model.Contig25.102-gene(IPT5);evm.model.Contig31.91-gene(IPT5);evm.model.Contig37.5-gene(UGT73C1);evm.model.Contig55.134-gene(CKX9);evm.model.Contig78.86-gene(CKX7);evm.model.Contig90.180-gene(IPT3);evm.model.Contig98.32-gene(CKX3);evm.model.Contig114.32-gene(…	K00279+K13495+K13495+K13496+K10760+K10760+K13496+K00279+K00279+K10760+K00279+K10760+K00279+K00279+K13496+K10760+K10760+K13495+K10760+K13496+K13496+K13496	Com_639_pos(5'-S-Methyl-5'-thioadenosine)	C00170
Metabolism	Amino acid metabolism	Tyrosine metabolism	26	72	0.0129497	0.0461991	6	14	0.00539075	0.123987	ko00350	evm.model.Contig4.329-gene(At1g22430);evm.model.Contig20.135-gene(ADH3);evm.model.Contig25.51-gene(-);evm.model.Contig26.103-gene(TYDC2);evm.model.Contig45.114-gene(At1g62810);evm.model.Contig72.2-gene(-);evm.model.Contig76.38-gene(At5g24760);evm.model.Contig78.273-gene(TYDC1);evm.model.Contig89.91-gene(--);evm.model.Contig153.42-gene(At1g32780);evm.model.Contig161.29-gene(HGO);evm.model.Contig16…	K00121+K18857+K00276+K01592+K00276+K15849+K00001+K01592+K00276+K00001+K00451+K00815+K00276+K01800+K00815+K00276+K00811+K01592+K00817+K18857+K01592+K00121+K00815+K15849+K07253+K01592	Com_458_pos(Tyramine);Com_1233_pos(3-(3,4-dihydroxyphenyl)propanoic acid);Com_42_pos(3,4-Dihydroxyphenylpropionic acid);Com_602_neg(Tyrosol);Com_9_neg(Salidroside);Com_861_neg(-)	C00483+C10447+C10447+C06044+C06046+C00355
Metabolism	Lipid metabolism	Biosynthesis of unsaturated fatty acids	17	47	0.0391739	0.11491	1	7	0.636072	0.858936	ko01040	evm.model.Contig4.31-gene(ECR);evm.model.Contig10.143-gene(FAD12);evm.model.Contig22.148-gene(PAS2);evm.model.Contig38.170-gene(S-ACP-DES6);evm.model.Contig39.126-gene(KCR1);evm.model.Contig53.145-gene(ADS3);evm.model.Contig58.194-gene(PAS2);evm.model.Contig79.109-gene(FAD12);evm.model.Contig79.93-gene(HACD2);evm.model.Contig110.140-gene(-);evm.model.Contig131.38-gene(FAD2);evm.model.Contig154.10…	K10258+K10256+K10703+K03921+K10251+K00507+K10703+K10256+K10703+K10256+K10256+K03921+K00232+K10251+K03921+K10256+K03921	Com_1245_pos(8Z,11Z,14Z-Eicosatrienoic acid)	C03242
Metabolism	Carbohydrate metabolism	Ascorbate and aldarate metabolism	26	79	0.0424561	0.119238	1	8	0.685558	0.858936	ko00053	evm.model.Contig10.75-gene(MIOX1);evm.model.Contig15.100-gene(ALDH);evm.model.Contig17.195-gene(GME-1);evm.model.Contig22.82-gene(APX3);evm.model.Contig30.122-gene(UGD1);evm.model.Contig38.144-gene(USP);evm.model.Contig44.101-gene(ALDH2B7);evm.model.Contig58.141-gene(APX3);evm.model.Contig97.130-gene(LGALDH);evm.model.Contig114.166-gene(ALDH3F1);evm.model.Contig144.155-gene(GLCAK1);evm.model.Cont…	K00469+K00128+K10046+K00434+K00012+K12447+K00128+K00434+K17744+K00128+K16190+K00012+K00434+K00128+K00128+K14190+K00012+K00012+K08232+K00469+K08232+K08232+K00012+K00012+K00434+K08232	Com_979_neg(Ascorbic acid)	C00072
Metabolism	Biosynthesis of other secondary metabolites	Anthocyanin biosynthesis	6	12	0.0440681	0.121187	2	3	0.0478818	0.705352	ko00942	evm.model.Contig1.78-gene(UGT75L6);evm.model.Contig64.216-gene(UGT75L6);evm.model.Contig128.60-gene(UGT75L6);evm.model.Contig295.6-gene(UGT75L6);evm.model.Contig379.4-gene(UGT75L6);evm.model.Contig379.5-gene(UGT75L6)	K12338+K12338+K12338+K12338+K12338+K12338	Com_27_pos(Keracyanin);Com_762_pos(Cyanidin)	C08620+C05905
Metabolism	Biosynthesis of other secondary metabolites	Tropane, piperidine and pyridine alkaloid biosynthesis	15	41	0.0461801	0.124404	2	9	0.34253	0.858936	ko00960	evm.model.Contig12.221-gene(At5g06060);evm.model.Contig25.51-gene(-);evm.model.Contig45.114-gene(At1g62810);evm.model.Contig72.2-gene(-);evm.model.Contig89.91-gene(--);evm.model.Contig164.141-gene(At5g53970);evm.model.Contig173.31-gene(-);evm.model.Contig182.1-gene(At1g62810);evm.model.Contig219.3-gene(TAT);evm.model.Contig234.103-gene(At1g62810);evm.model.Contig235.43-gene(ASP5);evm.model.Contig…	K08081+K00276+K00276+K15849+K00276+K00815+K08081+K00276+K00815+K00276+K00811+K00817+K08081+K00815+K15849	Com_664_pos(L-Phenylalanine);Com_195_pos(-)	C00079+C00253
Metabolism	Amino acid metabolism	Cysteine and methionine metabolism	65	229	0.0630099	0.159948	2	17	0.689405	0.858936	ko00270	evm.model.Contig1.333-gene(-);evm.model.Contig2.46-gene(CMT2);evm.model.Contig8.62-gene(METE);evm.model.Contig9.39-gene(-);evm.model.Contig13.78-gene(ACO);evm.model.Contig13.79-gene(ACO);evm.model.Contig13.80-gene(ACO);evm.model.Contig13.83-gene(ACO);evm.model.Contig17.83-gene(MD1);evm.model.Contig24.182-gene(SAMDC4);evm.model.Contig25.8-gene(-);evm.model.Contig35.20-gene(SAHH);evm.model.Contig37…	K00026+K00558+K00549+K00026+K05933+K05933+K05933+K05933+K00025+K01611+K01738+K01251+K00789+K00928+K00558+K00640+K00797+K00058+K01251+K00789+K00558+K00558+K00558+K00826+K00831+K12524+K00558+K00549+K00789+K00058+K00026+K00789+K00549+K00831+K00016+K01611+K00549+K00558+K00025+K00789+K08967+K00815+K00899+K00549+K01738+K00558+K00789+K00547+K00815+K01611+K00827+K00811+K01919+K00789+K00789+K00058+K13034+…	Com_639_pos(5'-S-Methyl-5'-thioadenosine);Com_750_pos(S-Adenosyl-L-homocysteine)	C00170+C00021
Metabolism	Global and overview maps	Biosynthesis of amino acids	137	512	0.0648274	0.161457	3	35	0.876222	0.936961	ko01230	evm.model.Contig1.109-gene(TPIP1);evm.model.Contig1.419-gene(SHM6);evm.model.Contig1.512-gene(RPI3);evm.model.Contig3.249-gene(-);evm.model.Contig3.368-gene(PFK5);evm.model.Contig7.15-gene(GS1-2);evm.model.Contig8.62-gene(METE);evm.model.Contig9.37-gene(DAP);evm.model.Contig10.180-gene(GS1-1);evm.model.Contig10.402-gene(PGH1);evm.model.Contig11.285-gene(-);evm.model.Contig12.231-gene(PRO2);evm.mo…	K01803+K00600+K01807+K00031+K00850+K01915+K00549+K10206+K01915+K01689+K01783+K12657+K00134+K01626+K01783+K01915+K01738+K00134+K01689+K01657+K00600+K00873+K00789+K00927+K00620+K00134+K00928+K00640+K00873+K00134+K01807+K00058+K00927+K00600+K00789+K00134+K01696+K00872+K00615+K01657+K01657+K00873+K00891+K00600+K00600+K05359+K00826+K15849+K00030+K00831+K12524+K01953+K13832+K00873+K00549+K00873+K00789+…	Com_664_pos(L-Phenylalanine);Com_750_pos(S-Adenosyl-L-homocysteine);Com_643_neg(D-Sedoheptulose 7-phosphate)	C00079+C00021+C05382
Metabolism	Amino acid metabolism	Phenylalanine metabolism	17	50	0.0681038	0.166476	4	15	0.124841	0.766666	ko00360	evm.model.Contig25.51-gene(-);evm.model.Contig37.35-gene(-);evm.model.Contig45.114-gene(At1g62810);evm.model.Contig72.2-gene(-);evm.model.Contig89.91-gene(--);evm.model.Contig164.141-gene(At5g53970);evm.model.Contig182.1-gene(At1g62810);evm.model.Contig204.8-gene(-);evm.model.Contig219.3-gene(TAT);evm.model.Contig234.103-gene(At1g62810);evm.model.Contig235.43-gene(ASP5);evm.model.Contig269.45-gen…	K00276+K10775+K00276+K15849+K00276+K00815+K00276+K10775+K00815+K00276+K00811+K00817+K10775+K10775+K00815+K15849+K07253	Com_664_pos(L-Phenylalanine);Com_1070_pos(Salicylic acid);Com_121_pos(-);Com_481_pos(2-Hydroxycinnamic acid)	C00079+C00805+C02137+C01772
Metabolism	Metabolism of terpenoids and polyketides	Monoterpenoid biosynthesis	7	17	0.0868838	0.208521	1	5	0.513158	0.858936	ko00902	evm.model.Contig9.404-gene(MNR1);evm.model.Contig9.406-gene(MNR1);evm.model.Contig40.129-gene(Oc15);evm.model.Contig268.65-gene(SDR1);evm.model.Contig364.25-gene(GES);evm.model.Contig380.1-gene(GES);evm.model.Contig670.5-gene(SDR1)	K15095+K15095+K15086+K15095+K15086+K15086+K15095	Com_566_pos(Carvone)	C11383
Metabolism	Metabolism of terpenoids and polyketides	Limonene and pinene degradation	5	11	0.0970601	0.224043	1	1	0.133333	0.766666	ko00903	evm.model.Contig15.100-gene(ALDH);evm.model.Contig44.101-gene(ALDH2B7);evm.model.Contig114.166-gene(ALDH3F1);evm.model.Contig193.61-gene(ALDH2B7);evm.model.Contig195.34-gene(ALDH2B4)	K00128+K00128+K00128+K00128+K00128	Com_566_pos(Carvone)	C11383
Metabolism	Nucleotide metabolism	Pyrimidine metabolism	44	159	0.148698	0.317348	1	10	0.765573	0.858936	ko00240	evm.model.Contig4.133-gene(-);evm.model.Contig10.93-gene(surE);evm.model.Contig11.296-gene(Dctpp1);evm.model.Contig12.75-gene(nt5c3);evm.model.Contig16.187-gene(-);evm.model.Contig16.188-gene(DUT);evm.model.Contig37.129-gene(--);evm.model.Contig37.130-gene(UPP);evm.model.Contig37.39-gene(LOG3);evm.model.Contig39.68-gene(-);evm.model.Contig42.131-gene(UKL3);evm.model.Contig54.154-gene(ctps2);evm.m…	K13800+K03787+K16904+K01081+K01520+K01520+K00943+K00761+K06966+K10808+K00876+K01937+K06966+K13998+K10807+K06966+K00207+K01937+K16904+K01493+K00943+K06966+K13800+K00857+K10807+K01520+K13800+K00876+K10807+K14641+K10807+K03787+K01464+K10808+K14641+K01240+K06966+K01520+K00857+K10807+K14641+K10807+K01520+K01493	Com_732_neg(Uridine)	C00299
Metabolism	Amino acid metabolism	Phenylalanine, tyrosine and tryptophan biosynthesis	29	105	0.211749	0.430014	1	8	0.685558	0.858936	ko00400	evm.model.Contig15.176-gene(DHAPS-1);evm.model.Contig33.159-gene(ASA1);evm.model.Contig60.175-gene(TSB);evm.model.Contig63.94-gene(ASA1);evm.model.Contig63.96-gene(ASA1);evm.model.Contig66.183-gene(SK);evm.model.Contig70.112-gene(ADT1);evm.model.Contig72.2-gene(-);evm.model.Contig89.123-gene(EMB3004);evm.model.Contig164.141-gene(At5g53970);evm.model.Contig190.74-gene(ASA1);evm.model.Contig190.75-…	K01626+K01657+K01696+K01657+K01657+K00891+K05359+K15849+K13832+K00815+K01657+K01657+K00766+K15227+K00815+K01626+K00811+K01696+K05359+K00817+K01626+K01626+K01696+K00815+K05359+K15849+K05359+K01657+K01817	Com_664_pos(L-Phenylalanine)	C00079
Metabolism	Lipid metabolism	Linoleic acid metabolism	7	22	0.257214	0.492062	1	3	0.349875	0.858936	ko00591	evm.model.Contig8.79-gene(PLA2-ALPHA);evm.model.Contig79.116-gene(LOX2.1);evm.model.Contig79.117-gene(LOX2.1);evm.model.Contig132.114-gene(PLA2-ALPHA);evm.model.Contig184.62-gene(LOX5);evm.model.Contig432.53-gene(LOX1.5);evm.model.Contig574.5-gene(LOX1.5)	K01047+K00454+K00454+K01047+K15718+K15718+K15718	Com_1245_pos(8Z,11Z,14Z-Eicosatrienoic acid)	C03242
Metabolism	Amino acid metabolism	Arginine and proline metabolism	25	95	0.323001	0.584056	1	10	0.765573	0.858936	ko00330	evm.model.Contig3.237-gene(PAO4);evm.model.Contig12.231-gene(PRO2);evm.model.Contig15.100-gene(ALDH);evm.model.Contig16.23-gene(P4H10);evm.model.Contig24.182-gene(SAMDC4);evm.model.Contig44.101-gene(ALDH2B7);evm.model.Contig44.96-gene(-);evm.model.Contig48.38-gene(PAO5);evm.model.Contig55.158-gene(PAO1);evm.model.Contig83.124-gene(P4H9);evm.model.Contig98.57-gene(PAO5);evm.model.Contig109.87-gene…	K17839+K12657+K00128+K00472+K01611+K00128+K00797+K12259+K13366+K00472+K12259+K17839+K00128+K01611+K13366+K01583+K00128+K00128+K01611+K00811+K00318+K13427+K00472+K13427+K10536	Com_224_pos(-)	C02946
Metabolism	Lipid metabolism	Glycerophospholipid metabolism	40	157	0.345339	0.61601	1	5	0.513158	0.858936	ko00564	evm.model.Contig1.387-gene(PSD2);evm.model.Contig2.78-gene(NMT1);evm.model.Contig5.248-gene(DGK7);evm.model.Contig8.265-gene(Lypla2);evm.model.Contig8.79-gene(PLA2-ALPHA);evm.model.Contig9.450-gene(GPAT8);evm.model.Contig10.236-gene(GPAT6);evm.model.Contig20.10-gene(PLDDELTA);evm.model.Contig37.222-gene(PSS1);evm.model.Contig45.74-gene(PLDBETA1);evm.model.Contig46.47-gene(PSS1);evm.model.Contig50…	K01613+K05929+K00901+K06130+K01047+K13508+K13508+K01115+K08730+K01115+K08730+K01115+K05929+K00968+K01115+K13508+K01517+K01047+K16818+K13508+K01114+K01114+K00901+K13519+K13523+K13508+K06130+K13508+K01115+K16860+K16860+K13508+K13513+K13523+K01114+K06130+K01115+K00967+K01115+K00993	Com_116_pos(Choline)	C00114
Metabolism	Lipid metabolism	alpha-Linolenic acid metabolism	22	87	0.41768	0.72793	1	3	0.349875	0.858936	ko00592	evm.model.Contig1.454-gene(OPR11);evm.model.Contig8.79-gene(PLA2-ALPHA);evm.model.Contig10.221-gene(OPR1);evm.model.Contig16.165-gene(--);evm.model.Contig20.135-gene(ADH3);evm.model.Contig20.17-gene(JMT);evm.model.Contig43.123-gene(--);evm.model.Contig79.116-gene(LOX2.1);evm.model.Contig79.117-gene(LOX2.1);evm.model.Contig120.104-gene(DOX1);evm.model.Contig132.114-gene(PLA2-ALPHA);evm.model.Conti…	K05894+K01047+K05894+K01723+K18857+K08241+K01723+K00454+K00454+K10529+K01047+K05894+K16818+K10525+K08241+K01723+K00232+K10525+K18857+K10526+K00224+K10527	Com_1017_neg(13(S)-HOTrE)	C16316
Metabolism	Biosynthesis of other secondary metabolites	Caffeine metabolism	1	2	0.420312	0.72793	2	7	0.236464	0.858936	ko00232	evm.model.Contig12.85-gene(At2g26230)	K00365	Com_333_neg(7-Methylxanthine);Com_1085_neg(-)	C16353+C07130
Metabolism	Nucleotide metabolism	Purine metabolism	59	241	0.434718	0.734161	2	17	0.689405	0.858936	ko00230	evm.model.Contig1.95-gene(ASE2);evm.model.Contig9.152-gene(PUR2);evm.model.Contig10.368-gene(ADK2);evm.model.Contig10.93-gene(surE);evm.model.Contig12.306-gene(APT5);evm.model.Contig12.75-gene(nt5c3);evm.model.Contig12.85-gene(At2g26230);evm.model.Contig18.218-gene(ADK-B);evm.model.Contig26.15-gene(--);evm.model.Contig28.110-gene(ADK-B);evm.model.Contig36.146-gene(-);evm.model.Contig37.34-gene(AD…	K00764+K01945+K00856+K03787+K00759+K01081+K00365+K00939+K02083+K00939+K00873+K00856+K06966+K10808+K00873+K00939+K00759+K01951+K00759+K06966+K00873+K01835+K10807+K00860+K06966+K00860+K02083+K00873+K00873+K00759+K01517+K01490+K00759+K06966+K01466+K10807+K00764+K13811+K00939+K00873+K01951+K00873+K10807+K14641+K10807+K00856+K00948+K03787+K10808+K14641+K06966+K00939+K00759+K01490+K10807+K14641+K10807+…	Com_76_pos(Adenosine);Com_1072_pos(Guanine)	C00212+C00242
Metabolism	Metabolism of cofactors and vitamins	Nicotinate and nicotinamide metabolism	8	34	0.584235	0.876353	1	11	0.797723	0.873697	ko00760	evm.model.Contig10.93-gene(surE);evm.model.Contig12.75-gene(nt5c3);evm.model.Contig46.32-gene(SDT1);evm.model.Contig66.79-gene(SRT2);evm.model.Contig300.64-gene(surE);evm.model.Contig326.31-gene(NAPRT1);evm.model.Contig334.19-gene(URH1);evm.model.Contig374.43-gene(QS)	K03787+K01081+K18551+K11414+K03787+K00763+K01240+K03517	Com_195_pos(-)	C00253
Metabolism	Carbohydrate metabolism	Citrate cycle (TCA cycle)	34	148	0.632317	0.927399	1	7	0.636072	0.858936	ko00020	evm.model.Contig1.333-gene(-);evm.model.Contig3.249-gene(-);evm.model.Contig9.39-gene(-);evm.model.Contig17.83-gene(MD1);evm.model.Contig52.72-gene(E1-BETA-2);evm.model.Contig58.12-gene(LPD1);evm.model.Contig71.6-gene(PCKA);evm.model.Contig77.9-gene(EMB3003);evm.model.Contig84.24-gene(IDH3);evm.model.Contig85.115-gene(PCKA);evm.model.Contig99.121-gene(ACLB-1);evm.model.Contig109.110-gene(-);evm.m…	K00026+K00031+K00026+K00025+K00162+K00382+K01610+K00627+K00030+K01610+K01648+K01681+K00026+K01648+K00658+K01610+K01648+K00025+K01610+K00162+K00382+K00382+K01648+K00627+K00162+K01647+K00627+K00161+K00627+K00161+K01648+K00161+K01648+K00161	Com_1109_neg(cis-Aconitic acid)	C00417
Metabolism	Biosynthesis of other secondary metabolites	Flavone and flavonol biosynthesis	1	6	0.805277	1	4	12	0.0613349	0.705352	ko00944	evm.model.Contig11.304-gene(CYP75B2)	K05280	Com_666_pos(Vitexin);Com_100_pos(Rhoifolin);Com_311_pos(Luteolin);Com_28_pos(Kaempferol-3-O-rutinoside)	C01460+C12627+C01514+C21833
Metabolism	Biosynthesis of other secondary metabolites	Glucosinolate biosynthesis	2	20	0.968967	1	1	3	0.349875	0.858936	ko00966	evm.model.Contig71.64-gene(--);evm.model.Contig269.14-gene(UGT74B1)	K00826+K11820	Com_664_pos(L-Phenylalanine)	C00079
Metabolism	Global and overview maps	2-Oxocarboxylic acid metabolism	12	108	0.99977	1	2	16	0.655458	0.858936	ko01210	evm.model.Contig3.249-gene(-);evm.model.Contig37.86-gene(RCOM_1202350);evm.model.Contig39.8-gene(AK3);evm.model.Contig71.64-gene(--);evm.model.Contig84.24-gene(IDH3);evm.model.Contig109.110-gene(-);evm.model.Contig193.19-gene(GGAT2);evm.model.Contig235.43-gene(ASP5);evm.model.Contig269.14-gene(UGT74B1);evm.model.Contig299.8-gene(ALAAT2);evm.model.Contig299.9-gene(ALAAT2);evm.model.Contig345.77-ge…	K00031+K00620+K00928+K00826+K00030+K01681+K14272+K00811+K11820+K00814+K00814+K01647	Com_664_pos(L-Phenylalanine);Com_1109_neg(cis-Aconitic acid)	C00079+C00417
Genetic Information Processing	Translation	Aminoacyl-tRNA biosynthesis	9	130	1	1	1	9	0.728436	0.858936	ko00970	evm.model.Contig12.391-gene(GATC);evm.model.Contig24.58-gene(GATB);evm.model.Contig38.37-gene(At1g72550);evm.model.Contig58.115-gene(POPTRDRAFT_821063);evm.model.Contig64.265-gene(THRRS);evm.model.Contig171.27-gene(EMB2761);evm.model.Contig221.42-gene(SYNO);evm.model.Contig252.23-gene(OVA1);evm.model.Contig252.38-gene(GATB)	K02435+K02434+K01890+K01872+K01868+K01868+K01893+K01874+K02434	Com_664_pos(L-Phenylalanine)	C00079

## Sheet: T2 VS T4
KEGG_A_class	KEGG_B_class	Pathway	Gene_T4-vs-T2 (1967)	Gene_All (9882)	Gene_Pvalue	Gene_Qvalue	Metabolite_T4-vs-T2 (54)	Metabolite_All (360)	Metabolite_Pvalue	Metabolite_Qvalue	Pathway ID	Genes	K_IDs	Metabolites	C_IDs
Metabolism	Global and overview maps	Metabolic pathways	1115	4189	2.84889e-46	3.76054e-44	32	202	0.362117	0.61944	ko01100	evm.model.Contig1.109-gene(TPIP1);evm.model.Contig1.316-gene(EMB2024);evm.model.Contig1.333-gene(-);evm.model.Contig1.454-gene(OPR11);evm.model.Contig1.512-gene(RPI3);evm.model.Contig1.73-gene(PIS2);evm.model.Contig2.56-gene(HSP26-A);evm.model.Contig3.108-gene(CAD6);evm.model.Contig3.128-gene(AMY2);evm.model.Contig3.175-gene(CAT1);evm.model.Contig3.206-gene(HMGR);evm.model.Contig3.237-gene(PAO4);…
.2-gene(AAO);evm.model.Contig385.46-gene(AAO4);evm.model.Contig385.48-gene(BACOVA_02659);evm.model.Contig385.49-gene(bglX);evm.model.Contig385.51-gene(BACOVA_02659);evm.model.Contig387.18-gene(SAT1);evm.model.Contig387.44-gene(GDCST);evm.model.Contig387.45-gene(APR3);evm.model.Contig387.56-gene(TSB);evm.model.Contig390.31-gene(KCS1);evm.model.Contig395.37-gene(PDH-E1);evm.model.Contig396.12-gene(…	K01803+K01057+K00026+K05894+K01807+K00999+K00799+K00083+K01176+K03781+K00021+K17839+K01580+K00083+K00083+K00083+K00083+K00850+K00430+K10258+K01599+K06617+K15227+K01255+K16055+K00901+K12450+K11517+K00099+K01915+K10712+K08908+K10781+K01759+K00021+K01772+K00549+K01047+K01807+K02137+K03955+K01057+K10206+K08679+K00026+K13648+K13508+K01792+K01915+K01728+K05894+K13508+K00761+K00799+K02265+K18368+K00469+…	Com_1696_pos(trans-Cinnamaldehyde);Com_1632_pos(Cytosine);Com_1245_pos(8Z,11Z,14Z-Eicosatrienoic acid);Com_116_pos(Choline);Com_664_pos(L-Phenylalanine);Com_132_pos(Ferulic acid);Com_1070_pos(Salicylic acid);Com_1310_pos(Uracil);Com_639_pos(5'-S-Methyl-5'-thioadenosine);Com_156_pos(Quercetin);Com_656_pos(L-Aspartic acid);Com_311_pos(Luteolin);Com_76_pos(Adenosine);Com_1072_pos(Guanine);Com_1915_p…	C00903+C00380+C03242+C00114+C00079+C01494+C00805+C00106+C00170+C00389+C00049+C01514+C00212+C00242+C00329+C06104+C00021+C00147+C00440+C00253+C02946+C00257+C05382+C00158+C00299+C01179+C16353+C02666+C07130+C00019+C10434+C00355
Metabolism	Global and overview maps	Biosynthesis of secondary metabolites	695	2340	1.38621e-39	9.149e-38	25	154	0.336712	0.61944	ko01110	evm.model.Contig1.109-gene(TPIP1);evm.model.Contig1.316-gene(EMB2024);evm.model.Contig1.333-gene(-);evm.model.Contig1.454-gene(OPR11);evm.model.Contig1.512-gene(RPI3);evm.model.Contig3.108-gene(CAD6);evm.model.Contig3.128-gene(AMY2);evm.model.Contig3.175-gene(CAT1);evm.model.Contig3.206-gene(HMGR);evm.model.Contig3.251-gene(GAD1);evm.model.Contig3.324-gene(GEDH1);evm.model.Contig3.325-gene(GEDH1)…	K01803+K01057+K00026+K05894+K01807+K00083+K01176+K03781+K00021+K01580+K00083+K00083+K00083+K00083+K00850+K00430+K10258+K01599+K15227+K16055+K00901+K11517+K00099+K00021+K01772+K00549+K01047+K01807+K15404+K01057+K10206+K00026+K15095+K15095+K13508+K01792+K05894+K13508+K13496+K18368+K03787+K01783+K05280+K08081+K01193+K01193+K00036+K01081+K00134+K05350+K00901+K03809+K13789+K05933+K05933+K00605+K00430+…	Com_458_pos(Tyramine);Com_1696_pos(trans-Cinnamaldehyde);Com_664_pos(L-Phenylalanine);Com_132_pos(Ferulic acid);Com_1070_pos(Salicylic acid);Com_566_pos(Carvone);Com_19_pos(Coumarin);Com_156_pos(Quercetin);Com_656_pos(L-Aspartic acid);Com_311_pos(Luteolin);Com_481_pos(2-Hydroxycinnamic acid);Com_195_pos(-);Com_1184_pos(Colchicine);Com_776_neg(Gluconic acid);Com_643_neg(D-Sedoheptulose 7-phosphate…	C00483+C00903+C00079+C01494+C00805+C11383+C05851+C00389+C00049+C01514+C01772+C00253+C07592+C00257+C05382+C00158+C00852+C01179+C16353+C02666+C07130+C01604+C00019+C10434+C00355
Metabolism	Biosynthesis of other secondary metabolites	Phenylpropanoid biosynthesis	115	311	9.42171e-13	4.14555e-11	8	19	0.00310866	0.0839337	ko00940	evm.model.Contig3.108-gene(CAD6);evm.model.Contig3.324-gene(GEDH1);evm.model.Contig3.325-gene(GEDH1);evm.model.Contig3.326-gene(10HGO);evm.model.Contig3.328-gene(GEDH1);evm.model.Contig3.386-gene(PER17);evm.model.Contig10.50-gene(CSE);evm.model.Contig13.28-gene(BGLU46);evm.model.Contig14.227-gene(PER42);evm.model.Contig14.249-gene(PER27);evm.model.Contig16.305-gene(10HGO);evm.model.Contig16.307-g…	K00083+K00083+K00083+K00083+K00083+K00430+K18368+K05350+K00430+K00430+K00083+K00083+K06892+K01188+K01188+K05349+K00430+K06892+K10775+K05350+K01904+K00430+K01904+K00430+K01904+K01904+K00430+K05350+K00430+K01188+K00588+K13066+K12356+K00487+K00430+K00430+K00430+K00430+K12356+K09755+K06892+K01188+K05349+K01188+K01188+K00083+K01904+K00588+K00430+K01188+K01188+K00430+K06892+K01188+K01188+K01188+K01188+…	Com_1696_pos(trans-Cinnamaldehyde);Com_664_pos(L-Phenylalanine);Com_132_pos(Ferulic acid);Com_19_pos(Coumarin);Com_481_pos(2-Hydroxycinnamic acid);Com_14_neg(Chlorogenic acid);Com_496_neg(-);Com_168_neg(-)	C00903+C00079+C01494+C05851+C01772+C00852+C02666+C10434
Metabolism	Carbohydrate metabolism	Amino sugar and nucleotide sugar metabolism	93	256	4.45926e-10	1.47155e-08	1	7	0.68275	0.709009	ko00520	evm.model.Contig5.561-gene(RHM2);evm.model.Contig9.377-gene(GAE3);evm.model.Contig9.429-gene(GAUT1);evm.model.Contig13.148-gene(GAUT4);evm.model.Contig13.374-gene(GAUT12);evm.model.Contig17.195-gene(GME-1);evm.model.Contig20.106-gene(AGPS2);evm.model.Contig25.83-gene(ADG2);evm.model.Contig26.125-gene(GAUT15);evm.model.Contig26.24-gene(GLCNAC1PUT2);evm.model.Contig27.242-gene(GAUT8);evm.model.Cont…	K12450+K08679+K13648+K13648+K13648+K10046+K00975+K00975+K13648+K00972+K13648+K08679+K00012+K13648+K12447+K01784+K00770+K00975+K12450+K08679+K01183+K00844+K13648+K08679+K12449+K01183+K01835+K01183+K13648+K00847+K00966+K00326+K00847+K00966+K13648+K13648+K13648+K13648+K01183+K13648+K18677+K13648+K06118+K12373+K01711+K15920+K08679+K16190+K01809+K01784+K12448+K00012+K13648+K08679+K13648+K00975+K02377+…	Com_1915_pos(D-Glucosamine)	C00329
Metabolism	Carbohydrate metabolism	Glyoxylate and dicarboxylate metabolism	59	148	1.52022e-08	3.34449e-07	1	6	0.625644	0.709009	ko00630	evm.model.Contig1.333-gene(-);evm.model.Contig3.175-gene(CAT1);evm.model.Contig5.329-gene(GLU1);evm.model.Contig5.577-gene(-);evm.model.Contig7.15-gene(GS1-2);evm.model.Contig9.39-gene(-);evm.model.Contig10.180-gene(GS1-1);evm.model.Contig14.220-gene(GDCST);evm.model.Contig15.189-gene(-);evm.model.Contig16.65-gene(-);evm.model.Contig17.83-gene(MD1);evm.model.Contig25.110-gene(GLN2);evm.model.Cont…	K00026+K03781+K00284+K11517+K01915+K00026+K01915+K00605+K03781+K00026+K00025+K01915+K02437+K01602+K00600+K02437+K11517+K01637+K00600+K00830+K00382+K00605+K00600+K01455+K01455+K01091+K00026+K00626+K00281+K00626+K00026+K00830+K00281+K15893+K00025+K11517+K14272+K02437+K03781+K00382+K00382+K00281+K01915+K11517+K18121+K00284+K01602+K01647+K01091+K00605+K00600+K00284+K00830+K15918+K00600+K00281+K00830+…	Com_246_neg(Citric acid)	C00158
Metabolism	Global and overview maps	Carbon metabolism	164	565	5.67917e-08	1.07093e-06	5	19	0.138767	0.61944	ko01200	evm.model.Contig1.109-gene(TPIP1);evm.model.Contig1.316-gene(EMB2024);evm.model.Contig1.333-gene(-);evm.model.Contig1.512-gene(RPI3);evm.model.Contig3.175-gene(CAT1);evm.model.Contig3.368-gene(PFK5);evm.model.Contig5.577-gene(-);evm.model.Contig9.214-gene(RPI3);evm.model.Contig9.32-gene(EMB2024);evm.model.Contig9.39-gene(-);evm.model.Contig11.285-gene(-);evm.model.Contig12.5-gene(-);evm.model.Con…	K01803+K01057+K00026+K01807+K03781+K00850+K11517+K01807+K01057+K00026+K01783+K00036+K00134+K00605+K03781+K00026+K00025+K01783+K01623+K01738+K02437+K01602+K00051+K00600+K00261+K02437+K00134+K00640+K01807+K11517+K00029+K00058+K01637+K00927+K00600+K00844+K00830+K00382+K00134+K00605+K00033+K00615+K00873+K00855+K00600+K01455+K01455+K01610+K00121+K05298+K00026+K00627+K00831+K00036+K00626+K05298+K01961+…	Com_656_pos(L-Aspartic acid);Com_32_pos(5-Methyltetrahydrofolic acid);Com_776_neg(Gluconic acid);Com_643_neg(D-Sedoheptulose 7-phosphate);Com_246_neg(Citric acid)	C00049+C00440+C00257+C05382+C00158
Metabolism	Amino acid metabolism	Glycine, serine and threonine metabolism	48	127	2.05731e-06	2.71565e-05	2	8	0.343031	0.61944	ko00260	evm.model.Contig14.220-gene(GDCST);evm.model.Contig26.30-gene(GDH2);evm.model.Contig35.19-gene(SHM4);evm.model.Contig36.147-gene(GDCSH);evm.model.Contig45.114-gene(At1g62810);evm.model.Contig45.68-gene(HTH);evm.model.Contig53.306-gene(PGDH2);evm.model.Contig56.135-gene(SHM4);evm.model.Contig57.7-gene(AGT1);evm.model.Contig58.12-gene(LPD1);evm.model.Contig60.315-gene(GDCST);evm.model.Contig68.54-g…	K00605+K02437+K00600+K02437+K00276+K00108+K00058+K00600+K00830+K00382+K00605+K00600+K00831+K00276+K00281+K00058+K00830+K00831+K00281+K01733+K15893+K01834+K01834+K14272+K01754+K02437+K00827+K00276+K01079+K01696+K00382+K00382+K00281+K00306+K15634+K01834+K00058+K00276+K00605+K01696+K00600+K00827+K00830+K15918+K00600+K00281+K15634+K00830	Com_116_pos(Choline);Com_656_pos(L-Aspartic acid)	C00114+C00049
Metabolism	Carbohydrate metabolism	Galactose metabolism	54	153	5.53005e-06	6.63606e-05	3	11	0.219016	0.61944	ko00052	evm.model.Contig3.368-gene(PFK5);evm.model.Contig5.163-gene(RFS6);evm.model.Contig12.352-gene(6-FEH);evm.model.Contig12.360-gene(CWINV1);evm.model.Contig14.446-gene(-);evm.model.Contig19.150-gene(Galm);evm.model.Contig35.211-gene(INV*DC4);evm.model.Contig35.264-gene(INV*DC4);evm.model.Contig38.144-gene(USP);evm.model.Contig44.122-gene(GOLS1);evm.model.Contig45.46-gene(UGE1);evm.model.Contig57.13-…	K00850+K06617+K01193+K01193+K01187+K01785+K01193+K01193+K12447+K18819+K01784+K00844+K00011+K01835+K06617+K06617+K06611+K06611+K06617+K07407+K01193+K06617+K01187+K01187+K01784+K00850+K18819+K06611+K18819+K06617+K06617+K06617+K07407+K06617+K01784+K01193+K01785+K01784+K06617+K18819+K06611+K01187+K01187+K01187+K06611+K01784+K06617+K06617+K07407+K18819+K00844+K00850+K18819+K06611	Com_1034_neg(D-Raffinose);Com_237_neg(Galactinol);Com_848_neg(Stachyose)	C00492+C01235+C01613
Metabolism	Metabolism of other amino acids	Cyanoamino acid metabolism	45	121	6.99204e-06	7.69125e-05	2	4	0.108515	0.61944	ko00460	evm.model.Contig13.28-gene(BGLU46);evm.model.Contig16.91-gene(At3g16150);evm.model.Contig24.61-gene(GLU);evm.model.Contig24.62-gene(GLU);evm.model.Contig27.112-gene(BACOVA_02659);evm.model.Contig30.48-gene(At5g08100);evm.model.Contig35.19-gene(SHM4);evm.model.Contig42.7-gene(BGLU18);evm.model.Contig53.77-gene(BGLU44);evm.model.Contig56.135-gene(SHM4);evm.model.Contig57.226-gene(BGLU11);evm.model.…	K05350+K13051+K01188+K01188+K05349+K13051+K00600+K05350+K05350+K00600+K01188+K18592+K00600+K01455+K01455+K01188+K05349+K01188+K01188+K01188+K01188+K01188+K01188+K01188+K01188+K01188+K05349+K01188+K01188+K01188+K01188+K05350+K01188+K05349+K05349+K01188+K01188+K13034+K05349+K05349+K05349+K00600+K05349+K00600+K01188	Com_664_pos(L-Phenylalanine);Com_656_pos(L-Aspartic acid)	C00079+C00049
Metabolism	Energy metabolism	Carbon fixation in photosynthetic organisms	57	170	1.80263e-05	0.00017363	2	7	0.283014	0.61944	ko00710	evm.model.Contig1.109-gene(TPIP1);evm.model.Contig1.333-gene(-);evm.model.Contig1.512-gene(RPI3);evm.model.Contig9.214-gene(RPI3);evm.model.Contig9.39-gene(-);evm.model.Contig11.285-gene(-);evm.model.Contig13.180-gene(GAPCP2);evm.model.Contig16.65-gene(-);evm.model.Contig17.83-gene(MD1);evm.model.Contig19.199-gene(-);evm.model.Contig22.112-gene(--);evm.model.Contig30.13-gene(RBCS4);evm.model.Cont…	K01803+K00026+K01807+K01807+K00026+K01783+K00134+K00026+K00025+K01783+K01623+K01602+K00051+K00134+K01807+K00029+K00927+K00134+K00615+K00855+K01610+K05298+K00026+K05298+K01100+K00855+K00026+K01610+K01623+K01803+K01006+K00025+K01610+K03841+K00051+K14272+K01623+K01623+K00855+K03841+K05298+K05298+K00134+K03841+K00814+K03841+K01807+K01602+K00029+K03841+K01623+K00927+K01100+K01006+K00134+K01623+K01623	Com_656_pos(L-Aspartic acid);Com_643_neg(D-Sedoheptulose 7-phosphate)	C00049+C05382
Metabolism	Carbohydrate metabolism	Pentose phosphate pathway	43	125	9.59968e-05	0.000703977	2	10	0.457511	0.650147	ko00030	evm.model.Contig1.316-gene(EMB2024);evm.model.Contig1.512-gene(RPI3);evm.model.Contig3.368-gene(PFK5);evm.model.Contig9.214-gene(RPI3);evm.model.Contig9.32-gene(EMB2024);evm.model.Contig11.285-gene(-);evm.model.Contig12.5-gene(-);evm.model.Contig15.240-gene(PFP-ALPHA);evm.model.Contig19.199-gene(-);evm.model.Contig22.112-gene(--);evm.model.Contig46.71-gene(RPI2);evm.model.Contig52.91-gene(--);evm…	K01057+K01807+K00850+K01807+K01057+K01783+K00036+K00895+K01783+K01623+K01807+K00852+K00033+K00615+K01835+K00036+K01057+K01057+K01623+K01057+K00616+K00036+K00616+K00850+K03841+K01623+K01623+K00895+K03841+K00895+K00036+K03841+K00948+K03841+K01807+K03841+K00895+K01623+K00131+K00850+K00616+K01623+K01623	Com_776_neg(Gluconic acid);Com_643_neg(D-Sedoheptulose 7-phosphate)	C00257+C05382
Metabolism	Biosynthesis of other secondary metabolites	Flavonoid biosynthesis	16	32	0.00013165	0.000914624	6	28	0.228627	0.61944	ko00941	evm.model.Contig11.304-gene(CYP75B2);evm.model.Contig38.93-gene(FL);evm.model.Contig58.244-gene(-);evm.model.Contig73.57-gene(CYP73A4);evm.model.Contig112.111-gene(-);evm.model.Contig180.42-gene(SHT);evm.model.Contig191.115-gene(HST);evm.model.Contig203.80-gene(CYP98A2);evm.model.Contig203.81-gene(CYP98A2);evm.model.Contig224.71-gene(At4g26220);evm.model.Contig248.59-gene(-);evm.model.Contig270.1…	K05280+K05278+K00588+K00487+K00588+K13065+K13065+K09754+K09754+K00588+K00487+K00487+K13082+K00475+K05277+K13065	Com_666_pos(Vitexin);Com_156_pos(Quercetin);Com_311_pos(Luteolin);Com_14_neg(Chlorogenic acid);Com_700_neg(Phloridzin);Com_168_neg(-)	C01460+C00389+C01514+C00852+C01604+C10434
Environmental Information Processing	Signal transduction	Plant hormone signal transduction	154	599	0.000216042	0.00141156	1	5	0.558484	0.655612	ko04075	evm.model.Contig1.99-gene(--);evm.model.Contig4.97-gene(COI1);evm.model.Contig5.289-gene(DPBF3);evm.model.Contig5.324-gene(ARR9);evm.model.Contig6.199-gene(AUX22);evm.model.Contig7.305-gene(CYCD3-2);evm.model.Contig10.54-gene(IAA14);evm.model.Contig10.56-gene(AUX22A);evm.model.Contig11.332-gene(IAA27);evm.model.Contig12.313-gene(IAA29);evm.model.Contig12.343-gene(HAB1);evm.model.Contig13.357-gene…	K14488+K13463+K14432+K14492+K14484+K14505+K14484+K14484+K14484+K14484+K14497+K14487+K14488+K14502+K14508+K14492+K14503+K14486+K14484+K14509+K14484+K14484+K13464+K14512+K14505+K14484+K14516+K14488+K14487+K14500+K14492+K14485+K14488+K14491+K14488+K14491+K14492+K13464+K14488+K14484+K13413+K14492+K14502+K14500+K13946+K14516+K14484+K14484+K13946+K14488+K14505+K14484+K14502+K14500+K14488+K13415+K14505+…	Com_1070_pos(Salicylic acid)	C00805
Environmental Information Processing	Membrane transport	ABC transporters	23	56	0.000224567	0.00141156	5	28	0.413415	0.620122	ko02010	evm.model.Contig7.405-gene(ABCB19);evm.model.Contig16.291-gene(ABCB13);evm.model.Contig44.188-gene(Os02g0190300);evm.model.Contig50.154-gene(ABCB19);evm.model.Contig57.290-gene(ABCB4);evm.model.Contig64.75-gene(ABCB19);evm.model.Contig90.2-gene(ABCB11);evm.model.Contig120.56-gene(ABCB19);evm.model.Contig144.40-gene(ABCB19);evm.model.Contig144.71-gene(ABCB15);evm.model.Contig144.73-gene(ABCB15);ev…	K05658+K05658+K05658+K05658+K05658+K05658+K05658+K05658+K05658+K05658+K05658+K05658+K05658+K05658+K05658+K05658+K05643+K05658+K05658+K05658+K05658+K05658+K05658	Com_116_pos(Choline);Com_664_pos(L-Phenylalanine);Com_656_pos(L-Aspartic acid);Com_1034_neg(D-Raffinose);Com_1926_neg(Maltotriose)	C00114+C00079+C00049+C00492+C01835
Metabolism	Metabolism of terpenoids and polyketides	Zeatin biosynthesis	23	58	0.000413327	0.00237696	3	8	0.102963	0.61944	ko00908	evm.model.Contig3.39-gene(CKX5);evm.model.Contig5.355-gene(ZOG1);evm.model.Contig10.389-gene(UGT73C1);evm.model.Contig25.102-gene(IPT5);evm.model.Contig27.96-gene(IPT3);evm.model.Contig31.91-gene(IPT5);evm.model.Contig37.5-gene(UGT73C1);evm.model.Contig98.32-gene(CKX3);evm.model.Contig133.7-gene(CKX1);evm.model.Contig158.42-gene(CKX5);evm.model.Contig167.90-gene(ZOG1);evm.model.Contig167.91-gene(…	K00279+K13495+K13496+K10760+K10760+K10760+K13496+K00279+K00279+K00279+K13495+K13495+K13496+K10760+K10760+K13495+K00279+K10760+K13496+K00279+K10717+K13496+K13496	Com_639_pos(5'-S-Methyl-5'-thioadenosine);Com_802_pos(Adenine);Com_1975_neg(-)	C00170+C00147+C00019
Metabolism	Biosynthesis of other secondary metabolites	Stilbenoid, diarylheptanoid and gingerol biosynthesis	11	21	0.000917348	0.00465731	2	8	0.343031	0.61944	ko00945	evm.model.Contig58.244-gene(-);evm.model.Contig73.57-gene(CYP73A4);evm.model.Contig112.111-gene(-);evm.model.Contig180.42-gene(SHT);evm.model.Contig191.115-gene(HST);evm.model.Contig203.80-gene(CYP98A2);evm.model.Contig203.81-gene(CYP98A2);evm.model.Contig224.71-gene(At4g26220);evm.model.Contig248.59-gene(-);evm.model.Contig270.101-gene(CYP73A4);MSTRG.11747(SALAT)	K00588+K00487+K00588+K13065+K13065+K09754+K09754+K00588+K00487+K00487+K13065	Com_14_neg(Chlorogenic acid);Com_168_neg(-)	C00852+C10434
Metabolism	Amino acid metabolism	Cysteine and methionine metabolism	65	229	0.00115286	0.0056362	4	17	0.241001	0.61944	ko00270	evm.model.Contig1.333-gene(-);evm.model.Contig8.62-gene(METE);evm.model.Contig9.39-gene(-);evm.model.Contig13.81-gene(ACO);evm.model.Contig13.83-gene(ACO);evm.model.Contig16.65-gene(-);evm.model.Contig17.83-gene(MD1);evm.model.Contig24.182-gene(SAMDC4);evm.model.Contig25.8-gene(-);evm.model.Contig26.320-gene(ACO);evm.model.Contig35.20-gene(SAHH);evm.model.Contig37.19-gene(SAMS3);evm.model.Contig4…	K00026+K00549+K00026+K05933+K05933+K00026+K00025+K01611+K01738+K05933+K01251+K00789+K00640+K00797+K00058+K01251+K00789+K00558+K00558+K00558+K05933+K00826+K00026+K00831+K00558+K00549+K00789+K00058+K00026+K00789+K00549+K00831+K00016+K01611+K00549+K00815+K00558+K00025+K00789+K00547+K00899+K01611+K00549+K01738+K00558+K00789+K00547+K00640+K00827+K00815+K01611+K00811+K00789+K00789+K00058+K01762+K13034+…	Com_639_pos(5'-S-Methyl-5'-thioadenosine);Com_656_pos(L-Aspartic acid);Com_750_pos(S-Adenosyl-L-homocysteine);Com_1975_neg(-)	C00170+C00049+C00021+C00019
Metabolism	Metabolism of terpenoids and polyketides	Monoterpenoid biosynthesis	9	17	0.00247114	0.00988457	1	5	0.558484	0.655612	ko00902	evm.model.Contig9.404-gene(MNR1);evm.model.Contig9.406-gene(MNR1);evm.model.Contig40.129-gene(Oc15);evm.model.Contig40.143-gene(Oc15);evm.model.Contig175.19-gene(SDR1);evm.model.Contig247.127-gene(Oc15);evm.model.Contig364.25-gene(GES);evm.model.Contig380.1-gene(GES);evm.model.Contig670.5-gene(SDR1)	K15095+K15095+K15086+K15086+K15095+K15086+K15086+K15086+K15095	Com_566_pos(Carvone)	C11383
Metabolism	Metabolism of cofactors and vitamins	Ubiquinone and other terpenoid-quinone biosynthesis	26	78	0.00357946	0.0135874	1	5	0.558484	0.655612	ko00130	evm.model.Contig13.355-gene(FQR1);evm.model.Contig14.429-gene(AAE14);evm.model.Contig17.204-gene(-);evm.model.Contig19.143-gene(-);evm.model.Contig45.204-gene(-);evm.model.Contig46.221-gene(-);evm.model.Contig52.8-gene(COQ3);evm.model.Contig53.129-gene(4CL);evm.model.Contig53.130-gene(4CL1);evm.model.Contig73.57-gene(CYP73A4);evm.model.Contig107.86-gene(4CL1);evm.model.Contig135.88-gene(TAT);evm.…	K03809+K14760+K12502+K02552+K01904+K01904+K00591+K01904+K01904+K00487+K01904+K00815+K12502+K05928+K00815+K00487+K00487+K03809+K03809+K05928+K03809+K05928+K09834+K01904+K12501+K03183	Com_1178_neg(-)	C01179
Metabolism	Biosynthesis of other secondary metabolites	Anthocyanin biosynthesis	7	12	0.00377189	0.0138303	1	3	0.386782	0.61944	ko00942	evm.model.Contig1.78-gene(UGT75L6);evm.model.Contig128.60-gene(UGT75L6);evm.model.Contig164.144-gene(UGT79B6);evm.model.Contig295.6-gene(UGT75L6);evm.model.Contig379.4-gene(UGT75L6);evm.model.Contig379.5-gene(UGT75L6);evm.model.Contig419.50-gene(UGT75L6)	K12338+K12338+K17193+K12338+K12338+K12338+K12338	Com_27_pos(Keracyanin)	C08620
Metabolism	Biosynthesis of other secondary metabolites	Isoquinoline alkaloid biosynthesis	13	35	0.0134897	0.0456573	4	13	0.114181	0.61944	ko00950	evm.model.Contig26.103-gene(TYDC2);evm.model.Contig45.114-gene(At1g62810);evm.model.Contig78.273-gene(TYDC1);evm.model.Contig89.91-gene(--);evm.model.Contig135.88-gene(TAT);evm.model.Contig219.3-gene(TAT);evm.model.Contig234.103-gene(At1g62810);evm.model.Contig235.43-gene(ASP5);evm.model.Contig236.28-gene(TYDC1);evm.model.Contig314.1-gene(TYDC1);evm.model.Contig374.68-gene(maoII);evm.model.Contig…	K01592+K00276+K01592+K00276+K00815+K00815+K00276+K00811+K01592+K01592+K00276+K15849+K01592	Com_458_pos(Tyramine);Com_1184_pos(Colchicine);Com_1178_neg(-);Com_861_neg(-)	C00483+C07592+C01179+C00355
Metabolism	Lipid metabolism	Linoleic acid metabolism	9	22	0.0194301	0.0610661	1	3	0.386782	0.61944	ko00591	evm.model.Contig8.79-gene(PLA2-ALPHA);evm.model.Contig79.116-gene(LOX2.1);evm.model.Contig79.117-gene(LOX2.1);evm.model.Contig132.114-gene(PLA2-ALPHA);evm.model.Contig184.62-gene(LOX5);evm.model.Contig300.67-gene(LOX5);evm.model.Contig432.53-gene(LOX1.5);evm.model.Contig574.5-gene(LOX1.5);evm.model.Contig724.1-gene(LOX1.6)	K01047+K00454+K00454+K01047+K15718+K15718+K15718+K15718+K00454	Com_1245_pos(8Z,11Z,14Z-Eicosatrienoic acid)	C03242
Metabolism	Amino acid metabolism	Tyrosine metabolism	21	72	0.0381765	0.107219	7	14	0.00174053	0.0839337	ko00350	evm.model.Contig26.103-gene(TYDC2);evm.model.Contig45.114-gene(At1g62810);evm.model.Contig72.190-gene(At4g22110);evm.model.Contig78.273-gene(TYDC1);evm.model.Contig79.200-gene(ADH);evm.model.Contig89.91-gene(--);evm.model.Contig135.88-gene(TAT);evm.model.Contig153.42-gene(At1g32780);evm.model.Contig158.148-gene(At5g42250);evm.model.Contig194.79-gene(-);evm.model.Contig219.3-gene(TAT);evm.model.Co…	K01592+K00276+K00121+K01592+K18857+K00276+K00815+K00001+K00121+K01800+K00815+K00276+K00811+K01592+K18857+K01592+K00121+K00276+K15849+K07253+K01592	Com_458_pos(Tyramine);Com_1233_pos(3-(3,4-dihydroxyphenyl)propanoic acid);Com_42_pos(3,4-Dihydroxyphenylpropionic acid);Com_602_neg(Tyrosol);Com_1178_neg(-);Com_9_neg(Salidroside);Com_861_neg(-)	C00483+C10447+C10447+C06044+C01179+C06046+C00355
Metabolism	Metabolism of cofactors and vitamins	One carbon pool by folate	11	35	0.0722615	0.19077	1	5	0.558484	0.655612	ko00670	evm.model.Contig14.220-gene(GDCST);evm.model.Contig35.19-gene(SHM4);evm.model.Contig56.135-gene(SHM4);evm.model.Contig58.189-gene(-);evm.model.Contig60.315-gene(GDCST);evm.model.Contig68.54-gene(SHM2);evm.model.Contig109.139-gene(COG0212);evm.model.Contig387.44-gene(GDCST);evm.model.Contig400.7-gene(-);evm.model.Contig456.26-gene(SHM4);evm.model.Contig637.3-gene(Os03g0815200)	K00605+K00600+K00600+K13998+K00605+K00600+K01934+K00605+K00600+K00600+K00297	Com_32_pos(5-Methyltetrahydrofolic acid)	C00440
Metabolism	Global and overview maps	Biosynthesis of amino acids	113	512	0.115221	0.271593	7	35	0.257442	0.61944	ko01230	evm.model.Contig1.109-gene(TPIP1);evm.model.Contig1.512-gene(RPI3);evm.model.Contig3.368-gene(PFK5);evm.model.Contig5.176-gene(TYRAAT2);evm.model.Contig7.15-gene(GS1-2);evm.model.Contig8.62-gene(METE);evm.model.Contig9.214-gene(RPI3);evm.model.Contig9.37-gene(DAP);evm.model.Contig10.180-gene(GS1-1);evm.model.Contig11.285-gene(-);evm.model.Contig13.180-gene(GAPCP2);evm.model.Contig15.176-gene(DHAP…	K01803+K01807+K00850+K15227+K01915+K00549+K01807+K10206+K01915+K01783+K00134+K01626+K01783+K01623+K01915+K01738+K01657+K00600+K00789+K00134+K00640+K01807+K00058+K00927+K00600+K00789+K00134+K00930+K00615+K01476+K00873+K00891+K00600+K05359+K00826+K14682+K00831+K13832+K00549+K00873+K00873+K00789+K15227+K00058+K10206+K00789+K00549+K00831+K01733+K01623+K01803+K00549+K00815+K00789+K00616+K00616+K01834+…	Com_664_pos(L-Phenylalanine);Com_656_pos(L-Aspartic acid);Com_750_pos(S-Adenosyl-L-homocysteine);Com_643_neg(D-Sedoheptulose 7-phosphate);Com_246_neg(Citric acid);Com_1178_neg(-);Com_1975_neg(-)	C00079+C00049+C00021+C05382+C00158+C01179+C00019
Metabolism	Amino acid metabolism	Phenylalanine metabolism	13	50	0.180869	0.391389	4	15	0.173354	0.61944	ko00360	evm.model.Contig37.35-gene(-);evm.model.Contig45.114-gene(At1g62810);evm.model.Contig89.91-gene(--);evm.model.Contig135.88-gene(TAT);evm.model.Contig204.8-gene(-);evm.model.Contig219.3-gene(TAT);evm.model.Contig234.103-gene(At1g62810);evm.model.Contig235.43-gene(ASP5);evm.model.Contig337.42-gene(-);evm.model.Contig345.59-gene(PAL6);evm.model.Contig374.68-gene(maoII);evm.model.Contig518.26-gene(-)…	K10775+K00276+K00276+K00815+K10775+K00815+K00276+K00811+K10775+K10775+K00276+K15849+K07253	Com_664_pos(L-Phenylalanine);Com_1070_pos(Salicylic acid);Com_121_pos(-);Com_481_pos(2-Hydroxycinnamic acid)	C00079+C00805+C02137+C01772
Metabolism	Metabolism of other amino acids	beta-Alanine metabolism	19	78	0.196244	0.417055	2	6	0.222684	0.61944	ko00410	evm.model.Contig3.237-gene(PAO4);evm.model.Contig3.251-gene(GAD1);evm.model.Contig15.100-gene(ALDH);evm.model.Contig45.114-gene(At1g62810);evm.model.Contig48.38-gene(PAO5);evm.model.Contig72.86-gene(GAD1);evm.model.Contig76.70-gene(PYD1);evm.model.Contig89.91-gene(--);evm.model.Contig98.57-gene(PAO5);evm.model.Contig109.87-gene(PAO2);evm.model.Contig114.166-gene(ALDH3F1);evm.model.Contig169.6-gen…	K17839+K01580+K00128+K00276+K12259+K01580+K00207+K00276+K12259+K17839+K00128+K13366+K00128+K05605+K05605+K00276+K05605+K01464+K00276	Com_1310_pos(Uracil);Com_656_pos(L-Aspartic acid)	C00106+C00049
Metabolism	Amino acid metabolism	Alanine, aspartate and glutamate metabolism	24	105	0.256888	0.499537	2	8	0.343031	0.61944	ko00250	evm.model.Contig3.251-gene(GAD1);evm.model.Contig7.15-gene(GS1-2);evm.model.Contig10.180-gene(GS1-1);evm.model.Contig16.91-gene(At3g16150);evm.model.Contig25.110-gene(GLN2);evm.model.Contig30.48-gene(At5g08100);evm.model.Contig35.295-gene(GDHA);evm.model.Contig57.7-gene(AGT1);evm.model.Contig72.86-gene(GAD1);evm.model.Contig80.23-gene(GABA-TP3);evm.model.Contig114.211-gene(AGT1);evm.model.Contig1…	K01580+K01915+K01915+K13051+K01915+K13051+K00261+K00830+K01580+K16871+K00830+K01939+K14272+K00827+K00811+K01953+K00814+K01915+K00827+K00830+K00261+K00830+K00261+K00261	Com_656_pos(L-Aspartic acid);Com_246_neg(Citric acid)	C00049+C00158
Metabolism	Biosynthesis of other secondary metabolites	Tropane, piperidine and pyridine alkaloid biosynthesis	10	41	0.290264	0.533388	2	9	0.401489	0.61944	ko00960	evm.model.Contig12.221-gene(At5g06060);evm.model.Contig45.114-gene(At1g62810);evm.model.Contig89.91-gene(--);evm.model.Contig135.88-gene(TAT);evm.model.Contig173.31-gene(-);evm.model.Contig219.3-gene(TAT);evm.model.Contig234.103-gene(At1g62810);evm.model.Contig235.43-gene(ASP5);evm.model.Contig374.68-gene(maoII);evm.model.Contig518.26-gene(-)	K08081+K00276+K00276+K00815+K08081+K00815+K00276+K00811+K00276+K15849	Com_664_pos(L-Phenylalanine);Com_195_pos(-)	C00079+C00253
Metabolism	Amino acid metabolism	Arginine biosynthesis	14	61	0.321957	0.582169	1	9	0.772505	0.772505	ko00220	evm.model.Contig7.15-gene(GS1-2);evm.model.Contig10.180-gene(GS1-1);evm.model.Contig25.110-gene(GLN2);evm.model.Contig35.295-gene(GDHA);evm.model.Contig61.35-gene(NAGK);evm.model.Contig62.182-gene(ARGAH1);evm.model.Contig71.89-gene(NAGS1);evm.model.Contig193.19-gene(GGAT2);evm.model.Contig235.43-gene(ASP5);evm.model.Contig299.9-gene(ALAAT2);evm.model.Contig303.3-gene(GS1-1);evm.model.Contig507.39…	K01915+K01915+K01915+K00261+K00930+K01476+K14682+K14272+K00811+K00814+K01915+K00261+K00261+K00261	Com_656_pos(L-Aspartic acid)	C00049
Metabolism	Lipid metabolism	Biosynthesis of unsaturated fatty acids	11	47	0.326811	0.582961	1	7	0.68275	0.709009	ko01040	evm.model.Contig4.31-gene(ECR);evm.model.Contig22.148-gene(PAS2);evm.model.Contig58.194-gene(PAS2);evm.model.Contig79.109-gene(FAD12);evm.model.Contig79.93-gene(HACD2);evm.model.Contig131.38-gene(FAD2);evm.model.Contig154.104-gene(-);evm.model.Contig310.61-gene(KCR1);evm.model.Contig396.22-gene(-);evm.model.Contig507.5-gene(FAD2);evm.model.Contig575.6-gene(-)	K10258+K10703+K10703+K10256+K10703+K10256+K03921+K10251+K03921+K10256+K03921	Com_1245_pos(8Z,11Z,14Z-Eicosatrienoic acid)	C03242
Metabolism	Nucleotide metabolism	Pyrimidine metabolism	34	159	0.349275	0.612332	3	10	0.177399	0.61944	ko00240	evm.model.Contig10.274-gene(UPP);evm.model.Contig10.93-gene(surE);evm.model.Contig12.75-gene(nt5c3);evm.model.Contig16.187-gene(-);evm.model.Contig16.188-gene(DUT);evm.model.Contig16.265-gene(LOG1);evm.model.Contig37.39-gene(LOG3);evm.model.Contig39.68-gene(-);evm.model.Contig42.131-gene(UKL3);evm.model.Contig54.154-gene(ctps2);evm.model.Contig58.116-gene(LOG5);evm.model.Contig58.189-gene(-);evm.…	K00761+K03787+K01081+K01520+K01520+K06966+K06966+K10808+K00876+K01937+K06966+K13998+K06966+K00207+K01937+K00943+K06966+K13800+K01520+K13800+K00876+K03787+K10807+K14641+K03787+K01464+K10808+K14641+K01240+K01520+K00857+K14641+K01520+K01493	Com_1632_pos(Cytosine);Com_1310_pos(Uracil);Com_732_neg(Uridine)	C00380+C00106+C00299
Metabolism	Biosynthesis of other secondary metabolites	Caffeine metabolism	1	2	0.358493	0.612459	2	7	0.283014	0.61944	ko00232	evm.model.Contig12.85-gene(At2g26230)	K00365	Com_333_neg(7-Methylxanthine);Com_1085_neg(-)	C16353+C07130
Metabolism	Metabolism of cofactors and vitamins	Nicotinate and nicotinamide metabolism	8	34	0.361908	0.612459	2	11	0.51051	0.655612	ko00760	evm.model.Contig10.93-gene(surE);evm.model.Contig12.75-gene(nt5c3);evm.model.Contig46.32-gene(SDT1);evm.model.Contig233.5-gene(surE);evm.model.Contig300.64-gene(surE);evm.model.Contig326.31-gene(NAPRT1);evm.model.Contig334.19-gene(URH1);evm.model.Contig374.43-gene(QS)	K03787+K01081+K18551+K03787+K03787+K00763+K01240+K03517	Com_656_pos(L-Aspartic acid);Com_195_pos(-)	C00049+C00253
Metabolism	Metabolism of terpenoids and polyketides	Limonene and pinene degradation	3	11	0.379437	0.633996	1	1	0.15	0.61944	ko00903	evm.model.Contig15.100-gene(ALDH);evm.model.Contig114.166-gene(ALDH3F1);evm.model.Contig195.34-gene(ALDH2B4)	K00128+K00128+K00128	Com_566_pos(Carvone)	C11383
Metabolism	Amino acid metabolism	Arginine and proline metabolism	20	95	0.429673	0.679052	2	10	0.457511	0.650147	ko00330	evm.model.Contig3.237-gene(PAO4);evm.model.Contig15.100-gene(ALDH);evm.model.Contig16.23-gene(P4H10);evm.model.Contig24.182-gene(SAMDC4);evm.model.Contig44.96-gene(-);evm.model.Contig48.38-gene(PAO5);evm.model.Contig62.182-gene(ARGAH1);evm.model.Contig98.57-gene(PAO5);evm.model.Contig109.87-gene(PAO2);evm.model.Contig114.166-gene(ALDH3F1);evm.model.Contig130.119-gene(SAMDC4);evm.model.Contig158.1…	K17839+K00128+K00472+K01611+K00797+K12259+K01476+K12259+K17839+K00128+K01611+K00472+K13366+K01611+K00128+K01611+K00811+K00318+K00472+K00472	Com_224_pos(-);Com_1975_neg(-)	C02946+C00019
Metabolism	Amino acid metabolism	Phenylalanine, tyrosine and tryptophan biosynthesis	22	105	0.432124	0.679052	2	8	0.343031	0.61944	ko00400	evm.model.Contig5.176-gene(TYRAAT2);evm.model.Contig15.176-gene(DHAPS-1);evm.model.Contig33.159-gene(ASA1);evm.model.Contig66.183-gene(SK);evm.model.Contig70.112-gene(ADT1);evm.model.Contig89.123-gene(EMB3004);evm.model.Contig106.188-gene(TYRAAT2);evm.model.Contig135.88-gene(TAT);evm.model.Contig190.75-gene(ASA1);evm.model.Contig192.25-gene(SKL1);evm.model.Contig219.3-gene(TAT);evm.model.Contig23…	K15227+K01626+K01657+K00891+K05359+K13832+K15227+K00815+K01657+K00891+K00815+K01626+K00811+K01696+K05359+K01850+K01626+K01696+K05359+K15849+K01657+K15227	Com_664_pos(L-Phenylalanine);Com_1178_neg(-)	C00079+C01179
Metabolism	Lipid metabolism	alpha-Linolenic acid metabolism	18	87	0.469735	0.716404	1	3	0.386782	0.61944	ko00592	evm.model.Contig1.454-gene(OPR11);evm.model.Contig8.79-gene(PLA2-ALPHA);evm.model.Contig10.221-gene(OPR1);evm.model.Contig16.165-gene(--);evm.model.Contig43.123-gene(--);evm.model.Contig79.116-gene(LOX2.1);evm.model.Contig79.117-gene(LOX2.1);evm.model.Contig79.200-gene(ADH);evm.model.Contig120.104-gene(DOX1);evm.model.Contig132.114-gene(PLA2-ALPHA);evm.model.Contig136.29-gene(OPR11);evm.model.Con…	K05894+K01047+K05894+K01723+K01723+K00454+K00454+K18857+K10529+K01047+K05894+K10525+K08241+K10525+K18857+K10526+K00224+K00454	Com_1017_neg(13(S)-HOTrE)	C16316
Metabolism	Lipid metabolism	Glycerophospholipid metabolism	32	157	0.472175	0.716404	1	5	0.558484	0.655612	ko00564	evm.model.Contig1.73-gene(PIS2);evm.model.Contig2.78-gene(NMT1);evm.model.Contig5.248-gene(DGK7);evm.model.Contig8.79-gene(PLA2-ALPHA);evm.model.Contig9.450-gene(GPAT8);evm.model.Contig10.236-gene(GPAT6);evm.model.Contig13.345-gene(DGK5);evm.model.Contig18.86-gene(-);evm.model.Contig20.10-gene(PLDDELTA);evm.model.Contig37.222-gene(PSS1);evm.model.Contig45.74-gene(PLDBETA1);evm.model.Contig50.48-g…	K00999+K05929+K00901+K01047+K13508+K13508+K00901+K00630+K01115+K08730+K01115+K01115+K05929+K00968+K00901+K01115+K00901+K01047+K00901+K01114+K00901+K13523+K01114+K13508+K13508+K01115+K16860+K16860+K13508+K13513+K13523+K01115	Com_116_pos(Choline)	C00114
Metabolism	Carbohydrate metabolism	Citrate cycle (TCA cycle)	28	148	0.651413	0.944906	1	7	0.68275	0.709009	ko00020	evm.model.Contig1.333-gene(-);evm.model.Contig9.39-gene(-);evm.model.Contig16.65-gene(-);evm.model.Contig17.83-gene(MD1);evm.model.Contig58.12-gene(LPD1);evm.model.Contig71.6-gene(PCKA);evm.model.Contig76.198-gene(At3g47520);evm.model.Contig77.9-gene(EMB3003);evm.model.Contig99.121-gene(ACLB-1);evm.model.Contig112.24-gene(-);evm.model.Contig115.111-gene(ACLA-2);evm.model.Contig124.46-gene(PCKA);e…	K00026+K00026+K00026+K00025+K00382+K01610+K00026+K00627+K01648+K00026+K01648+K01610+K01648+K00025+K01610+K00162+K00382+K00382+K01648+K00162+K01647+K00627+K00161+K00627+K00161+K01648+K01648+K00161	Com_246_neg(Citric acid)	C00158
Metabolism	Amino acid metabolism	Lysine biosynthesis	4	23	0.699856	1	1	8	0.731281	0.745078	ko00300	evm.model.Contig9.37-gene(DAP);evm.model.Contig112.26-gene(DAP);evm.model.Contig173.92-gene(DAPF);evm.model.Contig480.1-gene(DHPS1)	K10206+K10206+K01778+K01714	Com_656_pos(L-Aspartic acid)	C00049
Metabolism	Biosynthesis of other secondary metabolites	Flavone and flavonol biosynthesis	1	6	0.73608	1	4	12	0.0887208	0.61944	ko00944	evm.model.Contig11.304-gene(CYP75B2)	K05280	Com_666_pos(Vitexin);Com_156_pos(Quercetin);Com_100_pos(Rhoifolin);Com_311_pos(Luteolin)	C01460+C00389+C12627+C01514
Metabolism	Nucleotide metabolism	Purine metabolism	44	241	0.765108	1	3	17	0.482923	0.651946	ko00230	evm.model.Contig10.93-gene(surE);evm.model.Contig12.306-gene(APT5);evm.model.Contig12.75-gene(nt5c3);evm.model.Contig12.85-gene(At2g26230);evm.model.Contig16.265-gene(LOG1);evm.model.Contig18.218-gene(ADK-B);evm.model.Contig28.110-gene(ADK-B);evm.model.Contig37.34-gene(ADK2);evm.model.Contig37.39-gene(LOG3);evm.model.Contig39.68-gene(-);evm.model.Contig44.247-gene(ADK-B);evm.model.Contig45.131-ge…	K03787+K00759+K01081+K00365+K06966+K00939+K00939+K00856+K06966+K10808+K00939+K00759+K01951+K06966+K00873+K01835+K00860+K06966+K00860+K00873+K00873+K01490+K00759+K00942+K06966+K01939+K00939+K00873+K01951+K00873+K03787+K10807+K14641+K00856+K00948+K03787+K10808+K14641+K00939+K00942+K01490+K14641+K01768+K00939	Com_76_pos(Adenosine);Com_1072_pos(Guanine);Com_802_pos(Adenine)	C00212+C00242+C00147
Metabolism	Metabolism of cofactors and vitamins	Pantothenate and CoA biosynthesis	5	47	0.970549	1	2	4	0.108515	0.61944	ko00770	evm.model.Contig38.252-gene(PPCS2);evm.model.Contig71.64-gene(--);evm.model.Contig76.70-gene(PYD1);evm.model.Contig106.79-gene(PANK2);evm.model.Contig301.69-gene(PYD2)	K01922+K00826+K00207+K09680+K01464	Com_1310_pos(Uracil);Com_656_pos(L-Aspartic acid)	C00106+C00049
Metabolism	Amino acid metabolism	Histidine metabolism	3	34	0.976887	1	1	7	0.68275	0.709009	ko00340	evm.model.Contig15.100-gene(ALDH);evm.model.Contig114.166-gene(ALDH3F1);evm.model.Contig195.34-gene(ALDH2B4)	K00128+K00128+K00128	Com_656_pos(L-Aspartic acid)	C00049
Genetic Information Processing	Translation	Aminoacyl-tRNA biosynthesis	17	130	0.984685	1	2	9	0.401489	0.61944	ko00970	evm.model.Contig9.21-gene(At4g33760);evm.model.Contig12.391-gene(GATC);evm.model.Contig24.58-gene(GATB);evm.model.Contig26.332-gene(EMB2369);evm.model.Contig27.9-gene(GATC);evm.model.Contig35.322-gene(At3g11710);evm.model.Contig38.37-gene(At1g72550);evm.model.Contig55.115-gene(OVA3);evm.model.Contig58.115-gene(POPTRDRAFT_821063);evm.model.Contig79.22-gene(OVA5);evm.model.Contig107.127-gene(GATC);…	K01876+K02435+K02434+K01869+K02435+K04567+K01890+K01885+K01872+K04567+K02435+K01866+K01868+K01893+K01874+K02434+K01883	Com_664_pos(L-Phenylalanine);Com_656_pos(L-Aspartic acid)	C00079+C00049
Genetic Information Processing	Folding, sorting and degradation	Sulfur relay system	1	19	0.985323	1	1	2	0.277855	0.61944	ko04122	evm.model.Contig526.7-gene(STR1)	K01011	Com_1975_neg(-)	C00019
Metabolism	Biosynthesis of other secondary metabolites	Monobactam biosynthesis	1	20	0.98825	1	3	6	0.0458877	0.61944	ko00261	evm.model.Contig480.1-gene(DHPS1)	K01714	Com_656_pos(L-Aspartic acid);Com_1178_neg(-);Com_1975_neg(-)	C00049+C01179+C00019
Metabolism	Biosynthesis of other secondary metabolites	Glucosinolate biosynthesis	1	20	0.98825	1	1	3	0.386782	0.61944	ko00966	evm.model.Contig71.64-gene(--)	K00826	Com_664_pos(L-Phenylalanine)	C00079
Metabolism	Global and overview maps	2-Oxocarboxylic acid metabolism	8	108	0.99992	1	4	16	0.206322	0.61944	ko01210	evm.model.Contig61.35-gene(NAGK);evm.model.Contig71.64-gene(--);evm.model.Contig71.89-gene(NAGS1);evm.model.Contig193.19-gene(GGAT2);evm.model.Contig235.43-gene(ASP5);evm.model.Contig299.9-gene(ALAAT2);evm.model.Contig345.77-gene(CSY4);evm.model.Contig383.23-gene(At2g43090)	K00930+K00826+K14682+K14272+K00811+K00814+K01647+K01704	Com_664_pos(L-Phenylalanine);Com_656_pos(L-Aspartic acid);Com_246_neg(Citric acid);Com_1178_neg(-)	C00079+C00049+C00158+C01179

## Sheet: T3 VS T4
Table S11 List of common KEGG pathways for DAMs and DEGs in “Ziyan Gongzhu”.
KEGG_A_class	KEGG_B_class	Pathway	Gene_T4-vs-T3 (396)	Gene_All (9882)	Gene_Pvalue	Gene_Qvalue	Metabolite_T4-vs-T3 (52)	Metabolite_All (360)	Metabolite_Pvalue	Metabolite_Qvalue	Pathway ID	Genes	K_IDs	Metabolites	C_IDs
Metabolism	Global and overview maps	Biosynthesis of secondary metabolites	188	2340	4.08241e-26	4.28653e-24	25	154	0.246403	0.764851	ko01110	evm.model.Contig1.316-gene(EMB2024);evm.model.Contig1.333-gene(-);evm.model.Contig3.175-gene(CAT1);evm.model.Contig3.206-gene(HMGR);evm.model.Contig3.326-gene(10HGO);evm.model.Contig5.308-gene(CYP98A3);evm.model.Contig5.366-gene(CHLH);evm.model.Contig8.62-gene(METE);evm.model.Contig9.306-gene(CER1);evm.model.Contig9.37-gene(DAP);evm.model.Contig9.39-gene(-);evm.model.Contig9.450-gene(GPAT8);evm.m…	K01057+K00026+K03781+K00021+K00083+K09754+K03403+K00549+K15404+K10206+K00026+K13508+K13508+K05280+K01193+K00901+K05933+K00430+K09840+K01626+K00021+K00083+K15397+K13600+K00511+K15397+K00660+K01592+K10760+K00059+K00600+K01193+K15397+K15397+K15397+K08730+K10775+K15086+K00059+K16055+K00276+K01904+K00430+K01904+K00430+K04125+K01115+K04125+K01904+K05350+K00430+K00696+K00844+K10703+K00588+K13066+K00891+…	Com_458_pos(Tyramine);Com_1696_pos(trans-Cinnamaldehyde);Com_132_pos(Ferulic acid);Com_1070_pos(Salicylic acid);Com_566_pos(Carvone);Com_19_pos(Coumarin);Com_656_pos(L-Aspartic acid);Com_853_pos(Glucose 1-phosphate);Com_311_pos(Luteolin);Com_481_pos(2-Hydroxycinnamic acid);Com_195_pos(-);Com_2013_pos(Indole);Com_1184_pos(Colchicine);Com_776_neg(Gluconic acid);Com_643_neg(D-Sedoheptulose 7-phospha…	C00483+C00903+C01494+C00805+C11383+C05851+C00049+C00103+C01514+C01772+C00253+C00463+C07592+C00257+C05382+C00852+C01179+C16353+C02666+C07130+C01604+C00198+C00019+C10434+C00355
Metabolism	Global and overview maps	Metabolic pathways	257	4189	2.91968e-20	1.53283e-18	30	202	0.463012	0.774869	ko01100	evm.model.Contig1.316-gene(EMB2024);evm.model.Contig1.333-gene(-);evm.model.Contig3.175-gene(CAT1);evm.model.Contig3.206-gene(HMGR);evm.model.Contig3.326-gene(10HGO);evm.model.Contig5.308-gene(CYP98A3);evm.model.Contig5.366-gene(CHLH);evm.model.Contig8.62-gene(METE);evm.model.Contig9.37-gene(DAP);evm.model.Contig9.377-gene(GAE3);evm.model.Contig9.39-gene(-);evm.model.Contig9.450-gene(GPAT8);evm.m…	K01057+K00026+K03781+K00021+K00083+K09754+K03403+K00549+K10206+K08679+K00026+K13508+K01915+K13508+K14641+K05280+K01193+K00901+K05933+K05907+K00430+K09840+K01626+K00021+K08911+K06966+K00083+K15397+K13600+K00799+K01583+K00511+K15397+K00660+K01728+K01592+K01000+K10760+K00059+K01728+K00600+K01193+K15397+K15397+K15397+K08730+K10775+K10534+K10534+K01728+K00059+K16055+K00276+K00759+K01904+K01784+K00430+…	Com_1696_pos(trans-Cinnamaldehyde);Com_1245_pos(8Z,11Z,14Z-Eicosatrienoic acid);Com_132_pos(Ferulic acid);Com_1070_pos(Salicylic acid);Com_1310_pos(Uracil);Com_639_pos(5'-S-Methyl-5'-thioadenosine);Com_656_pos(L-Aspartic acid);Com_853_pos(Glucose 1-phosphate);Com_311_pos(Luteolin);Com_76_pos(Adenosine);Com_1072_pos(Guanine);Com_173_pos(Adipic acid);Com_750_pos(S-Adenosyl-L-homocysteine);Com_802_p…	C00903+C03242+C01494+C00805+C00106+C00170+C00049+C00103+C01514+C00212+C00242+C06104+C00021+C00147+C00440+C16741+C00253+C02946+C00463+C00257+C05382+C00299+C01179+C16353+C02666+C07130+C00198+C00019+C10434+C00355
Metabolism	Biosynthesis of other secondary metabolites	Phenylpropanoid biosynthesis	46	311	7.51895e-15	2.63163e-13	7	19	0.0110964	0.295538	ko00940	evm.model.Contig3.326-gene(10HGO);evm.model.Contig5.308-gene(CYP98A3);evm.model.Contig14.227-gene(PER42);evm.model.Contig16.307-gene(10HGO);evm.model.Contig37.35-gene(-);evm.model.Contig45.204-gene(-);evm.model.Contig46.119-gene(-);evm.model.Contig46.221-gene(-);evm.model.Contig47.115-gene(GSVIVT00037159001);evm.model.Contig53.130-gene(4CL1);evm.model.Contig53.77-gene(BGLU44);evm.model.Contig54.1…	K00083+K09754+K00430+K00083+K10775+K01904+K00430+K01904+K00430+K01904+K05350+K00430+K00588+K13066+K12356+K00487+K00430+K00430+K00430+K00430+K12356+K01188+K00588+K00430+K00430+K01188+K05349+K12356+K00430+K00430+K01188+K09753+K13065+K09754+K09754+K10775+K00487+K00430+K05349+K10775+K10775+K05349+K00430+K00430+K13066+K00430	Com_1696_pos(trans-Cinnamaldehyde);Com_132_pos(Ferulic acid);Com_19_pos(Coumarin);Com_481_pos(2-Hydroxycinnamic acid);Com_14_neg(Chlorogenic acid);Com_496_neg(-);Com_168_neg(-)	C00903+C01494+C05851+C01772+C00852+C02666+C10434
Metabolism	Biosynthesis of other secondary metabolites	Flavonoid biosynthesis	14	32	5.35668e-12	1.40613e-10	5	28	0.379205	0.774869	ko00941	evm.model.Contig5.308-gene(CYP98A3);evm.model.Contig11.304-gene(CYP75B2);evm.model.Contig24.27-gene(CHS);evm.model.Contig58.244-gene(-);evm.model.Contig73.57-gene(CYP73A4);evm.model.Contig90.123-gene(CHI);evm.model.Contig112.111-gene(-);evm.model.Contig191.115-gene(HST);evm.model.Contig203.80-gene(CYP98A2);evm.model.Contig203.81-gene(CYP98A2);evm.model.Contig270.101-gene(CYP73A4);evm.model.Contig…	K09754+K05280+K00660+K00588+K00487+K01859+K00588+K13065+K09754+K09754+K00487+K13082+K00475+K05277	Com_666_pos(Vitexin);Com_311_pos(Luteolin);Com_14_neg(Chlorogenic acid);Com_700_neg(Phloridzin);Com_168_neg(-)	C01460+C01514+C00852+C01604+C10434
Metabolism	Biosynthesis of other secondary metabolites	Stilbenoid, diarylheptanoid and gingerol biosynthesis	8	21	7.96893e-07	1.39456e-05	2	8	0.325242	0.774869	ko00945	evm.model.Contig5.308-gene(CYP98A3);evm.model.Contig58.244-gene(-);evm.model.Contig73.57-gene(CYP73A4);evm.model.Contig112.111-gene(-);evm.model.Contig191.115-gene(HST);evm.model.Contig203.80-gene(CYP98A2);evm.model.Contig203.81-gene(CYP98A2);evm.model.Contig270.101-gene(CYP73A4)	K09754+K00588+K00487+K00588+K13065+K09754+K09754+K00487	Com_14_neg(Chlorogenic acid);Com_168_neg(-)	C00852+C10434
Metabolism	Biosynthesis of other secondary metabolites	Anthocyanin biosynthesis	6	12	3.00141e-06	4.50212e-05	1	3	0.374639	0.774869	ko00942	evm.model.Contig1.78-gene(UGT75L6);evm.model.Contig164.144-gene(UGT79B6);evm.model.Contig295.6-gene(UGT75L6);evm.model.Contig379.4-gene(UGT75L6);evm.model.Contig379.5-gene(UGT75L6);evm.model.Contig419.50-gene(UGT75L6)	K12338+K17193+K12338+K12338+K12338+K12338	Com_27_pos(Keracyanin)	C08620
Metabolism	Carbohydrate metabolism	Pentose and glucuronate interconversions	18	151	3.25863e-05	0.000342156	1	10	0.794346	0.81648	ko00040	evm.model.Contig24.33-gene(At4g13710);evm.model.Contig33.240-gene(PMR6);evm.model.Contig44.209-gene(At1g67750);evm.model.Contig53.321-gene(PMEU1);evm.model.Contig58.151-gene(S6PDH);evm.model.Contig90.80-gene(PME39);evm.model.Contig96.21-gene(-);evm.model.Contig116.13-gene(-);evm.model.Contig116.9-gene(PME54);evm.model.Contig155.27-gene(At4g13710);evm.model.Contig156.40-gene(PME53);evm.model.Conti…	K01728+K01728+K01728+K01051+K00011+K01051+K01051+K01051+K01051+K01728+K01051+K00012+K01728+K01728+K01728+K01728+K00012+K01728	Com_853_pos(Glucose 1-phosphate)	C00103
Metabolism	Lipid metabolism	Fatty acid biosynthesis	13	103	0.000227693	0.00217344	1	4	0.465728	0.774869	ko00061	evm.model.Contig32.123-gene(--);evm.model.Contig44.240-gene(gbkr1);evm.model.Contig106.19-gene(BCCP2);evm.model.Contig131.35-gene(MOD1);evm.model.Contig154.104-gene(-);evm.model.Contig179.4-gene(LACS2);evm.model.Contig184.56-gene(LACS7);evm.model.Contig191.30-gene(AAE13);evm.model.Contig259.22-gene(KAS2);evm.model.Contig412.23-gene(-);evm.model.Contig452.24-gene(BCCP2);evm.model.Contig490.75-gene…	K00059+K00059+K02160+K00208+K03921+K01897+K01897+K18660+K09458+K00208+K02160+K01897+K00208	Com_706_neg(Stearic acid)	C01530
Metabolism	Amino acid metabolism	Phenylalanine, tyrosine and tryptophan biosynthesis	12	105	0.000974443	0.0078705	2	8	0.325242	0.774869	ko00400	evm.model.Contig15.176-gene(DHAPS-1);evm.model.Contig66.183-gene(SK);evm.model.Contig70.112-gene(ADT1);evm.model.Contig120.11-gene(CM1);evm.model.Contig201.2-gene(TYRAAT2);evm.model.Contig231.24-gene(SHKB);evm.model.Contig247.144-gene(TSB);evm.model.Contig268.29-gene(ADT6);evm.model.Contig333.3-gene(DHAPS-1);evm.model.Contig387.56-gene(TSB);evm.model.Contig491.53-gene(ADT6);evm.model.Contig518.26…	K01626+K00891+K05359+K01850+K15227+K01626+K01696+K05359+K01626+K01696+K05359+K15849	Com_2013_pos(Indole);Com_1178_neg(-)	C00463+C01179
Environmental Information Processing	Membrane transport	ABC transporters	8	56	0.00162798	0.0122098	3	28	0.802156	0.81648	ko02010	evm.model.Contig7.405-gene(ABCB19);evm.model.Contig16.291-gene(ABCB13);evm.model.Contig120.56-gene(ABCB19);evm.model.Contig144.40-gene(ABCB19);evm.model.Contig144.71-gene(ABCB15);evm.model.Contig295.68-gene(ABCB1);evm.model.Contig337.16-gene(ABCB1);evm.model.Contig365.46-gene(ABCB1)	K05658+K05658+K05658+K05658+K05658+K05658+K05658+K05658	Com_656_pos(L-Aspartic acid);Com_1034_neg(D-Raffinose);Com_1926_neg(Maltotriose)	C00049+C00492+C01835
Metabolism	Biosynthesis of other secondary metabolites	Isoquinoline alkaloid biosynthesis	6	35	0.00241082	0.0168758	4	13	0.102095	0.748485	ko00950	evm.model.Contig26.103-gene(TYDC2);evm.model.Contig45.114-gene(At1g62810);evm.model.Contig78.273-gene(TYDC1);evm.model.Contig182.1-gene(At1g62810);evm.model.Contig518.26-gene(-);evm.model.Contig716.8-gene(TYDC1)	K01592+K00276+K01592+K00276+K15849+K01592	Com_458_pos(Tyramine);Com_1184_pos(Colchicine);Com_1178_neg(-);Com_861_neg(-)	C00483+C07592+C01179+C00355
Metabolism	Amino acid metabolism	Phenylalanine metabolism	7	50	0.00354497	0.0218954	3	15	0.371576	0.774869	ko00360	evm.model.Contig37.35-gene(-);evm.model.Contig45.114-gene(At1g62810);evm.model.Contig182.1-gene(At1g62810);evm.model.Contig204.8-gene(-);evm.model.Contig337.42-gene(-);evm.model.Contig345.59-gene(PAL6);evm.model.Contig518.26-gene(-)	K10775+K00276+K00276+K10775+K10775+K10775+K15849	Com_1070_pos(Salicylic acid);Com_121_pos(-);Com_481_pos(2-Hydroxycinnamic acid)	C00805+C02137+C01772
Metabolism	Carbohydrate metabolism	Starch and sucrose metabolism	21	287	0.00565672	0.0296978	1	7	0.667797	0.800723	ko00500	evm.model.Contig12.360-gene(CWINV1);evm.model.Contig35.211-gene(INV*DC4);evm.model.Contig44.94-gene(TPS9);evm.model.Contig53.77-gene(BGLU44);evm.model.Contig56.144-gene(SPS2);evm.model.Contig57.13-gene(At1g50460);evm.model.Contig96.48-gene(GLU);evm.model.Contig121.88-gene(TPPG);evm.model.Contig129.55-gene(BGLU6);evm.model.Contig130.165-gene(BACOVA_02659);evm.model.Contig145.8-gene(GLU);evm.model.…	K01193+K01193+K16055+K05350+K00696+K00844+K01188+K01087+K01188+K05349+K01188+K01087+K01193+K01087+K01087+K00695+K05349+K00975+K05349+K16055+K01214	Com_853_pos(Glucose 1-phosphate)	C00103
Metabolism	Carbohydrate metabolism	Amino sugar and nucleotide sugar metabolism	19	256	0.00714783	0.0357392	1	7	0.667797	0.800723	ko00520	evm.model.Contig9.377-gene(GAE3);evm.model.Contig45.46-gene(UGE1);evm.model.Contig47.197-gene(CSLD5);evm.model.Contig52.97-gene(RHM1);evm.model.Contig57.13-gene(At1g50460);evm.model.Contig67.125-gene(GAUT8);evm.model.Contig76.169-gene(gmppA);evm.model.Contig81.204-gene(CBR1);evm.model.Contig116.39-gene(GALAK);evm.model.Contig136.107-gene(Xyl2);evm.model.Contig157.42-gene(UGD3);evm.model.Contig167…	K08679+K01784+K00770+K12450+K00844+K13648+K00966+K00326+K18677+K15920+K00012+K13648+K12451+K00326+K13648+K00975+K00012+K01183+K15920	Com_853_pos(Glucose 1-phosphate)	C00103
Metabolism	Amino acid metabolism	Tyrosine metabolism	8	72	0.00787908	0.037076	7	14	0.00136699	0.0779183	ko00350	evm.model.Contig26.103-gene(TYDC2);evm.model.Contig45.114-gene(At1g62810);evm.model.Contig72.190-gene(At4g22110);evm.model.Contig76.38-gene(At5g24760);evm.model.Contig78.273-gene(TYDC1);evm.model.Contig182.1-gene(At1g62810);evm.model.Contig518.26-gene(-);evm.model.Contig716.8-gene(TYDC1)	K01592+K00276+K00121+K00001+K01592+K00276+K15849+K01592	Com_458_pos(Tyramine);Com_1233_pos(3-(3,4-dihydroxyphenyl)propanoic acid);Com_42_pos(3,4-Dihydroxyphenylpropionic acid);Com_602_neg(Tyrosol);Com_1178_neg(-);Com_9_neg(Salidroside);Com_861_neg(-)	C00483+C10447+C10447+C06044+C01179+C06046+C00355
Metabolism	Metabolism of terpenoids and polyketides	Zeatin biosynthesis	7	58	0.00812142	0.037076	3	8	0.093847	0.748485	ko00908	evm.model.Contig3.39-gene(CKX5);evm.model.Contig5.355-gene(ZOG1);evm.model.Contig31.91-gene(IPT5);evm.model.Contig133.7-gene(CKX1);evm.model.Contig365.31-gene(UGT73C1);evm.model.Contig446.47-gene(UGT73C3);evm.model.Contig659.1-gene(UGT73C3)	K00279+K13495+K10760+K00279+K13496+K13496+K13496	Com_639_pos(5'-S-Methyl-5'-thioadenosine);Com_802_pos(Adenine);Com_1975_neg(-)	C00170+C00147+C00019
Metabolism	Metabolism of cofactors and vitamins	Ubiquinone and other terpenoid-quinone biosynthesis	8	78	0.0125543	0.0527279	1	5	0.543768	0.774869	ko00130	evm.model.Contig45.204-gene(-);evm.model.Contig46.221-gene(-);evm.model.Contig53.130-gene(4CL1);evm.model.Contig73.57-gene(CYP73A4);evm.model.Contig167.149-gene(HPT1);evm.model.Contig270.101-gene(CYP73A4);evm.model.Contig297.97-gene(At5g58800);evm.model.Contig327.26-gene(At4g36750)	K01904+K01904+K01904+K00487+K09833+K00487+K03809+K03809	Com_1178_neg(-)	C01179
Metabolism	Metabolism of other amino acids	Cyanoamino acid metabolism	10	121	0.0232477	0.0904076	1	4	0.465728	0.774869	ko00460	evm.model.Contig35.19-gene(SHM4);evm.model.Contig53.77-gene(BGLU44);evm.model.Contig66.198-gene(GGT1);evm.model.Contig66.202-gene(GGT1);evm.model.Contig96.48-gene(GLU);evm.model.Contig129.55-gene(BGLU6);evm.model.Contig130.165-gene(BACOVA_02659);evm.model.Contig145.8-gene(GLU);evm.model.Contig280.7-gene(BACOVA_02659);evm.model.Contig385.48-gene(BACOVA_02659)	K00600+K05350+K18592+K18592+K01188+K01188+K05349+K01188+K05349+K05349	Com_656_pos(L-Aspartic acid)	C00049
Metabolism	Amino acid metabolism	Glycine, serine and threonine metabolism	10	127	0.0311872	0.112919	1	8	0.716733	0.800723	ko00260	evm.model.Contig35.19-gene(SHM4);evm.model.Contig45.114-gene(At1g62810);evm.model.Contig182.1-gene(At1g62810);evm.model.Contig216.36-gene(At3g08860);evm.model.Contig226.35-gene(gpmA);evm.model.Contig247.144-gene(TSB);evm.model.Contig330.21-gene(PGDH2);evm.model.Contig387.56-gene(TSB);evm.model.Contig416.25-gene(At3g08860);evm.model.Contig458.30-gene(GDCSP)	K00600+K00276+K00276+K00827+K01834+K01696+K00058+K01696+K00827+K00281	Com_656_pos(L-Aspartic acid)	C00049
Environmental Information Processing	Signal transduction	Plant hormone signal transduction	33	599	0.0384332	0.130177	1	5	0.543768	0.774869	ko04075	evm.model.Contig4.259-gene(Os01g0656200);evm.model.Contig8.135-gene(Os01g0583100);evm.model.Contig12.313-gene(IAA29);evm.model.Contig17.11-gene(IAA13);evm.model.Contig18.124-gene(TIFY9);evm.model.Contig22.215-gene(CYCD3-2);evm.model.Contig37.157-gene(--);evm.model.Contig44.62-gene(ARR3);evm.model.Contig53.222-gene(IAA27);evm.model.Contig57.52-gene(ERF1B);evm.model.Contig58.145-gene(LAX5);evm.mode…	K14497+K14497+K14484+K14484+K13464+K14505+K14500+K14492+K14484+K14516+K13946+K14515+K14484+K14489+K14486+K14500+K14496+K14484+K14484+K13464+K14486+K13449+K13449+K13946+K14494+K14503+K14431+K14484+K13946+K14500+K14487+K14505+K14431	Com_1070_pos(Salicylic acid)	C00805
Metabolism	Amino acid metabolism	Cysteine and methionine metabolism	15	229	0.0420727	0.133868	4	17	0.219329	0.764851	ko00270	evm.model.Contig1.333-gene(-);evm.model.Contig8.62-gene(METE);evm.model.Contig9.39-gene(-);evm.model.Contig13.79-gene(ACO);evm.model.Contig64.48-gene(CMT2);evm.model.Contig112.24-gene(-);evm.model.Contig115.115-gene(METK1);evm.model.Contig143.78-gene(METK1);evm.model.Contig188.59-gene(MET2A);evm.model.Contig216.36-gene(At3g08860);evm.model.Contig275.89-gene(SAMS2);evm.model.Contig330.21-gene(PGDH…	K00026+K00549+K00026+K05933+K00558+K00026+K00789+K00789+K00558+K00827+K00789+K00058+K00558+K00789+K00827	Com_639_pos(5'-S-Methyl-5'-thioadenosine);Com_656_pos(L-Aspartic acid);Com_750_pos(S-Adenosyl-L-homocysteine);Com_1975_neg(-)	C00170+C00049+C00021+C00019
Metabolism	Carbohydrate metabolism	Galactose metabolism	11	153	0.0434491	0.134181	3	11	0.202163	0.764851	ko00052	evm.model.Contig12.360-gene(CWINV1);evm.model.Contig35.211-gene(INV*DC4);evm.model.Contig45.46-gene(UGE1);evm.model.Contig57.13-gene(At1g50460);evm.model.Contig58.151-gene(S6PDH);evm.model.Contig90.28-gene(STS1);evm.model.Contig193.42-gene(GOLS1);evm.model.Contig208.108-gene(RFS1);evm.model.Contig222.69-gene(INV1);evm.model.Contig470.19-gene(GOLS1);evm.model.Contig713.1-gene(GOLS1)	K01193+K01193+K01784+K00844+K00011+K06611+K18819+K06617+K01193+K18819+K18819	Com_853_pos(Glucose 1-phosphate);Com_1034_neg(D-Raffinose);Com_848_neg(Stachyose)	C00103+C00492+C01613
Metabolism	Lipid metabolism	Linoleic acid metabolism	3	22	0.0559308	0.158722	1	3	0.374639	0.774869	ko00591	evm.model.Contig79.116-gene(LOX2.1);evm.model.Contig79.117-gene(LOX2.1);evm.model.Contig132.114-gene(PLA2-ALPHA)	K00454+K00454+K01047	Com_1245_pos(8Z,11Z,14Z-Eicosatrienoic acid)	C03242
Metabolism	Metabolism of other amino acids	beta-Alanine metabolism	6	78	0.0920895	0.241735	2	6	0.209626	0.764851	ko00410	evm.model.Contig45.114-gene(At1g62810);evm.model.Contig48.38-gene(PAO5);evm.model.Contig60.88-gene(At1g06550);evm.model.Contig109.87-gene(PAO2);evm.model.Contig114.166-gene(ALDH3F1);evm.model.Contig182.1-gene(At1g62810)	K00276+K12259+K05605+K17839+K00128+K00276	Com_1310_pos(Uracil);Com_656_pos(L-Aspartic acid)	C00106+C00049
Metabolism	Global and overview maps	Biosynthesis of amino acids	26	512	0.126072	0.31518	5	35	0.592405	0.800723	ko01230	evm.model.Contig8.62-gene(METE);evm.model.Contig9.37-gene(DAP);evm.model.Contig10.180-gene(GS1-1);evm.model.Contig15.176-gene(DHAPS-1);evm.model.Contig35.19-gene(SHM4);evm.model.Contig66.183-gene(SK);evm.model.Contig70.112-gene(ADT1);evm.model.Contig97.149-gene(-);evm.model.Contig115.115-gene(METK1);evm.model.Contig120.11-gene(CM1);evm.model.Contig143.78-gene(METK1);evm.model.Contig201.2-gene(TYR…	K00549+K10206+K01915+K01626+K00600+K00891+K05359+K00873+K00789+K01850+K00789+K15227+K00873+K01623+K01623+K01834+K01626+K01696+K05359+K00789+K00058+K01626+K00789+K01696+K05359+K15849	Com_656_pos(L-Aspartic acid);Com_750_pos(S-Adenosyl-L-homocysteine);Com_643_neg(D-Sedoheptulose 7-phosphate);Com_1178_neg(-);Com_1975_neg(-)	C00049+C00021+C05382+C01179+C00019
Metabolism	Metabolism of terpenoids and polyketides	Monoterpenoid biosynthesis	2	17	0.146862	0.350465	1	5	0.543768	0.774869	ko00902	evm.model.Contig40.129-gene(Oc15);evm.model.Contig268.65-gene(SDR1)	K15086+K15095	Com_566_pos(Carvone)	C11383
Metabolism	Biosynthesis of other secondary metabolites	Flavone and flavonol biosynthesis	1	6	0.217648	0.486235	2	12	0.537916	0.774869	ko00944	evm.model.Contig11.304-gene(CYP75B2)	K05280	Com_666_pos(Vitexin);Com_311_pos(Luteolin)	C01460+C01514
Metabolism	Biosynthesis of other secondary metabolites	Tropane, piperidine and pyridine alkaloid biosynthesis	3	41	0.225619	0.493542	1	9	0.758579	0.800723	ko00960	evm.model.Contig45.114-gene(At1g62810);evm.model.Contig182.1-gene(At1g62810);evm.model.Contig518.26-gene(-)	K00276+K00276+K15849	Com_195_pos(-)	C00253
Metabolism	Amino acid metabolism	Tryptophan metabolism	4	66	0.271842	0.582519	1	14	0.892249	0.892249	ko00380	evm.model.Contig3.175-gene(CAT1);evm.model.Contig114.166-gene(ALDH3F1);evm.model.Contig213.45-gene(CAT1);evm.model.Contig229.17-gene(YUC10)	K03781+K00128+K03781+K11816	Com_2013_pos(Indole)	C00463
Metabolism	Metabolism of terpenoids and polyketides	Limonene and pinene degradation	1	11	0.362442	0.718045	1	1	0.144444	0.748485	ko00903	evm.model.Contig114.166-gene(ALDH3F1)	K00128	Com_566_pos(Carvone)	C11383
Metabolism	Lipid metabolism	alpha-Linolenic acid metabolism	4	87	0.462996	0.810243	1	3	0.374639	0.774869	ko00592	evm.model.Contig79.116-gene(LOX2.1);evm.model.Contig79.117-gene(LOX2.1);evm.model.Contig132.114-gene(PLA2-ALPHA);evm.model.Contig156.52-gene(SAMT)	K00454+K00454+K01047+K08241	Com_1017_neg(13(S)-HOTrE)	C16316
Metabolism	Amino acid metabolism	Arginine and proline metabolism	4	95	0.532078	0.872941	2	10	0.436686	0.774869	ko00330	evm.model.Contig22.109-gene(-);evm.model.Contig48.38-gene(PAO5);evm.model.Contig109.87-gene(PAO2);evm.model.Contig114.166-gene(ALDH3F1)	K01583+K12259+K17839+K00128	Com_224_pos(-);Com_1975_neg(-)	C02946+C00019
Metabolism	Lipid metabolism	Biosynthesis of unsaturated fatty acids	2	47	0.567286	0.916385	2	7	0.267393	0.764851	ko01040	evm.model.Contig58.194-gene(PAS2);evm.model.Contig154.104-gene(-)	K10703+K03921	Com_1245_pos(8Z,11Z,14Z-Eicosatrienoic acid);Com_706_neg(Stearic acid)	C03242+C01530
Metabolism	Global and overview maps	Carbon metabolism	22	565	0.588448	0.922195	5	19	0.122375	0.748485	ko01200	evm.model.Contig1.316-gene(EMB2024);evm.model.Contig1.333-gene(-);evm.model.Contig3.175-gene(CAT1);evm.model.Contig9.39-gene(-);evm.model.Contig35.19-gene(SHM4);evm.model.Contig57.13-gene(At1g50460);evm.model.Contig60.88-gene(At1g06550);evm.model.Contig72.190-gene(At4g22110);evm.model.Contig97.149-gene(-);evm.model.Contig106.19-gene(BCCP2);evm.model.Contig112.24-gene(-);evm.model.Contig124.46-gen…	K01057+K00026+K03781+K00026+K00600+K00844+K05605+K00121+K00873+K02160+K00026+K01610+K11517+K00873+K01623+K01623+K03781+K01834+K00036+K00058+K02160+K00281	Com_656_pos(L-Aspartic acid);Com_32_pos(5-Methyltetrahydrofolic acid);Com_776_neg(Gluconic acid);Com_643_neg(D-Sedoheptulose 7-phosphate);Com_1645_neg(D-Glucono-1,5-lactone)	C00049+C00440+C00257+C05382+C00198
Metabolism	Amino acid metabolism	Lysine biosynthesis	1	23	0.610044	0.93756	1	8	0.716733	0.800723	ko00300	evm.model.Contig9.37-gene(DAP)	K10206	Com_656_pos(L-Aspartic acid)	C00049
Metabolism	Nucleotide metabolism	Purine metabolism	9	241	0.633861	0.93756	3	17	0.455932	0.774869	ko00230	evm.model.Contig10.28-gene(RROP1);evm.model.Contig16.265-gene(LOG1);evm.model.Contig45.131-gene(APT4);evm.model.Contig53.113-gene(APT5);evm.model.Contig85.162-gene(AKN);evm.model.Contig97.149-gene(-);evm.model.Contig106.108-gene(Os07g0688000);evm.model.Contig204.65-gene(Os11g0148500);evm.model.Contig259.109-gene(RROP1)	K14641+K06966+K00759+K00759+K00860+K00873+K01517+K00873+K14641	Com_76_pos(Adenosine);Com_1072_pos(Guanine);Com_802_pos(Adenine)	C00212+C00242+C00147
Metabolism	Carbohydrate metabolism	Glycolysis / Gluconeogenesis	10	274	0.664762	0.96817	1	6	0.610596	0.800723	ko00010	evm.model.Contig57.13-gene(At1g50460);evm.model.Contig72.190-gene(At4g22110);evm.model.Contig76.38-gene(At5g24760);evm.model.Contig97.149-gene(-);evm.model.Contig114.166-gene(ALDH3F1);evm.model.Contig124.46-gene(PCKA);evm.model.Contig204.65-gene(Os11g0148500);evm.model.Contig204.77-gene(--);evm.model.Contig208.116-gene(-);evm.model.Contig226.35-gene(gpmA)	K00844+K00121+K00001+K00873+K00128+K01610+K00873+K01623+K01623+K01834	Com_853_pos(Glucose 1-phosphate)	C00103
Metabolism	Energy metabolism	Carbon fixation in photosynthetic organisms	6	170	0.681787	0.96817	2	7	0.267393	0.764851	ko00710	evm.model.Contig1.333-gene(-);evm.model.Contig9.39-gene(-);evm.model.Contig112.24-gene(-);evm.model.Contig124.46-gene(PCKA);evm.model.Contig204.77-gene(--);evm.model.Contig208.116-gene(-)	K00026+K00026+K00026+K01610+K01623+K01623	Com_656_pos(L-Aspartic acid);Com_643_neg(D-Sedoheptulose 7-phosphate)	C00049+C05382
Metabolism	Carbohydrate metabolism	Pentose phosphate pathway	4	125	0.743761	0.997557	3	10	0.163076	0.764851	ko00030	evm.model.Contig1.316-gene(EMB2024);evm.model.Contig204.77-gene(--);evm.model.Contig208.116-gene(-);evm.model.Contig284.3-gene(-)	K01057+K01623+K01623+K00036	Com_776_neg(Gluconic acid);Com_643_neg(D-Sedoheptulose 7-phosphate);Com_1645_neg(D-Glucono-1,5-lactone)	C00257+C05382+C00198
Metabolism	Amino acid metabolism	Histidine metabolism	1	34	0.751647	0.997557	1	7	0.667797	0.800723	ko00340	evm.model.Contig114.166-gene(ALDH3F1)	K00128	Com_656_pos(L-Aspartic acid)	C00049
Metabolism	Metabolism of cofactors and vitamins	One carbon pool by folate	1	35	0.761633	0.997557	1	5	0.543768	0.774869	ko00670	evm.model.Contig35.19-gene(SHM4)	K00600	Com_32_pos(5-Methyltetrahydrofolic acid)	C00440
Metabolism	Nucleotide metabolism	Pyrimidine metabolism	5	159	0.769534	0.997557	2	10	0.436686	0.774869	ko00240	evm.model.Contig10.28-gene(RROP1);evm.model.Contig16.265-gene(LOG1);evm.model.Contig54.154-gene(ctps2);evm.model.Contig171.40-gene(TK);evm.model.Contig259.109-gene(RROP1)	K14641+K06966+K01937+K00857+K14641	Com_1310_pos(Uracil);Com_732_neg(Uridine)	C00106+C00299
Metabolism	Amino acid metabolism	Alanine, aspartate and glutamate metabolism	3	105	0.798223	0.997779	1	8	0.716733	0.800723	ko00250	evm.model.Contig10.180-gene(GS1-1);evm.model.Contig216.36-gene(At3g08860);evm.model.Contig416.25-gene(At3g08860)	K01915+K00827+K00827	Com_656_pos(L-Aspartic acid)	C00049
Metabolism	Amino acid metabolism	Arginine biosynthesis	1	61	0.918123	0.999998	1	9	0.758579	0.800723	ko00220	evm.model.Contig10.180-gene(GS1-1)	K01915	Com_656_pos(L-Aspartic acid)	C00049
Metabolism	Amino acid metabolism	Lysine degradation	1	69	0.9411	0.999998	1	8	0.716733	0.800723	ko00310	evm.model.Contig114.166-gene(ALDH3F1)	K00128	Com_2783_pos(5-Hydroxy-L-lysine)	C16741
