# Supplementary material for: Mechanisms for leaf color changes in Osmanthus fragrans ‘Ziyan Gongzhu’ using physiology, transcriptomics and metabolomics
Source: BMC Plant Biol. 2023 Sep 27;23:453. doi: 10.1186/s12870-023-04457-8 (PMC10523669; doi:10.1186/s12870-023-04457-8)
Supplement: Supplementary file 12 — Additional file 12: Table S12. List of DEGs and DAMs involved in flavonoid biosynthesis in “Ziyan Gongzhu”. [file 12870_2023_4457_MOESM12_ESM.xls]

## Sheet: DEG
Table S12 List of DEGs and DAMs involved in flavonoid biosynthesis in “Ziyan Gongzhu”.
id	T1-1_fpkm	T1-2_fpkm	T1-3_fpkm	T2-1_fpkm	T2-2_fpkm	T2-3_fpkm	T3-1_fpkm	T3-2_fpkm	T3-3_fpkm	T4-1_fpkm	T4-2_fpkm	T4-3_fpkm	T1-1_count	T1-2_count	T1-3_count	T2-1_count	T2-2_count	T2-3_count	T3-1_count	T3-2_count	T3-3_count	T4-1_count	T4-2_count	T4-3_count	Symbol	Description	KEGG_A_class	KEGG_B_class	Pathway	K_ID	GO Component	GO Function	GO Process
evm.model.Contig1.78-gene	105.69	106.23	106.15	43.17	46.46	44.09	19.36	15.25	15.69	3.49	5.55	4.52	1728	1906	1626	710	757	823	261	235	231	50	79	83	UGT75L6	XP_022873073.1 crocetin glucosyltransferase, chloroplastic-like [Olea europaea var. sylvestris] [Olea europaea]	Metabolism	Biosynthesis of other secondary metabolites	ko00942//Anthocyanin biosynthesis	K12338	-	-	GO:0008152//metabolic process
evm.model.Contig107.86-gene	4.92	3.52	3.22	5.68	5.47	3.34	0.71	0.73	0.24	0	0.24	0.05	93	73	57	108	103	72	11	13	4	0	4	1	4CL1	XP_022867626.1 4-coumarate--CoA ligase 2-like [Olea europaea var. sylvestris] [Olea europaea]	Metabolism;Metabolism;Metabolism;Metabolism	Global and overview maps;Global and overview maps;Biosynthesis of other secondary metabolites;Metabolism of cofactors and vitamins	ko01100//Metabolic pathways;ko01110//Biosynthesis of secondary metabolites;ko00940//Phenylpropanoid biosynthesis;ko00130//Ubiquinone and other terpenoid-quinone biosynthesis	K01904;K01904;K01904;K01904	-	GO:0003824//catalytic activity	-
evm.model.Contig11.304-gene	130.29	134.42	131.26	25.75	33.94	32.18	37.08	33.25	33.29	13.11	10.55	13.82	2369	2682	2236	471	615	668	556	570	545	209	167	282	CYP75B2	XP_022885160.1 flavonoid 3'-monooxygenase [Olea europaea var. sylvestris] [Olea europaea]	Metabolism;Metabolism;Metabolism;Metabolism	Global and overview maps;Global and overview maps;Biosynthesis of other secondary metabolites;Biosynthesis of other secondary metabolites	ko01100//Metabolic pathways;ko01110//Biosynthesis of secondary metabolites;ko00941//Flavonoid biosynthesis;ko00944//Flavone and flavonol biosynthesis	K05280;K05280;K05280;K05280	-	GO:0005506//iron ion binding	-
evm.model.Contig128.60-gene	4.31	4.97	5.5	3.07	4.44	3.77	2.35	3.02	2.83	1.52	1.6	0.92	71	90	85	51	73	71	32	47	42	22	23	17	UGT75L6	XP_022898617.1 crocetin glucosyltransferase, chloroplastic-like [Olea europaea var. sylvestris] [Olea europaea]	Metabolism	Biosynthesis of other secondary metabolites	ko00942//Anthocyanin biosynthesis	K12338	-	-	GO:0008152//metabolic process
evm.model.Contig128.97-gene	105.44	113.58	110.72	57.09	63.11	59.46	90.49	85.66	91.58	71.02	67.1	67.42	1735	2051	1707	945	1035	1117	1228	1329	1357	1025	961	1245	UGT75L6	XP_022873073.1 crocetin glucosyltransferase, chloroplastic-like [Olea europaea var. sylvestris] [Olea europaea]	Metabolism	Biosynthesis of other secondary metabolites	ko00942//Anthocyanin biosynthesis	K12338	-	-	GO:0008152//metabolic process
evm.model.Contig190.11-gene	111.71	127.19	134.51	88.87	93.32	105.53	121.22	110.83	132.8	42.8	43.43	43.34	866	1082	977	693	721	934	775	810	927	291	293	377	CHI3	XP_022867362.1 probable chalcone--flavonone isomerase 3 [Olea europaea var. sylvestris] [Olea europaea]	-	-	-	-	-	GO:0016872//intramolecular lyase activity	-
evm.model.Contig204.8-gene	150.4	159.59	161.16	133.12	142.98	141.58	203.44	182.97	179.52	42.18	45.21	40.48	3784	4405.92	3798.84	3369	3585.26	4066.75	4221	4340	4067	930.8	990	1143	-	AHZ31605.1 phenylalanine ammonia-lyase [Olea europaea]	Metabolism;Metabolism;Metabolism;Metabolism	Global and overview maps;Global and overview maps;Biosynthesis of other secondary metabolites;Amino acid metabolism	ko01100//Metabolic pathways;ko01110//Biosynthesis of secondary metabolites;ko00940//Phenylpropanoid biosynthesis;ko00360//Phenylalanine metabolism	K10775;K10775;K10775;K10775	-	-	-
evm.model.Contig24.27-gene	684.08	716.66	738.89	159.68	161.74	174.26	367.88	370.84	375.13	99.56	90.57	87.25	9425	10835	9538	2213	2221	2741	4180	4817	4654	1203	1086	1349	CHS	ANA96272.1 chalcone synthase [Osmanthus fragrans]	Metabolism;Metabolism;Organismal Systems;Metabolism	Global and overview maps;Global and overview maps;Environmental adaptation;Biosynthesis of other secondary metabolites	ko01100//Metabolic pathways;ko01110//Biosynthesis of secondary metabolites;ko04712//Circadian rhythm - plant;ko00941//Flavonoid biosynthesis	K00660;K00660;K00660;K00660	-	-	-
evm.model.Contig270.101-gene	89.96	91.65	88.89	36.07	40.91	36.35	8.84	8.15	10.78	2.11	0.71	1.4	1604	1793.23	1485	647	727	740	130	137	173	33	11	28	CYP73A4	XP_022856003.1 trans-cinnamate 4-monooxygenase-like [Olea europaea var. sylvestris] [Olea europaea]	Metabolism;Metabolism;Metabolism;Metabolism;Metabolism;Metabolism	Global and overview maps;Global and overview maps;Biosynthesis of other secondary metabolites;Metabolism of cofactors and vitamins;Biosynthesis of other secondary metabolites;Biosynthesis of other secondary metabolites	ko01100//Metabolic pathways;ko01110//Biosynthesis of secondary metabolites;ko00940//Phenylpropanoid biosynthesis;ko00130//Ubiquinone and other terpenoid-quinone biosynthesis;ko00941//Flavonoid biosynthesis;ko00945//Stilbenoid, diarylheptanoid and gingerol biosynthesis	K00487;K00487;K00487;K00487;K00487;K00487	-	GO:0005506//iron ion binding	-
evm.model.Contig306.27-gene	285.82	301.4	278.99	24.18	26.87	27.66	1.94	1.02	4.38	0.49	0.74	0.19	2679	3100	2450	228	251	296	15	9	37	4	6	2	DFRA	ANA96271.1 ribulose-dihydroflavonol reductase [Osmanthus fragrans]	Metabolism;Metabolism;Metabolism	Global and overview maps;Global and overview maps;Biosynthesis of other secondary metabolites	ko01100//Metabolic pathways;ko01110//Biosynthesis of secondary metabolites;ko00941//Flavonoid biosynthesis	K13082;K13082;K13082	-	GO:0003824//catalytic activity	-
evm.model.Contig320.44-gene	22.79	18.39	22	1.23	2.99	2.23	5.46	4.47	4.59	0.41	0.08	2.46	314	278	284	17	41	35	62	58	57	5	1	38	CHS	XP_022874633.1 chalcone synthase isoform X1 [Olea europaea var. sylvestris] [Olea europaea]	Metabolism;Metabolism;Organismal Systems;Metabolism	Global and overview maps;Global and overview maps;Environmental adaptation;Biosynthesis of other secondary metabolites	ko01100//Metabolic pathways;ko01110//Biosynthesis of secondary metabolites;ko04712//Circadian rhythm - plant;ko00941//Flavonoid biosynthesis	K00660;K00660;K00660;K00660	-	-	-
evm.model.Contig337.42-gene	187.87	187.6	198.4	149.69	158.78	138.73	47.11	44.46	42.61	10.4	10.61	10.53	4720	5172.08	4670.16	3783	3975.74	3979.25	976	1053	964	229.2	232	297	-	AHZ31605.1 phenylalanine ammonia-lyase [Olea europaea]	Metabolism;Metabolism;Metabolism;Metabolism	Global and overview maps;Global and overview maps;Biosynthesis of other secondary metabolites;Amino acid metabolism	ko01100//Metabolic pathways;ko01110//Biosynthesis of secondary metabolites;ko00940//Phenylpropanoid biosynthesis;ko00360//Phenylalanine metabolism	K10775;K10775;K10775;K10775	-	-	-
evm.model.Contig345.59-gene	21.07	20.03	19.02	45.29	43.8	42.59	9.23	9.36	7.59	4.69	2.78	4.13	487	508	412	1053	1009	1124	176	204	158	95	56	107	PAL6	XP_022886100.1 phenylalanine ammonia-lyase-like [Olea europaea var. sylvestris] [Olea europaea]	Metabolism;Metabolism;Metabolism;Metabolism	Global and overview maps;Global and overview maps;Biosynthesis of other secondary metabolites;Amino acid metabolism	ko01100//Metabolic pathways;ko01110//Biosynthesis of secondary metabolites;ko00940//Phenylpropanoid biosynthesis;ko00360//Phenylalanine metabolism	K10775;K10775;K10775;K10775	-	-	-
evm.model.Contig37.35-gene	89.2	83.43	91.38	48.99	52.28	46.51	41.51	41.08	37.84	18.88	15.69	15.5	2241	2300	2151	1238	1309	1334	860	973	856	416	343	437	-	XP_022887262.1 phenylalanine ammonia-lyase-like isoform X1 [Olea europaea var. sylvestris] [Olea europaea]	Metabolism;Metabolism;Metabolism;Metabolism	Global and overview maps;Global and overview maps;Biosynthesis of other secondary metabolites;Amino acid metabolism	ko01100//Metabolic pathways;ko01110//Biosynthesis of secondary metabolites;ko00940//Phenylpropanoid biosynthesis;ko00360//Phenylalanine metabolism	K10775;K10775;K10775;K10775	-	-	-
evm.model.Contig379.4-gene	13.72	15.59	12.45	27.12	25.94	30.82	35.45	32.78	40.8	87.57	100.36	100.69	174	217	148	346	328	446.31	370.88	392	466	974.25	1108	1433.29	UGT75L6	XP_022874992.1 crocetin glucosyltransferase, chloroplastic-like [Olea europaea var. sylvestris] [Olea europaea]	Metabolism	Biosynthesis of other secondary metabolites	ko00942//Anthocyanin biosynthesis	K12338	-	-	GO:0008152//metabolic process
evm.model.Contig379.5-gene	34.94	35.22	32.97	53.7	58.91	62.64	50.87	50.81	41.68	208.14	198.04	186.8	576.23	637.31	509.39	890.81	968.24	1179.37	691.83	789.97	618.99	3010.34	2842.34	3456.86	UGT75L6	XP_022874991.1 crocetin glucosyltransferase, chloroplastic-like [Olea europaea var. sylvestris] [Olea europaea]	Metabolism	Biosynthesis of other secondary metabolites	ko00942//Anthocyanin biosynthesis	K12338	-	-	GO:0008152//metabolic process
evm.model.Contig430.47-gene	37.4	44.78	47.74	61.61	54.23	65.09	35.51	33.4	31.4	16.35	21.78	16.17	373	490	446	618	539	741	292	314	282	143	189	181	4CL1	AHL44986.1 4-coumarate:coenzyme A ligase 4 [Fraxinus mandshurica]	Metabolism;Metabolism;Metabolism;Metabolism	Global and overview maps;Global and overview maps;Biosynthesis of other secondary metabolites;Metabolism of cofactors and vitamins	ko01100//Metabolic pathways;ko01110//Biosynthesis of secondary metabolites;ko00940//Phenylpropanoid biosynthesis;ko00130//Ubiquinone and other terpenoid-quinone biosynthesis	K01904;K01904;K01904;K01904	-	GO:0003824//catalytic activity	-
evm.model.Contig45.204-gene	183.9	182.94	187.31	132.57	121.78	119.8	120.29	130.11	128.55	31.62	32.95	29.45	3700	4039	3531	2683	2442	2752	1996	2468	2329	558	577	665	-	XP_022896767.1 4-coumarate--CoA ligase 2-like [Olea europaea var. sylvestris] [Olea europaea]	Metabolism;Metabolism;Metabolism;Metabolism	Global and overview maps;Global and overview maps;Biosynthesis of other secondary metabolites;Metabolism of cofactors and vitamins	ko01100//Metabolic pathways;ko01110//Biosynthesis of secondary metabolites;ko00940//Phenylpropanoid biosynthesis;ko00130//Ubiquinone and other terpenoid-quinone biosynthesis	K01904;K01904;K01904;K01904	-	GO:0003824//catalytic activity	-
evm.model.Contig46.221-gene	202.65	199.17	209.37	53.85	43.64	48.89	70.52	74.17	75.44	15.92	19.71	15.2	4063	4382	3933	1086	872	1119	1166	1402	1362	280	344	342	-	XP_022882151.1 4-coumarate--CoA ligase 2-like [Olea europaea var. sylvestris] [Olea europaea]	Metabolism;Metabolism;Metabolism;Metabolism	Global and overview maps;Global and overview maps;Biosynthesis of other secondary metabolites;Metabolism of cofactors and vitamins	ko01100//Metabolic pathways;ko01110//Biosynthesis of secondary metabolites;ko00940//Phenylpropanoid biosynthesis;ko00130//Ubiquinone and other terpenoid-quinone biosynthesis	K01904;K01904;K01904;K01904	-	GO:0003824//catalytic activity	-
evm.model.Contig482.28-gene	248.55	254.33	264.79	22.54	30.72	33.98	0.84	1.64	3.08	0.09	0.35	0.21	3223	3619	3217	294	397	503	9	20	36	1	4	3	FHT	XP_021650706.1 naringenin,2-oxoglutarate 3-dioxygenase [Hevea brasiliensis]	Metabolism;Metabolism;Metabolism	Global and overview maps;Global and overview maps;Biosynthesis of other secondary metabolites	ko01100//Metabolic pathways;ko01110//Biosynthesis of secondary metabolites;ko00941//Flavonoid biosynthesis	K00475;K00475;K00475	-	GO:0016491//oxidoreductase activity	-
evm.model.Contig53.129-gene	11.16	15.98	13.95	14.26	14.72	21.79	5.41	4.4	7.79	1.45	3.66	1.99	35	55	41	45	46	78	14	13	22	4	10	7	4CL	XP_022889734.1 4-coumarate--CoA ligase 1-like [Olea europaea var. sylvestris] [Olea europaea]	Metabolism;Metabolism;Metabolism;Metabolism	Global and overview maps;Global and overview maps;Biosynthesis of other secondary metabolites;Metabolism of cofactors and vitamins	ko01100//Metabolic pathways;ko01110//Biosynthesis of secondary metabolites;ko00940//Phenylpropanoid biosynthesis;ko00130//Ubiquinone and other terpenoid-quinone biosynthesis	K01904;K01904;K01904;K01904	-	GO:0003824//catalytic activity	-
evm.model.Contig53.130-gene	43.48	43.63	49.58	48.76	56.1	54.14	31.74	29	26.55	10.86	9.08	7.74	671	739	717	757	863	954	404	422	369	147	122	134	4CL1	AHL44986.1 4-coumarate:coenzyme A ligase 4 [Fraxinus mandshurica]	Metabolism;Metabolism;Metabolism;Metabolism	Global and overview maps;Global and overview maps;Biosynthesis of other secondary metabolites;Metabolism of cofactors and vitamins	ko01100//Metabolic pathways;ko01110//Biosynthesis of secondary metabolites;ko00940//Phenylpropanoid biosynthesis;ko00130//Ubiquinone and other terpenoid-quinone biosynthesis	K01904;K01904;K01904;K01904	-	GO:0003824//catalytic activity	-
evm.model.Contig583.8-gene	306.24	325.32	320.87	29.49	36.04	34.13	1.26	1.96	2.23	0.09	0.09	0.29	3820	4453	3750	370	448	486	13	23	25	1	1	4	ANT17	XP_022846062.1 leucoanthocyanidin dioxygenase-like [Olea europaea var. sylvestris] [Olea europaea]	Metabolism;Metabolism;Metabolism	Global and overview maps;Global and overview maps;Biosynthesis of other secondary metabolites	ko01100//Metabolic pathways;ko01110//Biosynthesis of secondary metabolites;ko00941//Flavonoid biosynthesis	K05277;K05277;K05277	-	GO:0016491//oxidoreductase activity	-
evm.model.Contig73.57-gene	296.98	312.07	319.06	339.39	350.19	354.25	359.49	335.34	374.89	115.36	112.13	116.55	5295	6105.77	5330	6087	6223	7211	5286	5637	6019	1804	1740	2332	CYP73A4	ANF04753.1 cinnamate 4-hydroxylase [Osmanthus fragrans]	Metabolism;Metabolism;Metabolism;Metabolism;Metabolism;Metabolism	Global and overview maps;Global and overview maps;Biosynthesis of other secondary metabolites;Metabolism of cofactors and vitamins;Biosynthesis of other secondary metabolites;Biosynthesis of other secondary metabolites	ko01100//Metabolic pathways;ko01110//Biosynthesis of secondary metabolites;ko00940//Phenylpropanoid biosynthesis;ko00130//Ubiquinone and other terpenoid-quinone biosynthesis;ko00941//Flavonoid biosynthesis;ko00945//Stilbenoid, diarylheptanoid and gingerol biosynthesis	K00487;K00487;K00487;K00487;K00487;K00487	-	GO:0005506//iron ion binding	-

## Sheet: DAM
index	MS2_name	MS1_name	formula	rtmin	mz	T1-1	T1-2	T1-3	T1-4	T1-5	T1-6	T2-1	T2-2	T2-3	T2-4	T2-5	T2-6	T3-1	T3-2	T3-3	T3-4	T3-5	T3-6	T4-1	T4-2	T4-3	T4-4	T4-5	T4-6	QC1	QC2	QC3	Class	CAS	HMDB	C_ID	Pathway	KEGG_B_class	KEGG_A_class
Com_1226_neg	trans-Cinnamic acid	--	C9 H8 O2	9.644	147.045	4.78584e+07	1.82181e+08	8.658e+07	1.8859e+08	8.08881e+07	1.68931e+08	2.14188e+07	4.68071e+07	2.46283e+07	4.3393e+07	3.4762e+07	3.3868e+07	2.53173e+07	1.71029e+07	9.70982e+06	7.78836e+06	2.44171e+07	9.49205e+06	2.64283e+06	3.09145e+06	2.92038e+06	2.40293e+06	2.52601e+06	3.87461e+06	4.37049e+07	4.4725e+07	4.08625e+07	Cinnamic acids and derivatives	140-10-3	HMDB0000930	C00423	ko01100//Metabolic pathways;ko01110//Biosynthesis of secondary metabolites;ko01120//Microbial metabolism in diverse environments;ko00940//Phenylpropanoid biosynthesis;ko00360//Phenylalanine metabolism;ko01220//Degradation of aromatic compounds;ko00130//Ubiquinone and other terpenoid-quinone biosynthesis	Amino acid metabolism;Biosynthesis of other secondary metabolites;Global and overview maps;Metabolism of cofactors and vitamins	Metabolism
Com_762_pos	Cyanidin	--	C15 H10 O6	7.684	287.055	2.34956e+08	7.33924e+08	4.0708e+08	4.41706e+08	6.06685e+08	4.43495e+08	5.60115e+07	125757354	1.68565e+08	1.3342e+08	2.57553e+08	1.98447e+08	7.53567e+07	3.55115e+07	1.30698e+07	1.41263e+07	3.44654e+07	2.20359e+07	2.1787e+06	3.04923e+06	4.47132e+06	4.8456e+06	5.9865e+06	4.54622e+06	1.83239e+08	2.12782e+08	2.18415e+08	--	--	--	C05905	ko01110//Biosynthesis of secondary metabolites;ko00941//Flavonoid biosynthesis;ko00942//Anthocyanin biosynthesis	Biosynthesis of other secondary metabolites;Global and overview maps	Metabolism
Com_846_pos	Cinnamic acid	--	C9 H8 O2	8.51	149.06	5.05848e+08	6.11314e+08	5.9289e+08	6.78335e+08	6.17579e+08	5.08377e+08	268082419	4.40306e+08	507530728	4.40458e+08	5.93795e+08	4.73628e+08	3.22592e+08	2.90294e+08	171205904	2.39891e+08	3.56176e+08	2.96535e+08	1.00241e+08	9.86719e+07	3.21085e+08	1.42042e+08	8.78982e+07	1.13141e+08	3.83905e+08	3.61492e+08	364078621	Cinnamic acids and derivatives	621-82-9	HMDB0000567	-	-	-	-
Com_10219_pos	Naringin dihydrochalcone	--	C27 H34 O14	8.89	605.189	1.4859e+07	1.16179e+07	1.5771e+07	1.40994e+07	1.21818e+07	1.55544e+07	24839022	2.23178e+07	2.06594e+07	1.97823e+07	1.15723e+07	1.92568e+07	2.15063e+07	2.77926e+07	1.79749e+07	3.32122e+07	1.88537e+07	2.36507e+07	1.57745e+07	9.9185e+06	8.55148e+06	8.18392e+06	1.32437e+07	1.16084e+07	1.20851e+07	1.5582e+07	1.40982e+07	Flavonoids	10236-47-2	HMDB0002927	-	-	-	-
Com_664_pos	L-Phenylalanine	--	C9 H11 N O2	5.533	166.086	1.92243e+08	1.61735e+08	176335722	1.60678e+08	1.53821e+08	1.90602e+08	3.66823e+08	279972846	287799967	233934969	1.90738e+08	3.12073e+08	4.31328e+08	3.82817e+08	7.79531e+08	6.98813e+08	4.58038e+08	402988556	6.04014e+08	1208250522	4.80206e+08	4.74218e+08	9.96832e+08	4.15287e+08	4.20718e+08	4.93657e+08	5.1706e+08	Carboxylic acids and derivatives	63-91-2	HMDB0000159	C00079	ko01100//Metabolic pathways;ko01110//Biosynthesis of secondary metabolites;ko01130//Biosynthesis of antibiotics;ko01230//Biosynthesis of amino acids;ko02010//ABC transporters;ko00940//Phenylpropanoid biosynthesis;ko01210//2-Oxocarboxylic acid metabolism;ko00360//Phenylalanine metabolism;ko00960//Tropane, piperidine and pyridine alkaloid biosynthesis;ko00970//Aminoacyl-tRNA biosynthesis;ko00400//P…	Amino acid metabolism;Biosynthesis of other secondary metabolites;Global and overview maps;Membrane transport;Metabolism of other amino acids;Translation	Environmental Information Processing;Genetic Information Processing;Metabolism
Com_4078_pos	Naringenin	--	C15 H12 O5	9.57	273.076	7.59821e+07	9.12178e+07	8.84635e+07	5.18254e+07	9.48211e+07	6.78546e+07	1.01894e+08	8.54649e+07	6.9324e+07	8.54087e+07	7.14908e+07	6.89401e+07	8.98634e+07	7.63969e+07	7.6375e+07	7.45537e+07	7.74427e+07	7.51534e+07	5.9698e+07	2.14228e+07	1.08088e+08	6.92939e+07	4.00976e+07	2.5684e+07	6.98628e+07	8.81656e+07	8.43182e+07	Flavonoids	480-41-1	HMDB0002670	C00509	ko01100//Metabolic pathways;ko01110//Biosynthesis of secondary metabolites;ko00941//Flavonoid biosynthesis;ko00943//Isoflavonoid biosynthesis	Biosynthesis of other secondary metabolites;Global and overview maps	Metabolism
Com_3170_neg	3-Coumaric acid	--	C9 H8 O3	6.415	163.04	4.57822e+07	5.63733e+07	5.2577e+07	4.68461e+07	4.42985e+07	4.89262e+07	2.71245e+07	2.39358e+07	3.94445e+07	4.22774e+07	4.42925e+07	3.45908e+07	3.12036e+07	1.95404e+07	1.19835e+07	1.55847e+07	4.44569e+07	1.97403e+07	4.29508e+06	5.44773e+06	3.4648e+06	3.82015e+06	4.30445e+06	4.05819e+06	2.72303e+07	4.40283e+07	5.3004e+07	Cinnamic acids and derivatives	588-30-7	HMDB0001713	C12621	ko01120//Microbial metabolism in diverse environments;ko00360//Phenylalanine metabolism;ko01220//Degradation of aromatic compounds	Amino acid metabolism;Global and overview maps	Metabolism
