# Supplementary material for: Mechanisms for leaf color changes in Osmanthus fragrans ‘Ziyan Gongzhu’ using physiology, transcriptomics and metabolomics
Source: BMC Plant Biol. 2023 Sep 27;23:453. doi: 10.1186/s12870-023-04457-8 (PMC10523669; doi:10.1186/s12870-023-04457-8)
Supplement: Supplementary file 13 — Additional file 13: Table S13. List of DEGs and DAMs involved in chlorophyll and heme metabolism in “Ziyan Gongzhu”. [file 12870_2023_4457_MOESM13_ESM.xls]

## Sheet: DEG
Table S13 List of DEGs and DAMs involved in chlorophyll and heme metabolism in “Ziyan Gongzhu”.
id	T1-1_fpkm	T1-2_fpkm	T1-3_fpkm	T2-1_fpkm	T2-2_fpkm	T2-3_fpkm	T3-1_fpkm	T3-2_fpkm	T3-3_fpkm	T4-1_fpkm	T4-2_fpkm	T4-3_fpkm	T1-1_count	T1-2_count	T1-3_count	T2-1_count	T2-2_count	T2-3_count	T3-1_count	T3-2_count	T3-3_count	T4-1_count	T4-2_count	T4-3_count	Symbol	Description	KEGG_A_class	KEGG_B_class	Pathway	K_ID	GO Component	GO Function	GO Process
evm.model.Contig1.384-gene	15.16	16.97	18.56	28.8	27.18	23.62	27.29	26.92	28.12	26.46	33.69	27.7	258	317	296	493	461	459	383	432	431	395	499	529	hemY	XP_022876411.1 phytoene dehydrogenase, chloroplastic/chromoplastic [Olea europaea var. sylvestris] [Olea europaea]	-	-	-	-	-	GO:0016491//oxidoreductase activity	-
evm.model.Contig102.17-gene	0.71	0.18	0.62	0.64	0.39	0.62	0.39	0.89	0.29	0.96	0.59	0.63	11	3	9	10	6	11	5	13	4	13	8	11	HEMH	XP_022865378.1 ferrochelatase-2, chloroplastic-like [Olea europaea var. sylvestris] [Olea europaea]	Metabolism;Metabolism;Metabolism	Global and overview maps;Global and overview maps;Metabolism of cofactors and vitamins	ko01100//Metabolic pathways;ko01110//Biosynthesis of secondary metabolites;ko00860//Porphyrin and chlorophyll metabolism	K01772;K01772;K01772	-	GO:0004325//ferrochelatase activity	-
evm.model.Contig106.179-gene	8.51	10.69	9.49	15.81	14.39	13.15	46.55	52.44	48.85	54.58	49.68	48.72	114	157	119	213	192	201	514	662	589	641	579	732	PPH	XP_022886209.1 pheophytinase, chloroplastic [Olea europaea var. sylvestris] [Olea europaea]	-	-	-	-	-	-	-
evm.model.Contig122.3-gene	41.07	41.07	43.22	35.55	32.02	36.19	67.04	74.24	70.4	72.29	76.95	83.68	700.35	768.65	690.56	609.84	544.32	704.66	942.95	1193.71	1081.1	1081.31	1142.13	1601.47	CHLG	XP_022856851.1 chlorophyll synthase, chloroplastic-like [Olea europaea var. sylvestris] [Olea europaea]	Metabolism;Metabolism;Metabolism	Global and overview maps;Global and overview maps;Metabolism of cofactors and vitamins	ko01100//Metabolic pathways;ko01110//Biosynthesis of secondary metabolites;ko00860//Porphyrin and chlorophyll metabolism	K04040;K04040;K04040	GO:0016021//integral component of membrane	-	-
evm.model.Contig147.35-gene	55.96	64.21	56.69	63.06	65.79	69.12	141.21	152.3	154.91	144.44	158.74	149.28	629	792	597	713	737	887	1309	1614	1568	1424	1553	1883	CLH2	XP_022849598.1 chlorophyllase-2, chloroplastic [Olea europaea var. sylvestris] [Olea europaea]	Metabolism;Metabolism;Metabolism	Global and overview maps;Global and overview maps;Metabolism of cofactors and vitamins	ko01100//Metabolic pathways;ko01110//Biosynthesis of secondary metabolites;ko00860//Porphyrin and chlorophyll metabolism	K08099;K08099;K08099	-	-	GO:0015996//chlorophyll catabolic process
evm.model.Contig15.125-gene	32.22	23.9	31.98	12.36	13.84	15.25	4.39	4.32	4.02	1.03	1.43	1.01	285	232	265	110	122	154	32	36	32	8	11	10	SGRL	XP_022880208.1 protein STAY-GREEN LIKE, chloroplastic-like [Olea europaea var. sylvestris] [Olea europaea]	-	-	-	-	-	-	-
evm.model.Contig155.45-gene	19.27	21.74	22.14	17.7	17.45	17.76	31.85	34.15	33.34	37.45	36.25	35.87	328	406	353	303	296	345	447	548	511	559	537	685	HCAR	XP_022849417.1 7-hydroxymethyl chlorophyll a reductase, chloroplastic isoform X2 [Olea europaea var. sylvestris] [Olea europaea]	Metabolism;Metabolism;Metabolism	Global and overview maps;Global and overview maps;Metabolism of cofactors and vitamins	ko01100//Metabolic pathways;ko01110//Biosynthesis of secondary metabolites;ko00860//Porphyrin and chlorophyll metabolism	K18010;K18010;K18010	-	-	-
evm.model.Contig164.118-gene	105.81	142.09	108.87	54.49	58.25	65.62	19.96	22.62	31.61	31.9	32.79	28.25	1305	1923	1258	676	716	924	203	263	351	345	352	391	PORA	XP_022876491.1 protochlorophyllide reductase-like [Olea europaea var. sylvestris] [Olea europaea]	Metabolism;Metabolism;Metabolism	Global and overview maps;Global and overview maps;Metabolism of cofactors and vitamins	ko01100//Metabolic pathways;ko01110//Biosynthesis of secondary metabolites;ko00860//Porphyrin and chlorophyll metabolism	K00218;K00218;K00218	-	-	-
evm.model.Contig167.81-gene	84.36	78.39	82.61	91.72	84.66	83.05	155.9	164.45	151.58	164.83	160.98	166.01	4108	4189	3769	4493	4109	4617	6261	7550	6647	7040	6822.99	9072	CHLH	XP_022853586.1 magnesium-chelatase subunit ChlH, chloroplastic [Olea europaea var. sylvestris] [Olea europaea]	Metabolism;Metabolism;Metabolism	Global and overview maps;Global and overview maps;Metabolism of cofactors and vitamins	ko01100//Metabolic pathways;ko01110//Biosynthesis of secondary metabolites;ko00860//Porphyrin and chlorophyll metabolism	K03403;K03403;K03403	-	-	GO:0009058//biosynthetic process
evm.model.Contig182.127-gene	43.19	42.96	45.93	29.75	33.53	30.29	57.35	43.92	51.67	60.56	67.53	54.31	557	608	555	386	431	446	610	534	600	685	758	786	CAO	XP_022881179.1 signal recognition particle 43 kDa protein, chloroplastic [Olea europaea var. sylvestris] [Olea europaea]	-	-	-	-	-	-	GO:0009416//response to light stimulus
evm.model.Contig188.31-gene	8.39	6.21	8.23	5.78	7.72	10.86	10.27	15.24	19.15	16.62	14.87	12.82	41.38	33.64	38.04	28.67	37.97	61.17	41.78	70.87	85.07	71.91	63.83	70.99	HY2	PIN01987.1 Phytochromobilin:ferredoxin oxidoreductase [Handroanthus impetiginosus]	Metabolism;Metabolism	Global and overview maps;Metabolism of cofactors and vitamins	ko01110//Biosynthesis of secondary metabolites;ko00860//Porphyrin and chlorophyll metabolism	K08101;K08101	-	-	-
evm.model.Contig203.78-gene	16.75	22.18	15.94	16.57	12.75	17.78	26.91	23.45	20.61	22.95	25.12	29.04	203	295	181	202	154	246	269	268	225	244	265	395	NOL	XP_022885062.1 chlorophyll(ide) b reductase NOL, chloroplastic [Olea europaea var. sylvestris] [Olea europaea]	Metabolism;Metabolism;Metabolism	Global and overview maps;Global and overview maps;Metabolism of cofactors and vitamins	ko01100//Metabolic pathways;ko01110//Biosynthesis of secondary metabolites;ko00860//Porphyrin and chlorophyll metabolism	K13606;K13606;K13606	-	-	-
evm.model.Contig208.73-gene	73.27	83.83	76.17	43.69	42.9	45.18	37.09	38.14	36.16	35.57	38.73	38.04	963	1209	938	577.67	562	678	402	472.55	428	410	443	561	HEMC	XP_022892195.1 porphobilinogen deaminase, chloroplastic [Olea europaea var. sylvestris] [Olea europaea]	Metabolism;Metabolism;Metabolism	Global and overview maps;Global and overview maps;Metabolism of cofactors and vitamins	ko01100//Metabolic pathways;ko01110//Biosynthesis of secondary metabolites;ko00860//Porphyrin and chlorophyll metabolism	K01749;K01749;K01749	-	GO:0004418//hydroxymethylbilane synthase activity	-
evm.model.Contig22.288-gene	115.52	126.46	126.46	100.12	109.94	113.39	211.07	210.28	206.27	235.32	237.9	225.65	2255	2709	2313	1966	2139	2527	3398	3870	3626	4029	4042	4943	HEMA1	XP_022896190.1 glutamyl-tRNA reductase 1, chloroplastic-like [Olea europaea var. sylvestris] [Olea europaea]	Metabolism;Metabolism;Metabolism	Global and overview maps;Global and overview maps;Metabolism of cofactors and vitamins	ko01100//Metabolic pathways;ko01110//Biosynthesis of secondary metabolites;ko00860//Porphyrin and chlorophyll metabolism	K02492;K02492;K02492	-	GO:0008883//glutamyl-tRNA reductase activity	-
evm.model.Contig224.31-gene	51.67	44.62	41.16	47.15	51.32	50.26	64.66	70.79	71.69	68	76.08	70.13	497	471	371	456.2	492	552	513	642	621	573.71	637	757	HO1	XP_022899579.1 heme oxygenase 1, chloroplastic-like [Olea europaea var. sylvestris] [Olea europaea]	Metabolism;Metabolism	Global and overview maps;Metabolism of cofactors and vitamins	ko01100//Metabolic pathways;ko00860//Porphyrin and chlorophyll metabolism	K00510;K00510	-	GO:0004392//heme oxygenase (decyclizing) activity	-
evm.model.Contig258.5-gene	42.88	52.62	49.44	48.14	55.4	54.38	59.14	65.55	64.98	79.18	74.23	73.12	612	824	661	691	788	886	696	882	835	991	922	1171	CRD1	XP_022846538.1 magnesium-protoporphyrin IX monomethyl ester [oxidative] cyclase, chloroplastic [Olea europaea var. sylvestris] [Olea europaea]	Metabolism;Metabolism;Metabolism	Global and overview maps;Global and overview maps;Metabolism of cofactors and vitamins	ko01100//Metabolic pathways;ko01110//Biosynthesis of secondary metabolites;ko00860//Porphyrin and chlorophyll metabolism	K04035;K04035;K04035	-	-	GO:0015979//photosynthesis
evm.model.Contig26.218-gene	103.55	111.63	115.81	83.46	73.77	79.95	136.05	123.91	130.83	151.71	166.07	155.97	1569	1856	1644	1272	1114	1383	1700	1770	1785	2016.02	2190	2652	CHLI	XP_022845809.1 magnesium-chelatase subunit ChlI, chloroplastic-like [Olea europaea var. sylvestris] [Olea europaea]	Metabolism;Metabolism;Metabolism	Global and overview maps;Global and overview maps;Metabolism of cofactors and vitamins	ko01100//Metabolic pathways;ko01110//Biosynthesis of secondary metabolites;ko00860//Porphyrin and chlorophyll metabolism	K03405;K03405;K03405	-	-	-
evm.model.Contig261.132-gene	6.11	8.09	4.8	4.13	3.36	3.64	9.51	9.18	8.71	10.52	12.19	12.44	53	77	39	36	29	36	68	75	68	80	92	121	HO2	XP_022845148.1 probable inactive heme oxygenase 2, chloroplastic isoform X1 [Olea europaea var. sylvestris] [Olea europaea]	-	-	-	-	-	GO:0004392//heme oxygenase (decyclizing) activity	-
evm.model.Contig261.27-gene	63.91	65.63	63.83	62.29	65.02	57.55	76.05	82.53	76.07	75.59	80.01	71.88	1072	1208	1003	1051	1087	1102	1052	1305	1149	1112	1168	1353	HEMH	XP_022865378.1 ferrochelatase-2, chloroplastic-like [Olea europaea var. sylvestris] [Olea europaea]	Metabolism;Metabolism;Metabolism	Global and overview maps;Global and overview maps;Metabolism of cofactors and vitamins	ko01100//Metabolic pathways;ko01110//Biosynthesis of secondary metabolites;ko00860//Porphyrin and chlorophyll metabolism	K01772;K01772;K01772	-	GO:0004325//ferrochelatase activity	-
evm.model.Contig306.9-gene	42.45	46.5	47.27	45.93	40.75	44.96	76.06	73.35	78.32	80.24	84.37	78.12	555	667	579	604	531	671	820	904	922	920	960	1146	PPH	XP_022841754.1 pheophytinase, chloroplastic isoform X1 [Olea europaea var. sylvestris] [Olea europaea]	-	-	-	-	-	GO:0003824//catalytic activity	-
evm.model.Contig38.113-gene	11.28	15.52	13.73	18.15	13.74	17.25	23.22	20.89	20.05	14.74	24.67	21.09	165	249	188.15	267	200.23	288.06	280	288	264	189	314	346.04	HEMB1	XP_022861462.1 delta-aminolevulinic acid dehydratase 1, chloroplastic isoform X2 [Olea europaea var. sylvestris] [Olea europaea]	Metabolism;Metabolism;Metabolism	Global and overview maps;Global and overview maps;Metabolism of cofactors and vitamins	ko01100//Metabolic pathways;ko01110//Biosynthesis of secondary metabolites;ko00860//Porphyrin and chlorophyll metabolism	K01698;K01698;K01698	-	GO:0004655//porphobilinogen synthase activity	-
evm.model.Contig38.158-gene	13.91	14.31	15.56	3.79	7.43	7.07	4.22	3.81	2.87	1.66	2.71	2	124	140	130	34	66	72	31	32	23	13	21	20	SGRL	XP_022880208.1 protein STAY-GREEN LIKE, chloroplastic-like [Olea europaea var. sylvestris] [Olea europaea]	-	-	-	-	-	-	-
evm.model.Contig401.25-gene	40.96	46.09	42.68	69.73	68.81	67.89	99.06	97.32	96.04	93.82	95.35	95.03	762	941	744	1305	1276	1442	1520	1707	1609	1530.96	1544	1984	NYC1	XP_022893449.1 probable chlorophyll(ide) b reductase NYC1, chloroplastic isoform X2 [Olea europaea var. sylvestris] [Olea europaea]	Metabolism;Metabolism;Metabolism	Global and overview maps;Global and overview maps;Metabolism of cofactors and vitamins	ko01100//Metabolic pathways;ko01110//Biosynthesis of secondary metabolites;ko00860//Porphyrin and chlorophyll metabolism	K13606;K13606;K13606	-	-	-
evm.model.Contig42.15-gene	391.95	417.81	410.09	278.18	296.4	307.12	348.13	335.8	360.31	598.7	593.44	567.78	5331	6236	5226	3806	4018	4769	3905	4306	4413	7142	7025	8666	POR1	XP_022877560.1 protochlorophyllide reductase-like [Olea europaea var. sylvestris] [Olea europaea]	Metabolism;Metabolism;Metabolism	Global and overview maps;Global and overview maps;Metabolism of cofactors and vitamins	ko01100//Metabolic pathways;ko01110//Biosynthesis of secondary metabolites;ko00860//Porphyrin and chlorophyll metabolism	K00218;K00218;K00218	-	-	-
evm.model.Contig421.28-gene	11.67	9.17	13.37	14.34	17.05	14.63	40.05	34.53	42.27	64.07	58.78	59.71	123	106	132	152	179	176	348	343	401	592	539	706	CLH1	XP_022856044.1 chlorophyllase-2, chloroplastic-like [Olea europaea var. sylvestris] [Olea europaea]	Metabolism;Metabolism;Metabolism	Global and overview maps;Global and overview maps;Metabolism of cofactors and vitamins	ko01100//Metabolic pathways;ko01110//Biosynthesis of secondary metabolites;ko00860//Porphyrin and chlorophyll metabolism	K08099;K08099;K08099	-	-	GO:0015996//chlorophyll catabolic process
evm.model.Contig45.232-gene	190.59	200.71	201.48	93.02	94.67	97.47	239.85	234.9	228.22	304.7	315.76	307.58	3143	3632	3113	1543	1556	1835	3262	3652	3389	4407	4532	5692	GSA1	TEY75353.1 glutamate-1-semialdehyde 2,1-aminomutase [Salvia splendens]	Metabolism;Metabolism;Metabolism	Global and overview maps;Global and overview maps;Metabolism of cofactors and vitamins	ko01100//Metabolic pathways;ko01110//Biosynthesis of secondary metabolites;ko00860//Porphyrin and chlorophyll metabolism	K01845;K01845;K01845	-	GO:0008483//transaminase activity	-
evm.model.Contig467.16-gene	53.45	60.58	57.11	41.65	46.13	47.27	100.37	88.39	93.18	112.27	101.14	106.36	700.65	871.35	701.44	549.16	602.68	707.34	1085.05	1092.29	1099.9	1290.69	1153.87	1564.53	CHLG	XP_022856851.1 chlorophyll synthase, chloroplastic-like [Olea europaea var. sylvestris] [Olea europaea]	Metabolism;Metabolism;Metabolism	Global and overview maps;Global and overview maps;Metabolism of cofactors and vitamins	ko01100//Metabolic pathways;ko01110//Biosynthesis of secondary metabolites;ko00860//Porphyrin and chlorophyll metabolism	K04040;K04040;K04040	GO:0016021//integral component of membrane	-	-
evm.model.Contig477.31-gene	20.37	19.13	18.5	15.92	14.97	18.51	25.69	27.9	29.84	27.7	23.87	25.48	389	401	331	305.81	285	403.54	404.68	502.32	513.18	464	396.83	546	CAO	XP_022860217.1 chlorophyllide a oxygenase, chloroplastic-like isoform X1 [Olea europaea var. sylvestris] [Olea europaea]	Metabolism;Metabolism;Metabolism	Global and overview maps;Global and overview maps;Metabolism of cofactors and vitamins	ko01100//Metabolic pathways;ko01110//Biosynthesis of secondary metabolites;ko00860//Porphyrin and chlorophyll metabolism	K13600;K13600;K13600	-	GO:0016491//oxidoreductase activity	-
evm.model.Contig49.80-gene	5.26	5.31	7.3	5.96	6.41	6.3	18.03	18.92	15.19	17.54	19.03	19.8	93	103	121	106	113	127.29	263	315.45	242.01	272.19	293	393	HEMH	XP_022841538.1 LOW QUALITY PROTEIN: ferrochelatase-2, chloroplastic-like [Olea europaea var. sylvestris] [Olea europaea]	Metabolism;Metabolism;Metabolism	Global and overview maps;Global and overview maps;Metabolism of cofactors and vitamins	ko01100//Metabolic pathways;ko01110//Biosynthesis of secondary metabolites;ko00860//Porphyrin and chlorophyll metabolism	K01772;K01772;K01772	-	GO:0004325//ferrochelatase activity	-
evm.model.Contig5.36-gene	7.69	8.9	9.58	9.34	9.68	9.46	16.72	16.77	16.47	15.66	18.58	17.02	126	160	147	154	158	177	226	259	243	225	265	313	PPOX1	XP_022867938.1 pyridoxine/pyridoxamine 5'-phosphate oxidase 1, chloroplastic-like [Olea europaea var. sylvestris] [Olea europaea]	-	-	-	-	-	GO:0004733//pyridoxamine-phosphate oxidase activity	-
evm.model.Contig508.32-gene	272.75	294.16	296.91	214.87	211.5	219.18	420.94	415.04	421.1	566.1	549.71	552.11	3873.11	4583.82	3950.31	3069.29	2993.35	3553.39	4929.61	5556.6	5384.76	7050.5	6793.92	8798.03	CRD1	XP_022882752.1 magnesium-protoporphyrin IX monomethyl ester [oxidative] cyclase, chloroplastic-like [Olea europaea var. sylvestris] [Olea europaea]	Metabolism;Metabolism;Metabolism	Global and overview maps;Global and overview maps;Metabolism of cofactors and vitamins	ko01100//Metabolic pathways;ko01110//Biosynthesis of secondary metabolites;ko00860//Porphyrin and chlorophyll metabolism	K04035;K04035;K04035	-	-	GO:0015979//photosynthesis
evm.model.Contig52.129-gene	30.01	33.28	34.15	23.34	21.51	21.7	35.24	36.24	36.43	45.08	42.62	46.64	441	536.53	470.12	345	315	364	427	502	482	581	545	769	HEME1	XP_022848491.1 uroporphyrinogen decarboxylase 1, chloroplastic-like [Olea europaea var. sylvestris] [Olea europaea]	Metabolism;Metabolism;Metabolism	Global and overview maps;Global and overview maps;Metabolism of cofactors and vitamins	ko01100//Metabolic pathways;ko01110//Biosynthesis of secondary metabolites;ko00860//Porphyrin and chlorophyll metabolism	K01599;K01599;K01599	-	GO:0004853//uroporphyrinogen decarboxylase activity	-
evm.model.Contig53.101-gene	52.7	58.95	49.76	51.96	48.19	49.48	68.82	75.44	67.83	87.93	90.94	73.67	598	734	529	593	545	641	644	807	693	875	898	938	CHLM	XP_022889784.1 magnesium protoporphyrin IX methyltransferase, chloroplastic [Olea europaea var. sylvestris] [Olea europaea]	Metabolism;Metabolism;Metabolism	Global and overview maps;Global and overview maps;Metabolism of cofactors and vitamins	ko01100//Metabolic pathways;ko01110//Biosynthesis of secondary metabolites;ko00860//Porphyrin and chlorophyll metabolism	K03428;K03428;K03428	-	-	GO:0015995//chlorophyll biosynthetic process
evm.model.Contig561.10-gene	32.63	33.19	33.23	17.18	15.32	19.64	41.55	41.87	35.24	46.54	47.41	42.48	438	489	418	232	205	301	460	530	426	548	554	640	DVR	XP_022849239.1 divinyl chlorophyllide a 8-vinyl-reductase, chloroplastic [Olea europaea var. sylvestris] [Olea europaea]	-	-	-	-	-	-	-
evm.model.Contig583.11-gene	18.47	17.11	16.82	27.18	23.45	24.68	14.42	12.95	12.86	4.64	5.15	4.37	177	180	151	262	224	270	114	117	111	39	43	47	SGR	XP_022846063.1 protein STAY-GREEN, chloroplastic-like [Olea europaea var. sylvestris] [Olea europaea]	-	-	-	-	-	-	-
evm.model.Contig62.40-gene	11.23	15.54	12.37	18.42	19.05	20.07	42.83	41.9	47.67	37.6	36.18	42.35	220	334	227	363	372	449	692	774	841	646	617	931	PAO	PSR89917.1 Pheophorbide a oxygenase [Actinidia chinensis var. chinensis] [Actinidia chinensis]	Metabolism;Metabolism	Global and overview maps;Metabolism of cofactors and vitamins	ko01110//Biosynthesis of secondary metabolites;ko00860//Porphyrin and chlorophyll metabolism	K13071;K13071	-	GO:0010277//chlorophyllide a oxygenase [overall] activity	-
evm.model.Contig71.188-gene	13.95	18.77	9.83	14.34	15.9	11.56	27.97	24.77	32.78	30.95	31.63	29.43	147	217	97	152	167	139	243	246	311	286	290	348	RCCR	XP_022896388.1 red chlorophyll catabolite reductase [Olea europaea var. sylvestris] [Olea europaea]	Metabolism;Metabolism	Global and overview maps;Metabolism of cofactors and vitamins	ko01110//Biosynthesis of secondary metabolites;ko00860//Porphyrin and chlorophyll metabolism	K13545;K13545	-	GO:0051743//red chlorophyll catabolite reductase activity	-
evm.model.Contig76.108-gene	2.14	2.11	1.67	1.55	1.22	1.37	4.56	4.61	4.18	3.37	3.86	5.32	37	40	27	27	21	27	65	75	65	51	58	103	sll1917	XP_022882590.1 uncharacterized protein LOC111399480 [Olea europaea var. sylvestris] [Olea europaea]	Metabolism;Metabolism;Metabolism	Global and overview maps;Global and overview maps;Metabolism of cofactors and vitamins	ko01100//Metabolic pathways;ko01110//Biosynthesis of secondary metabolites;ko00860//Porphyrin and chlorophyll metabolism	K02495;K02495;K02495	-	GO:0003824//catalytic activity	-
evm.model.Contig78.196-gene	95.4	98.29	99.62	59.54	53.81	54.33	118.42	120.19	118.81	150.01	151.56	142.18	1432	1619	1401	899	805	931	1466	1701	1606	1974.98	1980	2395	CHLI	XP_022845809.1 magnesium-chelatase subunit ChlI, chloroplastic-like [Olea europaea var. sylvestris] [Olea europaea]	Metabolism;Metabolism;Metabolism	Global and overview maps;Global and overview maps;Metabolism of cofactors and vitamins	ko01100//Metabolic pathways;ko01110//Biosynthesis of secondary metabolites;ko00860//Porphyrin and chlorophyll metabolism	K03405;K03405;K03405	-	-	-
evm.model.Contig8.281-gene	15.9	17.15	19.86	17.24	20.65	14.2	32.52	30.76	31.05	27.89	32.01	29.74	153	181	179	166.8	198	156	258	279	269	235.29	268	321	HO1	XP_022897289.1 heme oxygenase 1, chloroplastic-like isoform X2 [Olea europaea var. sylvestris] [Olea europaea]	Metabolism;Metabolism	Global and overview maps;Metabolism of cofactors and vitamins	ko01100//Metabolic pathways;ko00860//Porphyrin and chlorophyll metabolism	K00510;K00510	-	GO:0004392//heme oxygenase (decyclizing) activity	-
evm.model.Contig8.334-gene	32.04	31.63	28.33	36.66	38.06	37.64	67.95	66.01	71.11	74.58	82.19	81.17	577	625	478	664	683	773.71	1009	1120.55	1152.99	1177.81	1288	1640	HEMH	PIN17971.1 Protoheme ferro-lyase (ferrochelatase) [Handroanthus impetiginosus]	Metabolism;Metabolism;Metabolism	Global and overview maps;Global and overview maps;Metabolism of cofactors and vitamins	ko01100//Metabolic pathways;ko01110//Biosynthesis of secondary metabolites;ko00860//Porphyrin and chlorophyll metabolism	K01772;K01772;K01772	-	GO:0004325//ferrochelatase activity	-
evm.model.Contig87.127-gene	47.52	44.03	38.62	16.45	18.63	14.36	21.56	19.31	17.25	22.44	22.17	21.24	679.89	691.18	517.69	236.71	265.65	234.61	254.39	260.4	222.24	281.5	276.08	340.97	CRD1	XP_022882752.1 magnesium-protoporphyrin IX monomethyl ester [oxidative] cyclase, chloroplastic-like [Olea europaea var. sylvestris] [Olea europaea]	Metabolism;Metabolism;Metabolism	Global and overview maps;Global and overview maps;Metabolism of cofactors and vitamins	ko01100//Metabolic pathways;ko01110//Biosynthesis of secondary metabolites;ko00860//Porphyrin and chlorophyll metabolism	K04035;K04035;K04035	-	GO:0016491//oxidoreductase activity	-
evm.model.Contig91.85-gene	114.16	129.05	125.18	87.61	102.34	92.83	152.83	149.98	154.26	189.69	195.48	187.87	1605	1991	1649	1239	1434	1490	1772	1988	1953	2339	2392	2964	PORA	XP_011069382.1 protochlorophyllide reductase-like [Sesamum indicum]	Metabolism;Metabolism;Metabolism	Global and overview maps;Global and overview maps;Metabolism of cofactors and vitamins	ko01100//Metabolic pathways;ko01110//Biosynthesis of secondary metabolites;ko00860//Porphyrin and chlorophyll metabolism	K00218;K00218;K00218	-	-	-

## Sheet: DAM
index	MS2_name	MS1_name	formula	rtmin	mz	T1-1	T1-2	T1-3	T1-4	T1-5	T1-6	T2-1	T2-2	T2-3	T2-4	T2-5	T2-6	T3-1	T3-2	T3-3	T3-4	T3-5	T3-6	T4-1	T4-2	T4-3	T4-4	T4-5	T4-6	QC1	QC2	QC3	Class	CAS	HMDB	C_ID	Pathway	KEGG_B_class	KEGG_A_class
Com_2739_neg	--	Pheophorbide A	C35 H36 N4 O5	15.036	591.263	1.6147e+07	1.80448e+07	1.25372e+07	9.14398e+06	1.63694e+07	1.96879e+07	3.80873e+07	2.22924e+07	1.6811e+07	1.99966e+07	2.52072e+07	1.8596e+07	5.24448e+07	4.70409e+07	4.54425e+07	4.22699e+07	3.09018e+07	3.29735e+07	6.3379e+07	8.2114e+07	7.8207e+07	8.59395e+07	6.36679e+07	8.1419e+07	2.2413e+07	2.39548e+07	2.14831e+07	--	--	--	C18021	ko01110//Biosynthesis of secondary metabolites;ko00860//Porphyrin and chlorophyll metabolism	Global and overview maps;Metabolism of cofactors and vitamins	Metabolism
Com_14055_pos	--	5-Aminolevulinic acid	C5 H9 N O3	1.636	132.066	1.06648e+07	1.30825e+07	1.07139e+07	6.9467e+06	1.37538e+07	1.08734e+07	1.01965e+07	1.28708e+07	1.0618e+07	1.2148e+07	1.39095e+07	1.54628e+07	1.92646e+07	1.16167e+07	1.3145e+07	1.15408e+07	1.08946e+07	1.16033e+07	6.30727e+06	4.30232e+06	4.32435e+06	6.0447e+06	5.04242e+06	5.62466e+06	9.69965e+06	1.08643e+07	9.77876e+06	Carboxylic acids and derivatives	106-60-5	HMDB0001149	C00430	ko01100//Metabolic pathways;ko01110//Biosynthesis of secondary metabolites;ko01120//Microbial metabolism in diverse environments;ko02010//ABC transporters;ko00260//Glycine, serine and threonine metabolism;ko00860//Porphyrin and chlorophyll metabolism	Amino acid metabolism;Global and overview maps;Membrane transport;Metabolism of cofactors and vitamins	Environmental Information Processing;Metabolism
Com_24892_pos	--	Biliverdin	C33 H34 N4 O6	9.591	583.254	561434	1.0438e+06	400473	431493	1.01604e+06	828067	1.13013e+06	922119	781229	702268	733899	564761	907131	1.33067e+06	3.90264e+06	822793	370752	767021	1.85387e+06	3.5843e+06	1.18463e+06	1.16449e+06	4.41666e+06	1.42411e+06	1.16395e+06	1.29258e+06	1.60432e+06	Tetrapyrroles and derivatives	114-25-0	HMDB0001008	C00500	ko01100//Metabolic pathways;ko01110//Biosynthesis of secondary metabolites;ko00860//Porphyrin and chlorophyll metabolism	Global and overview maps;Metabolism of cofactors and vitamins	Metabolism
