# Supplementary material for: Mechanisms for leaf color changes in Osmanthus fragrans ‘Ziyan Gongzhu’ using physiology, transcriptomics and metabolomics
Source: BMC Plant Biol. 2023 Sep 27;23:453. doi: 10.1186/s12870-023-04457-8 (PMC10523669; doi:10.1186/s12870-023-04457-8)
Supplement: Supplementary file 14 — Additional file 14: Table S14. List of DEGs and DAMs involved in carotenoid metabolism in “Ziyan Gongzhu”. [file 12870_2023_4457_MOESM14_ESM.xls]

## Sheet: DEG
Table S14 List of DEGs and DAMs involved in carotenoid metabolism in “Ziyan Gongzhu”.
id	T1-1_fpkm	T1-2_fpkm	T1-3_fpkm	T2-1_fpkm	T2-2_fpkm	T2-3_fpkm	T3-1_fpkm	T3-2_fpkm	T3-3_fpkm	T4-1_fpkm	T4-2_fpkm	T4-3_fpkm	T1-1_count	T1-2_count	T1-3_count	T2-1_count	T2-2_count	T2-3_count	T3-1_count	T3-2_count	T3-3_count	T4-1_count	T4-2_count	T4-3_count	Symbol	Description	KEGG_A_class	KEGG_B_class	Pathway	K_ID	GO Component	GO Function	GO Process
MSTRG.4220	7.04	4.84	5.34	0.61	2.37	2.63	1.43	1.11	2.06	0.45	0.15	1.42	53.58	40.43	38.06	4.65	18	22.84	9	8	14.13	3	1	12.15	CYP97A3	protein LUTEIN DEFICIENT 5, chloroplastic-like [Olea europaea var. sylvestris] [Olea europaea]	Metabolism;Metabolism;Metabolism	Global and overview maps;Global and overview maps;Metabolism of terpenoids and polyketides	ko01100//Metabolic pathways;ko01110//Biosynthesis of secondary metabolites;ko00906//Carotenoid biosynthesis	K15747;K15747;K15747	GO:0009536//plastid	GO:0004497//monooxygenase activity;GO:0046872//metal ion binding	GO:0008299//isoprenoid biosynthetic process;GO:0046148//pigment biosynthetic process
MSTRG.45948	2.7	3.3	3.08	1.99	3.13	2.28	1.57	2.34	2.02	0.78	0.44	0.33	35.42	47.57	37.94	26.35	41	34.16	17	29	23.87	9	5	4.85	CYP97A3	P450 carotenoid beta-ring hydroxylase, partial [Calibrachoa hybrid cultivar]	Metabolism;Metabolism;Metabolism	Global and overview maps;Global and overview maps;Metabolism of terpenoids and polyketides	ko01100//Metabolic pathways;ko01110//Biosynthesis of secondary metabolites;ko00906//Carotenoid biosynthesis	K15747;K15747;K15747	GO:0009526//plastid envelope;GO:0016020//membrane	GO:0004497//monooxygenase activity;GO:0016705//oxidoreductase activity, acting on paired donors, with incorporation or reduction of molecular oxygen;GO:0046872//metal ion binding	GO:0005982//starch metabolic process;GO:0005984//disaccharide metabolic process;GO:0006090//pyruvate metabolic process;GO:0006633//fatty acid biosynthetic process;GO:0006779//porphyrin-containing compound biosynthetic process;GO:0009893//positive regulation of metabolic process;GO:0016117//carotenoid biosynthetic process;GO:0046471//phosphatidylglycerol metabolic process
evm.model.Contig122.11-gene	0	0.15	0	0.16	0	0.07	0	0.25	0.28	0	0.47	0.14	0	2.83	0	2.65	0	1.43	0	3.94	4.31	0	6.88	2.71	VDE1	XP_022871146.1 violaxanthin de-epoxidase, chloroplastic [Olea europaea var. sylvestris] [Olea europaea]	Metabolism;Metabolism;Metabolism	Global and overview maps;Global and overview maps;Metabolism of terpenoids and polyketides	ko01100//Metabolic pathways;ko01110//Biosynthesis of secondary metabolites;ko00906//Carotenoid biosynthesis	K09839;K09839;K09839	GO:0009507//chloroplast	-	-
evm.model.Contig122.16-gene	27.74	24.97	26.2	27	24.52	22.78	5.21	6.02	4.2	1.1	1.86	1.71	554.28	547.55	490.49	542.55	488.22	519.71	85.82	113.44	75.48	19.2	32.35	38.4	CYP97A3	XP_022871145.1 protein LUTEIN DEFICIENT 5, chloroplastic-like [Olea europaea var. sylvestris] [Olea europaea]	Metabolism;Metabolism;Metabolism	Global and overview maps;Global and overview maps;Metabolism of terpenoids and polyketides	ko01100//Metabolic pathways;ko01110//Biosynthesis of secondary metabolites;ko00906//Carotenoid biosynthesis	K15747;K15747;K15747	-	GO:0005506//iron ion binding	-
evm.model.Contig123.95-gene	22.9	22.74	21.92	21.09	20.66	22.87	30.01	27.81	30.93	31.94	27.65	33.45	435	474	390	403	391	496	470	498	529	532	457	713	LUT2	XP_022842858.1 lycopene epsilon cyclase, chloroplastic [Olea europaea var. sylvestris] [Olea europaea]	Metabolism;Metabolism;Metabolism	Global and overview maps;Global and overview maps;Metabolism of terpenoids and polyketides	ko01100//Metabolic pathways;ko01110//Biosynthesis of secondary metabolites;ko00906//Carotenoid biosynthesis	K06444;K06444;K06444	-	-	-
evm.model.Contig14.410-gene	2.68	2.16	4.26	2.56	3.14	3.32	0.73	1.02	1.23	0	0	0.04	53	47	79	51	62	75	12	19	22	0	0	1	NCED1	XP_022866840.1 9-cis-epoxycarotenoid dioxygenase NCED1, chloroplastic-like [Olea europaea var. sylvestris] [Olea europaea]	Metabolism;Metabolism;Metabolism	Global and overview maps;Global and overview maps;Metabolism of terpenoids and polyketides	ko01100//Metabolic pathways;ko01110//Biosynthesis of secondary metabolites;ko00906//Carotenoid biosynthesis	K09840;K09840;K09840	-	GO:0016702//oxidoreductase activity, acting on single donors with incorporation of molecular oxygen, incorporation of two atoms of oxygen	-
evm.model.Contig151.2-gene	12.07	13.39	14.69	15.6	11.65	12.73	19.86	18.19	19.3	22.14	18.91	23.37	157	191	179	204	151	189	213	223	226	252.51	214	341	Z-ISO	ARQ20761.1 15-cis-zeta-carotene isomerase [Osmanthus fragrans]	Metabolism;Metabolism;Metabolism	Global and overview maps;Global and overview maps;Metabolism of terpenoids and polyketides	ko01100//Metabolic pathways;ko01110//Biosynthesis of secondary metabolites;ko00906//Carotenoid biosynthesis	K15744;K15744;K15744	-	-	-
evm.model.Contig161.103-gene	7.91	7.97	7.65	9.54	13.59	8.66	2.4	3.99	3.62	1.35	1.82	1.28	160	177	145	194	274	200	40	76	66	24	32	29	NCED1	XP_022848544.1 9-cis-epoxycarotenoid dioxygenase NCED1, chloroplastic-like [Olea europaea var. sylvestris] [Olea europaea]	Metabolism;Metabolism;Metabolism	Global and overview maps;Global and overview maps;Metabolism of terpenoids and polyketides	ko01100//Metabolic pathways;ko01110//Biosynthesis of secondary metabolites;ko00906//Carotenoid biosynthesis	K09840;K09840;K09840	-	GO:0016702//oxidoreductase activity, acting on single donors with incorporation of molecular oxygen, incorporation of two atoms of oxygen	-
evm.model.Contig183.61-gene	30.04	26.28	27.23	38.69	36.08	34.78	68.1	58.14	60.52	68.04	65.43	65.37	650	624	552	842	778	859	1215	1186	1179	1291	1232	1587	CRTISO	XP_011077785.1 prolycopene isomerase, chloroplastic [Sesamum indicum]	Metabolism;Metabolism;Metabolism	Global and overview maps;Global and overview maps;Metabolism of terpenoids and polyketides	ko01100//Metabolic pathways;ko01110//Biosynthesis of secondary metabolites;ko00906//Carotenoid biosynthesis	K09835;K09835;K09835	-	GO:0016491//oxidoreductase activity	-
evm.model.Contig240.94-gene	29.17	28.19	30.29	42.89	40.24	40.53	112.59	112.6	105.66	99.33	99.64	105.01	662	702	644	979	910	1050	2107	2409	2159	1977	1968	2674	CYP97A3	XP_022854208.1 protein LUTEIN DEFICIENT 5, chloroplastic-like [Olea europaea var. sylvestris] [Olea europaea]	Metabolism;Metabolism;Metabolism	Global and overview maps;Global and overview maps;Metabolism of terpenoids and polyketides	ko01100//Metabolic pathways;ko01110//Biosynthesis of secondary metabolites;ko00906//Carotenoid biosynthesis	K15747;K15747;K15747	-	GO:0005506//iron ion binding	-
evm.model.Contig247.26-gene	0.4	0.05	0.11	0.4	0.1	0.71	1.17	0.8	1.01	1.38	1.1	1.04	8	1	2	8	2	16	19	15	18	24	19	23	NCED1	XP_022886168.1 9-cis-epoxycarotenoid dioxygenase NCED1, chloroplastic-like [Olea europaea var. sylvestris] [Olea europaea]	Metabolism;Metabolism;Metabolism	Global and overview maps;Global and overview maps;Metabolism of terpenoids and polyketides	ko01100//Metabolic pathways;ko01110//Biosynthesis of secondary metabolites;ko00906//Carotenoid biosynthesis	K09840;K09840;K09840	-	GO:0016702//oxidoreductase activity, acting on single donors with incorporation of molecular oxygen, incorporation of two atoms of oxygen	-
evm.model.Contig272.31-gene	41.18	33.92	44.01	50.32	55.4	54.36	100.22	94.33	99.92	99.23	106	98.11	695	628.17	696	854.35	932	1047.57	1395	1501.06	1518.69	1469	1557.12	1858.29	VDE1	XP_022871146.1 violaxanthin de-epoxidase, chloroplastic [Olea europaea var. sylvestris] [Olea europaea]	Metabolism;Metabolism;Metabolism	Global and overview maps;Global and overview maps;Metabolism of terpenoids and polyketides	ko01100//Metabolic pathways;ko01110//Biosynthesis of secondary metabolites;ko00906//Carotenoid biosynthesis	K09839;K09839;K09839	GO:0009507//chloroplast	-	-
evm.model.Contig272.36-gene	16.15	15.09	15.79	12.63	14.48	14.98	3.05	3.13	3.69	1	1.64	1.06	347.72	356.45	318.51	273.45	310.78	368.29	54.18	63.56	71.52	18.8	30.65	25.6	CYP97A3	XP_022871145.1 protein LUTEIN DEFICIENT 5, chloroplastic-like [Olea europaea var. sylvestris] [Olea europaea]	Metabolism;Metabolism;Metabolism	Global and overview maps;Global and overview maps;Metabolism of terpenoids and polyketides	ko01100//Metabolic pathways;ko01110//Biosynthesis of secondary metabolites;ko00906//Carotenoid biosynthesis	K15747;K15747;K15747	-	GO:0005506//iron ion binding	-
evm.model.Contig326.43-gene	1.28	0.63	0.29	0.27	1.1	0.88	1.28	1.17	0.46	0.42	0.32	0.57	28	15	6	6	24	22	23	24	9	8	6	14	ABA2	XP_022863205.1 zeaxanthin epoxidase, chloroplastic [Olea europaea var. sylvestris] [Olea europaea]	Metabolism;Metabolism;Metabolism	Global and overview maps;Global and overview maps;Metabolism of terpenoids and polyketides	ko01100//Metabolic pathways;ko01110//Biosynthesis of secondary metabolites;ko00906//Carotenoid biosynthesis	K09838;K09838;K09838	-	GO:0005515//protein binding	-
evm.model.Contig330.9-gene	16.02	16.1	19.24	19.41	20.05	16.2	21.05	24.09	26.48	26.54	24.32	29.97	311	343	350	379	388	359	337	441	463	452	411	653	PDS	KZV46264.1 phytoene desaturase [Dorcoceras hygrometricum]	Metabolism;Metabolism;Metabolism	Global and overview maps;Global and overview maps;Metabolism of terpenoids and polyketides	ko01100//Metabolic pathways;ko01110//Biosynthesis of secondary metabolites;ko00906//Carotenoid biosynthesis	K02293;K02293;K02293	-	GO:0016491//oxidoreductase activity	-
evm.model.Contig350.65-gene	39.71	38.75	38.62	39.72	43.09	40.58	62.7	65.61	64.93	58.31	61	60.85	834	893	760	839	902	973	1086	1299	1228	1074	1115	1434	CYP97C1	XP_022888641.1 carotene epsilon-monooxygenase, chloroplastic [Olea europaea var. sylvestris] [Olea europaea]	Metabolism;Metabolism;Metabolism	Global and overview maps;Global and overview maps;Metabolism of terpenoids and polyketides	ko01100//Metabolic pathways;ko01110//Biosynthesis of secondary metabolites;ko00906//Carotenoid biosynthesis	K09837;K09837;K09837	-	GO:0005506//iron ion binding	-
evm.model.Contig413.31-gene	7.03	7.36	5.94	7.54	8.16	8.41	12.31	11.74	14.13	18.06	18.62	18.37	115	132	91	124	133	157	166	181	208	259	265	337	LCY1	XP_022847888.1 lycopene beta cyclase, chloroplastic/chromoplastic [Olea europaea var. sylvestris] [Olea europaea]	Metabolism;Metabolism;Metabolism	Global and overview maps;Global and overview maps;Metabolism of terpenoids and polyketides	ko01100//Metabolic pathways;ko01110//Biosynthesis of secondary metabolites;ko00906//Carotenoid biosynthesis	K06443;K06443;K06443	-	-	-
evm.model.Contig47.12-gene	2.48	2.67	3.79	2.42	1.9	1.96	19.12	19.65	15.71	10.87	12.92	11.67	26.67	31.49	38.14	26.13	20.36	24	169.46	199.12	152.05	102.46	120.83	140.72	CA2	XP_022874606.1 beta-carotene hydroxylase 2, chloroplastic-like [Olea europaea var. sylvestris] [Olea europaea]	Metabolism;Metabolism;Metabolism	Global and overview maps;Global and overview maps;Metabolism of terpenoids and polyketides	ko01100//Metabolic pathways;ko01110//Biosynthesis of secondary metabolites;ko00906//Carotenoid biosynthesis	K15746;K15746;K15746	-	GO:0005506//iron ion binding	-
evm.model.Contig496.37-gene	0.68	2.16	0.88	0.27	0.71	0	6.15	7.59	6.4	4.3	5.79	5.16	7.33	25.51	8.86	2.87	7.64	0	54.54	76.88	61.95	40.54	54.17	62.28	CA2	XP_022874606.1 beta-carotene hydroxylase 2, chloroplastic-like [Olea europaea var. sylvestris] [Olea europaea]	Metabolism;Metabolism;Metabolism	Global and overview maps;Global and overview maps;Metabolism of terpenoids and polyketides	ko01100//Metabolic pathways;ko01110//Biosynthesis of secondary metabolites;ko00906//Carotenoid biosynthesis	K15746;K15746;K15746	-	GO:0005506//iron ion binding	-
evm.model.Contig52.70-gene	11.11	10.48	10.06	17.27	18.72	16.77	4.25	4.35	4.66	2.81	2.67	3.78	225	233	191	352	378	388	71	83	85	50	47	86	NCED1	ATW63074.1 9-cis-epoxycarotenoid dioxygenase [Fraxinus velutina]	Metabolism;Metabolism;Metabolism	Global and overview maps;Global and overview maps;Metabolism of terpenoids and polyketides	ko01100//Metabolic pathways;ko01110//Biosynthesis of secondary metabolites;ko00906//Carotenoid biosynthesis	K09840;K09840;K09840	-	GO:0016702//oxidoreductase activity, acting on single donors with incorporation of molecular oxygen, incorporation of two atoms of oxygen	-
evm.model.Contig53.312-gene	27.89	27.83	27.41	42.73	36.34	41.9	52.12	52.92	52.36	40.46	46.63	42.85	569	623	524	877	739	976	877	1018	962	724	828	981	PDS	KZV46264.1 phytoene desaturase [Dorcoceras hygrometricum]	Metabolism;Metabolism;Metabolism	Global and overview maps;Global and overview maps;Metabolism of terpenoids and polyketides	ko01100//Metabolic pathways;ko01110//Biosynthesis of secondary metabolites;ko00906//Carotenoid biosynthesis	K02293;K02293;K02293	-	GO:0016491//oxidoreductase activity	-
evm.model.Contig572.5-gene	7.84	14.09	15.43	8.64	9.11	11.12	20.61	23.41	24.85	26.44	27.48	25.84	102	201	188	113	118	165	221	287	291	301.49	311	377	Z-ISO	ARQ20762.1 15-cis-zeta-carotene isomerase [Osmanthus fragrans]	Metabolism;Metabolism;Metabolism	Global and overview maps;Global and overview maps;Metabolism of terpenoids and polyketides	ko01100//Metabolic pathways;ko01110//Biosynthesis of secondary metabolites;ko00906//Carotenoid biosynthesis	K15744;K15744;K15744	-	-	-
evm.model.Contig7.6-gene	22.73	22.32	22.67	19.56	17.28	18.94	29.21	27.57	30.94	19.18	18.5	21.24	350	377.19	327	303	265.17	333	371	400.2	429	259	248	367	PSY1	XP_022879717.1 phytoene synthase 2, chloroplastic [Olea europaea var. sylvestris] [Olea europaea]	Metabolism;Metabolism;Metabolism	Global and overview maps;Global and overview maps;Metabolism of terpenoids and polyketides	ko01100//Metabolic pathways;ko01110//Biosynthesis of secondary metabolites;ko00906//Carotenoid biosynthesis	K02291;K02291;K02291	-	GO:0004310//farnesyl-diphosphate farnesyltransferase activity	-
evm.model.Contig71.184-gene	34.97	33.23	33.51	43.1	42.69	47.52	171.65	165.67	169.53	201.08	197.01	197.62	822	857	738	1019	1000	1275	3327	3671	3588	4145	4030	5212	ABA2	XP_022863205.1 zeaxanthin epoxidase, chloroplastic [Olea europaea var. sylvestris] [Olea europaea]	Metabolism;Metabolism;Metabolism	Global and overview maps;Global and overview maps;Metabolism of terpenoids and polyketides	ko01100//Metabolic pathways;ko01110//Biosynthesis of secondary metabolites;ko00906//Carotenoid biosynthesis	K09838;K09838;K09838	-	GO:0005515//protein binding	-
evm.model.Contig72.79-gene	109.51	113.22	106.33	71.72	68.55	71.06	94.38	83.85	95.84	90.22	98.12	87.33	1694	1921.81	1541	1116	1056.83	1255	1204	1222.8	1335	1224	1321	1516	PSY1	AFK66771.1 phytoene synthase [Osmanthus fragrans]	Metabolism;Metabolism;Metabolism	Global and overview maps;Global and overview maps;Metabolism of terpenoids and polyketides	ko01100//Metabolic pathways;ko01110//Biosynthesis of secondary metabolites;ko00906//Carotenoid biosynthesis	K02291;K02291;K02291	-	-	GO:0009058//biosynthetic process
evm.model.Contig78.256-gene	2.52	2.6	2.74	3.66	2.92	2.76	1.35	1.28	1.13	1.49	1.45	1.21	52	59	53	76	60	65	23	25	21	27	26	28	NCED1	XP_022879607.1 9-cis-epoxycarotenoid dioxygenase NCED1, chloroplastic-like [Olea europaea var. sylvestris] [Olea europaea]	Metabolism;Metabolism;Metabolism	Global and overview maps;Global and overview maps;Metabolism of terpenoids and polyketides	ko01100//Metabolic pathways;ko01110//Biosynthesis of secondary metabolites;ko00906//Carotenoid biosynthesis	K09840;K09840;K09840	-	GO:0016702//oxidoreductase activity, acting on single donors with incorporation of molecular oxygen, incorporation of two atoms of oxygen	-
evm.model.Contig9.158-gene	39.98	37.72	40.79	38.96	33.09	31.89	66.57	71	67.49	59.08	52.68	64.75	817	846	781	801	674	744	1122	1368	1242	1059	937	1485	ZDS	XP_022858315.1 zeta-carotene desaturase, chloroplastic/chromoplastic-like [Olea europaea var. sylvestris] [Olea europaea]	Metabolism;Metabolism;Metabolism	Global and overview maps;Global and overview maps;Metabolism of terpenoids and polyketides	ko01100//Metabolic pathways;ko01110//Biosynthesis of secondary metabolites;ko00906//Carotenoid biosynthesis	K00514;K00514;K00514	-	-	GO:0016117//carotenoid biosynthetic process
evm.model.Contig92.40-gene	29.32	27.4	35.69	19.18	15.98	21	28.62	27.62	27.88	13.35	14.1	13.94	313	321	357	206	170	256	252	278	268	125	131	167	CA1	XP_022872860.1 beta-carotene hydroxylase 2, chloroplastic-like [Olea europaea var. sylvestris] [Olea europaea]	Metabolism;Metabolism;Metabolism	Global and overview maps;Global and overview maps;Metabolism of terpenoids and polyketides	ko01100//Metabolic pathways;ko01110//Biosynthesis of secondary metabolites;ko00906//Carotenoid biosynthesis	K15746;K15746;K15746	-	GO:0005506//iron ion binding	-

## Sheet: DAM
index	MS2_name	MS1_name	formula	rtmin	mz	T1-1	T1-2	T1-3	T1-4	T1-5	T1-6	T2-1	T2-2	T2-3	T2-4	T2-5	T2-6	T3-1	T3-2	T3-3	T3-4	T3-5	T3-6	T4-1	T4-2	T4-3	T4-4	T4-5	T4-6	QC1	QC2	QC3	Class	CAS	HMDB	C_ID	Pathway	KEGG_B_class	KEGG_A_class
Com_11481_pos	Abscisic acid	--	C15 H20 O4	9.374	265.143	5.5257e+06	4.10665e+06	7.06566e+06	6.7947e+06	6.33152e+06	5.14088e+06	1.83305e+07	1.42966e+07	1.41401e+07	1.00528e+07	9.87029e+06	1.5961e+07	2.27754e+07	2.45575e+07	2.22892e+07	2.23543e+07	1.98118e+07	1.70017e+07	1.33743e+07	1.11357e+07	1.04101e+07	1.09465e+07	8.80838e+06	1.27217e+07	1.23941e+07	1.47798e+07	1.12549e+07	Prenol lipids	7773-56-0	HMDB0036093	C06082	ko01100//Metabolic pathways;ko01110//Biosynthesis of secondary metabolites;ko04075//Plant hormone signal transduction;ko00906//Carotenoid biosynthesis	Global and overview maps;Metabolism of terpenoids and polyketides;Signal transduction	Environmental Information Processing;Metabolism
Com_994_pos	(±)-Abscisic acid	--	C15 H20 O4	1.452	287.124	4.59821e+08	4.30424e+08	5.83761e+08	3.04096e+08	5.86852e+08	4.13231e+08	6.98421e+08	5.69112e+08	5.00168e+08	6.18037e+08	5.72389e+08	4.8203e+08	6.35834e+08	6.54097e+08	1.76528e+08	7.01532e+08	7.04122e+08	7.16946e+08	3.74698e+08	4.5174e+08	3.70135e+08	4.49354e+08	5.19786e+08	4.63281e+08	5.14437e+08	5.36018e+08	5.18728e+08	--	--	--	-	-	-	-
