# Supplementary material for: Mechanisms for leaf color changes in Osmanthus fragrans ‘Ziyan Gongzhu’ using physiology, transcriptomics and metabolomics
Source: BMC Plant Biol. 2023 Sep 27;23:453. doi: 10.1186/s12870-023-04457-8 (PMC10523669; doi:10.1186/s12870-023-04457-8)
Supplement: Supplementary file 15 — Additional file 15: Table S15. List of DEGs related to photosynthesis in “Ziyan Gongzhu”. [file 12870_2023_4457_MOESM15_ESM.xls]

## Sheet: Table S15 List of DEGs related 
Table S15 List of DEGs related to photosynthesis in “Ziyan Gongzhu”.
id	T1-1_fpkm	T1-2_fpkm	T1-3_fpkm	T2-1_fpkm	T2-2_fpkm	T2-3_fpkm	T3-1_fpkm	T3-2_fpkm	T3-3_fpkm	T4-1_fpkm	T4-2_fpkm	T4-3_fpkm	T1-1_count	T1-2_count	T1-3_count	T2-1_count	T2-2_count	T2-3_count	T3-1_count	T3-2_count	T3-3_count	T4-1_count	T4-2_count	T4-3_count	Symbol	Description	KEGG_A_class	KEGG_B_class	Pathway	K_ID	GO Component	GO Function	GO Process
evm.model.Contig10.235-gene	290.57	318.22	337.8	329.87	348.99	369.68	310.3	306.74	336.97	603.15	598.33	594.97	2959	3556	3223	3379	3542	4298	2606	2945	3090	5387	5303	6799	LHCB4.2	XP_022841913.1 chlorophyll a-b binding protein CP29.2, chloroplastic [Olea europaea var. sylvestris] [Olea europaea]	Metabolism;Metabolism	Global and overview maps;Energy metabolism	ko01100//Metabolic pathways;ko00196//Photosynthesis - antenna proteins	K08915;K08915	-	-	GO:0009765//photosynthesis, light harvesting
evm.model.Contig10.65-gene	17.29	16.82	16.39	33.17	33.76	36.7	27.35	25.75	29.36	42.09	44.13	37.54	312	333	277	602	607	756	407	438	477	666	693	760	PSAH	XP_022852087.1 photosystem I reaction center subunit VI-1, chloroplastic-like [Olea europaea var. sylvestris] [Olea europaea]	Metabolism	Energy metabolism	ko00195//Photosynthesis	K02695	GO:0009522//photosystem I	-	-
evm.model.Contig11.273-gene	470.42	505.55	503.54	640.66	673.37	694.53	705.17	714.37	725.24	973.32	1035.74	918.22	4144	4887	4156	5677	5912	6985	5123	5933	5753	7520	7941	9077	LHCA4	XP_022885183.1 chlorophyll a-b binding protein 4, chloroplastic-like [Olea europaea var. sylvestris] [Olea europaea]	Metabolism;Metabolism	Global and overview maps;Energy metabolism	ko01100//Metabolic pathways;ko00196//Photosynthesis - antenna proteins	K08910;K08910	-	-	GO:0009765//photosynthesis, light harvesting
evm.model.Contig11.335-gene	355.04	440.72	399.41	415.02	475.43	504.53	607.79	588.74	661.83	736.19	823.73	812.76	1814	2471	1912	2133	2421	2943	2561	2836	3045	3299	3663	4660	PSAH	XP_022843658.1 photosystem I reaction center subunit VI, chloroplastic-like [Olea europaea var. sylvestris] [Olea europaea]	Metabolism	Energy metabolism	ko00195//Photosynthesis	K02695	GO:0009522//photosystem I	-	-
evm.model.Contig110.72-gene	17.37	22.74	18.28	13.38	15.46	18	31.45	31.66	52.98	39.33	38.23	44.04	71	102	70	55	63	84	106	122	195	141	136	202	PSB28	XP_022849451.1 photosystem II reaction center PSB28 protein, chloroplastic-like [Olea europaea var. sylvestris] [Olea europaea]	Metabolism	Energy metabolism	ko00195//Photosynthesis	K08903	GO:0009523//photosystem II	-	-
evm.model.Contig114.120-gene	1.25	1.9	5.8	7.41	6.02	6.21	5.31	6.82	14.37	6.66	8.58	7.62	6	10	26.02	35.7	28.74	34	21	30.83	62	28	35.79	41	PSBW	XP_022854154.1 photosystem II reaction center W protein, chloroplastic-like [Olea europaea var. sylvestris] [Olea europaea]	Metabolism	Energy metabolism	ko00195//Photosynthesis	K02721	GO:0009507//chloroplast	-	-
evm.model.Contig123.112-gene	192.89	207.74	190.11	212.63	218.07	248.98	223.82	208.26	280.31	247.02	336.94	264.21	836	988	772	927	942	1232	800	851	1094	939	1271	1285	psbX	XP_022869566.1 uncharacterized protein LOC111388968 [Olea europaea var. sylvestris] [Olea europaea]	-	-	-	-	GO:0009523//photosystem II	-	-
evm.model.Contig13.230-gene	243.45	276.04	257.36	361.39	357	362.38	521.8	498.42	553.35	833.82	877.74	816.33	1261	1569	1249	1883	1843	2143	2229	2434	2581	3788	3957	4745	PSAG	PIN21345.1 hypothetical protein CDL12_05957 [Handroanthus impetiginosus]	Metabolism	Energy metabolism	ko00195//Photosynthesis	K08905	GO:0009522//photosystem I	-	-
evm.model.Contig134.117-gene	7.54	10.71	14.67	16.09	18.69	12.82	9.95	5.64	7.14	8.09	8.41	8.3	34	53	62	73	84	66	37	24	29	32	33	42	PSAN	XP_022884464.1 photosystem I reaction center subunit N, chloroplastic-like [Olea europaea var. sylvestris] [Olea europaea]	Metabolism	Energy metabolism	ko00195//Photosynthesis	K02701	GO:0009522//photosystem I	-	-
evm.model.Contig138.72-gene	140.28	185.84	149.29	188.82	225.15	242.36	169.6	166.2	193.15	240.14	249.21	248.02	692	1006	690	937	1107	1365	690	773	858	1039	1070	1373	PSAEA	XP_022890639.1 photosystem I reaction center subunit IV B, chloroplastic-like [Olea europaea var. sylvestris] [Olea europaea]	Metabolism;Metabolism	Global and overview maps;Energy metabolism	ko01100//Metabolic pathways;ko00195//Photosynthesis	K02693;K02693	GO:0009522//photosystem I	-	-
evm.model.Contig14.420-gene	177.21	204.33	194.69	208.9	230.4	225.81	158.14	149.13	165.76	234.66	231.99	221.82	818	1035	842	970	1060	1190	602	649	689	950	932	1149	PSAK	XP_022866801.1 photosystem I reaction center subunit psaK, chloroplastic-like [Olea europaea var. sylvestris] [Olea europaea]	Metabolism	Energy metabolism	ko00195//Photosynthesis	K02698	GO:0009522//photosystem I	-	-
evm.model.Contig14.449-gene	344.57	363.67	376.21	366.77	369.67	390.25	219.26	214.04	231.35	311.41	321.6	292.18	2744	3178	2807	2938	2934	3548	1440	1607	1659	2175	2229	2611	PSAF	XP_022885564.1 photosystem I reaction center subunit III, chloroplastic [Olea europaea var. sylvestris] [Olea europaea]	Metabolism;Metabolism	Global and overview maps;Energy metabolism	ko01100//Metabolic pathways;ko00195//Photosynthesis	K02694;K02694	GO:0009522//photosystem I	-	-
evm.model.Contig15.95-gene	404.33	438.3	452.31	470.74	482.25	539.52	1482.94	1446.57	1568.35	1483.61	1603.13	1502.05	3804	4525	3987	4455	4522	5795	11506	12831	13287	12242	13127	15858	PSBS	XP_022894220.1 photosystem II 22 kDa protein, chloroplastic-like [Olea europaea var. sylvestris] [Olea europaea]	Metabolism	Energy metabolism	ko00195//Photosynthesis	K03542	-	-	-
evm.model.Contig183.148-gene	6.75	8.58	3.97	8.09	7.92	10.35	11.85	14.56	12.27	23.85	23.4	20.49	29	40.47	16	35	33.92	50.81	42	59	47.5	89.94	87.54	98.84	psbX	XP_022887854.1 uncharacterized protein LOC111403540 [Olea europaea var. sylvestris] [Olea europaea]	-	-	-	-	GO:0009523//photosystem II	-	-
evm.model.Contig184.63-gene	2.14	0.75	1.06	2.62	3.81	3.03	6.2	8.58	6.6	12.98	12.7	9.7	13	5	6	16	23	21	31	49	36	69	67	66	psaD	XP_022868843.1 photosystem I reaction center subunit II, chloroplastic-like, partial [Olea europaea var. sylvestris] [Olea europaea]	Metabolism;Metabolism	Global and overview maps;Energy metabolism	ko01100//Metabolic pathways;ko00195//Photosynthesis	K02692;K02692	GO:0009522//photosystem I	-	-
evm.model.Contig184.73-gene	16.51	19.4	17.04	10.85	16.84	14.7	21.01	22.29	16.67	25.05	33.23	22.74	121	156	117	80	123	123	127	154	110	161	212	187	PSB27-2	XP_022862815.1 photosystem II D1 precursor processing protein PSB27-H2, chloroplastic isoform X1 [Olea europaea var. sylvestris] [Olea europaea]	-	-	-	-	-	-	GO:0010207//photosystem II assembly
evm.model.Contig188.47-gene	114.63	146.79	129.96	90.94	127.9	133.18	157.06	139.75	168.14	230.66	234.08	221.96	723	1016	768	577	804	959	817	831	955	1276	1285	1571	PSBY	XP_022876713.1 photosystem II core complex proteins psbY, chloroplastic-like [Olea europaea var. sylvestris] [Olea europaea]	Metabolism	Energy metabolism	ko00195//Photosynthesis	K02723	GO:0009523//photosystem II	-	-
evm.model.Contig19.189-gene	204.22	232.45	221.24	302.44	319.26	304.66	141.5	150.15	167.41	229.22	228.77	205.86	1799	2247	1826	2680	2803	3064	1028	1247	1328	1771	1754	2035	LHCA4	XP_022844952.1 chlorophyll a-b binding protein 4, chloroplastic-like [Olea europaea var. sylvestris] [Olea europaea]	Metabolism;Metabolism	Global and overview maps;Energy metabolism	ko01100//Metabolic pathways;ko00196//Photosynthesis - antenna proteins	K08910;K08910	-	-	GO:0009765//photosynthesis, light harvesting
evm.model.Contig19.291-gene	120.37	154.81	150.61	134.25	171.83	168	65.26	66.85	62.6	110.69	129.53	120.17	615	868	721	690	875	980	275	322	288	496	576	689	PSAH	XP_022844944.1 photosystem I reaction center subunit VI, chloroplastic-like [Olea europaea var. sylvestris] [Olea europaea]	Metabolism	Energy metabolism	ko00195//Photosynthesis	K02695	GO:0009522//photosystem I	-	-
evm.model.Contig199.58-gene	29.7	33.77	31.7	36.98	42.34	43.02	28.17	30.73	39.52	75.78	64.54	55.43	202	252	202	253	287	334	158	197	242	452	382	423	PSBY	XP_022891415.1 photosystem II core complex proteins psbY, chloroplastic-like [Olea europaea var. sylvestris] [Olea europaea]	Metabolism	Energy metabolism	ko00195//Photosynthesis	K02723	GO:0009523//photosystem II	-	-
evm.model.Contig233.31-gene	1.1	2.07	1	1.87	2.28	3.16	3.33	2.08	2.96	2.77	3.24	2.72	14	29	12	24	29	46	35	25	34	31	36	39	psbD	YP_009127525.1 photosystem II protein D2 [Lupinus albus]	Metabolism;Metabolism	Global and overview maps;Energy metabolism	ko01100//Metabolic pathways;ko00195//Photosynthesis	K02706;K02706	GO:0009523//photosystem II	-	-
evm.model.Contig233.36-gene	35.31	45.8	47.63	67.41	69.56	97.34	104.55	92.37	102.97	116.59	142.38	134.36	163	232	206	313	320	513	398	402	428	472	572	696	PSAEA	XP_022868905.1 photosystem I reaction center subunit IV B, chloroplastic-like [Olea europaea var. sylvestris] [Olea europaea]	Metabolism;Metabolism	Global and overview maps;Energy metabolism	ko01100//Metabolic pathways;ko00195//Photosynthesis	K02693;K02693	GO:0009522//photosystem I	-	-
evm.model.Contig24.211-gene	270.13	283.64	293.92	339.08	362	375.53	434.45	436.55	451.2	604.63	635.39	602.86	2056	2369	2096	2596	2746	3263.1	2727	3132.54	3092.38	4036.13	4209	5149	psaD	XP_011071575.1 photosystem I reaction center subunit II, chloroplastic-like [Sesamum indicum]	Metabolism;Metabolism	Global and overview maps;Energy metabolism	ko01100//Metabolic pathways;ko00195//Photosynthesis	K02692;K02692	GO:0009522//photosystem I	-	-
evm.model.Contig242.54-gene	2.13	1.45	0.66	2.29	2.14	1.55	2.8	3.39	3.45	2.43	2.14	4.19	24	18	7	26	24	20	26	36	35	24	21	53	PSBO	XP_022884239.1 oxygen-evolving enhancer protein 1, chloroplastic-like isoform X1 [Olea europaea var. sylvestris] [Olea europaea]	Metabolism	Energy metabolism	ko00195//Photosynthesis	K02716	-	GO:0005509//calcium ion binding	-
evm.model.Contig247.15-gene	76.47	105.62	84.86	131.37	149.98	157.5	173.9	168.43	211.23	276.65	316.12	308.69	353	535	367	610	690	830	662	733	878	1120	1270	1599	PSAK	XP_022885528.1 photosystem I reaction center subunit psaK, chloroplastic-like [Olea europaea var. sylvestris] [Olea europaea]	Metabolism	Energy metabolism	ko00195//Photosynthesis	K02698	GO:0009522//photosystem I	-	-
evm.model.Contig25.46-gene	1.08	3.08	1.88	2.15	2.17	2.72	5.24	4.73	1.65	2.31	4.04	4.21	8	25	13	16	16	23	32	33	11	15	26	35	PSB27-2	XP_022862815.1 photosystem II D1 precursor processing protein PSB27-H2, chloroplastic isoform X1 [Olea europaea var. sylvestris] [Olea europaea]	-	-	-	-	-	-	GO:0010207//photosystem II assembly
evm.model.Contig25.57-gene	8.69	7.13	7.11	4.03	2.62	8.88	4.21	0.31	3.22	1.98	2.66	1.03	30	27	23	14	9	35	12	1	10	6	8	4	PSAD2	XP_022868843.1 photosystem I reaction center subunit II, chloroplastic-like, partial [Olea europaea var. sylvestris] [Olea europaea]	Metabolism;Metabolism	Global and overview maps;Energy metabolism	ko01100//Metabolic pathways;ko00195//Photosynthesis	K02692;K02692	GO:0009522//photosystem I	-	-
evm.model.Contig259.28-gene	20.53	28.29	20.19	27.3	21.09	34.6	44.76	42.58	53.42	63.68	63.22	79.81	89	134.53	82	119	91.08	171.19	160	174	208.5	242.06	238.46	388.16	psbX	XP_022887854.1 uncharacterized protein LOC111403540 [Olea europaea var. sylvestris] [Olea europaea]	-	-	-	-	GO:0009523//photosystem II	-	-
evm.model.Contig270.51-gene	39.41	49.01	42.32	42.2	48	41.32	112.01	125.05	127.55	211.78	218.38	215.71	644.33	879.25	648.27	694.11	782.21	771.28	1510.32	1927.64	1877.88	3036.84	3107.6	3957.77	PSAL	XP_022859946.1 photosystem I reaction center subunit XI, chloroplastic-like [Olea europaea var. sylvestris] [Olea europaea]	Metabolism	Energy metabolism	ko00195//Photosynthesis	K02699	GO:0009522//photosystem I	-	-
evm.model.Contig271.106-gene	971.23	1038.22	1056.04	1162.25	1211.54	1216.23	1986.57	1943.54	1969.16	3119.79	3114	2967.75	11362	13328	11575	13677	14126	16244	19166	21436	20744	32010	31706	38960	PSBO	XP_022844834.1 oxygen-evolving enhancer protein 1, chloroplastic [Olea europaea var. sylvestris] [Olea europaea]	Metabolism	Energy metabolism	ko00195//Photosynthesis	K02716	-	GO:0005509//calcium ion binding	-
evm.model.Contig273.51-gene	499.5	537.17	515.24	477.86	483.57	496.47	738.83	726.72	728.36	1043.24	1013.32	957.71	5069	5982	4899	4878	4891	5752	6183.35	6953	6656	9285.4	8950	10906.3	PSBP1	XP_022871866.1 oxygen-evolving enhancer protein 2, chloroplastic-like [Olea europaea var. sylvestris] [Olea europaea]	Metabolism	Energy metabolism	ko00195//Photosynthesis	K02717	-	GO:0005509//calcium ion binding	-
evm.model.Contig300.39-gene	78.15	99.47	87.84	77.48	87.61	98.09	29.38	22.92	34.42	48.54	58.19	61.86	358	500	377	357	400	513	111	99	142	195	232	318	PSAEA	XP_022860272.1 photosystem I reaction center subunit IV B, chloroplastic-like [Olea europaea var. sylvestris] [Olea europaea]	Metabolism;Metabolism	Global and overview maps;Energy metabolism	ko01100//Metabolic pathways;ko00195//Photosynthesis	K02693;K02693	GO:0009522//photosystem I	-	-
evm.model.Contig303.59-gene	224.48	287.32	247.55	279.36	291.89	315.26	355.73	348.82	393.64	634.08	706.24	618.46	2017	2833	2084	2525	2614	3234	2636	2955	3185	4997	5523	6236	LHCB4.2	XP_022841432.1 chlorophyll a-b binding protein CP29.1, chloroplastic [Olea europaea var. sylvestris] [Olea europaea]	Metabolism;Metabolism	Global and overview maps;Energy metabolism	ko01100//Metabolic pathways;ko00196//Photosynthesis - antenna proteins	K08915;K08915	-	-	GO:0009765//photosynthesis, light harvesting
evm.model.Contig342.12-gene	5.39	4.62	3.72	5.52	8.59	9.03	8.84	4.04	6.69	8.5	9.84	9.61	34	32	22	35	54	65	46	24	38	47	54	68	PSBY	XP_022852102.1 photosystem II core complex proteins psbY, chloroplastic-like [Olea europaea var. sylvestris] [Olea europaea]	Metabolism	Energy metabolism	ko00195//Photosynthesis	K02723	GO:0009523//photosystem II	-	-
evm.model.Contig38.112-gene	247.85	246.36	266.33	245.56	259.33	271.59	511.34	480.96	490.48	655.42	696.71	658.57	2358	2572	2374	2350	2459	2950	4012	4314	4202	5469	5769	7031	PSBS	XP_022861465.1 photosystem II 22 kDa protein, chloroplastic [Olea europaea var. sylvestris] [Olea europaea]	Metabolism	Energy metabolism	ko00195//Photosynthesis	K03542	-	-	-
evm.model.Contig40.150-gene	870.84	991.73	984.41	1006.94	1124.62	1056.45	1221.39	1176.63	1255.41	2112.49	2094.51	2008.37	7026.99	8781.48	7442.43	8173.15	9044.53	9732.45	8127.95	8951.33	9122.06	14950.4	14709.7	18185.8	PSBQ2	XP_022878019.1 oxygen-evolving enhancer protein 3, chloroplastic-like [Olea europaea var. sylvestris] [Olea europaea]	Metabolism	Energy metabolism	ko00195//Photosynthesis	K08901	-	GO:0005509//calcium ion binding	-
evm.model.Contig418.44-gene	263.39	362.92	313.41	333.66	357.46	413.75	197.37	193.55	256.03	414.5	468.36	444.14	1123	1698	1252	1431	1519	2014	694	778	983	1550	1738	2125	PSAO	XP_022851383.1 photosystem I subunit O [Olea europaea var. sylvestris] [Olea europaea]	Metabolism	Energy metabolism	ko00195//Photosynthesis	K14332	-	-	-
evm.model.Contig42.176-gene	290.04	294.83	284.12	385.2	391.43	412.47	448.27	417.81	430.92	569.93	593.89	576.95	1533	1710	1407	2048	2062	2489	1954	2082	2051	2642	2732	3422	PSAG	PIN21345.1 hypothetical protein CDL12_05957 [Handroanthus impetiginosus]	Metabolism	Energy metabolism	ko00195//Photosynthesis	K08905	GO:0009522//photosystem I	-	-
evm.model.Contig461.22-gene	73.04	91.15	82.18	91.11	118.57	144.66	124.96	121.15	153.45	179.56	200.72	180.76	314	430	331	394	508	710	443	491	594	677	751	872	psbX	XP_022869566.1 uncharacterized protein LOC111388968 [Olea europaea var. sylvestris] [Olea europaea]	-	-	-	-	GO:0009523//photosystem II	-	-
evm.model.Contig476.52-gene	71.6	80.08	77.95	163.84	167.81	173.37	239.14	242.19	238.69	359.22	360	350.59	497	610	507	1144	1161	1374	1369	1585	1492	2187	2175	2731	PSBY	XP_022844653.1 photosystem II core complex proteins psbY, chloroplastic-like [Olea europaea var. sylvestris] [Olea europaea]	Metabolism	Energy metabolism	ko00195//Photosynthesis	K02723	GO:0009523//photosystem II	-	-
evm.model.Contig491.1-gene	50.21	67.64	69.38	57.15	69.36	72.45	68.24	69.21	76.23	90.44	107.02	93.38	207	306	268	237	285	341	232	269	283	327	384	432	PSAO	XP_022851383.1 photosystem I subunit O [Olea europaea var. sylvestris] [Olea europaea]	Metabolism	Energy metabolism	ko00195//Photosynthesis	K14332	-	-	-
evm.model.Contig554.3-gene	28.98	32.99	38	27.12	30.29	37.95	17.27	19.57	19.15	33.5	30.99	31.99	289	361	355	272	301	432	142	184	172	293	269	358	LHCB5	XP_022870240.1 chlorophyll a-b binding protein CP26, chloroplastic-like [Olea europaea var. sylvestris] [Olea europaea]	Metabolism;Metabolism	Global and overview maps;Energy metabolism	ko01100//Metabolic pathways;ko00196//Photosynthesis - antenna proteins	K08916;K08916	-	-	GO:0009765//photosynthesis, light harvesting
evm.model.Contig567.6-gene	39.51	52.75	44.4	66.52	48.7	59.04	140.97	128.79	150.24	195.25	206.95	184.5	245	359	258	415	301	418	721	753	839	1062	1117	1284	PSB27-1	XP_022898548.1 photosystem II repair protein PSB27-H1, chloroplastic-like [Olea europaea var. sylvestris] [Olea europaea]	Metabolism	Energy metabolism	ko00195//Photosynthesis	K08902	-	-	GO:0010207//photosystem II assembly
evm.model.Contig57.299-gene	447.78	477.53	449.44	484.88	528.28	544.25	686.18	647.71	662.83	1132.06	1111.18	1059.86	4481	5244	4214	4881	5269	6218	5663	6111	5973	9936	9678	11902	LHCB5	XP_022857594.1 chlorophyll a-b binding protein CP26, chloroplastic [Olea europaea var. sylvestris] [Olea europaea]	Metabolism;Metabolism	Global and overview maps;Energy metabolism	ko01100//Metabolic pathways;ko00196//Photosynthesis - antenna proteins	K08916;K08916	-	-	GO:0009765//photosynthesis, light harvesting
evm.model.Contig57.84-gene	184.47	237.39	211.8	276.02	276.67	331.13	274.78	267.99	277.06	447.94	501.28	452.57	871	1230	937	1311	1302	1785	1070	1193	1178	1855	2060	2398	PSBW	XP_022898246.1 photosystem II reaction center W protein, chloroplastic-like [Olea europaea var. sylvestris] [Olea europaea]	Metabolism	Energy metabolism	ko00195//Photosynthesis	K02721	GO:0009507//chloroplast	-	-
evm.model.Contig59.113-gene	150.41	175.68	160.54	199.91	247.73	261.18	356.66	338.86	416.68	581.98	599.04	528.92	742	951	742	992	1218	1471	1451	1576	1851	2518	2572	2928	PSAEA	XP_022886823.1 photosystem I reaction center subunit IV B, chloroplastic-like [Olea europaea var. sylvestris] [Olea europaea]	Metabolism;Metabolism	Global and overview maps;Energy metabolism	ko01100//Metabolic pathways;ko00195//Photosynthesis	K02693;K02693	GO:0009522//photosystem I	-	-
evm.model.Contig59.156-gene	112.44	178.09	144.79	147.9	169.98	170.05	211.69	214.36	250.45	292.44	355.47	287	523	909	631	692	788	903	812	940	1049	1193	1439	1498	PSBW	XP_022872416.1 photosystem II reaction center W protein, chloroplastic-like [Olea europaea var. sylvestris] [Olea europaea]	Metabolism	Energy metabolism	ko00195//Photosynthesis	K02721	GO:0009507//chloroplast	-	-
evm.model.Contig66.108-gene	127.71	140.24	141.81	124.91	128.39	122.71	86.66	76.9	85.95	164.29	171.04	155.07	990	1193	1030	974	992	1086	554	562	600	1117	1154	1349	PSAN	XP_022884464.1 photosystem I reaction center subunit N, chloroplastic-like [Olea europaea var. sylvestris] [Olea europaea]	Metabolism	Energy metabolism	ko00195//Photosynthesis	K02701	GO:0009522//photosystem I	-	-
evm.model.Contig7.165-gene	232.2	248.74	248.38	230.32	270.77	286.69	184.78	167.66	181.64	320.24	340.7	303.94	1350	1587	1353	1347	1569	1903	886	919	951	1633	1724	1983	PSAN	XP_022894881.1 photosystem I reaction center subunit N, chloroplastic-like [Olea europaea var. sylvestris] [Olea europaea]	Metabolism	Energy metabolism	ko00195//Photosynthesis	K02701	GO:0009522//photosystem I	-	-
evm.model.Contig70.159-gene	3.48	6.13	7.19	6.9	10.88	10.87	18.77	13.47	7.82	14.15	21.07	15.92	38.01	73.52	73.57	75.85	118.47	135.55	169.05	138.67	76.94	135.59	200.32	195.16	PSBQ2	XP_022878019.1 oxygen-evolving enhancer protein 3, chloroplastic-like [Olea europaea var. sylvestris] [Olea europaea]	Metabolism	Energy metabolism	ko00195//Photosynthesis	K08901	-	GO:0005509//calcium ion binding	-
evm.model.Contig73.15-gene	590.61	657.03	664.68	784.02	900.5	866.47	888.38	887.7	941.03	1369.39	1334.43	1247.77	4557.67	5563.75	4805.73	6085.89	6925.79	7633.72	5653.68	6458.36	6539.12	9268.16	8962.4	10805.2	PSAL	XP_022859946.1 photosystem I reaction center subunit XI, chloroplastic-like [Olea europaea var. sylvestris] [Olea europaea]	Metabolism	Energy metabolism	ko00195//Photosynthesis	K02699	GO:0009522//photosystem I	-	-
evm.model.Contig749.8-gene	5.02	4.62	3.21	4.43	4.76	6.01	4.12	6.39	3.9	5.47	10.7	8.69	90	91	54	80	85	123	61	108	63	86	167	175	psbB	YP_003359384.1 PSII 47kDa protein [Olea europaea]	Metabolism;Metabolism	Global and overview maps;Energy metabolism	ko01100//Metabolic pathways;ko00195//Photosynthesis	K02704;K02704	GO:0009521//photosystem	-	-
evm.model.Contig78.82-gene	52.03	46.18	40.15	36.05	45.2	55.63	41.79	41.57	53.53	135.08	153.98	144.51	231	225	167	161	200	282	153	174	214	526	595	720	psbX	XP_027081245.1 uncharacterized protein LOC113703921 [Coffea arabica]	-	-	-	-	GO:0009523//photosystem II	-	-
evm.model.Contig79.172-gene	48.65	53.37	57.05	31.8	36.46	36.96	67	82.5	70.87	79.27	86.09	85.24	324	390	356	213	242	281	368	518	425	463	499	637	PSB28	XP_022874575.1 photosystem II reaction center PSB28 protein, chloroplastic-like [Olea europaea var. sylvestris] [Olea europaea]	Metabolism	Energy metabolism	ko00195//Photosynthesis	K08903	GO:0009523//photosystem II	-	-
evm.model.Contig89.92-gene	365.69	431.16	419.01	359.24	387.8	415.82	708.56	697.42	742.06	994.59	1025.73	1012.92	2706	3501	2905	2674	2860	3512.9	4324	4865.46	4944.62	6454.87	6606	8411	psaD	XP_031398978.1 photosystem I reaction center subunit II, chloroplastic-like [Punica granatum]	Metabolism;Metabolism	Global and overview maps;Energy metabolism	ko01100//Metabolic pathways;ko00195//Photosynthesis	K02692;K02692	GO:0009522//photosystem I	-	-
evm.model.Contig91.51-gene	678.92	733.68	756.66	959.24	1010.08	999.86	1348.51	1266.23	1297.6	1922.74	1927.97	1830.27	6220	7376	6495	8840	9223	10458	10188.6	10937	10705	15449.6	15373	18816.7	PSBP	XP_022893318.1 oxygen-evolving enhancer protein 2, chloroplastic-like [Olea europaea var. sylvestris] [Olea europaea]	Metabolism	Energy metabolism	ko00195//Photosynthesis	K02717	-	GO:0005509//calcium ion binding	-
