# Supplementary material for: Mechanisms for leaf color changes in Osmanthus fragrans ‘Ziyan Gongzhu’ using physiology, transcriptomics and metabolomics
Source: BMC Plant Biol. 2023 Sep 27;23:453. doi: 10.1186/s12870-023-04457-8 (PMC10523669; doi:10.1186/s12870-023-04457-8)
Supplement: Supplementary file 16 — Additional file 16: Table S16. List of DEGs and DAMs related to carbohydrate metabolism in “Ziyan Gongzhu”. [file 12870_2023_4457_MOESM16_ESM.xls]

## Sheet: DEG
Table S16 List of DEGs and DAMs related to carbohydrate metabolism in “Ziyan Gongzhu”.
id	T1-1_fpkm	T1-2_fpkm	T1-3_fpkm	T2-1_fpkm	T2-2_fpkm	T2-3_fpkm	T3-1_fpkm	T3-2_fpkm	T3-3_fpkm	T4-1_fpkm	T4-2_fpkm	T4-3_fpkm	T1-1_count	T1-2_count	T1-3_count	T2-1_count	T2-2_count	T2-3_count	T3-1_count	T3-2_count	T3-3_count	T4-1_count	T4-2_count	T4-3_count	Symbol	Description	KEGG_A_class	KEGG_B_class	Pathway	K_ID	GO Component	GO Function	GO Process
MSTRG.1598	0	0	0	0	0	0	2.1	1.23	2.25	1.76	1.44	1.29	0	0	0	0	0	0	18	12	21	16	13	15	PMI1	mannose-6-phosphate isomerase 1-like [Olea europaea var. sylvestris] [Olea europaea]	Metabolism;Metabolism;Metabolism;Metabolism	Global and overview maps;Global and overview maps;Carbohydrate metabolism;Carbohydrate metabolism	ko01100//Metabolic pathways;ko01110//Biosynthesis of secondary metabolites;ko00520//Amino sugar and nucleotide sugar metabolism;ko00051//Fructose and mannose metabolism	K01809;K01809;K01809;K01809	GO:0044424//intracellular part	GO:0016861//intramolecular oxidoreductase activity, interconverting aldoses and ketoses;GO:0046914//transition metal ion binding	GO:0001101//response to acid chemical;GO:0003006//developmental process involved in reproduction;GO:0009226//nucleotide-sugar biosynthetic process;GO:0009314//response to radiation;GO:0010038//response to metal ion
MSTRG.37517	5.72	4.28	4.7	6.16	6.75	5.62	7.42	8.69	9.69	11.01	9.64	10.11	246	211	198	269	310	287	269	372.53	376	443	370	498	UGE5	UDP-glucose 4-epimerase/UDP-sulfoquinovose synthase [Handroanthus impetiginosus]	Metabolism;Metabolism;Metabolism	Global and overview maps;Carbohydrate metabolism;Carbohydrate metabolism	ko01100//Metabolic pathways;ko00520//Amino sugar and nucleotide sugar metabolism;ko00052//Galactose metabolism	K01784;K01784;K01784	GO:0005794//Golgi apparatus	GO:0005515//protein binding;GO:0016857//racemase and epimerase activity, acting on carbohydrates and derivatives;GO:0048037//cofactor binding	GO:0009250//glucan biosynthetic process;GO:0010015//root morphogenesis;GO:0010396//rhamnogalacturonan II metabolic process;GO:0019318//hexose metabolic process;GO:0042546//cell wall biogenesis;GO:0045229//external encapsulating structure organization
MSTRG.8310	1.05	1.05	0.86	0.38	0.6	0.98	0.72	0.82	0.43	0.68	0.68	0.84	30	33	23	11	17	32	17	22	11	17	17	27	At5g51830	probable fructokinase-7 [Olea europaea var. sylvestris] [Olea europaea]	Metabolism;Metabolism;Metabolism;Metabolism;Metabolism	Global and overview maps;Global and overview maps;Carbohydrate metabolism;Carbohydrate metabolism;Carbohydrate metabolism	ko01100//Metabolic pathways;ko01110//Biosynthesis of secondary metabolites;ko00500//Starch and sucrose metabolism;ko00520//Amino sugar and nucleotide sugar metabolism;ko00051//Fructose and mannose metabolism	K00847;K00847;K00847;K00847;K00847	GO:0009532//plastid stroma	GO:0004396//hexokinase activity	GO:0000097//sulfur amino acid biosynthetic process;GO:0016310//phosphorylation;GO:0019321//pentose metabolic process
evm.model.Contig10.73-gene	22.95	25.24	19.85	17.37	16.62	18.12	15.63	13.67	16.57	16.37	12.93	16.93	406	490	329	309	293	366	228	228	264	254	199	336	HXK1	XP_022843013.1 hexokinase-2-like [Olea europaea var. sylvestris] [Olea europaea]	Metabolism;Metabolism;Metabolism;Metabolism;Metabolism;Metabolism;Metabolism;Metabolism	Global and overview maps;Global and overview maps;Global and overview maps;Carbohydrate metabolism;Carbohydrate metabolism;Carbohydrate metabolism;Carbohydrate metabolism;Carbohydrate metabolism	ko01100//Metabolic pathways;ko01110//Biosynthesis of secondary metabolites;ko01200//Carbon metabolism;ko00500//Starch and sucrose metabolism;ko00010//Glycolysis / Gluconeogenesis;ko00520//Amino sugar and nucleotide sugar metabolism;ko00052//Galactose metabolism;ko00051//Fructose and mannose metabolism	K00844;K00844;K00844;K00844;K00844;K00844;K00844;K00844	-	GO:0005524//ATP binding	-
evm.model.Contig104.91-gene	39.48	43.39	37.52	34.95	39.69	38.66	28.45	30.82	28.79	22.6	24.82	20.68	466	562	415	415	467	521	277	343	306	234	255	274	CYT1	XP_022880723.1 mannose-1-phosphate guanylyltransferase 1 [Olea europaea var. sylvestris] [Olea europaea]	Metabolism;Metabolism;Metabolism;Metabolism	Global and overview maps;Global and overview maps;Carbohydrate metabolism;Carbohydrate metabolism	ko01100//Metabolic pathways;ko01110//Biosynthesis of secondary metabolites;ko00520//Amino sugar and nucleotide sugar metabolism;ko00051//Fructose and mannose metabolism	K00966;K00966;K00966;K00966	-	-	GO:0009058//biosynthetic process
evm.model.Contig106.143-gene	54.41	60.49	59.08	33.96	31.3	36.7	29.29	24.96	25.87	24.6	25.15	23.74	696	849	708	437	399	536	309	301	298	276	280	340.69	UPTG2	XP_022872189.1 UDP-arabinopyranose mutase 2-like [Olea europaea var. sylvestris] [Olea europaea]	Metabolism;Metabolism	Global and overview maps;Carbohydrate metabolism	ko01100//Metabolic pathways;ko00520//Amino sugar and nucleotide sugar metabolism	K13379;K13379	-	GO:0016866//intramolecular transferase activity	-
evm.model.Contig107.21-gene	2.07	2.68	2.05	1.9	2.2	1.99	2.65	2.07	0.53	0.89	1.52	2.13	23.23	33.11	21.6	21.47	24.62	25.52	24.53	21.97	5.36	8.74	14.84	26.86	GER2	XP_022863132.1 putative GDP-L-fucose synthase 2 [Olea europaea var. sylvestris] [Olea europaea]	Metabolism;Metabolism;Metabolism	Global and overview maps;Carbohydrate metabolism;Carbohydrate metabolism	ko01100//Metabolic pathways;ko00520//Amino sugar and nucleotide sugar metabolism;ko00051//Fructose and mannose metabolism	K02377;K02377;K02377	-	GO:0003824//catalytic activity	-
evm.model.Contig109.5-gene	2.85	3.16	2.46	1.82	2.42	1.91	1.63	3.59	1.75	1.52	3.24	3.84	53.85	65.5	43.61	34.67	45.57	41.21	25.41	63.96	29.73	25.13	53.26	81.35	GAUT11	XP_022886036.1 probable galacturonosyltransferase 11 [Olea europaea var. sylvestris] [Olea europaea]	Metabolism;Metabolism	Global and overview maps;Carbohydrate metabolism	ko01100//Metabolic pathways;ko00520//Amino sugar and nucleotide sugar metabolism	K13648;K13648	-	GO:0047262//polygalacturonate 4-alpha-galacturonosyltransferase activity	-
evm.model.Contig111.5-gene	18.28	17.08	22.55	34.08	33.23	33.76	49.82	50.71	47.8	61.06	60.24	56.4	433.6	444.57	500.97	812.93	785.39	914.07	974.32	1133.74	1020.64	1269.87	1243.4	1500.8	ASD1	XP_022868875.1 alpha-L-arabinofuranosidase 1-like [Olea europaea var. sylvestris] [Olea europaea]	Metabolism;Metabolism	Global and overview maps;Carbohydrate metabolism	ko01100//Metabolic pathways;ko00520//Amino sugar and nucleotide sugar metabolism	K01209;K01209	-	-	GO:0046373//L-arabinose metabolic process
evm.model.Contig114.121-gene	1.44	1.66	1.44	2.35	1.93	2.81	0.75	1.65	0.71	0.28	0.05	0.61	30.51	38.54	28.61	50.06	40.72	67.82	13.04	32.97	13.56	5.15	1	14.41	GAUT6	XP_022898245.1 probable galacturonosyltransferase 6 [Olea europaea var. sylvestris] [Olea europaea]	Metabolism;Metabolism	Global and overview maps;Carbohydrate metabolism	ko01100//Metabolic pathways;ko00520//Amino sugar and nucleotide sugar metabolism	K13648;K13648	-	GO:0016757//transferase activity, transferring glycosyl groups	-
evm.model.Contig114.203-gene	9.61	9.16	10.25	9.4	10.23	9.71	6.81	9.56	6.89	11.63	13.25	11.46	65	68	65	64	69	75	38	61	42	69	78	87	At1g50460	XP_022873061.1 hexokinase-3-like [Olea europaea var. sylvestris] [Olea europaea]	Metabolism;Metabolism;Metabolism;Metabolism;Metabolism;Metabolism;Metabolism;Metabolism	Global and overview maps;Global and overview maps;Global and overview maps;Carbohydrate metabolism;Carbohydrate metabolism;Carbohydrate metabolism;Carbohydrate metabolism;Carbohydrate metabolism	ko01100//Metabolic pathways;ko01110//Biosynthesis of secondary metabolites;ko01200//Carbon metabolism;ko00500//Starch and sucrose metabolism;ko00010//Glycolysis / Gluconeogenesis;ko00520//Amino sugar and nucleotide sugar metabolism;ko00052//Galactose metabolism;ko00051//Fructose and mannose metabolism	K00844;K00844;K00844;K00844;K00844;K00844;K00844;K00844	-	GO:0005524//ATP binding	-
evm.model.Contig114.204-gene	26.27	25.61	24.92	21.02	18.92	23.25	15.43	12.04	14.33	26.3	23.46	27.57	287	307	255	231	206	290	139	124	141	252	223	338	At1g50460	XP_022873061.1 hexokinase-3-like [Olea europaea var. sylvestris] [Olea europaea]	Metabolism;Metabolism;Metabolism;Metabolism;Metabolism;Metabolism;Metabolism;Metabolism	Global and overview maps;Global and overview maps;Global and overview maps;Carbohydrate metabolism;Carbohydrate metabolism;Carbohydrate metabolism;Carbohydrate metabolism;Carbohydrate metabolism	ko01100//Metabolic pathways;ko01110//Biosynthesis of secondary metabolites;ko01200//Carbon metabolism;ko00500//Starch and sucrose metabolism;ko00010//Glycolysis / Gluconeogenesis;ko00520//Amino sugar and nucleotide sugar metabolism;ko00052//Galactose metabolism;ko00051//Fructose and mannose metabolism	K00844;K00844;K00844;K00844;K00844;K00844;K00844;K00844	-	GO:0005524//ATP binding	-
evm.model.Contig116.39-gene	40.34	43.12	43.27	47.11	47.81	50.59	6.04	6.2	7.16	1.82	1.68	1.42	607	712	610	713	717	869	75	88	97	24	22	24	GALAK	XP_011094060.1 galacturonokinase [Sesamum indicum]	Metabolism;Metabolism	Global and overview maps;Carbohydrate metabolism	ko01100//Metabolic pathways;ko00520//Amino sugar and nucleotide sugar metabolism	K18677;K18677	-	GO:0005524//ATP binding	-
evm.model.Contig120.8-gene	1.8	1.85	1.27	1.89	1.28	1.31	2.56	3.29	2.69	2.75	4	3.86	33.97	38.4	22.5	35.88	24.12	28.36	39.93	58.7	45.92	45.61	65.88	81.95	GAUT13	XP_022879346.1 probable galacturonosyltransferase 14 isoform X1 [Olea europaea var. sylvestris] [Olea europaea]	Metabolism;Metabolism	Global and overview maps;Carbohydrate metabolism	ko01100//Metabolic pathways;ko00520//Amino sugar and nucleotide sugar metabolism	K13648;K13648	-	GO:0016757//transferase activity, transferring glycosyl groups	-
evm.model.Contig121.112-gene	29.93	31.2	29.76	21.46	21.38	25.97	55.1	59.56	58.19	56.78	55.7	63.51	542	620	505	391	386	537	823	1017	949	902	878	1290.83	SQD1	XP_022853775.1 UDP-sulfoquinovose synthase, chloroplastic-like [Olea europaea var. sylvestris] [Olea europaea]	Metabolism;Metabolism;Metabolism	Global and overview maps;Carbohydrate metabolism;Lipid metabolism	ko01100//Metabolic pathways;ko00520//Amino sugar and nucleotide sugar metabolism;ko00561//Glycerolipid metabolism	K06118;K06118;K06118	-	GO:0003824//catalytic activity	-
evm.model.Contig122.15-gene	38.68	33.75	33.31	29.63	35.06	29.69	20.39	23.4	23.48	23.33	28.47	22.08	475.64	455.42	383.78	366.47	429.7	416.81	206.84	271.28	259.98	251.59	304.67	304.64	RGP5	XP_022871138.1 probable UDP-arabinopyranose mutase 5 [Olea europaea var. sylvestris] [Olea europaea]	Metabolism;Metabolism	Global and overview maps;Carbohydrate metabolism	ko01100//Metabolic pathways;ko00520//Amino sugar and nucleotide sugar metabolism	K13379;K13379	-	GO:0016866//intramolecular transferase activity	-
evm.model.Contig122.23-gene	54.08	62.23	58.94	55.05	62.31	56.73	14.45	13.57	14.7	15.54	17.21	12.19	1107.09	1398	1130.62	1133.57	1271.39	1326	244	262	271	279	306.7	280	HEXO3	PSS04964.1 Beta-hexosaminidase [Actinidia chinensis var. chinensis] [Actinidia chinensis]	Metabolism;Metabolism;Metabolism;Metabolism;Metabolism;Metabolism;Metabolism	Global and overview maps;Carbohydrate metabolism;Glycan biosynthesis and metabolism;Glycan biosynthesis and metabolism;Glycan biosynthesis and metabolism;Glycan biosynthesis and metabolism;Glycan biosynthesis and metabolism	ko01100//Metabolic pathways;ko00520//Amino sugar and nucleotide sugar metabolism;ko00513//Various types of N-glycan biosynthesis;ko00511//Other glycan degradation;ko00603//Glycosphingolipid biosynthesis - globo and isoglobo series;ko00531//Glycosaminoglycan degradation;ko00604//Glycosphingolipid biosynthesis - ganglio series	K12373;K12373;K12373;K12373;K12373;K12373;K12373	-	GO:0004563//beta-N-acetylhexosaminidase activity	-
evm.model.Contig123.2-gene	0	0	0	0.51	0.47	0	0	0	0	0	0	0	0	0	0	7.49	6.8	0	0	0	0	0	0	0	HXK1	XP_022882495.1 hexokinase-1 isoform X1 [Olea europaea var. sylvestris] [Olea europaea]	Metabolism;Metabolism;Metabolism;Metabolism;Metabolism;Metabolism;Metabolism;Metabolism	Global and overview maps;Global and overview maps;Global and overview maps;Carbohydrate metabolism;Carbohydrate metabolism;Carbohydrate metabolism;Carbohydrate metabolism;Carbohydrate metabolism	ko01100//Metabolic pathways;ko01110//Biosynthesis of secondary metabolites;ko01200//Carbon metabolism;ko00500//Starch and sucrose metabolism;ko00010//Glycolysis / Gluconeogenesis;ko00520//Amino sugar and nucleotide sugar metabolism;ko00052//Galactose metabolism;ko00051//Fructose and mannose metabolism	K00844;K00844;K00844;K00844;K00844;K00844;K00844;K00844	-	GO:0005524//ATP binding	-
evm.model.Contig127.133-gene	27.45	31	33.17	26.93	22.86	25.21	14.84	17.72	19.45	13.68	10.78	12.52	682	845	772	673	566	715	304	415	435	298	233	349	MUR1	XP_022885725.1 GDP-mannose 4,6 dehydratase 1 [Olea europaea var. sylvestris] [Olea europaea]	Metabolism;Metabolism;Metabolism	Global and overview maps;Carbohydrate metabolism;Carbohydrate metabolism	ko01100//Metabolic pathways;ko00520//Amino sugar and nucleotide sugar metabolism;ko00051//Fructose and mannose metabolism	K01711;K01711;K01711	-	-	-
evm.model.Contig128.42-gene	0	0	0.29	0.4	0	0.12	0	0	0.6	0	0.31	0.24	0	0	2	3	0	1	0	0	4	0	2.01	2	CHN14	XP_022858302.1 basic endochitinase-like [Olea europaea var. sylvestris] [Olea europaea]	Metabolism;Metabolism	Global and overview maps;Carbohydrate metabolism	ko01100//Metabolic pathways;ko00520//Amino sugar and nucleotide sugar metabolism	K01183;K01183	-	GO:0004568//chitinase activity	-
evm.model.Contig13.148-gene	74.51	70.1	76.19	64.63	69.24	67.49	28.05	31.52	26.52	16.44	13.79	13.29	1788	1846	1713	1560	1656	1849	555	713	573	346	288	358	GAUT4	XP_011086294.1 probable galacturonosyltransferase 4 [Sesamum indicum]	Metabolism;Metabolism	Global and overview maps;Carbohydrate metabolism	ko01100//Metabolic pathways;ko00520//Amino sugar and nucleotide sugar metabolism	K13648;K13648	-	GO:0016757//transferase activity, transferring glycosyl groups	-
evm.model.Contig13.151-gene	80.13	79.47	84.18	101.15	103.02	99.29	141.74	136.35	128	185.02	180.37	180.23	1471	1601	1448	1868	1885	2081	2146	2360	2116	2979	2882	3712.97	AGPS1	XP_022845218.1 glucose-1-phosphate adenylyltransferase small subunit, chloroplastic/amyloplastic-like isoform X1 [Olea europaea var. sylvestris] [Olea europaea]	Metabolism;Metabolism;Metabolism;Metabolism	Global and overview maps;Global and overview maps;Carbohydrate metabolism;Carbohydrate metabolism	ko01100//Metabolic pathways;ko01110//Biosynthesis of secondary metabolites;ko00500//Starch and sucrose metabolism;ko00520//Amino sugar and nucleotide sugar metabolism	K00975;K00975;K00975;K00975	-	-	GO:0009058//biosynthetic process
evm.model.Contig13.374-gene	16.85	22.71	19.4	36.51	33.49	36.22	11.02	9.08	13.93	10	9.22	8.19	317	469	342	691	628	778	171	161	236	165	151	173	GAUT12	XP_022848419.1 probable galacturonosyltransferase 12 [Olea europaea var. sylvestris] [Olea europaea]	Metabolism;Metabolism	Global and overview maps;Carbohydrate metabolism	ko01100//Metabolic pathways;ko00520//Amino sugar and nucleotide sugar metabolism	K13648;K13648	-	GO:0016757//transferase activity, transferring glycosyl groups	-
evm.model.Contig136.107-gene	230.45	231.12	233.61	336.54	324.29	321.7	36.77	34.39	32.58	5.99	5.28	5.24	6269	6899	5954	9209	8792	9991	825	882	798	143	125	160	Xyl2	XP_022854103.1 beta-xylosidase/alpha-L-arabinofuranosidase 2-like isoform X1 [Olea europaea var. sylvestris] [Olea europaea]	Metabolism;Metabolism	Global and overview maps;Carbohydrate metabolism	ko01100//Metabolic pathways;ko00520//Amino sugar and nucleotide sugar metabolism	K15920;K15920	-	GO:0004553//hydrolase activity, hydrolyzing O-glycosyl compounds	-
evm.model.Contig138.22-gene	7.54	6.55	7.07	8.32	9.22	8.9	14.31	15.35	15.62	13.87	12.97	13.22	147	140	129	163	179	198	230	282	274	237	220	289	GAUT6	XP_022872414.1 probable galacturonosyltransferase 6 isoform X1 [Olea europaea var. sylvestris] [Olea europaea]	Metabolism;Metabolism	Global and overview maps;Carbohydrate metabolism	ko01100//Metabolic pathways;ko00520//Amino sugar and nucleotide sugar metabolism	K13648;K13648	-	GO:0016757//transferase activity, transferring glycosyl groups	-
evm.model.Contig139.122-gene	13.99	15.65	14.93	9.45	14.44	8.8	0.91	1.22	1.21	0.54	0.08	0.42	206	253	206	140	212	148	11	17	16	7	1	7	GAE3	XP_022862685.1 UDP-glucuronate 4-epimerase 3-like [Olea europaea var. sylvestris] [Olea europaea]	Metabolism;Metabolism	Global and overview maps;Carbohydrate metabolism	ko01100//Metabolic pathways;ko00520//Amino sugar and nucleotide sugar metabolism	K08679;K08679	-	GO:0003824//catalytic activity	-
evm.model.Contig14.192-gene	31.52	30.99	32.62	37.8	35.89	32.19	27.59	34.19	26.4	25.16	24.23	26.17	713.05	769.2	691.48	860.08	809.22	831.26	514.77	729.17	537.77	499.15	476.97	664.23	GAUT4	XP_022868313.1 probable galacturonosyltransferase 4 [Olea europaea var. sylvestris] [Olea europaea]	Metabolism;Metabolism	Global and overview maps;Carbohydrate metabolism	ko01100//Metabolic pathways;ko00520//Amino sugar and nucleotide sugar metabolism	K13648;K13648	-	GO:0016757//transferase activity, transferring glycosyl groups	-
evm.model.Contig14.398-gene	0.13	0	0.27	0	0	0	0	0.13	0	0	0	0	3	0	6	0	0	0	0	3	0	0	0	0	Xyl1	XP_022850867.1 beta-xylosidase/alpha-L-arabinofuranosidase 1-like [Olea europaea var. sylvestris] [Olea europaea]	Metabolism;Metabolism	Global and overview maps;Carbohydrate metabolism	ko01100//Metabolic pathways;ko00520//Amino sugar and nucleotide sugar metabolism	K15920;K15920	-	GO:0004553//hydrolase activity, hydrolyzing O-glycosyl compounds	-
evm.model.Contig140.55-gene	32.25	33.84	35.41	27.61	29.43	25.67	32.19	26.44	32.92	22.06	26.94	22.87	567.14	652.97	583.27	488.31	515.81	515.26	466.85	438.26	521.29	340.24	412.26	451.2	HXK2	XP_022882495.1 hexokinase-1 isoform X1 [Olea europaea var. sylvestris] [Olea europaea]	Metabolism;Metabolism;Metabolism;Metabolism;Metabolism;Metabolism;Metabolism;Metabolism	Global and overview maps;Global and overview maps;Global and overview maps;Carbohydrate metabolism;Carbohydrate metabolism;Carbohydrate metabolism;Carbohydrate metabolism;Carbohydrate metabolism	ko01100//Metabolic pathways;ko01110//Biosynthesis of secondary metabolites;ko01200//Carbon metabolism;ko00500//Starch and sucrose metabolism;ko00010//Glycolysis / Gluconeogenesis;ko00520//Amino sugar and nucleotide sugar metabolism;ko00052//Galactose metabolism;ko00051//Fructose and mannose metabolism	K00844;K00844;K00844;K00844;K00844;K00844;K00844;K00844	-	-	GO:0001678//cellular glucose homeostasis
evm.model.Contig140.92-gene	17.45	15.14	18.23	10.26	13.93	13.02	14.02	19.4	10.82	14.9	11.86	12.12	330.86	315.03	323.73	195.69	263.19	281.74	219.15	346.74	184.71	247.76	195.74	257.8	HXK2	XP_022882495.1 hexokinase-1 isoform X1 [Olea europaea var. sylvestris] [Olea europaea]	Metabolism;Metabolism;Metabolism;Metabolism;Metabolism;Metabolism;Metabolism;Metabolism	Global and overview maps;Global and overview maps;Global and overview maps;Carbohydrate metabolism;Carbohydrate metabolism;Carbohydrate metabolism;Carbohydrate metabolism;Carbohydrate metabolism	ko01100//Metabolic pathways;ko01110//Biosynthesis of secondary metabolites;ko01200//Carbon metabolism;ko00500//Starch and sucrose metabolism;ko00010//Glycolysis / Gluconeogenesis;ko00520//Amino sugar and nucleotide sugar metabolism;ko00052//Galactose metabolism;ko00051//Fructose and mannose metabolism	K00844;K00844;K00844;K00844;K00844;K00844;K00844;K00844	-	GO:0005524//ATP binding	-
evm.model.Contig144.155-gene	28.15	29.83	27.05	32.31	31.28	30.03	17.35	15.59	18.05	11.17	12.6	12.68	362	421	326	418	401	441	184	189	209	126	141	183	GLCAK1	XP_022856995.1 glucuronokinase 1-like isoform X1 [Olea europaea var. sylvestris] [Olea europaea]	Metabolism;Metabolism;Metabolism;Metabolism	Global and overview maps;Carbohydrate metabolism;Carbohydrate metabolism;Carbohydrate metabolism	ko01100//Metabolic pathways;ko00520//Amino sugar and nucleotide sugar metabolism;ko00040//Pentose and glucuronate interconversions;ko00053//Ascorbate and aldarate metabolism	K16190;K16190;K16190;K16190	-	GO:0005524//ATP binding	-
evm.model.Contig145.18-gene	0.91	0.67	1.58	0.54	0.87	1.59	0.41	0.48	0.57	0.39	0.46	0.46	16	13	26	9.51	15.2	32	6	8	9	6	7	9	HXK2	XP_022882495.1 hexokinase-1 isoform X1 [Olea europaea var. sylvestris] [Olea europaea]	Metabolism;Metabolism;Metabolism;Metabolism;Metabolism;Metabolism;Metabolism;Metabolism	Global and overview maps;Global and overview maps;Global and overview maps;Carbohydrate metabolism;Carbohydrate metabolism;Carbohydrate metabolism;Carbohydrate metabolism;Carbohydrate metabolism	ko01100//Metabolic pathways;ko01110//Biosynthesis of secondary metabolites;ko01200//Carbon metabolism;ko00500//Starch and sucrose metabolism;ko00010//Glycolysis / Gluconeogenesis;ko00520//Amino sugar and nucleotide sugar metabolism;ko00052//Galactose metabolism;ko00051//Fructose and mannose metabolism	K00844;K00844;K00844;K00844;K00844;K00844;K00844;K00844	-	GO:0005524//ATP binding	-
evm.model.Contig148.50-gene	9.29	9.81	11.15	12.04	14.85	11.11	93.14	86.84	92.48	117.6	109.82	117.2	145	168	163	189	231	198	1199	1278	1300	1610	1492	2053	PMI2	XP_022862582.1 mannose-6-phosphate isomerase 1-like [Olea europaea var. sylvestris] [Olea europaea]	Metabolism;Metabolism;Metabolism;Metabolism	Global and overview maps;Global and overview maps;Carbohydrate metabolism;Carbohydrate metabolism	ko01100//Metabolic pathways;ko01110//Biosynthesis of secondary metabolites;ko00520//Amino sugar and nucleotide sugar metabolism;ko00051//Fructose and mannose metabolism	K01809;K01809;K01809;K01809	-	GO:0004476//mannose-6-phosphate isomerase activity	-
evm.model.Contig15.117-gene	69.83	64.38	66.35	58.64	59.39	59.51	87.23	86.41	91.44	80.29	77.38	72.64	1523	1541	1356	1286.47	1291	1481.88	1569	1777	1796	1536	1469	1778	USP	XP_022894235.1 UDP-sugar pyrophosphorylase-like isoform X2 [Olea europaea var. sylvestris] [Olea europaea]	Metabolism;Metabolism;Metabolism;Metabolism;Metabolism;Metabolism	Global and overview maps;Global and overview maps;Carbohydrate metabolism;Carbohydrate metabolism;Carbohydrate metabolism;Carbohydrate metabolism	ko01100//Metabolic pathways;ko01110//Biosynthesis of secondary metabolites;ko00520//Amino sugar and nucleotide sugar metabolism;ko00052//Galactose metabolism;ko00040//Pentose and glucuronate interconversions;ko00053//Ascorbate and aldarate metabolism	K12447;K12447;K12447;K12447;K12447;K12447	-	-	GO:0008152//metabolic process
evm.model.Contig150.27-gene	0	0	0	0	0	0	0	0	0	0.08	0	0	0	0	0	0	0	0	0	0	0	1.06	0	0	GAE3	XP_022873858.1 UDP-glucuronate 4-epimerase 3-like [Olea europaea var. sylvestris] [Olea europaea]	Metabolism;Metabolism	Global and overview maps;Carbohydrate metabolism	ko01100//Metabolic pathways;ko00520//Amino sugar and nucleotide sugar metabolism	K08679;K08679	-	-	GO:0005975//carbohydrate metabolic process
evm.model.Contig153.82-gene	64.33	80.25	72.73	79.02	73.86	75.38	335.29	306.83	327.43	359.13	347.64	329.77	791.1	1083	837.99	977.55	905.33	1058.32	3400.42	3557.47	3625.87	3873.49	3720.85	4550.83	-	XP_022875550.1 UDP-glucose 4-epimerase GEPI48-like [Olea europaea var. sylvestris] [Olea europaea]	Metabolism;Metabolism;Metabolism	Global and overview maps;Carbohydrate metabolism;Carbohydrate metabolism	ko01100//Metabolic pathways;ko00520//Amino sugar and nucleotide sugar metabolism;ko00052//Galactose metabolism	K01784;K01784;K01784	-	-	GO:0005975//carbohydrate metabolic process
evm.model.Contig154.48-gene	18.77	20.03	22.6	15.41	19.64	18.61	49.59	45.15	49.05	72.35	76.42	74.57	258	302	291	213	269	292	562	585	607	872	914	1150	MUR4	XP_022850413.1 UDP-arabinose 4-epimerase 1-like [Olea europaea var. sylvestris] [Olea europaea]	Metabolism;Metabolism	Global and overview maps;Carbohydrate metabolism	ko01100//Metabolic pathways;ko00520//Amino sugar and nucleotide sugar metabolism	K12448;K12448	-	GO:0003978//UDP-glucose 4-epimerase activity	-
evm.model.Contig157.41-gene	7.07	4.89	6.42	4.69	5.89	5.4	3.53	3.94	3.56	3.37	2.3	2.37	141	107	120	94	117	123	58	74	64	59	40	53	GAUT14	XP_022895987.1 probable galacturonosyltransferase 13 [Olea europaea var. sylvestris] [Olea europaea]	Metabolism;Metabolism	Global and overview maps;Carbohydrate metabolism	ko01100//Metabolic pathways;ko00520//Amino sugar and nucleotide sugar metabolism	K13648;K13648	-	GO:0016757//transferase activity, transferring glycosyl groups	-
evm.model.Contig157.42-gene	92.7	100.22	99.9	148.84	154.67	144.22	11.65	11.75	10.6	3.58	4.33	4.42	1476.38	1751.51	1490.72	2384.55	2455.26	2622.46	153	176.44	152	50	60	79	UGD3	XP_022853005.1 UDP-glucose 6-dehydrogenase 2-like [Olea europaea var. sylvestris] [Olea europaea]	Metabolism;Metabolism;Metabolism;Metabolism	Global and overview maps;Carbohydrate metabolism;Carbohydrate metabolism;Carbohydrate metabolism	ko01100//Metabolic pathways;ko00520//Amino sugar and nucleotide sugar metabolism;ko00040//Pentose and glucuronate interconversions;ko00053//Ascorbate and aldarate metabolism	K00012;K00012;K00012;K00012	-	GO:0016616//oxidoreductase activity, acting on the CH-OH group of donors, NAD or NADP as acceptor	-
evm.model.Contig157.70-gene	10.96	13.95	12.39	14.16	15.47	11.97	5.62	4.91	3.97	3.54	2.43	3.61	187	261	198	243	263	233	79	79	61	53	36	69	GAUT9	XP_022895696.1 probable galacturonosyltransferase 9 [Olea europaea var. sylvestris] [Olea europaea]	Metabolism;Metabolism	Global and overview maps;Carbohydrate metabolism	ko01100//Metabolic pathways;ko00520//Amino sugar and nucleotide sugar metabolism	K13648;K13648	-	GO:0016757//transferase activity, transferring glycosyl groups	-
evm.model.Contig16.189-gene	19.3	22.36	20.34	19.29	19.37	19.7	17.36	14.02	19.94	22.58	18.62	20.62	387	492	382	389	387	451	287	265	360	397	325	464	--	XP_011083695.1 glucose-6-phosphate isomerase, cytosolic [Sesamum indicum]	Metabolism;Metabolism;Metabolism;Metabolism;Metabolism;Metabolism;Metabolism	Global and overview maps;Global and overview maps;Global and overview maps;Carbohydrate metabolism;Carbohydrate metabolism;Carbohydrate metabolism;Carbohydrate metabolism	ko01100//Metabolic pathways;ko01110//Biosynthesis of secondary metabolites;ko01200//Carbon metabolism;ko00500//Starch and sucrose metabolism;ko00010//Glycolysis / Gluconeogenesis;ko00520//Amino sugar and nucleotide sugar metabolism;ko00030//Pentose phosphate pathway	K01810;K01810;K01810;K01810;K01810;K01810;K01810	-	GO:0004347//glucose-6-phosphate isomerase activity	-
evm.model.Contig161.83-gene	303.46	295.84	298.9	227.04	227.5	226.12	261.92	262.43	244.74	176.53	156.6	166.56	7207	7710	6651	5424	5385	6131	5130	5876	5234	3677	3237	4439	RHM1	XP_022848522.1 trifunctional UDP-glucose 4,6-dehydratase/UDP-4-keto-6-deoxy-D-glucose 3,5-epimerase/UDP-4-keto-L-rhamnose-reductase RHM1 [Olea europaea var. sylvestris] [Olea europaea]	Metabolism;Metabolism	Global and overview maps;Carbohydrate metabolism	ko01100//Metabolic pathways;ko00520//Amino sugar and nucleotide sugar metabolism	K12450;K12450	-	-	-
evm.model.Contig164.174-gene	56.26	60.87	61.03	51.42	49.37	48.76	106.34	105.21	102.41	61.56	53.64	51.07	1340	1591	1362	1232	1172	1326	2089	2362.69	2196.62	1286	1112	1365	RHM1	XP_022869936.1 trifunctional UDP-glucose 4,6-dehydratase/UDP-4-keto-6-deoxy-D-glucose 3,5-epimerase/UDP-4-keto-L-rhamnose-reductase RHM1-like isoform X2 [Olea europaea var. sylvestris] [Olea europaea]	Metabolism;Metabolism	Global and overview maps;Carbohydrate metabolism	ko01100//Metabolic pathways;ko00520//Amino sugar and nucleotide sugar metabolism	K12450;K12450	-	-	-
evm.model.Contig167.142-gene	38.14	48.29	43.86	35.59	45.62	41.52	22.69	27.73	28.58	33.29	31.32	28.55	375	521	404	352	447	466	184	257	253	287	268	315	CBR1	XP_022899593.1 NADH--cytochrome b5 reductase 1-like [Olea europaea var. sylvestris] [Olea europaea]	Metabolism	Carbohydrate metabolism	ko00520//Amino sugar and nucleotide sugar metabolism	K00326	-	GO:0016491//oxidoreductase activity	-
evm.model.Contig167.170-gene	48.61	49.33	41.86	65.96	72.44	72.04	59.66	48.85	63.61	29.89	32	30.09	740	824	597	1010	1099	1252	749	701	872	399	424	514	GAE1	XP_022886111.1 UDP-glucuronate 4-epimerase 1-like [Olea europaea var. sylvestris] [Olea europaea]	Metabolism;Metabolism	Global and overview maps;Carbohydrate metabolism	ko01100//Metabolic pathways;ko00520//Amino sugar and nucleotide sugar metabolism	K08679;K08679	-	-	GO:0005975//carbohydrate metabolic process
evm.model.Contig167.6-gene	12.42	14.22	13.65	19.34	14.78	13.17	5.42	4.69	5.02	1.83	1.91	3.22	233.67	293.6	240.62	366.1	277.24	282.87	84.12	83.18	85.01	30.16	31.36	67.93	GAUT10	XP_022854449.1 probable galacturonosyltransferase 10 isoform X1 [Olea europaea var. sylvestris] [Olea europaea]	Metabolism;Metabolism	Global and overview maps;Carbohydrate metabolism	ko01100//Metabolic pathways;ko00520//Amino sugar and nucleotide sugar metabolism	K13648;K13648	-	GO:0047262//polygalacturonate 4-alpha-galacturonosyltransferase activity	-
evm.model.Contig17.195-gene	22.21	24.9	25.95	14.14	18.28	15.23	7.85	9.66	9.45	6.18	5.02	7.31	295	363	323	189	242	231	86	121	113	72	58	109	GME-1	XP_022875148.1 GDP-mannose 3,5-epimerase 2-like [Olea europaea var. sylvestris] [Olea europaea]	Metabolism;Metabolism;Metabolism;Metabolism	Global and overview maps;Global and overview maps;Carbohydrate metabolism;Carbohydrate metabolism	ko01100//Metabolic pathways;ko01110//Biosynthesis of secondary metabolites;ko00520//Amino sugar and nucleotide sugar metabolism;ko00053//Ascorbate and aldarate metabolism	K10046;K10046;K10046;K10046	-	GO:0047918//GDP-mannose 3,5-epimerase activity	-
evm.model.Contig179.50-gene	13.06	12.66	15.41	17.54	15.72	14.41	120.8	132.69	122.62	98.03	94.93	94.84	265	282	293	358	318	334	2022	2539	2241	1745	1677	2160	AGPS1	XP_022873023.1 glucose-1-phosphate adenylyltransferase large subunit 1-like [Olea europaea var. sylvestris] [Olea europaea]	Metabolism;Metabolism;Metabolism;Metabolism	Global and overview maps;Global and overview maps;Carbohydrate metabolism;Carbohydrate metabolism	ko01100//Metabolic pathways;ko01110//Biosynthesis of secondary metabolites;ko00500//Starch and sucrose metabolism;ko00520//Amino sugar and nucleotide sugar metabolism	K00975;K00975;K00975;K00975	-	-	GO:0009058//biosynthetic process
evm.model.Contig180.63-gene	10.44	13.34	12.19	14.16	13.7	11.88	7.03	5.77	6.24	4.58	3.9	2.86	117	164	128	159.58	153	152	65	61	63	45	38	36	GER2	XP_022852722.1 putative GDP-L-fucose synthase 2 [Olea europaea var. sylvestris] [Olea europaea]	Metabolism;Metabolism;Metabolism	Global and overview maps;Carbohydrate metabolism;Carbohydrate metabolism	ko01100//Metabolic pathways;ko00520//Amino sugar and nucleotide sugar metabolism;ko00051//Fructose and mannose metabolism	K02377;K02377;K02377	-	-	GO:0009226//nucleotide-sugar biosynthetic process
evm.model.Contig180.75-gene	0.26	0.12	0	0.07	0.13	0.23	0	0	0	0	0	0	4	2	0	1	2	4	0	0	0	0	0	0	GAE1	XP_022888098.1 UDP-glucuronate 4-epimerase 1-like [Olea europaea var. sylvestris] [Olea europaea]	Metabolism;Metabolism	Global and overview maps;Carbohydrate metabolism	ko01100//Metabolic pathways;ko00520//Amino sugar and nucleotide sugar metabolism	K08679;K08679	-	-	GO:0005975//carbohydrate metabolic process
evm.model.Contig182.47-gene	173.78	184.31	176.79	154.04	151.1	149.89	370.27	356.8	388.59	148.63	160.32	142.47	1837	2138	1751	1638	1592	1809	3228	3556	3699	1378	1475	1690	NRS/ER	XP_022854995.1 bifunctional dTDP-4-dehydrorhamnose 3,5-epimerase/dTDP-4-dehydrorhamnose reductase [Olea europaea var. sylvestris] [Olea europaea]	Metabolism;Metabolism;Metabolism;Metabolism	Global and overview maps;Global and overview maps;Carbohydrate metabolism;Metabolism of terpenoids and polyketides	ko01100//Metabolic pathways;ko01110//Biosynthesis of secondary metabolites;ko00520//Amino sugar and nucleotide sugar metabolism;ko00523//Polyketide sugar unit biosynthesis	K12451;K12451;K12451;K12451	-	-	-
evm.model.Contig184.39-gene	0.12	0.05	0.18	0.06	0.12	0.35	0.28	0	0.45	1.18	1.26	0.46	2	1	3	1	2	7	4	0	7	18	19	9	AGPS3	XP_022862344.1 glucose-1-phosphate adenylyltransferase large subunit 3, chloroplastic/amyloplastic-like [Olea europaea var. sylvestris] [Olea europaea]	Metabolism;Metabolism;Metabolism;Metabolism	Global and overview maps;Global and overview maps;Carbohydrate metabolism;Carbohydrate metabolism	ko01100//Metabolic pathways;ko01110//Biosynthesis of secondary metabolites;ko00500//Starch and sucrose metabolism;ko00520//Amino sugar and nucleotide sugar metabolism	K00975;K00975;K00975;K00975	-	-	GO:0009058//biosynthetic process
evm.model.Contig190.26-gene	73.02	66.92	72.41	69.76	71.76	64.19	57.46	54.77	50.78	46.47	48.02	44.9	1410	1418	1310	1355	1381	1415	915	997	883	787	807	973	HEXO1	XP_022863848.1 beta-hexosaminidase 1 [Olea europaea var. sylvestris] [Olea europaea]	Metabolism;Metabolism;Metabolism;Metabolism;Metabolism;Metabolism;Metabolism	Global and overview maps;Carbohydrate metabolism;Glycan biosynthesis and metabolism;Glycan biosynthesis and metabolism;Glycan biosynthesis and metabolism;Glycan biosynthesis and metabolism;Glycan biosynthesis and metabolism	ko01100//Metabolic pathways;ko00520//Amino sugar and nucleotide sugar metabolism;ko00513//Various types of N-glycan biosynthesis;ko00511//Other glycan degradation;ko00603//Glycosphingolipid biosynthesis - globo and isoglobo series;ko00531//Glycosaminoglycan degradation;ko00604//Glycosphingolipid biosynthesis - ganglio series	K12373;K12373;K12373;K12373;K12373;K12373;K12373	-	GO:0004563//beta-N-acetylhexosaminidase activity	-
evm.model.Contig190.47-gene	11.21	15.43	16.4	7.64	10.93	9.48	11.98	11.89	12.62	9.74	9.01	10.06	143	216	196	98	139	138	126	143	145	109	100	144	CYT1	XP_028092241.1 mannose-1-phosphate guanylyltransferase 1-like [Camellia sinensis]	Metabolism;Metabolism;Metabolism;Metabolism	Global and overview maps;Global and overview maps;Carbohydrate metabolism;Carbohydrate metabolism	ko01100//Metabolic pathways;ko01110//Biosynthesis of secondary metabolites;ko00520//Amino sugar and nucleotide sugar metabolism;ko00051//Fructose and mannose metabolism	K00966;K00966;K00966;K00966	-	-	GO:0009058//biosynthetic process
evm.model.Contig191.38-gene	21.82	25.76	27.33	22.82	20.25	21.24	25.98	22.37	25.55	19.47	21.37	22.57	386	500	453	406	357	429	379	373	407	302	329	448	HXK1	XP_022854714.1 hexokinase-1-like isoform X1 [Olea europaea var. sylvestris] [Olea europaea]	Metabolism;Metabolism;Metabolism;Metabolism;Metabolism;Metabolism;Metabolism;Metabolism	Global and overview maps;Global and overview maps;Global and overview maps;Carbohydrate metabolism;Carbohydrate metabolism;Carbohydrate metabolism;Carbohydrate metabolism;Carbohydrate metabolism	ko01100//Metabolic pathways;ko01110//Biosynthesis of secondary metabolites;ko01200//Carbon metabolism;ko00500//Starch and sucrose metabolism;ko00010//Glycolysis / Gluconeogenesis;ko00520//Amino sugar and nucleotide sugar metabolism;ko00052//Galactose metabolism;ko00051//Fructose and mannose metabolism	K00844;K00844;K00844;K00844;K00844;K00844;K00844;K00844	-	GO:0005524//ATP binding	-
evm.model.Contig197.53-gene	0	0	0	0	0	0.4	0	0	0	0	0	0	0	0	0	0	0	2.23	0	0	0	0	0	0	GAUT15	KAA8524111.1 hypothetical protein F0562_010458 [Nyssa sinensis]	Metabolism;Metabolism	Global and overview maps;Carbohydrate metabolism	ko01100//Metabolic pathways;ko00520//Amino sugar and nucleotide sugar metabolism	K13648;K13648	-	GO:0047262//polygalacturonate 4-alpha-galacturonosyltransferase activity	-
evm.model.Contig20.106-gene	3.54	3.47	4.18	2.24	1.61	2.49	0.59	0.4	0.48	0.43	0.06	0.38	66	71	73	42	30	53	9	7	8	7	1	8	AGPS2	XP_022852949.1 glucose-1-phosphate adenylyltransferase large subunit 2, chloroplastic/amyloplastic-like [Olea europaea var. sylvestris] [Olea europaea]	Metabolism;Metabolism;Metabolism;Metabolism	Global and overview maps;Global and overview maps;Carbohydrate metabolism;Carbohydrate metabolism	ko01100//Metabolic pathways;ko01110//Biosynthesis of secondary metabolites;ko00500//Starch and sucrose metabolism;ko00520//Amino sugar and nucleotide sugar metabolism	K00975;K00975;K00975;K00975	-	-	GO:0009058//biosynthetic process
evm.model.Contig202.34-gene	2.45	2.5	2.11	2.95	1.7	2.91	1.63	1.61	1.81	2.26	1.41	1.97	42	47	34	51	29	57	23	26	28	34	21	38	GLCNAC1PUT2	XP_022872454.1 UDP-N-acetylglucosamine diphosphorylase 1-like [Olea europaea var. sylvestris] [Olea europaea]	Metabolism;Metabolism	Global and overview maps;Carbohydrate metabolism	ko01100//Metabolic pathways;ko00520//Amino sugar and nucleotide sugar metabolism	K00972;K00972	-	-	GO:0008152//metabolic process
evm.model.Contig205.1-gene	106.33	103.85	103.63	95.89	93.86	89.26	102.82	110.1	107.28	116.13	122.84	112.29	2188	2345	1998	1985	1925	2097	1745	2136	1988	2096	2200	2593	PGM1	XP_011070593.1 phosphoglucomutase, cytoplasmic [Sesamum indicum]	Metabolism;Metabolism;Metabolism;Metabolism;Metabolism;Metabolism;Metabolism;Metabolism	Global and overview maps;Global and overview maps;Carbohydrate metabolism;Carbohydrate metabolism;Carbohydrate metabolism;Nucleotide metabolism;Carbohydrate metabolism;Carbohydrate metabolism	ko01100//Metabolic pathways;ko01110//Biosynthesis of secondary metabolites;ko00500//Starch and sucrose metabolism;ko00010//Glycolysis / Gluconeogenesis;ko00520//Amino sugar and nucleotide sugar metabolism;ko00230//Purine metabolism;ko00052//Galactose metabolism;ko00030//Pentose phosphate pathway	K01835;K01835;K01835;K01835;K01835;K01835;K01835;K01835	-	-	GO:0005975//carbohydrate metabolic process
evm.model.Contig21.160-gene	19.6	22.08	24.07	16.97	19.74	20.58	20.41	19.75	25.38	18.17	18.97	18.19	241	298	277.36	209.97	242	289	207	229	281	196	203	251	RGP5	XP_022893066.1 probable UDP-arabinopyranose mutase 5 isoform X1 [Olea europaea var. sylvestris] [Olea europaea]	Metabolism;Metabolism	Global and overview maps;Carbohydrate metabolism	ko01100//Metabolic pathways;ko00520//Amino sugar and nucleotide sugar metabolism	K13379;K13379	-	GO:0016866//intramolecular transferase activity	-
evm.model.Contig211.7-gene	20.17	20.98	23.43	18.55	21.49	21.03	31.71	26.13	25.37	40.29	40.71	34.36	226	258	246	209.03	240	269	293	276.02	256	396	397.03	432	CBR2	XP_022893439.1 NADH-cytochrome b5 reductase-like protein [Olea europaea var. sylvestris] [Olea europaea]	Metabolism	Carbohydrate metabolism	ko00520//Amino sugar and nucleotide sugar metabolism	K00326	-	GO:0016491//oxidoreductase activity	-
evm.model.Contig214.109-gene	8.7	6.48	7.35	20.61	19.91	18.78	0.72	1.18	0	0	0	0.29	107.91	88.19	85.37	257.13	246.12	265.98	7.32	13.79	0	0	0	4	UGE1	XP_022862084.1 bifunctional UDP-glucose 4-epimerase and UDP-xylose 4-epimerase 1-like [Olea europaea var. sylvestris] [Olea europaea]	Metabolism;Metabolism;Metabolism	Global and overview maps;Carbohydrate metabolism;Carbohydrate metabolism	ko01100//Metabolic pathways;ko00520//Amino sugar and nucleotide sugar metabolism;ko00052//Galactose metabolism	K01784;K01784;K01784	-	GO:0003978//UDP-glucose 4-epimerase activity	-
evm.model.Contig223.101-gene	12.92	13.21	14.41	15.08	12.09	19.49	4.21	8.23	1.81	4.42	4.93	7.1	63.28	71	66.14	74.32	59	109	17	38	8	19	21	39	UGD3	XP_022884147.1 UDP-glucose 6-dehydrogenase 2-like [Olea europaea var. sylvestris] [Olea europaea]	Metabolism;Metabolism;Metabolism;Metabolism	Global and overview maps;Carbohydrate metabolism;Carbohydrate metabolism;Carbohydrate metabolism	ko01100//Metabolic pathways;ko00520//Amino sugar and nucleotide sugar metabolism;ko00040//Pentose and glucuronate interconversions;ko00053//Ascorbate and aldarate metabolism	K00012;K00012;K00012;K00012	-	GO:0016616//oxidoreductase activity, acting on the CH-OH group of donors, NAD or NADP as acceptor	-
evm.model.Contig223.102-gene	30.32	37.91	35.89	40.22	41.74	47.12	11.75	13.3	12.15	15.07	11.52	7.62	266	365	295	355	365	472	85	110	96	116	88	75	UGD2	XP_022884147.1 UDP-glucose 6-dehydrogenase 2-like [Olea europaea var. sylvestris] [Olea europaea]	Metabolism;Metabolism;Metabolism;Metabolism	Global and overview maps;Carbohydrate metabolism;Carbohydrate metabolism;Carbohydrate metabolism	ko01100//Metabolic pathways;ko00520//Amino sugar and nucleotide sugar metabolism;ko00040//Pentose and glucuronate interconversions;ko00053//Ascorbate and aldarate metabolism	K00012;K00012;K00012;K00012	-	GO:0016616//oxidoreductase activity, acting on the CH-OH group of donors, NAD or NADP as acceptor	-
evm.model.Contig223.106-gene	22.6	19.3	23.5	23.38	22.57	19.79	16.54	15.16	15.82	13.3	15.58	18.78	430	403	419	447.54	428	430	259.53	272	271	222	258	401	GAUT13	XP_022884140.1 probable galacturonosyltransferase 13 isoform X2 [Olea europaea var. sylvestris] [Olea europaea]	Metabolism;Metabolism	Global and overview maps;Carbohydrate metabolism	ko01100//Metabolic pathways;ko00520//Amino sugar and nucleotide sugar metabolism	K13648;K13648	-	GO:0016757//transferase activity, transferring glycosyl groups	-
evm.model.Contig225.45-gene	26.27	25.92	19.62	27.77	28.41	28.22	20.59	16.92	21.27	14.31	15.24	13.76	410	444	287	436	442	503	265	249	299	195.94	207	241	GAE3	XP_022873858.1 UDP-glucuronate 4-epimerase 3-like [Olea europaea var. sylvestris] [Olea europaea]	Metabolism;Metabolism	Global and overview maps;Carbohydrate metabolism	ko01100//Metabolic pathways;ko00520//Amino sugar and nucleotide sugar metabolism	K08679;K08679	-	-	GO:0005975//carbohydrate metabolic process
evm.model.Contig230.67-gene	26.09	25.68	23.16	20.68	23.37	20.14	19.11	16.51	18.33	18.71	18.45	16.8	523	565	435	417	467	461	316	312	331	329	322	378	--	XP_011083695.1 glucose-6-phosphate isomerase, cytosolic [Sesamum indicum]	Metabolism;Metabolism;Metabolism;Metabolism;Metabolism;Metabolism;Metabolism	Global and overview maps;Global and overview maps;Global and overview maps;Carbohydrate metabolism;Carbohydrate metabolism;Carbohydrate metabolism;Carbohydrate metabolism	ko01100//Metabolic pathways;ko01110//Biosynthesis of secondary metabolites;ko01200//Carbon metabolism;ko00500//Starch and sucrose metabolism;ko00010//Glycolysis / Gluconeogenesis;ko00520//Amino sugar and nucleotide sugar metabolism;ko00030//Pentose phosphate pathway	K01810;K01810;K01810;K01810;K01810;K01810;K01810	-	GO:0004347//glucose-6-phosphate isomerase activity	-
evm.model.Contig234.11-gene	71.93	77.12	80.02	86.18	103.01	96.32	47.12	49.2	46.22	48.47	45.47	47.65	884.59	1040.73	921.96	1066.01	1262.58	1352.27	477.85	570.45	511.87	522.77	486.64	657.63	-	XP_022875550.1 UDP-glucose 4-epimerase GEPI48-like [Olea europaea var. sylvestris] [Olea europaea]	Metabolism;Metabolism;Metabolism	Global and overview maps;Carbohydrate metabolism;Carbohydrate metabolism	ko01100//Metabolic pathways;ko00520//Amino sugar and nucleotide sugar metabolism;ko00052//Galactose metabolism	K01784;K01784;K01784	-	-	GO:0005975//carbohydrate metabolic process
evm.model.Contig24.138-gene	106.67	106.47	100.67	82.24	80.51	85.25	107.43	93.42	96.64	82.05	93.15	86.54	1417	1552	1253	1099	1066	1293	1177	1170	1156	956	1077	1290	GME-2	XP_022863458.1 GDP-mannose 3,5-epimerase 2 [Olea europaea var. sylvestris] [Olea europaea]	Metabolism;Metabolism;Metabolism;Metabolism	Global and overview maps;Global and overview maps;Carbohydrate metabolism;Carbohydrate metabolism	ko01100//Metabolic pathways;ko01110//Biosynthesis of secondary metabolites;ko00520//Amino sugar and nucleotide sugar metabolism;ko00053//Ascorbate and aldarate metabolism	K10046;K10046;K10046;K10046	-	GO:0047918//GDP-mannose 3,5-epimerase activity	-
evm.model.Contig240.67-gene	50.82	51.94	59.08	38.16	39.95	35.68	29.39	31.43	29.69	25.05	20.57	20.76	650	729	708	491	509.25	521	310	379	342	281	229	298	UPTG2	XP_022863261.1 UDP-arabinopyranose mutase 3-like [Olea europaea var. sylvestris] [Olea europaea]	Metabolism;Metabolism	Global and overview maps;Carbohydrate metabolism	ko01100//Metabolic pathways;ko00520//Amino sugar and nucleotide sugar metabolism	K13379;K13379	-	GO:0016866//intramolecular transferase activity	-
evm.model.Contig240.72-gene	14	13.31	14.67	15.97	14.1	16.57	11.02	9.53	8.1	8.92	9.05	8.01	265	276.41	260	304	266	358	172	170	138	148	149	170	GAUT11	XP_022868409.1 probable galacturonosyltransferase 11 isoform X2 [Olea europaea var. sylvestris] [Olea europaea]	Metabolism;Metabolism	Global and overview maps;Carbohydrate metabolism	ko01100//Metabolic pathways;ko00520//Amino sugar and nucleotide sugar metabolism	K13648;K13648	-	GO:0016757//transferase activity, transferring glycosyl groups	-
evm.model.Contig241.12-gene	1.04	0	0.28	0	0	0.68	0	0	0	0	0	0	4	0	1	0	0	3	0	0	0	0	0	0	GLCAK2	KAB5521045.1 hypothetical protein DKX38_025364 [Salix brachista]	Metabolism;Metabolism;Metabolism;Metabolism	Global and overview maps;Carbohydrate metabolism;Carbohydrate metabolism;Carbohydrate metabolism	ko01100//Metabolic pathways;ko00520//Amino sugar and nucleotide sugar metabolism;ko00040//Pentose and glucuronate interconversions;ko00053//Ascorbate and aldarate metabolism	K16190;K16190;K16190;K16190	-	-	-
evm.model.Contig25.83-gene	107.7	106.32	103.52	112.85	108.5	119.24	358.03	347.49	352.41	424	417.4	403.86	1981	2146	1784	2088	1989	2504	5431	6026	5837	6840	6682	8336	ADG2	XP_022874742.1 glucose-1-phosphate adenylyltransferase large subunit 3, chloroplastic/amyloplastic-like [Olea europaea var. sylvestris] [Olea europaea]	Metabolism;Metabolism;Metabolism;Metabolism	Global and overview maps;Global and overview maps;Carbohydrate metabolism;Carbohydrate metabolism	ko01100//Metabolic pathways;ko01110//Biosynthesis of secondary metabolites;ko00500//Starch and sucrose metabolism;ko00520//Amino sugar and nucleotide sugar metabolism	K00975;K00975;K00975;K00975	-	-	GO:0009058//biosynthetic process
evm.model.Contig253.59-gene	1.32	0.46	1.27	0.27	0.9	1.09	2.38	2.76	2.12	2.13	0.86	1.79	25.03	9.6	22.5	5.12	16.88	23.64	37.07	49.3	36.08	35.39	14.12	38.05	GAUT13	XP_022879346.1 probable galacturonosyltransferase 14 isoform X1 [Olea europaea var. sylvestris] [Olea europaea]	Metabolism;Metabolism	Global and overview maps;Carbohydrate metabolism	ko01100//Metabolic pathways;ko00520//Amino sugar and nucleotide sugar metabolism	K13648;K13648	-	GO:0016757//transferase activity, transferring glycosyl groups	-
evm.model.Contig256.83-gene	0	0	0.2	0.28	0.57	0.17	0	0.4	0.32	0	0	0.17	0	0	2	3	6	2	0	4	3	0	0	2	-	XP_022897286.1 acidic endochitinase-like [Olea europaea var. sylvestris] [Olea europaea]	Metabolism;Metabolism	Global and overview maps;Carbohydrate metabolism	ko01100//Metabolic pathways;ko00520//Amino sugar and nucleotide sugar metabolism	K01183;K01183	-	-	GO:0005975//carbohydrate metabolic process
evm.model.Contig258.35-gene	15.99	15.57	20.05	8.25	9.42	8.93	5.57	4.98	5.55	2.28	1.95	2.49	160	171	188	83	94	102	46	47	50	20	17	28	CBR1	XP_022846191.1 NADH--cytochrome b5 reductase 1-like isoform X1 [Olea europaea var. sylvestris] [Olea europaea]	Metabolism	Carbohydrate metabolism	ko00520//Amino sugar and nucleotide sugar metabolism	K00326	-	GO:0016491//oxidoreductase activity	-
evm.model.Contig26.125-gene	33.58	41.12	34.98	46.07	47.32	46.89	21.49	27.13	17.76	16.41	18.52	16.62	252	338.63	246	347.82	354	401.77	133	192	120	108	121	140	GAUT15	XP_011098074.1 probable galacturonosyltransferase 15 isoform X1 [Sesamum indicum]	Metabolism;Metabolism	Global and overview maps;Carbohydrate metabolism	ko01100//Metabolic pathways;ko00520//Amino sugar and nucleotide sugar metabolism	K13648;K13648	-	GO:0047262//polygalacturonate 4-alpha-galacturonosyltransferase activity	-
evm.model.Contig26.158-gene	1.42	1.2	0.83	1.87	1.35	1.21	0.65	0.57	1.58	0.77	0.9	0.63	40	37	22	53	38	39	15	15	40	19	22	20	Xyl2	XP_022850867.1 beta-xylosidase/alpha-L-arabinofuranosidase 1-like [Olea europaea var. sylvestris] [Olea europaea]	Metabolism;Metabolism	Global and overview maps;Carbohydrate metabolism	ko01100//Metabolic pathways;ko00520//Amino sugar and nucleotide sugar metabolism	K15920;K15920	-	GO:0004553//hydrolase activity, hydrolyzing O-glycosyl compounds	-
evm.model.Contig26.24-gene	61.07	67.12	63.5	90.55	88.35	88.66	27.91	30.1	27.12	20.4	21.09	20.62	1048	1264	1021	1563	1511.09	1737	395	487	419	307	315	397	GLCNAC1PUT2	XP_022892450.1 UDP-N-acetylglucosamine diphosphorylase 2-like [Olea europaea var. sylvestris] [Olea europaea]	Metabolism;Metabolism	Global and overview maps;Carbohydrate metabolism	ko01100//Metabolic pathways;ko00520//Amino sugar and nucleotide sugar metabolism	K00972;K00972	-	-	GO:0008152//metabolic process
evm.model.Contig26.54-gene	0	0.09	0	0.41	0	0	0.13	0	0.8	0.12	0.24	0.18	0	1	0	4	0	0	1	0	7	1	2	2	At4g20460	XP_011096740.1 UDP-arabinose 4-epimerase 1 [Sesamum indicum]	Metabolism;Metabolism	Global and overview maps;Carbohydrate metabolism	ko01100//Metabolic pathways;ko00520//Amino sugar and nucleotide sugar metabolism	K12448;K12448	-	-	-
evm.model.Contig268.24-gene	176.88	196.31	186.23	161.48	179.95	177.25	102.71	101.39	100.59	82.92	98.57	99.02	2437	2968	2404	2238	2471	2788	1167	1317	1248	1002	1182	1531	AXS2	XP_022854308.1 UDP-D-apiose/UDP-D-xylose synthase 2 [Olea europaea var. sylvestris] [Olea europaea]	Metabolism;Metabolism	Global and overview maps;Carbohydrate metabolism	ko01100//Metabolic pathways;ko00520//Amino sugar and nucleotide sugar metabolism	K12449;K12449	-	GO:0003824//catalytic activity	-
evm.model.Contig27.242-gene	114.66	111.95	113.44	145.33	139.15	129.92	46.51	50.06	46.92	27.95	23.01	26.47	2290.8	2454.35	2123.44	2920.73	2770.74	2963.51	766.33	942.97	844.22	489.8	400.12	593.46	GAUT8	XP_022847191.1 galacturonosyltransferase 8-like [Olea europaea var. sylvestris] [Olea europaea]	Metabolism;Metabolism	Global and overview maps;Carbohydrate metabolism	ko01100//Metabolic pathways;ko00520//Amino sugar and nucleotide sugar metabolism	K13648;K13648	-	GO:0047262//polygalacturonate 4-alpha-galacturonosyltransferase activity	-
evm.model.Contig271.2-gene	103.65	107.43	105.16	97.76	102.71	100.15	131.85	134.8	135.5	183.25	166.29	170.14	1756.72	1998	1669.86	1666.68	1735	1938	1843	2154	2068	2724	2453	3236	UGD2	XP_022843691.1 UDP-glucose 6-dehydrogenase 2-like [Olea europaea var. sylvestris] [Olea europaea]	Metabolism;Metabolism;Metabolism;Metabolism	Global and overview maps;Carbohydrate metabolism;Carbohydrate metabolism;Carbohydrate metabolism	ko01100//Metabolic pathways;ko00520//Amino sugar and nucleotide sugar metabolism;ko00040//Pentose and glucuronate interconversions;ko00053//Ascorbate and aldarate metabolism	K00012;K00012;K00012;K00012	-	GO:0016616//oxidoreductase activity, acting on the CH-OH group of donors, NAD or NADP as acceptor	-
evm.model.Contig271.57-gene	77.26	70.69	68.88	72.1	66.18	74.62	21.92	18.79	25.21	11.33	11.77	9.93	1470	1476	1228	1380	1255	1621	344	337	432	189	195	212	GAUT9	XP_022844773.1 probable galacturonosyltransferase 9 isoform X1 [Olea europaea var. sylvestris] [Olea europaea]	Metabolism;Metabolism	Global and overview maps;Carbohydrate metabolism	ko01100//Metabolic pathways;ko00520//Amino sugar and nucleotide sugar metabolism	K13648;K13648	-	GO:0016757//transferase activity, transferring glycosyl groups	-
evm.model.Contig272.35-gene	4.66	7.9	10.23	5.7	6.47	7.63	4.85	4.81	7.68	5.69	6.2	5.61	57.36	106.58	117.87	70.56	79.3	107.19	49.16	55.72	85.02	61.41	66.33	77.36	RGP5	XP_022871138.1 probable UDP-arabinopyranose mutase 5 [Olea europaea var. sylvestris] [Olea europaea]	Metabolism;Metabolism	Global and overview maps;Carbohydrate metabolism	ko01100//Metabolic pathways;ko00520//Amino sugar and nucleotide sugar metabolism	K13379;K13379	-	GO:0016866//intramolecular transferase activity	-
evm.model.Contig272.43-gene	0.19	0	0.23	0.07	0.13	0	0	0	0	0	0.07	0	3.91	0	4.38	1.43	2.61	0	0	0	0	0	1.3	0	HEXO3	PSS04964.1 Beta-hexosaminidase [Actinidia chinensis var. chinensis] [Actinidia chinensis]	Metabolism;Metabolism;Metabolism;Metabolism;Metabolism;Metabolism;Metabolism	Global and overview maps;Carbohydrate metabolism;Glycan biosynthesis and metabolism;Glycan biosynthesis and metabolism;Glycan biosynthesis and metabolism;Glycan biosynthesis and metabolism;Glycan biosynthesis and metabolism	ko01100//Metabolic pathways;ko00520//Amino sugar and nucleotide sugar metabolism;ko00513//Various types of N-glycan biosynthesis;ko00511//Other glycan degradation;ko00603//Glycosphingolipid biosynthesis - globo and isoglobo series;ko00531//Glycosaminoglycan degradation;ko00604//Glycosphingolipid biosynthesis - ganglio series	K12373;K12373;K12373;K12373;K12373;K12373;K12373	-	GO:0004553//hydrolase activity, hydrolyzing O-glycosyl compounds	-
evm.model.Contig278.56-gene	2.97	3.31	5.11	5.25	3.81	7.23	1.2	0.53	0.18	0	0	0.15	18	22	29	32	23	50	6	3	1	0	0	1	GAUT12	XP_022848419.1 probable galacturonosyltransferase 12 [Olea europaea var. sylvestris] [Olea europaea]	Metabolism;Metabolism	Global and overview maps;Carbohydrate metabolism	ko01100//Metabolic pathways;ko00520//Amino sugar and nucleotide sugar metabolism	K13648;K13648	-	GO:0047262//polygalacturonate 4-alpha-galacturonosyltransferase activity	-
evm.model.Contig278.57-gene	12.99	9.87	12.04	23.68	25.04	20.66	1.8	2.54	4.18	1.69	2.75	2.44	114	95	99	209	219	207	13	21	33	13	21	24	GAUT12	XP_022848419.1 probable galacturonosyltransferase 12 [Olea europaea var. sylvestris] [Olea europaea]	Metabolism;Metabolism	Global and overview maps;Carbohydrate metabolism	ko01100//Metabolic pathways;ko00520//Amino sugar and nucleotide sugar metabolism	K13648;K13648	-	GO:0047262//polygalacturonate 4-alpha-galacturonosyltransferase activity	-
evm.model.Contig289.27-gene	20.43	17.92	17.91	32.6	38.37	35.12	60.44	58.47	56.56	68.75	76.67	76.89	375	361	308	602	702	736	915	1012	935	1107	1225	1584.03	AGPS1	XP_022845218.1 glucose-1-phosphate adenylyltransferase small subunit, chloroplastic/amyloplastic-like isoform X1 [Olea europaea var. sylvestris] [Olea europaea]	Metabolism;Metabolism;Metabolism;Metabolism	Global and overview maps;Global and overview maps;Carbohydrate metabolism;Carbohydrate metabolism	ko01100//Metabolic pathways;ko01110//Biosynthesis of secondary metabolites;ko00500//Starch and sucrose metabolism;ko00520//Amino sugar and nucleotide sugar metabolism	K00975;K00975;K00975;K00975	-	-	GO:0009058//biosynthetic process
evm.model.Contig289.34-gene	32.17	27.25	31.08	22.59	19.74	19.04	4.4	4.29	6	2.26	1.14	2.28	780	725	706	551	477	527	88	98	131	48	24	62	GAUT4	XP_011086294.1 probable galacturonosyltransferase 4 [Sesamum indicum]	Metabolism;Metabolism	Global and overview maps;Carbohydrate metabolism	ko01100//Metabolic pathways;ko00520//Amino sugar and nucleotide sugar metabolism	K13648;K13648	-	GO:0016757//transferase activity, transferring glycosyl groups	-
evm.model.Contig29.67-gene	20.91	20.59	22.87	18.01	20.98	19.23	5.04	4.27	5.99	4.07	2.39	4.46	322	348	330	279	322	338	64	62	83	55	32	77	GAE3	XP_022873976.1 UDP-glucuronate 4-epimerase 3-like [Olea europaea var. sylvestris] [Olea europaea]	Metabolism;Metabolism	Global and overview maps;Carbohydrate metabolism	ko01100//Metabolic pathways;ko00520//Amino sugar and nucleotide sugar metabolism	K08679;K08679	-	-	GO:0005975//carbohydrate metabolic process
evm.model.Contig291.45-gene	93.99	85.41	88.75	87.73	87.79	86.7	82.88	84.84	82.27	79.33	76.19	77.64	1752	1747	1550	1645	1631	1845	1274	1491	1381	1297	1236	1624	AGPS2	XP_022852949.1 glucose-1-phosphate adenylyltransferase large subunit 2, chloroplastic/amyloplastic-like [Olea europaea var. sylvestris] [Olea europaea]	Metabolism;Metabolism;Metabolism;Metabolism	Global and overview maps;Global and overview maps;Carbohydrate metabolism;Carbohydrate metabolism	ko01100//Metabolic pathways;ko01110//Biosynthesis of secondary metabolites;ko00500//Starch and sucrose metabolism;ko00520//Amino sugar and nucleotide sugar metabolism	K00975;K00975;K00975;K00975	-	-	GO:0009058//biosynthetic process
evm.model.Contig297.77-gene	106.08	111.49	114.91	112.2	108.77	113.43	52.28	54.86	58.74	43.75	48.7	43.95	1454	1677	1475.71	1547	1486	1775	591	709	725	526	581	676	AXS2	PIN09899.1 dTDP-glucose 4-6-dehydratase/UDP-glucuronic acid decarboxylase [Handroanthus impetiginosus]	Metabolism;Metabolism	Global and overview maps;Carbohydrate metabolism	ko01100//Metabolic pathways;ko00520//Amino sugar and nucleotide sugar metabolism	K12449;K12449	-	GO:0003824//catalytic activity	-
evm.model.Contig30.122-gene	0.41	0.38	0.5	1.23	0.65	1.09	0	0	0.07	0	0	0	7	7	8	21	11	21	0	0	1	0	0	0	UGD1	XP_022850464.1 UDP-glucose 6-dehydrogenase 1-like [Olea europaea var. sylvestris] [Olea europaea]	Metabolism;Metabolism;Metabolism;Metabolism	Global and overview maps;Carbohydrate metabolism;Carbohydrate metabolism;Carbohydrate metabolism	ko01100//Metabolic pathways;ko00520//Amino sugar and nucleotide sugar metabolism;ko00040//Pentose and glucuronate interconversions;ko00053//Ascorbate and aldarate metabolism	K00012;K00012;K00012;K00012	-	GO:0016616//oxidoreductase activity, acting on the CH-OH group of donors, NAD or NADP as acceptor	-
evm.model.Contig30.49-gene	0.43	0.1	0.17	0	0.43	0.09	0	0	0.06	0	0	0	8	2	3	0	8	2	0	0	1	0	0	0	GAUT11	XP_011072961.1 probable galacturonosyltransferase 11 isoform X1 [Sesamum indicum]	Metabolism;Metabolism	Global and overview maps;Carbohydrate metabolism	ko01100//Metabolic pathways;ko00520//Amino sugar and nucleotide sugar metabolism	K13648;K13648	-	GO:0047262//polygalacturonate 4-alpha-galacturonosyltransferase activity	-
evm.model.Contig30.55-gene	103.03	107.74	109.55	54.78	55.66	53.24	76.95	64.55	71.26	81.61	72.46	68.35	1307	1499.72	1302	699	703.75	771	805	772	814	908	800	973	UPTG2	XP_019200005.1 PREDICTED: UDP-arabinopyranose mutase 1 [Ipomoea nil]	Metabolism;Metabolism	Global and overview maps;Carbohydrate metabolism	ko01100//Metabolic pathways;ko00520//Amino sugar and nucleotide sugar metabolism	K13379;K13379	-	GO:0016866//intramolecular transferase activity	-
evm.model.Contig301.1-gene	41.08	46.7	39.82	42.72	44.42	47.62	30.28	33.26	38.37	22.92	24.6	23.8	566	706	514	592	610	749	344	432	476	277	295	368	AXS2	XP_022854308.1 UDP-D-apiose/UDP-D-xylose synthase 2 [Olea europaea var. sylvestris] [Olea europaea]	Metabolism;Metabolism	Global and overview maps;Carbohydrate metabolism	ko01100//Metabolic pathways;ko00520//Amino sugar and nucleotide sugar metabolism	K12449;K12449	-	GO:0003824//catalytic activity	-
evm.model.Contig305.47-gene	35.91	41.86	42.76	34.53	38.78	37.01	22.72	23.28	23.16	19.13	19.73	16.98	458	586	511	443	493	539	239	280	266	214	219	243	CYT1	XP_022856740.1 mannose-1-phosphate guanylyltransferase 1-like [Olea europaea var. sylvestris] [Olea europaea]	Metabolism;Metabolism;Metabolism;Metabolism	Global and overview maps;Global and overview maps;Carbohydrate metabolism;Carbohydrate metabolism	ko01100//Metabolic pathways;ko01110//Biosynthesis of secondary metabolites;ko00520//Amino sugar and nucleotide sugar metabolism;ko00051//Fructose and mannose metabolism	K00966;K00966;K00966;K00966	-	-	GO:0009058//biosynthetic process
evm.model.Contig312.32-gene	21.1	20.75	21.38	16.42	18.92	17.77	4.36	5.13	3.64	3.31	2.12	2.51	733	791	696	574	655	705	125	168	114	101	64	98	ARA1	XP_022889317.1 L-arabinokinase-like [Olea europaea var. sylvestris] [Olea europaea]	Metabolism;Metabolism	Global and overview maps;Carbohydrate metabolism	ko01100//Metabolic pathways;ko00520//Amino sugar and nucleotide sugar metabolism	K12446;K12446	-	GO:0005524//ATP binding	-
evm.model.Contig312.64-gene	0.08	0.55	0.4	0	0.45	0.2	0.46	0.08	0.5	0	0.17	0.33	1	8	5	0	6	3	5	1	6	0	2	5	CHIA	XP_022862239.1 acidic mammalian chitinase-like [Olea europaea var. sylvestris] [Olea europaea]	Metabolism;Metabolism	Global and overview maps;Carbohydrate metabolism	ko01100//Metabolic pathways;ko00520//Amino sugar and nucleotide sugar metabolism	K01183;K01183	-	GO:0008061//chitin binding	-
evm.model.Contig313.48-gene	27.24	24.67	27.59	19.46	16.53	21.93	24.92	23.1	28.35	31.8	33.64	31.1	334	332	317	240	202	307	252	267	313	342	359	428	At5g51830	XP_022874145.1 probable fructokinase-7 [Olea europaea var. sylvestris] [Olea europaea]	Metabolism;Metabolism;Metabolism;Metabolism;Metabolism	Global and overview maps;Global and overview maps;Carbohydrate metabolism;Carbohydrate metabolism;Carbohydrate metabolism	ko01100//Metabolic pathways;ko01110//Biosynthesis of secondary metabolites;ko00500//Starch and sucrose metabolism;ko00520//Amino sugar and nucleotide sugar metabolism;ko00051//Fructose and mannose metabolism	K00847;K00847;K00847;K00847;K00847	-	GO:0016301//kinase activity	-
evm.model.Contig317.57-gene	67.68	72.49	67.53	89.85	86	95.83	40.01	43.91	36.69	41.05	38.92	33.88	832.31	978.27	778.05	1111.44	1054.09	1345.4	405.73	509.07	406.26	442.74	416.52	467.54	-	XP_022875550.1 UDP-glucose 4-epimerase GEPI48-like [Olea europaea var. sylvestris] [Olea europaea]	Metabolism;Metabolism;Metabolism	Global and overview maps;Carbohydrate metabolism;Carbohydrate metabolism	ko01100//Metabolic pathways;ko00520//Amino sugar and nucleotide sugar metabolism;ko00052//Galactose metabolism	K01784;K01784;K01784	-	GO:0003978//UDP-glucose 4-epimerase activity	-
evm.model.Contig324.47-gene	10.64	10.67	15.66	16.57	13.51	13.88	12.61	11.55	11.82	9.47	9.49	8.31	219	241	302	343	277	326	214	224	219	171	170	192	HEXO2	XP_022876444.1 beta-hexosaminidase 2-like [Olea europaea var. sylvestris] [Olea europaea]	Metabolism;Metabolism;Metabolism;Metabolism;Metabolism;Metabolism;Metabolism	Global and overview maps;Carbohydrate metabolism;Glycan biosynthesis and metabolism;Glycan biosynthesis and metabolism;Glycan biosynthesis and metabolism;Glycan biosynthesis and metabolism;Glycan biosynthesis and metabolism	ko01100//Metabolic pathways;ko00520//Amino sugar and nucleotide sugar metabolism;ko00513//Various types of N-glycan biosynthesis;ko00511//Other glycan degradation;ko00603//Glycosphingolipid biosynthesis - globo and isoglobo series;ko00531//Glycosaminoglycan degradation;ko00604//Glycosphingolipid biosynthesis - ganglio series	K12373;K12373;K12373;K12373;K12373;K12373;K12373	-	GO:0004553//hydrolase activity, hydrolyzing O-glycosyl compounds	-
evm.model.Contig324.5-gene	30.69	35.33	37.42	33.13	33.44	35.26	27.26	28.13	29.84	32.45	30.43	31.8	744	940	850	808	808	976	545	643	651.48	690	642	865	GFPT2	XP_022876645.1 glutamine--fructose-6-phosphate aminotransferase [isomerizing] 2 [Olea europaea var. sylvestris] [Olea europaea]	Metabolism;Metabolism;Metabolism	Global and overview maps;Carbohydrate metabolism;Amino acid metabolism	ko01100//Metabolic pathways;ko00520//Amino sugar and nucleotide sugar metabolism;ko00250//Alanine, aspartate and glutamate metabolism	K00820;K00820;K00820	-	GO:0097367//carbohydrate derivative binding	-
evm.model.Contig327.62-gene	28.87	26.81	26.91	8.31	7.84	8.83	22.36	22.34	23.99	12.12	8.75	10.22	584	595	510	169	158	204	373	426	437	215	154	232	AGPS1	XP_022873023.1 glucose-1-phosphate adenylyltransferase large subunit 1-like [Olea europaea var. sylvestris] [Olea europaea]	Metabolism;Metabolism;Metabolism;Metabolism	Global and overview maps;Global and overview maps;Carbohydrate metabolism;Carbohydrate metabolism	ko01100//Metabolic pathways;ko01110//Biosynthesis of secondary metabolites;ko00500//Starch and sucrose metabolism;ko00520//Amino sugar and nucleotide sugar metabolism	K00975;K00975;K00975;K00975	-	-	GO:0009058//biosynthetic process
evm.model.Contig329.11-gene	87.59	86.21	82.23	80.11	80.03	86.73	60.41	54.79	60.39	39.73	50.75	45.3	1287	1390	1132	1184	1172	1455	732	759	799	512	649	747	MUR4	XP_022847933.1 UDP-arabinose 4-epimerase 1-like [Olea europaea var. sylvestris] [Olea europaea]	Metabolism;Metabolism	Global and overview maps;Carbohydrate metabolism	ko01100//Metabolic pathways;ko00520//Amino sugar and nucleotide sugar metabolism	K12448;K12448	-	GO:0003978//UDP-glucose 4-epimerase activity	-
evm.model.Contig33.35-gene	1.96	2.68	0.15	2.92	2.1	1.35	2.37	2.22	2.64	2.71	1.29	1.37	14	21	1	21	15	11	14	15	17	17	8	11	At5g51830	XP_022874145.1 probable fructokinase-7 [Olea europaea var. sylvestris] [Olea europaea]	Metabolism;Metabolism;Metabolism;Metabolism;Metabolism	Global and overview maps;Global and overview maps;Carbohydrate metabolism;Carbohydrate metabolism;Carbohydrate metabolism	ko01100//Metabolic pathways;ko01110//Biosynthesis of secondary metabolites;ko00500//Starch and sucrose metabolism;ko00520//Amino sugar and nucleotide sugar metabolism;ko00051//Fructose and mannose metabolism	K00847;K00847;K00847;K00847;K00847	-	-	-
evm.model.Contig330.94-gene	0	0.12	0.2	0.19	0.26	0	0	0	0	0	0	0.11	0	2	3	3	4	0	0	0	0	0	0	2	HXK2	XP_022854714.1 hexokinase-1-like isoform X1 [Olea europaea var. sylvestris] [Olea europaea]	Metabolism;Metabolism;Metabolism;Metabolism;Metabolism;Metabolism;Metabolism;Metabolism	Global and overview maps;Global and overview maps;Global and overview maps;Carbohydrate metabolism;Carbohydrate metabolism;Carbohydrate metabolism;Carbohydrate metabolism;Carbohydrate metabolism	ko01100//Metabolic pathways;ko01110//Biosynthesis of secondary metabolites;ko01200//Carbon metabolism;ko00500//Starch and sucrose metabolism;ko00010//Glycolysis / Gluconeogenesis;ko00520//Amino sugar and nucleotide sugar metabolism;ko00052//Galactose metabolism;ko00051//Fructose and mannose metabolism	K00844;K00844;K00844;K00844;K00844;K00844;K00844;K00844	-	-	GO:0001678//cellular glucose homeostasis
evm.model.Contig334.34-gene	5.12	5.16	4.89	8.12	5.86	8.18	2.07	2.57	2.49	1.95	2.58	4.4	28.5	31.5	25.5	45.5	32.5	52	9.5	13.5	12.5	9.5	12.5	27.5	GNA1	XP_022842739.1 glucosamine 6-phosphate N-acetyltransferase-like [Olea europaea var. sylvestris] [Olea europaea]	Metabolism;Metabolism	Global and overview maps;Carbohydrate metabolism	ko01100//Metabolic pathways;ko00520//Amino sugar and nucleotide sugar metabolism	K00621;K00621	-	GO:0008080//N-acetyltransferase activity	-
evm.model.Contig335.48-gene	18.8	19.38	17.19	19.26	19.41	20.98	8.91	10.69	8.11	5.77	6.66	8.7	412	466	353	424.65	423.98	525	161	220.79	160.13	111	127	214	GAUT7	XP_022855260.1 probable galacturonosyltransferase 7 isoform X1 [Olea europaea var. sylvestris] [Olea europaea]	Metabolism;Metabolism	Global and overview maps;Carbohydrate metabolism	ko01100//Metabolic pathways;ko00520//Amino sugar and nucleotide sugar metabolism	K13648;K13648	-	GO:0047262//polygalacturonate 4-alpha-galacturonosyltransferase activity	-
evm.model.Contig336.32-gene	13.78	8.46	10.89	12.19	10.62	12.74	8.82	7.65	7.47	5.07	6.61	6.77	254	171	188	226	195	268	134	133	124	82	106	140	GAUT10	XP_022845715.1 probable galacturonosyltransferase 10 [Olea europaea var. sylvestris] [Olea europaea]	Metabolism;Metabolism	Global and overview maps;Carbohydrate metabolism	ko01100//Metabolic pathways;ko00520//Amino sugar and nucleotide sugar metabolism	K13648;K13648	-	GO:0047262//polygalacturonate 4-alpha-galacturonosyltransferase activity	-
evm.model.Contig34.82-gene	14.04	15.11	15.74	12.84	14.14	13.94	14.62	13.16	13.05	13.05	14.84	14.14	276	326	290	254	277	313	237	244	231	225	254	312	DRT101	XP_022878398.1 phosphoacetylglucosamine mutase-like isoform X1 [Olea europaea var. sylvestris] [Olea europaea]	Metabolism;Metabolism	Global and overview maps;Carbohydrate metabolism	ko01100//Metabolic pathways;ko00520//Amino sugar and nucleotide sugar metabolism	K01836;K01836	-	-	GO:0005975//carbohydrate metabolic process
evm.model.Contig34.83-gene	0	0	0	0	0	0.42	0	0	0	0	0	0	0	0	0	0	0	2	0	0	0	0	0	0	PGI1	XP_022876163.1 glucose-6-phosphate isomerase 1, chloroplastic isoform X1 [Olea europaea var. sylvestris] [Olea europaea]	Metabolism;Metabolism;Metabolism;Metabolism;Metabolism;Metabolism;Metabolism	Global and overview maps;Global and overview maps;Global and overview maps;Carbohydrate metabolism;Carbohydrate metabolism;Carbohydrate metabolism;Carbohydrate metabolism	ko01100//Metabolic pathways;ko01110//Biosynthesis of secondary metabolites;ko01200//Carbon metabolism;ko00500//Starch and sucrose metabolism;ko00010//Glycolysis / Gluconeogenesis;ko00520//Amino sugar and nucleotide sugar metabolism;ko00030//Pentose phosphate pathway	K01810;K01810;K01810;K01810;K01810;K01810;K01810	-	GO:0004347//glucose-6-phosphate isomerase activity	-
evm.model.Contig340.20-gene	46.84	40.78	44.26	19.56	12.16	20.09	3.06	2.59	2.89	1.95	1.59	2.75	576	550.28	510	242	149	282	31	30	32	21	17	38	UPTG2	XP_022885463.1 UDP-arabinopyranose mutase 1 [Olea europaea var. sylvestris] [Olea europaea]	Metabolism;Metabolism	Global and overview maps;Carbohydrate metabolism	ko01100//Metabolic pathways;ko00520//Amino sugar and nucleotide sugar metabolism	K13379;K13379	-	GO:0016866//intramolecular transferase activity	-
evm.model.Contig342.83-gene	0.73	0.33	0	0	0	0	0	0	0.2	0	0	0	4	2	0	0	0	0	0	0	1	0	0	0	AXS1	RZB83882.1 UDP-D-apiose/UDP-D-xylose synthase 1 isoform A [Glycine soja]	Metabolism;Metabolism	Global and overview maps;Carbohydrate metabolism	ko01100//Metabolic pathways;ko00520//Amino sugar and nucleotide sugar metabolism	K12449;K12449	-	-	-
evm.model.Contig342.95-gene	0.77	0.27	1.45	0.47	0.77	1.03	0.29	0.06	0.33	0	0.07	0.26	13	5	23	8	13	20	4	1	5	0	1	5	APS2	XP_022857415.1 inactive glucose-1-phosphate adenylyltransferase small subunit 2, chloroplastic, partial [Olea europaea var. sylvestris] [Olea europaea]	Metabolism;Metabolism;Metabolism;Metabolism	Global and overview maps;Global and overview maps;Carbohydrate metabolism;Carbohydrate metabolism	ko01100//Metabolic pathways;ko01110//Biosynthesis of secondary metabolites;ko00500//Starch and sucrose metabolism;ko00520//Amino sugar and nucleotide sugar metabolism	K00975;K00975;K00975;K00975	-	-	GO:0009058//biosynthetic process
evm.model.Contig345.33-gene	3.98	2.37	4.03	3.65	3.37	3.7	4.21	3.6	4.72	3.98	4.55	4.09	75.15	49.09	71.39	69.33	63.43	79.79	65.59	64.04	80.27	65.87	74.74	86.65	GAUT11	XP_022886036.1 probable galacturonosyltransferase 11 [Olea europaea var. sylvestris] [Olea europaea]	Metabolism;Metabolism	Global and overview maps;Carbohydrate metabolism	ko01100//Metabolic pathways;ko00520//Amino sugar and nucleotide sugar metabolism	K13648;K13648	-	GO:0016757//transferase activity, transferring glycosyl groups	-
evm.model.Contig354.34-gene	0.12	0	0.13	0	0	0	0	0.26	0	0	0	0	1	0	1	0	0	0	0	2	0	0	0	0	FKGP	VVA25510.1 PREDICTED: bifunctional [Prunus dulcis]	Metabolism;Metabolism;Metabolism	Global and overview maps;Carbohydrate metabolism;Carbohydrate metabolism	ko01100//Metabolic pathways;ko00520//Amino sugar and nucleotide sugar metabolism;ko00051//Fructose and mannose metabolism	K05305;K05305;K05305	-	GO:0016772//transferase activity, transferring phosphorus-containing groups	-
evm.model.Contig359.35-gene	0.59	1.68	2.37	0.51	1.04	0.13	0	0.86	0.49	0.08	0.08	0.4	8	25	30	7	14	2	0	11	6	1	1	6	GAUT8	XP_022887961.1 galacturonosyltransferase 8-like [Olea europaea var. sylvestris] [Olea europaea]	Metabolism;Metabolism	Global and overview maps;Carbohydrate metabolism	ko01100//Metabolic pathways;ko00520//Amino sugar and nucleotide sugar metabolism	K13648;K13648	-	GO:0047262//polygalacturonate 4-alpha-galacturonosyltransferase activity	-
evm.model.Contig360.9-gene	4.88	8.44	9.13	4.93	5.88	6.56	4.24	5.31	4.94	4.27	4.78	4.03	104.53	198.34	183.18	106.29	125.54	160.56	74.95	107.2	95.29	80.3	89.05	96.95	UGPA	XP_022896519.1 UTP--glucose-1-phosphate uridylyltransferase-like [Olea europaea var. sylvestris] [Olea europaea]	Metabolism;Metabolism;Metabolism;Metabolism;Metabolism;Metabolism	Global and overview maps;Global and overview maps;Carbohydrate metabolism;Carbohydrate metabolism;Carbohydrate metabolism;Carbohydrate metabolism	ko01100//Metabolic pathways;ko01110//Biosynthesis of secondary metabolites;ko00500//Starch and sucrose metabolism;ko00520//Amino sugar and nucleotide sugar metabolism;ko00052//Galactose metabolism;ko00040//Pentose and glucuronate interconversions	K00963;K00963;K00963;K00963;K00963;K00963	-	GO:0003735//structural constituent of ribosome	-
evm.model.Contig367.6-gene	0.15	0	0	0	0	0.03	0	0	0	0	0	0	4	0	0	0	0	1	0	0	0	0	0	0	Xyl2	XP_022854103.1 beta-xylosidase/alpha-L-arabinofuranosidase 2-like isoform X1 [Olea europaea var. sylvestris] [Olea europaea]	Metabolism;Metabolism	Global and overview maps;Carbohydrate metabolism	ko01100//Metabolic pathways;ko00520//Amino sugar and nucleotide sugar metabolism	K15920;K15920	-	GO:0004553//hydrolase activity, hydrolyzing O-glycosyl compounds	-
evm.model.Contig37.276-gene	32.78	28.01	30.58	30.21	24.65	27.16	13.76	12.24	14.36	7.92	9.44	10.52	722	677	631	669.35	541.02	683	250	254.21	284.87	153	181	260	GAUT7	XP_022887126.1 probable galacturonosyltransferase 7 isoform X1 [Olea europaea var. sylvestris] [Olea europaea]	Metabolism;Metabolism	Global and overview maps;Carbohydrate metabolism	ko01100//Metabolic pathways;ko00520//Amino sugar and nucleotide sugar metabolism	K13648;K13648	-	GO:0016757//transferase activity, transferring glycosyl groups	-
evm.model.Contig372.10-gene	62.96	69.37	60.82	83.99	91.06	89.49	26.94	22.19	27.95	11.47	9.38	14.38	996.08	1204.32	901.55	1336.63	1435.91	1616.47	351.5	331	398.14	159.11	129.11	255.33	UGD3	XP_022853005.1 UDP-glucose 6-dehydrogenase 2-like [Olea europaea var. sylvestris] [Olea europaea]	Metabolism;Metabolism;Metabolism;Metabolism	Global and overview maps;Carbohydrate metabolism;Carbohydrate metabolism;Carbohydrate metabolism	ko01100//Metabolic pathways;ko00520//Amino sugar and nucleotide sugar metabolism;ko00040//Pentose and glucuronate interconversions;ko00053//Ascorbate and aldarate metabolism	K00012;K00012;K00012;K00012	-	GO:0016616//oxidoreductase activity, acting on the CH-OH group of donors, NAD or NADP as acceptor	-
evm.model.Contig372.11-gene	152.96	157.49	157.54	177.54	194.28	172.72	78.45	69.25	67.94	72.04	69.88	77.48	2592.54	2929.18	2501.73	3026.82	3281.84	3342.08	1096.5	1106.56	1036.86	1070.89	1030.89	1473.67	UGD2	XP_022853005.1 UDP-glucose 6-dehydrogenase 2-like [Olea europaea var. sylvestris] [Olea europaea]	Metabolism;Metabolism;Metabolism;Metabolism	Global and overview maps;Carbohydrate metabolism;Carbohydrate metabolism;Carbohydrate metabolism	ko01100//Metabolic pathways;ko00520//Amino sugar and nucleotide sugar metabolism;ko00040//Pentose and glucuronate interconversions;ko00053//Ascorbate and aldarate metabolism	K00012;K00012;K00012;K00012	-	GO:0016616//oxidoreductase activity, acting on the CH-OH group of donors, NAD or NADP as acceptor	-
evm.model.Contig38.144-gene	70.83	72.95	71	65.47	68.27	67.27	26.91	29.62	26.53	22.53	22.86	21.45	1545	1746	1451	1436.53	1484	1675.12	484	609	521	431	434	525	USP	XP_022880222.1 UDP-sugar pyrophosphorylase-like [Olea europaea var. sylvestris] [Olea europaea]	Metabolism;Metabolism;Metabolism;Metabolism;Metabolism;Metabolism	Global and overview maps;Global and overview maps;Carbohydrate metabolism;Carbohydrate metabolism;Carbohydrate metabolism;Carbohydrate metabolism	ko01100//Metabolic pathways;ko01110//Biosynthesis of secondary metabolites;ko00520//Amino sugar and nucleotide sugar metabolism;ko00052//Galactose metabolism;ko00040//Pentose and glucuronate interconversions;ko00053//Ascorbate and aldarate metabolism	K12447;K12447;K12447;K12447;K12447;K12447	-	-	GO:0008152//metabolic process
evm.model.Contig396.30-gene	52.19	59.24	47.52	7.88	10.57	8.35	9.61	9.09	14.15	27.55	30.27	30.92	487.36	607.02	415.77	74	98.35	89	74	80	119	225.64	245.99	324	Cht1	XP_022858302.1 basic endochitinase-like [Olea europaea var. sylvestris] [Olea europaea]	Metabolism;Metabolism	Global and overview maps;Carbohydrate metabolism	ko01100//Metabolic pathways;ko00520//Amino sugar and nucleotide sugar metabolism	K01183;K01183	-	GO:0004568//chitinase activity	-
evm.model.Contig396.31-gene	46.99	58.21	49.75	9.33	13.35	10.2	11.11	5.76	12.43	15.26	19.1	9.87	415.64	564.98	412.23	83	117.65	103	81	48	99	118.36	147	98	rscc	XP_022858302.1 basic endochitinase-like [Olea europaea var. sylvestris] [Olea europaea]	Metabolism;Metabolism	Global and overview maps;Carbohydrate metabolism	ko01100//Metabolic pathways;ko00520//Amino sugar and nucleotide sugar metabolism	K01183;K01183	-	GO:0004568//chitinase activity	-
evm.model.Contig398.61-gene	36.4	33.82	36.25	42.99	42.21	41.81	61.65	62.35	61.56	89.94	87.26	80.96	867	884	809	1030	1002	1137	1211	1400.31	1320.38	1879	1809	2164	RHM1	XP_022869936.1 trifunctional UDP-glucose 4,6-dehydratase/UDP-4-keto-6-deoxy-D-glucose 3,5-epimerase/UDP-4-keto-L-rhamnose-reductase RHM1-like isoform X2 [Olea europaea var. sylvestris] [Olea europaea]	Metabolism;Metabolism	Global and overview maps;Carbohydrate metabolism	ko01100//Metabolic pathways;ko00520//Amino sugar and nucleotide sugar metabolism	K12450;K12450	-	-	-
evm.model.Contig401.32-gene	21.78	28.06	26.86	18.27	18.36	22.75	15.69	14.58	14.17	10.38	15.28	12.88	244	345	282	205.97	205	291	145	153.98	143	102	148.97	162	CBR2	XP_022893439.1 NADH-cytochrome b5 reductase-like protein [Olea europaea var. sylvestris] [Olea europaea]	Metabolism	Carbohydrate metabolism	ko00520//Amino sugar and nucleotide sugar metabolism	K00326	-	GO:0016491//oxidoreductase activity	-
evm.model.Contig405.2-gene	16.95	16.99	16.69	24.96	27.41	27.22	15.13	16.35	14.36	14.12	14.39	12.09	403.19	443.45	371.85	597.08	649.65	739.13	296.69	366.62	307.46	294.45	297.87	322.6	ASD1	XP_022882756.1 alpha-L-arabinofuranosidase 1-like [Olea europaea var. sylvestris] [Olea europaea]	Metabolism;Metabolism	Global and overview maps;Carbohydrate metabolism	ko01100//Metabolic pathways;ko00520//Amino sugar and nucleotide sugar metabolism	K01209;K01209	-	-	GO:0046373//L-arabinose metabolic process
evm.model.Contig429.22-gene	2.41	2.2	2.8	3.24	2.28	2.24	2.84	2.56	3.39	1.78	2.28	1.45	34	34	37	46	32	36	33	34	43	22	28	23	PMI2	XP_022862582.1 mannose-6-phosphate isomerase 1-like [Olea europaea var. sylvestris] [Olea europaea]	Metabolism;Metabolism;Metabolism;Metabolism	Global and overview maps;Global and overview maps;Carbohydrate metabolism;Carbohydrate metabolism	ko01100//Metabolic pathways;ko01110//Biosynthesis of secondary metabolites;ko00520//Amino sugar and nucleotide sugar metabolism;ko00051//Fructose and mannose metabolism	K01809;K01809;K01809;K01809	-	GO:0004476//mannose-6-phosphate isomerase activity	-
evm.model.Contig439.29-gene	3.41	4.18	4.14	10.57	10.2	9.45	2.04	2.05	1.6	0	0.08	0.02	95.16	128.13	108.33	296.84	283.67	301.1	47	54	40.32	0	2	0.5	BXL5	PSS26140.1 Beta-D-xylosidase [Actinidia chinensis var. chinensis] [Actinidia chinensis]	Metabolism;Metabolism	Global and overview maps;Carbohydrate metabolism	ko01100//Metabolic pathways;ko00520//Amino sugar and nucleotide sugar metabolism	K15920;K15920	-	GO:0004553//hydrolase activity, hydrolyzing O-glycosyl compounds	-
evm.model.Contig446.1-gene	5.12	5.16	4.89	8.12	5.86	8.18	2.07	2.57	2.49	1.95	2.58	4.4	28.5	31.5	25.5	45.5	32.5	52	9.5	13.5	12.5	9.5	12.5	27.5	GNA1	XP_022842739.1 glucosamine 6-phosphate N-acetyltransferase-like [Olea europaea var. sylvestris] [Olea europaea]	Metabolism;Metabolism	Global and overview maps;Carbohydrate metabolism	ko01100//Metabolic pathways;ko00520//Amino sugar and nucleotide sugar metabolism	K00621;K00621	-	GO:0008080//N-acetyltransferase activity	-
evm.model.Contig45.46-gene	55.48	73.38	63.82	151.87	144.14	135.02	7.99	6.94	10.48	0.18	0.19	0.14	688.09	998.81	741.63	1894.87	1781.88	1912.02	81.68	81.21	117	2	2	2	UGE1	XP_022862084.1 bifunctional UDP-glucose 4-epimerase and UDP-xylose 4-epimerase 1-like [Olea europaea var. sylvestris] [Olea europaea]	Metabolism;Metabolism;Metabolism	Global and overview maps;Carbohydrate metabolism;Carbohydrate metabolism	ko01100//Metabolic pathways;ko00520//Amino sugar and nucleotide sugar metabolism;ko00052//Galactose metabolism	K01784;K01784;K01784	-	GO:0003978//UDP-glucose 4-epimerase activity	-
evm.model.Contig456.31-gene	231.88	230.92	234.33	396.23	416.2	409.91	160.54	150.37	160.02	107.48	108.67	100.65	3685	4027	3489	6334	6592	7437	2104	2253	2290	1498	1503	1795	GAE6	XP_022871724.1 UDP-glucuronate 4-epimerase 6-like [Olea europaea var. sylvestris] [Olea europaea]	Metabolism;Metabolism	Global and overview maps;Carbohydrate metabolism	ko01100//Metabolic pathways;ko00520//Amino sugar and nucleotide sugar metabolism	K08679;K08679	-	-	GO:0005975//carbohydrate metabolic process
evm.model.Contig458.34-gene	48.97	49.18	44.57	30.3	31.39	28.81	105.52	99.71	96.46	93.89	92.26	89.62	911	1004	777	567	582	612	1619	1749	1616	1532	1494	1871.17	SQD1	XP_022851875.1 UDP-sulfoquinovose synthase, chloroplastic-like [Olea europaea var. sylvestris] [Olea europaea]	Metabolism;Metabolism;Metabolism	Global and overview maps;Carbohydrate metabolism;Lipid metabolism	ko01100//Metabolic pathways;ko00520//Amino sugar and nucleotide sugar metabolism;ko00561//Glycerolipid metabolism	K06118;K06118;K06118	-	GO:0003824//catalytic activity	-
evm.model.Contig468.17-gene	6.76	6.21	5.37	5.37	6.95	6.88	8.68	10.61	10.22	11.08	11.23	11.56	235	237	175	188	241	273	249	348	320	338	340	451	ARA1	XP_022881416.1 L-arabinokinase-like isoform X1 [Olea europaea var. sylvestris] [Olea europaea]	Metabolism;Metabolism	Global and overview maps;Carbohydrate metabolism	ko01100//Metabolic pathways;ko00520//Amino sugar and nucleotide sugar metabolism	K12446;K12446	-	GO:0005534//galactose binding	-
evm.model.Contig47.197-gene	22.91	21.29	20.42	8.59	9.28	6.87	1.06	0.62	1.02	0.25	0.25	0.39	946	965	790	357	382	324	36	24	38	9	9	18	CSLD5	XP_022875706.1 cellulose synthase-like protein D5 [Olea europaea var. sylvestris] [Olea europaea]	Metabolism;Metabolism	Global and overview maps;Carbohydrate metabolism	ko01100//Metabolic pathways;ko00520//Amino sugar and nucleotide sugar metabolism	K00770;K00770	GO:0016020//membrane	-	-
evm.model.Contig472.6-gene	60.53	63.3	54.46	55.63	57.82	65.42	62.05	60.36	70.61	48	50.37	46.31	834	957	703	771	794	1029	705	784	876	580	604	716	MUR4	XP_022873546.1 UDP-arabinose 4-epimerase 1 [Olea europaea var. sylvestris] [Olea europaea]	Metabolism;Metabolism	Global and overview maps;Carbohydrate metabolism	ko01100//Metabolic pathways;ko00520//Amino sugar and nucleotide sugar metabolism	K12448;K12448	-	GO:0003978//UDP-glucose 4-epimerase activity	-
evm.model.Contig473.10-gene	21.02	21.47	18.41	17.6	14.24	16.19	3.63	3.45	3.98	1.71	2.69	1.39	323	362	265	272	218	284	46	50	55	23	36	24	GAE3	XP_022851664.1 UDP-glucuronate 4-epimerase 3-like [Olea europaea var. sylvestris] [Olea europaea]	Metabolism;Metabolism	Global and overview maps;Carbohydrate metabolism	ko01100//Metabolic pathways;ko00520//Amino sugar and nucleotide sugar metabolism	K08679;K08679	-	GO:0003824//catalytic activity	-
evm.model.Contig479.15-gene	8.33	7.65	8.41	15.85	16.2	15.74	2.29	3.59	3.4	1.63	1.65	1.8	128	129	121	245	248	276	29	52	47	22	22	31	GAE3	XP_022862685.1 UDP-glucuronate 4-epimerase 3-like [Olea europaea var. sylvestris] [Olea europaea]	Metabolism;Metabolism	Global and overview maps;Carbohydrate metabolism	ko01100//Metabolic pathways;ko00520//Amino sugar and nucleotide sugar metabolism	K08679;K08679	-	GO:0003824//catalytic activity	-
evm.model.Contig480.21-gene	1.25	1.58	1.52	1.33	1.03	1.09	0.43	0.05	0.4	0.71	0.26	0.08	28	39	32	30	23	28	8	1	8	14	5	2	GAUT1	XP_012842796.1 PREDICTED: polygalacturonate 4-alpha-galacturonosyltransferase [Erythranthe guttata]	Metabolism;Metabolism	Global and overview maps;Carbohydrate metabolism	ko01100//Metabolic pathways;ko00520//Amino sugar and nucleotide sugar metabolism	K13648;K13648	-	GO:0047262//polygalacturonate 4-alpha-galacturonosyltransferase activity	-
evm.model.Contig482.25-gene	16.59	20.49	19.24	7.96	10.51	9.27	2.91	2.37	2.22	1.63	0.92	1.12	290	393	315	140	183	185	42	39	35	25	14	22	HXK2	XP_022884724.1 hexokinase-2, chloroplastic [Olea europaea var. sylvestris] [Olea europaea]	Metabolism;Metabolism;Metabolism;Metabolism;Metabolism;Metabolism;Metabolism;Metabolism	Global and overview maps;Global and overview maps;Global and overview maps;Carbohydrate metabolism;Carbohydrate metabolism;Carbohydrate metabolism;Carbohydrate metabolism;Carbohydrate metabolism	ko01100//Metabolic pathways;ko01110//Biosynthesis of secondary metabolites;ko01200//Carbon metabolism;ko00500//Starch and sucrose metabolism;ko00010//Glycolysis / Gluconeogenesis;ko00520//Amino sugar and nucleotide sugar metabolism;ko00052//Galactose metabolism;ko00051//Fructose and mannose metabolism	K00844;K00844;K00844;K00844;K00844;K00844;K00844;K00844	-	GO:0005524//ATP binding	-
evm.model.Contig486.1-gene	104.78	101.87	114.42	163.08	173.1	166.96	70.71	75.8	65.82	62.25	64.62	55.21	1211	1292	1239	1896	1994	2203	674	826	685	631	650	716	FRK2	XP_022864369.1 fructokinase-2 [Olea europaea var. sylvestris] [Olea europaea]	Metabolism;Metabolism;Metabolism;Metabolism;Metabolism	Global and overview maps;Global and overview maps;Carbohydrate metabolism;Carbohydrate metabolism;Carbohydrate metabolism	ko01100//Metabolic pathways;ko01110//Biosynthesis of secondary metabolites;ko00500//Starch and sucrose metabolism;ko00520//Amino sugar and nucleotide sugar metabolism;ko00051//Fructose and mannose metabolism	K00847;K00847;K00847;K00847;K00847	-	GO:0016301//kinase activity	-
evm.model.Contig492.12-gene	8.2	7.56	6.56	8.96	8.43	7.09	6.46	4.02	4.89	5.37	7.65	6.03	80	81	60	88	82	79	52	37	43	46	65	66	EP3	XP_022874843.1 endochitinase EP3-like [Olea europaea var. sylvestris] [Olea europaea]	Metabolism;Metabolism	Global and overview maps;Carbohydrate metabolism	ko01100//Metabolic pathways;ko00520//Amino sugar and nucleotide sugar metabolism	K01183;K01183	-	GO:0004568//chitinase activity	-
evm.model.Contig492.13-gene	30.65	32.16	29.74	33.24	39.14	37.6	23.02	25.18	19.37	24.36	21.58	22.26	297	342	270	324	378	416	184	230	169	207	182	242	EP3	XP_022874844.1 endochitinase EP3-like [Olea europaea var. sylvestris] [Olea europaea]	Metabolism;Metabolism	Global and overview maps;Carbohydrate metabolism	ko01100//Metabolic pathways;ko00520//Amino sugar and nucleotide sugar metabolism	K01183;K01183	-	GO:0008061//chitin binding	-
evm.model.Contig492.15-gene	157.48	163.92	160.48	34.78	34.17	36.16	0.88	0.44	1.03	0.12	0	0	1526	1743	1457	339	330	400	7	4	9	1	0	0	EP3	XP_022874844.1 endochitinase EP3-like [Olea europaea var. sylvestris] [Olea europaea]	Metabolism;Metabolism	Global and overview maps;Carbohydrate metabolism	ko01100//Metabolic pathways;ko00520//Amino sugar and nucleotide sugar metabolism	K01183;K01183	-	GO:0008061//chitin binding	-
evm.model.Contig494.30-gene	7	4.79	6.77	5.15	3.73	5.43	3.1	3.33	4.54	2.91	3.1	3.25	96	72	87	71	51	85	35	43	56	35	37	50	ARA1	XP_022881414.1 L-arabinokinase-like isoform X1 [Olea europaea var. sylvestris] [Olea europaea]	Metabolism;Metabolism	Global and overview maps;Carbohydrate metabolism	ko01100//Metabolic pathways;ko00520//Amino sugar and nucleotide sugar metabolism	K12446;K12446	-	-	-
evm.model.Contig5.136-gene	186.46	197.28	200.6	126.22	125.98	122.3	172.53	183.84	184.58	162.95	155.49	147.44	2385	2769	2404	1624	1606	1786	1820	2217	2126	1828	1731	2116.31	RGP2	XP_022872189.1 UDP-arabinopyranose mutase 2-like [Olea europaea var. sylvestris] [Olea europaea]	Metabolism;Metabolism	Global and overview maps;Carbohydrate metabolism	ko01100//Metabolic pathways;ko00520//Amino sugar and nucleotide sugar metabolism	K13379;K13379	-	GO:0016866//intramolecular transferase activity	-
evm.model.Contig5.285-gene	22.78	25.12	31.48	18	16.02	16.66	13.81	15.64	14.68	10.55	11.57	8.7	224	271	290	178	157	187	112	145	130	91	99	96	CBR1	PIN06471.1 NADH-cytochrome b-5 reductase [Handroanthus impetiginosus]	Metabolism	Carbohydrate metabolism	ko00520//Amino sugar and nucleotide sugar metabolism	K00326	-	GO:0016491//oxidoreductase activity	-
evm.model.Contig5.35-gene	36.88	35.59	33.59	32.4	33.27	38.15	28.19	29.43	32.84	30.84	26.72	26.98	525	556	448	464	472	620	331	395	421	385	331	431	gmppab	XP_011087176.1 mannose-1-phosphate guanyltransferase alpha [Sesamum indicum]	Metabolism;Metabolism;Metabolism;Metabolism	Global and overview maps;Global and overview maps;Carbohydrate metabolism;Carbohydrate metabolism	ko01100//Metabolic pathways;ko01110//Biosynthesis of secondary metabolites;ko00520//Amino sugar and nucleotide sugar metabolism;ko00051//Fructose and mannose metabolism	K00966;K00966;K00966;K00966	-	-	GO:0009058//biosynthetic process
evm.model.Contig5.450-gene	0.99	0.42	0.63	0.72	0.73	0.69	0.96	1.11	1.09	1.2	0.68	0.88	15	7	9	11	11	12	12	16	15	16	9	15	GAUT10	XP_022854449.1 probable galacturonosyltransferase 10 isoform X1 [Olea europaea var. sylvestris] [Olea europaea]	Metabolism;Metabolism	Global and overview maps;Carbohydrate metabolism	ko01100//Metabolic pathways;ko00520//Amino sugar and nucleotide sugar metabolism	K13648;K13648	-	GO:0016757//transferase activity, transferring glycosyl groups	-
evm.model.Contig5.561-gene	2.33	4.92	5.53	3.63	2.42	2.81	0.62	0.7	0.16	0.5	0.34	0.33	32	74	71	50	33	44	7	9	2	6	4	5	RHM2	XP_022878524.1 trifunctional UDP-glucose 4,6-dehydratase/UDP-4-keto-6-deoxy-D-glucose 3,5-epimerase/UDP-4-keto-L-rhamnose-reductase RHM2-like [Olea europaea var. sylvestris] [Olea europaea]	Metabolism;Metabolism	Global and overview maps;Carbohydrate metabolism	ko01100//Metabolic pathways;ko00520//Amino sugar and nucleotide sugar metabolism	K12450;K12450	-	-	-
evm.model.Contig5.589-gene	10.38	7.91	8.63	6.61	6.16	5.08	3.6	3.82	3.86	3.14	3.31	3.81	245	205	191	157	145	137	70	85	82	65	68	101	RHM1	XP_016465921.1 PREDICTED: trifunctional UDP-glucose 4,6-dehydratase/UDP-4-keto-6-deoxy-D-glucose 3,5-epimerase/UDP-4-keto-L-rhamnose-reductase RHM1-like [Nicotiana tabacum]	Metabolism;Metabolism	Global and overview maps;Carbohydrate metabolism	ko01100//Metabolic pathways;ko00520//Amino sugar and nucleotide sugar metabolism	K12450;K12450	-	-	-
evm.model.Contig508.34-gene	17.48	17.8	17.87	23.74	25.28	25.55	14.49	16.34	17.49	11.05	15.08	13.39	415.81	464.55	398.15	567.92	599.35	693.87	284.31	366.38	374.54	230.55	312.13	357.4	ASD1	XP_022882756.1 alpha-L-arabinofuranosidase 1-like [Olea europaea var. sylvestris] [Olea europaea]	Metabolism;Metabolism	Global and overview maps;Carbohydrate metabolism	ko01100//Metabolic pathways;ko00520//Amino sugar and nucleotide sugar metabolism	K01209;K01209	-	-	GO:0046373//L-arabinose metabolic process
evm.model.Contig52.40-gene	22.04	24.12	20.89	7.34	7.08	7.66	33.48	40.54	35.71	32.17	27.64	33.52	403	484	358	135	129	160	505	699	588	516	440	688	AGPP	XP_011082894.1 glucose-1-phosphate adenylyltransferase small subunit, chloroplastic/amyloplastic [Sesamum indicum]	Metabolism;Metabolism;Metabolism;Metabolism	Global and overview maps;Global and overview maps;Carbohydrate metabolism;Carbohydrate metabolism	ko01100//Metabolic pathways;ko01110//Biosynthesis of secondary metabolites;ko00500//Starch and sucrose metabolism;ko00520//Amino sugar and nucleotide sugar metabolism	K00975;K00975;K00975;K00975	-	-	GO:0009058//biosynthetic process
evm.model.Contig52.97-gene	120.29	123.75	119.72	51.49	54.59	57.74	47.67	47.67	43.51	11.55	12.61	13.9	2861	3230	2668	1232	1294	1568	935	1069	932	241	261	371	RHM1	XP_022877345.1 trifunctional UDP-glucose 4,6-dehydratase/UDP-4-keto-6-deoxy-D-glucose 3,5-epimerase/UDP-4-keto-L-rhamnose-reductase RHM1-like [Olea europaea var. sylvestris] [Olea europaea]	Metabolism;Metabolism	Global and overview maps;Carbohydrate metabolism	ko01100//Metabolic pathways;ko00520//Amino sugar and nucleotide sugar metabolism	K12450;K12450	-	-	-
evm.model.Contig54.138-gene	2.87	3.81	3.37	4.79	5.58	4.22	2.71	1.7	2.04	2.61	2.57	2.91	50	73	55	84	97	84	39	28	32	40	39	57	GAUT15	XP_011098074.1 probable galacturonosyltransferase 15 isoform X1 [Sesamum indicum]	Metabolism;Metabolism	Global and overview maps;Carbohydrate metabolism	ko01100//Metabolic pathways;ko00520//Amino sugar and nucleotide sugar metabolism	K13648;K13648	-	GO:0016757//transferase activity, transferring glycosyl groups	-
evm.model.Contig544.2-gene	30.49	23.06	31.24	20.48	20.47	23.3	21.18	19.54	25.3	17.81	23.99	18.6	447	371	429	302	299	390	256	270	334	229	306	306	gmppA	XP_030954071.1 mannose-1-phosphate guanyltransferase alpha-like [Quercus lobata]	Metabolism;Metabolism;Metabolism;Metabolism	Global and overview maps;Global and overview maps;Carbohydrate metabolism;Carbohydrate metabolism	ko01100//Metabolic pathways;ko01110//Biosynthesis of secondary metabolites;ko00520//Amino sugar and nucleotide sugar metabolism;ko00051//Fructose and mannose metabolism	K00966;K00966;K00966;K00966	-	-	GO:0009058//biosynthetic process
evm.model.Contig55.107-gene	16.45	16.09	17.38	18.96	17.93	18.34	12.39	12.56	11.77	11.51	7.16	9.55	396	425	392	459	430	504	246	285	255	243	150	258	GAUT3	XP_022896638.1 probable galacturonosyltransferase 3 isoform X1 [Olea europaea var. sylvestris] [Olea europaea]	Metabolism;Metabolism	Global and overview maps;Carbohydrate metabolism	ko01100//Metabolic pathways;ko00520//Amino sugar and nucleotide sugar metabolism	K13648;K13648	-	GO:0047262//polygalacturonate 4-alpha-galacturonosyltransferase activity	-
evm.model.Contig56.132-gene	76.91	77.7	77.53	96.5	97.96	105.32	14.24	15.98	17.85	11.81	9.16	9.74	1225	1358	1157	1546	1555	1915	187	240	256	165	127	174	GAE6	XP_022878866.1 UDP-glucuronate 4-epimerase 6-like [Olea europaea var. sylvestris] [Olea europaea]	Metabolism;Metabolism	Global and overview maps;Carbohydrate metabolism	ko01100//Metabolic pathways;ko00520//Amino sugar and nucleotide sugar metabolism	K08679;K08679	-	-	GO:0005975//carbohydrate metabolic process
evm.model.Contig56.27-gene	3.74	5.48	3.05	5.29	3.76	5.18	2.27	0	0.33	1.12	0	0.09	38	61	29	54	38	60	19	0	3	10	0	1	EP3	XP_022878926.1 endochitinase EP3-like [Olea europaea var. sylvestris] [Olea europaea]	Metabolism;Metabolism	Global and overview maps;Carbohydrate metabolism	ko01100//Metabolic pathways;ko00520//Amino sugar and nucleotide sugar metabolism	K01183;K01183	-	GO:0008061//chitin binding	-
evm.model.Contig560.27-gene	16.22	17.26	20.12	16.18	14.77	13.39	15.96	13.41	12.79	12.17	11.64	13.19	347.47	405.66	403.82	348.71	315.46	327.44	282.05	270.8	246.71	228.7	216.95	317.05	UGPA	XP_022896519.1 UTP--glucose-1-phosphate uridylyltransferase-like [Olea europaea var. sylvestris] [Olea europaea]	Metabolism;Metabolism;Metabolism;Metabolism;Metabolism;Metabolism	Global and overview maps;Global and overview maps;Carbohydrate metabolism;Carbohydrate metabolism;Carbohydrate metabolism;Carbohydrate metabolism	ko01100//Metabolic pathways;ko01110//Biosynthesis of secondary metabolites;ko00500//Starch and sucrose metabolism;ko00520//Amino sugar and nucleotide sugar metabolism;ko00052//Galactose metabolism;ko00040//Pentose and glucuronate interconversions	K00963;K00963;K00963;K00963;K00963;K00963	-	GO:0003735//structural constituent of ribosome	-
evm.model.Contig57.13-gene	0.53	0.36	0.21	0.07	0.07	0.47	0.24	0.7	0.3	3.03	2.06	0.77	8	6	3	1	1	8	3	10	4	40	27	13	At1g50460	XP_022898317.1 hexokinase-3-like [Olea europaea var. sylvestris] [Olea europaea]	Metabolism;Metabolism;Metabolism;Metabolism;Metabolism;Metabolism;Metabolism;Metabolism	Global and overview maps;Global and overview maps;Global and overview maps;Carbohydrate metabolism;Carbohydrate metabolism;Carbohydrate metabolism;Carbohydrate metabolism;Carbohydrate metabolism	ko01100//Metabolic pathways;ko01110//Biosynthesis of secondary metabolites;ko01200//Carbon metabolism;ko00500//Starch and sucrose metabolism;ko00010//Glycolysis / Gluconeogenesis;ko00520//Amino sugar and nucleotide sugar metabolism;ko00052//Galactose metabolism;ko00051//Fructose and mannose metabolism	K00844;K00844;K00844;K00844;K00844;K00844;K00844;K00844	-	-	GO:0001678//cellular glucose homeostasis
evm.model.Contig57.83-gene	7.25	6.75	8.48	7.16	8.02	8.39	9.18	10.61	9.11	8.93	8.88	8.16	137	140	150	136	151	181	143	189	155	148	146	173	GAUT6	XP_022898245.1 probable galacturonosyltransferase 6 [Olea europaea var. sylvestris] [Olea europaea]	Metabolism;Metabolism	Global and overview maps;Carbohydrate metabolism	ko01100//Metabolic pathways;ko00520//Amino sugar and nucleotide sugar metabolism	K13648;K13648	-	GO:0047262//polygalacturonate 4-alpha-galacturonosyltransferase activity	-
evm.model.Contig59.78-gene	6.1	5.37	4.59	4.27	3.61	3.5	2.79	0.95	0.83	1.54	0.63	1.78	122	118	86	86	72	80	46	18	15	27	11	40	GAUT8	XP_022858923.1 galacturonosyltransferase 8-like [Olea europaea var. sylvestris] [Olea europaea]	Metabolism;Metabolism	Global and overview maps;Carbohydrate metabolism	ko01100//Metabolic pathways;ko00520//Amino sugar and nucleotide sugar metabolism	K13648;K13648	-	GO:0047262//polygalacturonate 4-alpha-galacturonosyltransferase activity	-
evm.model.Contig595.25-gene	7.41	6.32	4.76	8.8	5.76	8.45	10.44	8.54	6.46	6.82	7.14	7.25	93	87	56	111	72	121	108	101	73	75	78	102	At5g18200	XP_022848305.1 ADP-glucose phosphorylase-like [Olea europaea var. sylvestris] [Olea europaea]	Metabolism;Metabolism;Metabolism	Global and overview maps;Carbohydrate metabolism;Carbohydrate metabolism	ko01100//Metabolic pathways;ko00520//Amino sugar and nucleotide sugar metabolism;ko00052//Galactose metabolism	K00965;K00965;K00965	-	-	GO:0006012//galactose metabolic process
evm.model.Contig612.5-gene	65.6	72.28	75.75	91.48	82.72	87.02	21.9	23.56	20.17	15.22	15.59	12.97	584.82	707.05	632.69	820.36	734.99	885.72	161	198	161.9	119	121	129.76	PMM	XP_022897065.1 phosphomannomutase [Olea europaea var. sylvestris] [Olea europaea]	Metabolism;Metabolism;Metabolism;Metabolism	Global and overview maps;Global and overview maps;Carbohydrate metabolism;Carbohydrate metabolism	ko01100//Metabolic pathways;ko01110//Biosynthesis of secondary metabolites;ko00520//Amino sugar and nucleotide sugar metabolism;ko00051//Fructose and mannose metabolism	K17497;K17497;K17497;K17497	-	GO:0004615//phosphomannomutase activity	-
evm.model.Contig614.7-gene	0.71	1.07	0.83	0.58	1.09	0.66	0	0	0.15	0	0	0.02	19.84	32.87	21.67	16.16	30.33	20.9	0	0	3.68	0	0	0.5	BXL5	PSS26140.1 Beta-D-xylosidase [Actinidia chinensis var. chinensis] [Actinidia chinensis]	Metabolism;Metabolism	Global and overview maps;Carbohydrate metabolism	ko01100//Metabolic pathways;ko00520//Amino sugar and nucleotide sugar metabolism	K15920;K15920	-	GO:0004553//hydrolase activity, hydrolyzing O-glycosyl compounds	-
evm.model.Contig62.120-gene	1.59	1.33	2.69	0.53	2.13	2.21	2.57	4.64	4.42	2.42	1.68	2.6	12	11	19	4	16	19	16	33	30	16	11	22	SE2	KAE7999424.1 hypothetical protein FH972_003857 [Carpinus fangiana]	Metabolism;Metabolism	Global and overview maps;Carbohydrate metabolism	ko01100//Metabolic pathways;ko00520//Amino sugar and nucleotide sugar metabolism	K01183;K01183	-	-	-
evm.model.Contig62.145-gene	41.51	44.7	42.21	45.8	46.97	42.86	29.59	30.67	25.53	22.72	26.23	24.59	1002	1184	954.49	1112	1130	1181	589	698	555	481	551	666	GAUT1	XP_022859584.1 polygalacturonate 4-alpha-galacturonosyltransferase [Olea europaea var. sylvestris] [Olea europaea]	Metabolism;Metabolism	Global and overview maps;Carbohydrate metabolism	ko01100//Metabolic pathways;ko00520//Amino sugar and nucleotide sugar metabolism	K13648;K13648	-	GO:0016757//transferase activity, transferring glycosyl groups	-
evm.model.Contig62.178-gene	23.82	26.84	21.46	23.61	24.9	28.48	4.5	4.08	3.4	3.98	3.77	3.75	334	413	282	333	348	456	52	54	43	49	46	59	GAE3	XP_022886317.1 UDP-glucuronate 4-epimerase 3-like [Olea europaea var. sylvestris] [Olea europaea]	Metabolism;Metabolism	Global and overview maps;Carbohydrate metabolism	ko01100//Metabolic pathways;ko00520//Amino sugar and nucleotide sugar metabolism	K08679;K08679	-	GO:0003824//catalytic activity	-
evm.model.Contig62.31-gene	42.53	45.11	46.35	49.07	46.61	46.66	11.44	14.4	13.22	8.85	9.09	9.64	586	682	598.29	680	640	734	130	187	164	107	109	149	AXS2	PIN00981.1 dTDP-glucose 4-6-dehydratase/UDP-glucuronic acid decarboxylase [Handroanthus impetiginosus]	Metabolism;Metabolism	Global and overview maps;Carbohydrate metabolism	ko01100//Metabolic pathways;ko00520//Amino sugar and nucleotide sugar metabolism	K12449;K12449	-	GO:0003824//catalytic activity	-
evm.model.Contig628.6-gene	0.17	1.19	0.33	1.2	0.71	0.15	1.9	2.42	1.12	0.97	1.27	2.16	2.28	17.46	4.11	16.09	9.42	2.23	20.92	30.44	13.47	11.31	14.74	32.26	CHIA	XP_022862245.1 acidic mammalian chitinase-like [Olea europaea var. sylvestris] [Olea europaea]	Metabolism;Metabolism	Global and overview maps;Carbohydrate metabolism	ko01100//Metabolic pathways;ko00520//Amino sugar and nucleotide sugar metabolism	K01183;K01183	-	-	GO:0005975//carbohydrate metabolic process
evm.model.Contig64.182-gene	5.29	6.58	8.83	10.62	13.22	10.79	44.09	37.75	39.42	72.28	61.68	67.64	55	75	86	111	137	128	378	370	369	659	558	789	SE2	XP_022887061.1 hevamine-A-like [Olea europaea var. sylvestris] [Olea europaea]	Metabolism;Metabolism	Global and overview maps;Carbohydrate metabolism	ko01100//Metabolic pathways;ko00520//Amino sugar and nucleotide sugar metabolism	K01183;K01183	-	-	GO:0005975//carbohydrate metabolic process
evm.model.Contig64.183-gene	2.54	2.57	2.01	3.18	2.55	2.63	4.1	6.98	2.71	2.36	2.48	2.68	27	30	20	34	27	32	36	70	26	22	23	32	CHIB1	XP_022887062.1 hevamine-A-like [Olea europaea var. sylvestris] [Olea europaea]	Metabolism;Metabolism	Global and overview maps;Carbohydrate metabolism	ko01100//Metabolic pathways;ko00520//Amino sugar and nucleotide sugar metabolism	K01183;K01183	-	-	GO:0005975//carbohydrate metabolic process
evm.model.Contig64.286-gene	51.4	49.81	49.34	64.76	59.19	62.37	108.1	110.77	108.26	135.38	142.26	146.13	1103	1173	992	1398	1266	1528	1913	2241	2092	2548	2657	3519	PGMP	XP_022888328.1 phosphoglucomutase, chloroplastic isoform X1 [Olea europaea var. sylvestris] [Olea europaea]	Metabolism;Metabolism;Metabolism;Metabolism;Metabolism;Metabolism;Metabolism;Metabolism	Global and overview maps;Global and overview maps;Carbohydrate metabolism;Carbohydrate metabolism;Carbohydrate metabolism;Nucleotide metabolism;Carbohydrate metabolism;Carbohydrate metabolism	ko01100//Metabolic pathways;ko01110//Biosynthesis of secondary metabolites;ko00500//Starch and sucrose metabolism;ko00010//Glycolysis / Gluconeogenesis;ko00520//Amino sugar and nucleotide sugar metabolism;ko00230//Purine metabolism;ko00052//Galactose metabolism;ko00030//Pentose phosphate pathway	K01835;K01835;K01835;K01835;K01835;K01835;K01835;K01835	-	GO:0016868//intramolecular transferase activity, phosphotransferases	-
evm.model.Contig64.9-gene	0	0.39	0.15	0	0	0	0	0	0	0	0	0	0	3	1	0	0	0	0	0	0	0	0	0	-	KZV31761.1 hypothetical protein F511_00565 [Dorcoceras hygrometricum]	Metabolism;Metabolism;Metabolism	Global and overview maps;Carbohydrate metabolism;Carbohydrate metabolism	ko01100//Metabolic pathways;ko00520//Amino sugar and nucleotide sugar metabolism;ko00052//Galactose metabolism	K01784;K01784;K01784	-	GO:0003824//catalytic activity	-
evm.model.Contig65.11-gene	96.71	97.05	89.96	35.73	35.13	32.49	4.3	4.99	4.71	2.46	2.75	1.92	1254	1381	1093	466	454	481	46	61	55	28	31	28	CHIT1	XP_022882835.1 chitotriosidase-1-like [Olea europaea var. sylvestris] [Olea europaea]	Metabolism;Metabolism	Global and overview maps;Carbohydrate metabolism	ko01100//Metabolic pathways;ko00520//Amino sugar and nucleotide sugar metabolism	K01183;K01183	-	-	GO:0005975//carbohydrate metabolic process
evm.model.Contig65.6-gene	2.45	2.09	3.3	4.68	5.2	4.67	8.8	7.74	8.17	4.87	5.6	5	34.72	32.54	43.89	66.91	73.58	75.77	103.08	103.56	104.53	60.69	69.26	79.74	CHIA	XP_022862245.1 acidic mammalian chitinase-like [Olea europaea var. sylvestris] [Olea europaea]	Metabolism;Metabolism	Global and overview maps;Carbohydrate metabolism	ko01100//Metabolic pathways;ko00520//Amino sugar and nucleotide sugar metabolism	K01183;K01183	-	GO:0008061//chitin binding	-
evm.model.Contig65.99-gene	14.32	12.21	13.88	8.65	10.83	10.96	13.96	9.46	8.05	8.88	7.47	10.24	200.77	187.89	182.4	121.96	151.38	175.48	161.47	125.03	101.64	109.26	91.16	161.14	GER2	XP_022863132.1 putative GDP-L-fucose synthase 2 [Olea europaea var. sylvestris] [Olea europaea]	Metabolism;Metabolism;Metabolism	Global and overview maps;Carbohydrate metabolism;Carbohydrate metabolism	ko01100//Metabolic pathways;ko00520//Amino sugar and nucleotide sugar metabolism;ko00051//Fructose and mannose metabolism	K02377;K02377;K02377	-	-	GO:0009226//nucleotide-sugar biosynthetic process
evm.model.Contig660.9-gene	11.12	10.04	8.93	9.13	11.77	9.74	3.92	3.77	3.25	3.2	1.75	2.47	209.33	207.4	157.38	172.9	220.76	209.13	60.88	66.82	54.99	52.84	28.64	52.07	GAUT10	XP_022854449.1 probable galacturonosyltransferase 10 isoform X1 [Olea europaea var. sylvestris] [Olea europaea]	Metabolism;Metabolism	Global and overview maps;Carbohydrate metabolism	ko01100//Metabolic pathways;ko00520//Amino sugar and nucleotide sugar metabolism	K13648;K13648	-	GO:0047262//polygalacturonate 4-alpha-galacturonosyltransferase activity	-
evm.model.Contig663.21-gene	15.82	14.03	13.69	19.72	20.46	18.46	14.75	12.99	14.77	13.78	13.22	10.58	301	293	244	377.46	388	401	231.47	233	253	230	219	226	GAUT13	XP_022843686.1 probable galacturonosyltransferase 14 [Olea europaea var. sylvestris] [Olea europaea]	Metabolism;Metabolism	Global and overview maps;Carbohydrate metabolism	ko01100//Metabolic pathways;ko00520//Amino sugar and nucleotide sugar metabolism	K13648;K13648	-	GO:0016757//transferase activity, transferring glycosyl groups	-
evm.model.Contig67.125-gene	13.06	12.32	13.9	14.82	16.82	17.79	6.7	4.96	6.08	2	3.18	3.18	240.2	248.65	239.56	274.27	308.26	373.49	101.67	86.03	100.78	32.2	50.88	65.54	GAUT8	XP_022847191.1 galacturonosyltransferase 8-like [Olea europaea var. sylvestris] [Olea europaea]	Metabolism;Metabolism	Global and overview maps;Carbohydrate metabolism	ko01100//Metabolic pathways;ko00520//Amino sugar and nucleotide sugar metabolism	K13648;K13648	-	GO:0016757//transferase activity, transferring glycosyl groups	-
evm.model.Contig670.6-gene	14.49	13.49	12.61	13.45	13.06	15.75	10.2	10.47	13.96	8.44	9.15	8.42	129.18	131.95	105.31	120.64	116.01	160.28	75	88	112.1	66	71	84.24	-	XP_022897065.1 phosphomannomutase [Olea europaea var. sylvestris] [Olea europaea]	Metabolism;Metabolism;Metabolism;Metabolism	Global and overview maps;Global and overview maps;Carbohydrate metabolism;Carbohydrate metabolism	ko01100//Metabolic pathways;ko01110//Biosynthesis of secondary metabolites;ko00520//Amino sugar and nucleotide sugar metabolism;ko00051//Fructose and mannose metabolism	K17497;K17497;K17497;K17497	-	GO:0004615//phosphomannomutase activity	-
evm.model.Contig71.30-gene	47.01	41.92	47.48	31.59	33.33	31.75	87.83	94.59	88.45	97.9	89.61	90.22	651	637	616	440	460	502	1003	1235	1103	1189	1080	1402	At1g66430	XP_022850790.1 probable fructokinase-6, chloroplastic [Olea europaea var. sylvestris] [Olea europaea]	Metabolism;Metabolism;Metabolism;Metabolism;Metabolism	Global and overview maps;Global and overview maps;Carbohydrate metabolism;Carbohydrate metabolism;Carbohydrate metabolism	ko01100//Metabolic pathways;ko01110//Biosynthesis of secondary metabolites;ko00500//Starch and sucrose metabolism;ko00520//Amino sugar and nucleotide sugar metabolism;ko00051//Fructose and mannose metabolism	K00847;K00847;K00847;K00847;K00847	-	GO:0016301//kinase activity	-
evm.model.Contig72.80-gene	112.21	118.82	113.46	100.76	111.51	103.82	114.59	126.79	107.99	128.07	123.1	126.29	1882	2187	1783	1700	1864	1988	1585	2005	1631	1884	1797	2377	-	XP_016503196.1 PREDICTED: UTP--glucose-1-phosphate uridylyltransferase [Nicotiana tabacum]	Metabolism;Metabolism;Metabolism;Metabolism;Metabolism;Metabolism	Global and overview maps;Global and overview maps;Carbohydrate metabolism;Carbohydrate metabolism;Carbohydrate metabolism;Carbohydrate metabolism	ko01100//Metabolic pathways;ko01110//Biosynthesis of secondary metabolites;ko00500//Starch and sucrose metabolism;ko00520//Amino sugar and nucleotide sugar metabolism;ko00052//Galactose metabolism;ko00040//Pentose and glucuronate interconversions	K00963;K00963;K00963;K00963;K00963;K00963	-	-	GO:0008152//metabolic process
evm.model.Contig74.93-gene	0.16	0	0.18	0.08	0	0	0.1	0.26	0.09	0	0	0	2	0	2	1	0	0	1	3	1	0	0	0	HEXO2	XP_022872625.1 beta-hexosaminidase 2-like [Olea europaea var. sylvestris] [Olea europaea]	Metabolism;Metabolism;Metabolism;Metabolism;Metabolism;Metabolism;Metabolism	Global and overview maps;Carbohydrate metabolism;Glycan biosynthesis and metabolism;Glycan biosynthesis and metabolism;Glycan biosynthesis and metabolism;Glycan biosynthesis and metabolism;Glycan biosynthesis and metabolism	ko01100//Metabolic pathways;ko00520//Amino sugar and nucleotide sugar metabolism;ko00513//Various types of N-glycan biosynthesis;ko00511//Other glycan degradation;ko00603//Glycosphingolipid biosynthesis - globo and isoglobo series;ko00531//Glycosaminoglycan degradation;ko00604//Glycosphingolipid biosynthesis - ganglio series	K12373;K12373;K12373;K12373;K12373;K12373;K12373	-	GO:0004553//hydrolase activity, hydrolyzing O-glycosyl compounds	-
evm.model.Contig75.11-gene	55.43	57.63	56.46	46.78	45.87	46.13	51.81	57.47	54.04	56.69	54.7	53.49	1205	1375	1150	1023	994	1145	929	1178	1058	1081	1035	1305	PGI1	XP_022876163.1 glucose-6-phosphate isomerase 1, chloroplastic isoform X1 [Olea europaea var. sylvestris] [Olea europaea]	Metabolism;Metabolism;Metabolism;Metabolism;Metabolism;Metabolism;Metabolism	Global and overview maps;Global and overview maps;Global and overview maps;Carbohydrate metabolism;Carbohydrate metabolism;Carbohydrate metabolism;Carbohydrate metabolism	ko01100//Metabolic pathways;ko01110//Biosynthesis of secondary metabolites;ko01200//Carbon metabolism;ko00500//Starch and sucrose metabolism;ko00010//Glycolysis / Gluconeogenesis;ko00520//Amino sugar and nucleotide sugar metabolism;ko00030//Pentose phosphate pathway	K01810;K01810;K01810;K01810;K01810;K01810;K01810	-	GO:0004347//glucose-6-phosphate isomerase activity	-
evm.model.Contig76.169-gene	38.26	32.82	31.44	33.56	33.87	35.23	20.29	18.27	22.93	7.48	8.88	8.81	391	368	301	345	345	411	171	176	211	67	79	101	gmppA	XP_022893437.1 mannose-1-phosphate guanyltransferase alpha-like [Olea europaea var. sylvestris] [Olea europaea]	Metabolism;Metabolism;Metabolism;Metabolism	Global and overview maps;Global and overview maps;Carbohydrate metabolism;Carbohydrate metabolism	ko01100//Metabolic pathways;ko01110//Biosynthesis of secondary metabolites;ko00520//Amino sugar and nucleotide sugar metabolism;ko00051//Fructose and mannose metabolism	K00966;K00966;K00966;K00966	-	-	GO:0009058//biosynthetic process
evm.model.Contig76.170-gene	3.7	4.34	4.14	3.5	4.95	4.01	2.35	3.18	1.17	0.4	3.04	0.79	21	27	22	20	28	26	11	17	6	2	15	5	gmppA	PQP94263.1 mannose-1-phosphate guanyltransferase alpha [Prunus yedoensis var. nudiflora] [Prunus yedoensis]	Metabolism;Metabolism;Metabolism;Metabolism	Global and overview maps;Global and overview maps;Carbohydrate metabolism;Carbohydrate metabolism	ko01100//Metabolic pathways;ko01110//Biosynthesis of secondary metabolites;ko00520//Amino sugar and nucleotide sugar metabolism;ko00051//Fructose and mannose metabolism	K00966;K00966;K00966;K00966	-	-	-
evm.model.Contig81.156-gene	259.6	297.91	283.14	283.49	287.15	285.26	253.6	263.06	271.16	211.58	206.91	205.19	3787	4769	3870	4160	4175	4751	3051	3618	3562	2707	2627	3359	GAE1	XP_022842349.1 UDP-glucuronate 4-epimerase 1-like [Olea europaea var. sylvestris] [Olea europaea]	Metabolism;Metabolism	Global and overview maps;Carbohydrate metabolism	ko01100//Metabolic pathways;ko00520//Amino sugar and nucleotide sugar metabolism	K08679;K08679	-	-	GO:0005975//carbohydrate metabolic process
evm.model.Contig81.204-gene	28.89	25.68	26.06	20.43	15	21.47	16.4	17.15	12.76	6.84	6.66	6.62	284	277	240	202	147	241	133	159	113	59	57	73	CBR1	XP_022899593.1 NADH--cytochrome b5 reductase 1-like [Olea europaea var. sylvestris] [Olea europaea]	Metabolism	Carbohydrate metabolism	ko00520//Amino sugar and nucleotide sugar metabolism	K00326	-	GO:0016491//oxidoreductase activity	-
evm.model.Contig85.117-gene	0	0.05	0.12	0	0	0	0	0	0	0	0	0	0	1	2	0	0	0	0	0	0	0	0	0	At4g37840	XP_022872711.1 probable hexokinase-like 2 protein [Olea europaea var. sylvestris] [Olea europaea]	Metabolism;Metabolism;Metabolism;Metabolism;Metabolism;Metabolism;Metabolism;Metabolism	Global and overview maps;Global and overview maps;Global and overview maps;Carbohydrate metabolism;Carbohydrate metabolism;Carbohydrate metabolism;Carbohydrate metabolism;Carbohydrate metabolism	ko01100//Metabolic pathways;ko01110//Biosynthesis of secondary metabolites;ko01200//Carbon metabolism;ko00500//Starch and sucrose metabolism;ko00010//Glycolysis / Gluconeogenesis;ko00520//Amino sugar and nucleotide sugar metabolism;ko00052//Galactose metabolism;ko00051//Fructose and mannose metabolism	K00844;K00844;K00844;K00844;K00844;K00844;K00844;K00844	-	-	GO:0001678//cellular glucose homeostasis
evm.model.Contig85.90-gene	3.51	4.15	4.38	3.64	2.92	4.78	1.27	1.19	0.33	0.68	0.94	0.6	47	61	55	49	39	73	14	15	4	8	11	9	At1g66430	XP_022843946.1 probable fructokinase-6, chloroplastic [Olea europaea var. sylvestris] [Olea europaea]	Metabolism;Metabolism;Metabolism;Metabolism;Metabolism	Global and overview maps;Global and overview maps;Carbohydrate metabolism;Carbohydrate metabolism;Carbohydrate metabolism	ko01100//Metabolic pathways;ko01110//Biosynthesis of secondary metabolites;ko00500//Starch and sucrose metabolism;ko00520//Amino sugar and nucleotide sugar metabolism;ko00051//Fructose and mannose metabolism	K00847;K00847;K00847;K00847;K00847	-	GO:0016301//kinase activity	-
evm.model.Contig86.197-gene	6.29	3.29	5.33	2.94	2.5	3.56	1.46	0.39	0.92	0.53	0.42	0.49	68	39	54	32	27	44	13	4	9	5	4	6	CYT1	XP_022746736.1 mannose-1-phosphate guanylyltransferase 1-like [Durio zibethinus]	Metabolism;Metabolism;Metabolism;Metabolism	Global and overview maps;Global and overview maps;Carbohydrate metabolism;Carbohydrate metabolism	ko01100//Metabolic pathways;ko01110//Biosynthesis of secondary metabolites;ko00520//Amino sugar and nucleotide sugar metabolism;ko00051//Fructose and mannose metabolism	K00966;K00966;K00966;K00966	-	-	GO:0009058//biosynthetic process
evm.model.Contig87.134-gene	14.8	20.9	19.23	18.78	17.6	20.05	17.26	18.05	17.21	19.26	22.41	20.44	340	527	414	434	403	526	327	391	356	388	448	527	ASD1	XP_022888514.1 alpha-L-arabinofuranosidase 1-like isoform X2 [Olea europaea var. sylvestris] [Olea europaea]	Metabolism;Metabolism	Global and overview maps;Carbohydrate metabolism	ko01100//Metabolic pathways;ko00520//Amino sugar and nucleotide sugar metabolism	K01209;K01209	-	-	GO:0046373//L-arabinose metabolic process
evm.model.Contig87.135-gene	6.79	5.8	5.87	13.35	10.85	9.02	18.56	16.16	20.44	21.34	19.71	20.07	128.4	120.43	104.03	254.07	204.61	194.93	289.68	288.26	348.36	354.13	324.6	426.2	ASD1	XP_022868875.1 alpha-L-arabinofuranosidase 1-like [Olea europaea var. sylvestris] [Olea europaea]	Metabolism;Metabolism	Global and overview maps;Carbohydrate metabolism	ko01100//Metabolic pathways;ko00520//Amino sugar and nucleotide sugar metabolism	K01209;K01209	-	-	-
evm.model.Contig89.161-gene	6.54	8.83	7.35	9.29	6.8	7.88	7.93	10.16	10.89	7.46	4.29	5.72	56	83	59	80	58	77	56	82	84	56	32	55	GME-2	XP_022863458.1 GDP-mannose 3,5-epimerase 2 [Olea europaea var. sylvestris] [Olea europaea]	Metabolism;Metabolism;Metabolism;Metabolism	Global and overview maps;Global and overview maps;Carbohydrate metabolism;Carbohydrate metabolism	ko01100//Metabolic pathways;ko01110//Biosynthesis of secondary metabolites;ko00520//Amino sugar and nucleotide sugar metabolism;ko00053//Ascorbate and aldarate metabolism	K10046;K10046;K10046;K10046	-	GO:0003824//catalytic activity	-
evm.model.Contig9.249-gene	15.06	17.37	15.14	14.56	13.41	15.75	9.95	8.23	10.51	9.88	9.24	8.34	365	462	344	355	324	436	199	188	229.52	210	195	227	GFPT2	XP_022876645.1 glutamine--fructose-6-phosphate aminotransferase [isomerizing] 2 [Olea europaea var. sylvestris] [Olea europaea]	Metabolism;Metabolism;Metabolism	Global and overview maps;Carbohydrate metabolism;Amino acid metabolism	ko01100//Metabolic pathways;ko00520//Amino sugar and nucleotide sugar metabolism;ko00250//Alanine, aspartate and glutamate metabolism	K00820;K00820;K00820	-	GO:0097367//carbohydrate derivative binding	-
evm.model.Contig9.290-gene	4.52	4.16	3.67	6.28	6.18	6.88	4.23	3.59	4.45	7.2	6.66	6.45	88	89	67	123	120	153	68	66	78	123	113	141	HEXO2	XP_022897904.1 beta-hexosaminidase 2-like [Olea europaea var. sylvestris] [Olea europaea]	Metabolism;Metabolism;Metabolism;Metabolism;Metabolism;Metabolism;Metabolism	Global and overview maps;Carbohydrate metabolism;Glycan biosynthesis and metabolism;Glycan biosynthesis and metabolism;Glycan biosynthesis and metabolism;Glycan biosynthesis and metabolism;Glycan biosynthesis and metabolism	ko01100//Metabolic pathways;ko00520//Amino sugar and nucleotide sugar metabolism;ko00513//Various types of N-glycan biosynthesis;ko00511//Other glycan degradation;ko00603//Glycosphingolipid biosynthesis - globo and isoglobo series;ko00531//Glycosaminoglycan degradation;ko00604//Glycosphingolipid biosynthesis - ganglio series	K12373;K12373;K12373;K12373;K12373;K12373;K12373	-	GO:0004563//beta-N-acetylhexosaminidase activity	-
evm.model.Contig9.377-gene	9.36	7.99	8.53	12.86	10.89	13.11	5.57	5.88	4.7	2.11	3.49	2.34	157	147	134	217	182	251	77	93	71	31	51	44	GAE3	XP_022857957.1 UDP-glucuronate 4-epimerase 3, partial [Olea europaea var. sylvestris] [Olea europaea]	Metabolism;Metabolism	Global and overview maps;Carbohydrate metabolism	ko01100//Metabolic pathways;ko00520//Amino sugar and nucleotide sugar metabolism	K08679;K08679	-	-	GO:0005975//carbohydrate metabolic process
evm.model.Contig9.429-gene	43.13	47.57	43.62	47.53	45.85	46.01	16.18	15.95	17.94	15.92	15.8	14.47	1041	1260	986.51	1154	1103	1268	322	363	390	337	332	392	GAUT1	XP_022859584.1 polygalacturonate 4-alpha-galacturonosyltransferase [Olea europaea var. sylvestris] [Olea europaea]	Metabolism;Metabolism	Global and overview maps;Carbohydrate metabolism	ko01100//Metabolic pathways;ko00520//Amino sugar and nucleotide sugar metabolism	K13648;K13648	-	GO:0047262//polygalacturonate 4-alpha-galacturonosyltransferase activity	-
evm.model.Contig9.462-gene	0	0	0	0	0	0	0	0	0.51	0	0	0	0	0	0	0	0	0	0	0	4	0	0	0	-	XP_028065545.1 hevamine-A-like [Camellia sinensis]	Metabolism;Metabolism	Global and overview maps;Carbohydrate metabolism	ko01100//Metabolic pathways;ko00520//Amino sugar and nucleotide sugar metabolism	K01183;K01183	-	-	GO:0005975//carbohydrate metabolic process
evm.model.Contig90.276-gene	3.31	4.03	4.37	5.84	5.96	3.94	2.52	2.16	2.64	1.63	0.96	2.17	71.49	95.46	88.39	126.94	128.28	97.18	44.96	44.03	51.44	30.85	18	52.59	GAUT6	XP_022898245.1 probable galacturonosyltransferase 6 [Olea europaea var. sylvestris] [Olea europaea]	Metabolism;Metabolism	Global and overview maps;Carbohydrate metabolism	ko01100//Metabolic pathways;ko00520//Amino sugar and nucleotide sugar metabolism	K13648;K13648	-	GO:0047262//polygalacturonate 4-alpha-galacturonosyltransferase activity	-
evm.model.Contig91.100-gene	6.83	8.57	8.72	8.12	6.96	9.46	5.54	4.56	3.82	3	3.15	3.35	127	175	152	152	129	201	85	80	64	49	51	70	GAUT10	XP_022860046.1 probable galacturonosyltransferase 10 [Olea europaea var. sylvestris] [Olea europaea]	Metabolism;Metabolism	Global and overview maps;Carbohydrate metabolism	ko01100//Metabolic pathways;ko00520//Amino sugar and nucleotide sugar metabolism	K13648;K13648	-	GO:0047262//polygalacturonate 4-alpha-galacturonosyltransferase activity	-
evm.model.Contig91.179-gene	23.41	20.61	23.93	29.37	25.34	28.09	9.29	12.64	12.29	7.6	13.21	9.74	165	159.37	158	208.18	178	226	54	84	78	47	81	77	GAUT15	XP_019194407.1 PREDICTED: probable galacturonosyltransferase 15 [Ipomoea nil]	Metabolism;Metabolism	Global and overview maps;Carbohydrate metabolism	ko01100//Metabolic pathways;ko00520//Amino sugar and nucleotide sugar metabolism	K13648;K13648	-	GO:0047262//polygalacturonate 4-alpha-galacturonosyltransferase activity	-
evm.model.Contig91.180-gene	38.1	43.77	32.41	43.6	35.05	38.76	19.25	16	19.84	17.88	23.94	13.44	192	242	153	221	176	223	80	76	90	79	105	76	GAUT15	XP_011098074.1 probable galacturonosyltransferase 15 isoform X1 [Sesamum indicum]	Metabolism;Metabolism	Global and overview maps;Carbohydrate metabolism	ko01100//Metabolic pathways;ko00520//Amino sugar and nucleotide sugar metabolism	K13648;K13648	-	GO:0047262//polygalacturonate 4-alpha-galacturonosyltransferase activity	-
evm.model.Contig91.234-gene	0	0	0	0	0.17	0	0	0	0	0	0	0	0	0	0	0	2.91	0	0	0	0	0	0	0	GLCNAC1PUT2	XP_022892450.1 UDP-N-acetylglucosamine diphosphorylase 2-like [Olea europaea var. sylvestris] [Olea europaea]	Metabolism;Metabolism	Global and overview maps;Carbohydrate metabolism	ko01100//Metabolic pathways;ko00520//Amino sugar and nucleotide sugar metabolism	K00972;K00972	-	-	GO:0008152//metabolic process
evm.model.Contig92.45-gene	56.57	48.19	48.38	62.2	65.99	67.02	117.33	130.17	114.98	85.26	94.15	90.8	584	546	468	646	679	790	999	1267	1069	772	846	1052	-	XP_022872861.1 acidic endochitinase-like [Olea europaea var. sylvestris] [Olea europaea]	Metabolism;Metabolism	Global and overview maps;Carbohydrate metabolism	ko01100//Metabolic pathways;ko00520//Amino sugar and nucleotide sugar metabolism	K01183;K01183	-	-	GO:0005975//carbohydrate metabolic process
evm.model.Contig92.46-gene	2.44	3.41	0.8	4	2.54	2.22	12.95	13.11	11.65	9.72	4.74	7.68	26	40	8	43	27	27	114	132	112	91	44	92	-	XP_022872882.1 hevamine-A-like [Olea europaea var. sylvestris] [Olea europaea]	Metabolism;Metabolism	Global and overview maps;Carbohydrate metabolism	ko01100//Metabolic pathways;ko00520//Amino sugar and nucleotide sugar metabolism	K01183;K01183	-	-	GO:0005975//carbohydrate metabolic process

## Sheet: DAM
index	MS2_name	MS1_name	formula	rtmin	mz	T1-1	T1-2	T1-3	T1-4	T1-5	T1-6	T2-1	T2-2	T2-3	T2-4	T2-5	T2-6	T3-1	T3-2	T3-3	T3-4	T3-5	T3-6	T4-1	T4-2	T4-3	T4-4	T4-5	T4-6	QC1	QC2	QC3	Class	CAS	HMDB	C_ID	Pathway	KEGG_B_class	KEGG_A_class
Com_4813_neg	Sucrose	--	C12 H22 O11	8.952	341.106	1.59676e+07	1.22112e+07	2.94226e+07	1.90687e+07	1.21604e+07	2.0834e+07	3.23227e+07	4.48295e+07	1.9326e+07	3.46086e+07	2.13841e+07	4.37274e+07	2.64679e+07	3.57662e+07	6.56616e+07	4.6132e+07	4.377e+07	4.36081e+07	1.99629e+07	1.93526e+07	3.38653e+07	1.92868e+07	2.79571e+07	1.31178e+07	2.844e+07	2.44764e+07	1.71873e+07	Organooxygen compounds	57-50-1	HMDB0000258	C00089	ko01100//Metabolic pathways;ko02010//ABC transporters;ko00052//Galactose metabolism;ko00500//Starch and sucrose metabolism	Carbohydrate metabolism;Global and overview maps;Membrane transport	Environmental Information Processing;Metabolism
Com_7262_neg	1-Kestose	--	C18 H32 O16	9.537	563.177	1.24393e+06	1.55059e+06	1.84393e+06	1.40216e+06	2.26182e+06	1.43553e+06	1.85449e+07	9.40394e+06	3.30673e+06	4.25631e+06	1.90808e+06	6.17078e+06	9.91025e+06	2.40005e+07	1.92902e+07	2.02538e+07	1.90245e+07	6.92663e+06	1.43178e+07	7.04028e+06	1.0048e+07	7.37197e+06	6.79649e+06	9.25609e+06	6.1389e+06	6.65171e+06	6.48073e+06	Organooxygen compounds	470-69-9	HMDB0011729	-	-	-	-
Com_18321_neg	Beta-Lactose	--	C12 H22 O11	8.611	401.125	505579	746541	681377	780790	868516	348372	2.33977e+06	1.36527e+06	877831	1.35601e+06	358566	1.10208e+06	1.77417e+06	2.93311e+06	5.96192e+06	3.23383e+06	2.12805e+06	3.74369e+06	1.2678e+06	1.14164e+06	1.25566e+06	1.28044e+06	1.14732e+06	1.56481e+06	1.28353e+06	1.05947e+06	819285	Carbohydrates and carbohydrate conjugates	5965-66-2	HMDB0041627	-	-	-	-
Com_1794_neg	Raffinose	--	C18 H32 O16	1.451	517.178	1.66016e+07	1.34544e+07	2.41353e+07	1.9544e+07	3.28909e+07	1.71681e+07	2.93759e+07	3.3984e+07	4.17914e+07	2.85223e+07	2.12141e+07	4.02223e+07	3.1542e+07	4.29067e+07	6.53344e+07	4.76455e+07	4.27901e+07	5.33815e+07	1.07929e+08	1.9802e+08	9.42754e+07	2.71497e+06	8.19327e+07	6.0792e+07	5.21815e+07	5.75441e+07	5.00862e+07	Organooxygen compounds	512-69-6	HMDB0003213	C00492	ko02010//ABC transporters;ko00052//Galactose metabolism	Carbohydrate metabolism;Membrane transport	Environmental Information Processing;Metabolism
Com_848_neg	Stachyose	--	C24 H42 O21	1.423	665.216	4.67263e+07	3.47226e+07	8.6365e+07	6.45369e+07	9.25796e+07	7.40074e+07	8.2063e+07	8.33416e+07	1.32783e+08	8.62866e+07	6.60198e+07	1.11853e+08	6.17131e+07	159378422	2.47628e+08	1.27558e+08	1.63725e+08	1.74473e+08	3.86903e+08	4.59351e+08	2.93088e+08	3.31494e+08	3.7886e+08	3.13676e+08	1.39181e+08	148758349	1.32771e+08	Organooxygen compounds	470-55-3	HMDB0003553	C01613	ko00052//Galactose metabolism	Carbohydrate metabolism	Metabolism
Com_11083_neg	--	Isomaltose	C12 H22 O11	8.117	323.099	292929	172757	197317	263137	173851	162356	351288	262908	214981	183239	159414	244783	234534	287879	462280	318292	163548	348939	3.37923e+06	2.00616e+06	7.32866e+06	1.02676e+07	2.0685e+06	4.87531e+06	1.63922e+06	1.38855e+06	1.24687e+06	Organooxygen compounds	499-40-1	HMDB0002923	C00252	ko00500//Starch and sucrose metabolism	Carbohydrate metabolism	Metabolism
Com_1926_neg	Maltotriose	--	C18 H32 O16	7.529	563.178	1.23822e+06	1.43084e+06	1.74533e+06	1.6209e+06	1.42454e+06	1.44319e+06	1.53979e+06	1.75878e+06	1.34301e+06	1.60757e+06	1.64827e+06	1.46063e+06	1.49266e+06	1.40186e+06	2.0657e+06	1.26842e+06	1.54611e+06	1.19819e+06	1.29752e+08	8.94324e+07	7.50316e+07	1.34614e+08	1.16298e+08	9.55427e+07	1.9549e+07	2.26782e+07	1.99528e+07	Organooxygen compounds	1109-28-0	HMDB0001262	C01835	ko02010//ABC transporters	Membrane transport	Environmental Information Processing
Com_11499_neg	Trehalose 6-phosphate	--	C12 H23 O14 P	7.714	421.068	564384	619033	802747	587323	695041	687959	579166	803113	695371	715164	922568	768187	829400	567254	1.39673e+06	710883	543925	495044	7.70905e+06	7.85537e+06	7.90318e+06	9.5505e+06	4.34768e+06	7.57769e+06	1.60873e+06	1.75889e+06	1.52155e+06	Organooxygen compounds	4484-88-2	HMDB0001124	C00689	ko01100//Metabolic pathways;ko00500//Starch and sucrose metabolism	Carbohydrate metabolism;Global and overview maps	Metabolism
Com_10341_neg	Nicotinamide adenine dinucleotide	--	C21 H27 N7 O14 P2	2.103	662.104	6.10805e+06	6.7488e+06	6.93349e+06	4.91894e+06	6.60435e+06	6.27311e+06	1.30459e+07	8.49242e+06	6.29599e+06	9.66217e+06	6.5665e+06	5.68317e+06	1.03184e+07	9.19921e+06	1.4417e+07	1.11494e+07	8.17177e+06	1.37057e+07	306057	353184	345458	3.12242e+06	1.64445e+06	411192	6.03322e+06	5.84525e+06	7.16777e+06	(5'->5')-dinucleotides	58-68-4	HMDB0001487	C00003	ko01100//Metabolic pathways;ko00760//Nicotinate and nicotinamide metabolism;ko00730//Thiamine metabolism;ko00190//Oxidative phosphorylation	Energy metabolism;Global and overview maps;Metabolism of cofactors and vitamins	Metabolism
Com_5946_neg	Lactose	--	C12 H22 O11	6.573	387.109	402174	506378	504457	393303	405363	489623	1.06038e+06	860229	626694	591124	510684	538695	1.3921e+06	2.00467e+06	1.03024e+06	1.89446e+06	1.64854e+06	1.57257e+06	1.80424e+07	1.54234e+07	2.75438e+07	1.84065e+07	1.70656e+07	1.5771e+07	6.05881e+06	4.79442e+06	6.18407e+06	Carbohydrates and carbohydrate conjugates	5965-66-2	HMDB0041627	C00243	ko01100//Metabolic pathways;ko02010//ABC transporters;ko00052//Galactose metabolism	Carbohydrate metabolism;Global and overview maps;Membrane transport	Environmental Information Processing;Metabolism
Com_1330_neg	Panose	--	C18 H32 O16	10.128	581.188	4.13186e+07	5.43784e+07	7.06896e+07	4.18703e+07	8.56502e+07	6.50247e+07	1.22142e+08	112565762	8.93034e+07	9.34042e+07	7.3863e+07	103931622	9.48461e+07	2.07189e+08	1.97119e+08	1.88739e+08	140387662	2.15208e+08	1.9891e+08	2.05832e+08	1.99752e+08	2.00495e+08	9.00215e+07	2.07677e+08	1.36283e+08	1.45443e+08	1.54867e+08	Organooxygen compounds	33401-87-5	HMDB0029937	-	-	-	-
Com_14357_neg	Melibiose	--	C12 H22 O11	8.258	401.128	3.08797e+06	3.5996e+06	1.1194e+06	2.66154e+06	1.80033e+06	3.17241e+06	1.69505e+06	1.27862e+06	1.43303e+06	1.25057e+06	1.22243e+06	1.19665e+06	1.2708e+06	1.0736e+06	843686	864474	922323	937402	7.15929e+06	2.92622e+06	940260	1.7075e+06	1.97834e+06	1.79649e+06	2.72299e+06	1.42092e+06	1.75845e+06	Organooxygen compounds	585-99-9	HMDB0000048	C05402	ko02010//ABC transporters;ko00052//Galactose metabolism	Carbohydrate metabolism;Membrane transport	Environmental Information Processing;Metabolism
Com_6700_neg	3-Phosphoglyceric acid	--	C3 H7 O7 P	1.158	184.986	1.32199e+07	9.09793e+06	1.67479e+07	1.06863e+07	9.4664e+06	1.22686e+07	2.27287e+07	1.48498e+07	1.25158e+07	1.3705e+07	1.7613e+07	1.55176e+07	2.78702e+07	2.72968e+07	3.87751e+07	2.16245e+07	1.97705e+07	2.58368e+07	5.75644e+06	9.26711e+06	1.94196e+06	3.09613e+06	4.77503e+06	3.63398e+06	1.27272e+07	1.24723e+07	1.15586e+07	Carbohydrates and carbohydrate conjugates	-	HMDB0060180	-	-	-	-
Com_900_neg	D-(-)-Fructose	--	C6 H12 O6	7.183	179.056	181801968	2.43391e+08	3.09745e+08	2.27028e+08	2.34641e+08	2.40877e+08	2.03519e+08	1.9248e+08	2.73921e+08	2.3102e+08	3.08779e+08	2.25178e+08	2.77605e+08	1.09389e+08	4.61713e+07	85837822	1.76731e+08	7.31354e+07	2.99604e+07	3.57092e+07	3.35945e+07	2.88353e+07	3.40575e+07	3.02736e+07	170460343	1.76388e+08	196976060	Carbohydrates and carbohydrate conjugates	57-48-7	HMDB0062538	-	-	-	-
Com_625_neg	Nystose	--	C24 H42 O21	7.931	711.216	2.26082e+08	4.01746e+08	4.32844e+08	2.2528e+08	3.94544e+08	3.43196e+08	2.10128e+08	3.97956e+08	3.11025e+08	3.74127e+08	4.37908e+08	3.43855e+08	2.99621e+08	8.03007e+07	2.61779e+07	4.93762e+07	1.75685e+08	7.52965e+07	1.14506e+07	2.37454e+07	3.44092e+07	3.6468e+07	2.21417e+07	1.88265e+07	2.52548e+08	2.36174e+08	232733435	Organooxygen compounds	13133-07-8	HMDB0039176	-	-	-	-
Com_15418_pos	--	D-Xylulose	C5 H10 O5	1.905	151.06	392615	351828	576288	323012	621996	694099	1.66358e+06	879696	411197	1.27617e+06	823596	565144	2.44572e+06	1.55948e+06	2.0828e+06	1.69436e+06	1.3667e+06	1.97665e+06	1.40877e+07	9.69384e+06	1.12321e+07	1.33462e+07	7.7975e+06	1.07688e+07	5.87856e+06	5.64238e+06	4.20119e+06	Carbohydrates and carbohydrate conjugates	551-84-8	HMDB0001644	C00310	ko01100//Metabolic pathways;ko00040//Pentose and glucuronate interconversions	Carbohydrate metabolism;Global and overview maps	Metabolism
Com_11762_pos	Voglibose	--	C10 H21 N O7	2.578	268.139	1.26073e+06	932621	309578	749602	1.44786e+06	1.16665e+06	2.06911e+06	1.73912e+06	1.05039e+06	1.46198e+06	944768	1.46037e+06	1.60163e+06	2.18411e+06	2.40636e+06	2.2193e+06	998653	2.4834e+06	1.82219e+07	1.52959e+07	2.16077e+07	2.0729e+07	1.26001e+07	2.01983e+07	5.15928e+06	6.39912e+06	4.192e+06	Organooxygen compounds	83480-29-9	HMDB0015598	-	-	-	-
Com_1540_pos	D-(+)-Maltose	--	C12 H22 O11	1.428	327.148	2.94228e+08	273408445	3.79688e+08	2.44919e+08	2.80551e+08	2.67339e+08	3.04811e+08	3.20927e+08	3.54316e+08	2.86666e+08	3.56141e+08	3.45168e+08	3.64837e+08	249987141	3.38841e+08	3.02538e+08	3.57449e+08	3.09776e+08	2.37955e+08	3.90886e+08	2.73493e+08	3.83311e+08	4.01864e+08	3.26798e+08	2.51849e+08	3.11461e+08	3.03726e+08	Organooxygen compounds	69-79-4	HMDB0000163	C00208	ko01100//Metabolic pathways;ko02010//ABC transporters;ko00500//Starch and sucrose metabolism	Carbohydrate metabolism;Global and overview maps;Membrane transport	Environmental Information Processing;Metabolism
Com_18663_pos	Maltotetraose	--	C24 H42 O21	1.379	689.214	3.19133e+06	3.46187e+06	7.92102e+06	5.19521e+06	6.33682e+06	6.02782e+06	2.65339e+06	5.63774e+06	6.49579e+06	8.77716e+06	5.30565e+06	5.59074e+06	3.68988e+06	8.49543e+06	1.10532e+07	6.84452e+06	7.54388e+06	8.48963e+06	7.54347e+06	1.03744e+07	5.48981e+06	5.95871e+06	7.86922e+06	6.15181e+06	8.49246e+06	6.26164e+06	6.3249e+06	Organooxygen compounds	34612-38-9	HMDB0001296	-	-	-	-
Com_2649_pos	Acarbose	--	C25 H43 N O18	9.454	646.261	5.56891e+06	1.1848e+07	1.20075e+07	8.87242e+06	2.35274e+07	1.53335e+07	8.41611e+07	4.88994e+07	15323871	2.64357e+07	1.21206e+07	3.42723e+07	1.9325e+07	3.6884e+07	2.83391e+07	9.44903e+07	1.07934e+08	1.52444e+08	2.10943e+08	1.32987e+08	1.07785e+07	1.53445e+08	2.15924e+08	1.35766e+08	8.2472e+07	8.91508e+07	8.38061e+07	Organooxygen compounds	56180-94-0	HMDB0014429	C06802	ko01130//Biosynthesis of antibiotics	Global and overview maps	Metabolism
Com_28985_pos	Trehalose	--	C12 H22 O11	7.3	360.152	1.00598e+06	470499	728058	1.69254e+06	1.6315e+06	874613	321103	735183	1.55186e+06	721033	587855	891784	528669	480247	188796	496922	553311	514075	1.33466e+06	841921	817850	992359	871874	886684	1.33926e+06	922131	687346	Organooxygen compounds	99-20-7	HMDB0000975	C01083	ko01100//Metabolic pathways;ko01110//Biosynthesis of secondary metabolites;ko02010//ABC transporters;ko00500//Starch and sucrose metabolism	Carbohydrate metabolism;Global and overview maps;Membrane transport	Environmental Information Processing;Metabolism
Com_7623_pos	--	D-(+)-Melezitose	C18 H32 O16	7.784	505.176	9.39671e+06	2.26961e+07	1.58122e+07	2.75723e+07	3.15556e+07	2.32743e+07	5.35297e+06	2.18739e+07	1.36705e+07	2.60407e+07	1.70402e+07	1.12924e+07	4.08741e+06	7.00898e+06	5.81646e+07	2.53034e+07	1.75857e+07	2.90249e+07	3.00701e+06	3.65003e+06	1.65085e+06	2.48567e+06	2.42384e+06	1.79024e+06	1.19325e+07	6.37041e+06	1.24653e+07	Organooxygen compounds	597-12-6	HMDB0011730	-	-	-	-
Com_3554_pos	D-Ribulose 5-phosphate	--	C5 H11 O8 P	1.504	231.027	1.21242e+08	5.70437e+07	9.48193e+07	1.08737e+08	9.87553e+07	6.41828e+07	7.22174e+07	9.95528e+07	1.18667e+08	1.25617e+08	9.42749e+07	1.42797e+08	8.5006e+07	1.23874e+08	9.29772e+07	1.06644e+08	1.02075e+08	8.3249e+07	4.13592e+06	4.01958e+07	7.06198e+06	4.92586e+06	9.49931e+06	2.79905e+06	6.74719e+07	5.97689e+07	5.17332e+07	Carbohydrates and carbohydrate conjugates	4151-19-3	HMDB0000618	C00199	ko01100//Metabolic pathways;ko01110//Biosynthesis of secondary metabolites;ko01120//Microbial metabolism in diverse environments;ko01130//Biosynthesis of antibiotics;ko01230//Biosynthesis of amino acids;ko01200//Carbon metabolism;ko00030//Pentose phosphate pathway;ko00040//Pentose and glucuronate interconversions;ko00710//Carbon fixation in photosynthetic organisms;ko00750//Vitamin B6 metabolism;…	Carbohydrate metabolism;Energy metabolism;Global and overview maps;Metabolism of cofactors and vitamins	Metabolism
Com_1915_pos	D-Glucosamine	--	C6 H13 N O5	1.336	180.087	5.20537e+07	7.11494e+07	2.51508e+08	6.62667e+07	2.26359e+08	1.37981e+08	3.09938e+08	3.25375e+08	255650972	2.55525e+08	2.00447e+08	274478556	1.81036e+08	1.28493e+08	1.22779e+08	1.58149e+08	134961270	7.65049e+07	7.62954e+07	4.9553e+07	2.66085e+07	1.056e+08	4.07202e+07	6.92441e+07	2.01041e+08	1.7161e+08	1.60953e+08	Carbohydrates and carbohydrate conjugates	14257-69-3	HMDB0030091	C00329	ko01100//Metabolic pathways;ko00520//Amino sugar and nucleotide sugar metabolism	Carbohydrate metabolism;Global and overview maps	Metabolism
Com_1151_pos	Coniferin	--	C16 H22 O8	7.356	360.166	3.77252e+08	6.70996e+07	2.37898e+08	3.16525e+08	2.73239e+08	220695193	8.85739e+07	2.07032e+08	5.914e+08	3.24442e+08	1.95728e+08	2.2667e+08	147192982	1.27381e+08	9.20843e+07	1.64443e+08	3.18957e+08	2.31944e+08	6.43968e+07	1.68557e+08	5.79852e+07	4.03367e+07	100159755	1.25335e+08	2.23276e+08	199038588	1.93819e+08	Carbohydrates and carbohydrate conjugates	531-29-3	HMDB0013682	C00761	ko00940//Phenylpropanoid biosynthesis	Biosynthesis of other secondary metabolites	Metabolism
