# Supplementary material for: Mechanisms for leaf color changes in Osmanthus fragrans ‘Ziyan Gongzhu’ using physiology, transcriptomics and metabolomics
Source: BMC Plant Biol. 2023 Sep 27;23:453. doi: 10.1186/s12870-023-04457-8 (PMC10523669; doi:10.1186/s12870-023-04457-8)
Supplement: Supplementary file 17 — Additional file 17: Table S17. List of DEGs related to hormone signal transduction in “Ziyan Gongzhu”. [file 12870_2023_4457_MOESM17_ESM.xls]

## Sheet: Sheet1
Table S17 List of DEGs related to hormone signal transduction in “Ziyan Gongzhu”.
id	T1-1_fpkm	T1-2_fpkm	T1-3_fpkm	T2-1_fpkm	T2-2_fpkm	T2-3_fpkm	T3-1_fpkm	T3-2_fpkm	T3-3_fpkm	T4-1_fpkm	T4-2_fpkm	T4-3_fpkm	T1-1_count	T1-2_count	T1-3_count	T2-1_count	T2-2_count	T2-3_count	T3-1_count	T3-2_count	T3-3_count	T4-1_count	T4-2_count	T4-3_count	Symbol	Description	KEGG_A_class	KEGG_B_class	Pathway	K_ID	GO Component	GO Function	GO Process
cytokinin
evm.model.Contig100.47-gene	0.8	2.62	2.38	0.95	0.96	1.12	1.55	1.18	0.89	0.55	0.92	2.27	5	18	14	6	6	8	8	7	5	3	5	16	AHK3	XP_022887601.1 histidine kinase 3-like [Olea europaea var. sylvestris] [Olea europaea]	Environmental Information Processing	Signal transduction	ko04075//Plant hormone signal transduction	K14489	-	-	-		1.93333	1.01	1.20667	1.24667
evm.model.Contig105.17-gene	1.87	3.57	1.79	0.93	1.5	0.16	0.23	0.59	0.21	0	0	0	10	21	9	5	8	1	1	3	1	0	0	0	ARR17	XP_002520876.1 two-component response regulator ARR17 [Ricinus communis]	Environmental Information Processing	Signal transduction	ko04075//Plant hormone signal transduction	K14492	-	-	GO:0000160//phosphorelay signal transduction system		2.41	0.863333	0.343333	0
evm.model.Contig106.62-gene	4.61	2.57	4.76	1.03	2.39	2.6	11.53	7.41	12.38	8.13	9.05	5.43	31	19	30	7	16	20	64	47	75	48	53	41	ARR5	XP_022852545.1 two-component response regulator ARR5-like isoform X2 [Olea europaea var. sylvestris] [Olea europaea]	Environmental Information Processing	Signal transduction	ko04075//Plant hormone signal transduction	K14492	-	-	GO:0000160//phosphorelay signal transduction system		3.98	2.00667	10.44	7.53667
evm.model.Contig109.61-gene	15.09	12.97	15.01	19.11	16.27	18.05	19.54	20.26	20.81	19.52	18.89	22.81	737	695	687	939	792	1006.37	787	933	915	836	803	1250	AHK2	XP_022885946.1 histidine kinase 2-like [Olea europaea var. sylvestris] [Olea europaea]	Environmental Information Processing	Signal transduction	ko04075//Plant hormone signal transduction	K14489	-	-	GO:0000160//phosphorelay signal transduction system		14.3567	17.81	20.2033	20.4067
evm.model.Contig119.12-gene	1.86	2.22	1.84	2.64	2.87	3.16	2.64	3.24	3.15	2.57	2.99	3.78	70	92	65	100	108	136	82	115	107	85	98	160	AHK1	XP_022855718.1 histidine kinase 1 isoform X2 [Olea europaea var. sylvestris] [Olea europaea]	-	-	-	-	-	GO:0000155//phosphorelay sensor kinase activity	-		1.97333	2.89	3.01	3.11333
evm.model.Contig154.65-gene	32.79	28.2	30.96	32.84	30.94	30.33	27.86	33.16	27.64	23.35	24.95	26.29	1457	1375	1289	1468	1370	1538.63	1021	1389	1106	910	965	1311	AHK2	XP_022850435.1 histidine kinase 2-like isoform X1 [Olea europaea var. sylvestris] [Olea europaea]	Environmental Information Processing	Signal transduction	ko04075//Plant hormone signal transduction	K14489	-	-	GO:0000160//phosphorelay signal transduction system		30.65	31.37	29.5533	24.8633
evm.model.Contig167.107-gene	4.51	3.02	3.54	0.53	1.6	0.35	0.48	0.56	0.74	0	0.3	0	34	25	25	4	12	3	3	4	5	0	2	0	ARR9	XP_011078970.1 two-component response regulator ORR9 [Sesamum indicum]	Environmental Information Processing	Signal transduction	ko04075//Plant hormone signal transduction	K14492	-	-	GO:0000160//phosphorelay signal transduction system		3.69	0.826667	0.593333	0.1
evm.model.Contig18.181-gene	35.72	33.73	32.34	27.74	26.65	20.61	27.23	27.31	27.04	23.35	20.51	23.32	1357	1406	1151	1060	1009	894	853	978	925	778	678	994	AHK3	XP_022881690.1 histidine kinase 3-like [Olea europaea var. sylvestris] [Olea europaea]	Environmental Information Processing	Signal transduction	ko04075//Plant hormone signal transduction	K14489	-	GO:0000155//phosphorelay sensor kinase activity	-		33.93	25	27.1933	22.3933
evm.model.Contig181.32-gene	1.53	4.54	1.77	2.67	2.95	2.46	1.4	0.54	1.14	0.58	0	0.46	12	39	13	21	23	22	9	4	8	4	0	4	ARR9	XP_022858889.1 two-component response regulator ORR3-like [Olea europaea var. sylvestris] [Olea europaea]	Environmental Information Processing	Signal transduction	ko04075//Plant hormone signal transduction	K14492	-	-	GO:0000160//phosphorelay signal transduction system		2.61333	2.69333	1.02667	0.346667
evm.model.Contig25.220-gene	31.09	29.36	27.48	25.35	24.33	22.41	18.47	20.98	21.64	20.7	22.06	24.06	745	772	617	611	581	613	365	474	467	435	460	647	ARR2	XP_022874680.1 two-component response regulator ARR2-like isoform X2 [Olea europaea var. sylvestris] [Olea europaea]	Environmental Information Processing	Signal transduction	ko04075//Plant hormone signal transduction	K14491	-	-	GO:0000160//phosphorelay signal transduction system		29.31	24.03	20.3633	22.2733
evm.model.Contig265.44-gene	26.63	23.28	24.14	22.51	22.34	22.51	28.52	28.82	26.97	13.49	14.85	15.54	915	877.68	777	778	765	883	808	933.48	834.42	406.5	444	599	AHK4	XP_022859677.1 histidine kinase 4 [Olea europaea var. sylvestris] [Olea europaea]	Environmental Information Processing	Signal transduction	ko04075//Plant hormone signal transduction	K14489	-	-	GO:0000160//phosphorelay signal transduction system		24.6833	22.4533	28.1033	14.6267
evm.model.Contig269.33-gene	6.37	5.21	6.64	2.19	4.21	3.33	2.87	0.9	5.25	2.89	0.97	2.26	52.77	47.31	51.52	18.22	34.73	31.52	19.6	7	39.17	21	7	21	ARR3	XP_022878244.1 two-component response regulator ARR5-like [Olea europaea var. sylvestris] [Olea europaea]	Environmental Information Processing	Signal transduction	ko04075//Plant hormone signal transduction	K14492	-	-	GO:0000160//phosphorelay signal transduction system		6.07333	3.24333	3.00667	2.04
evm.model.Contig331.65-gene	12.42	8.66	7.98	14.36	14.87	13.65	2.77	2.15	1.13	0.58	0.73	0.9	98	75	59	114	117	123	18	16	8	4	5	8	ARR8	XP_022842171.1 two-component response regulator ARR8-like isoform X2 [Olea europaea var. sylvestris] [Olea europaea]	Environmental Information Processing	Signal transduction	ko04075//Plant hormone signal transduction	K14492	-	-	GO:0000160//phosphorelay signal transduction system		9.68667	14.2933	2.01667	0.736667
evm.model.Contig342.38-gene	22.05	20.41	21.79	28.27	26.94	26.91	35.99	36.3	30.95	29.2	26.38	29.87	781	793	723	1007	951	1088	1051	1212	987	907	813	1187	AHK3	XP_011071235.1 histidine kinase 3 isoform X2 [Sesamum indicum]	Environmental Information Processing	Signal transduction	ko04075//Plant hormone signal transduction	K14489	-	GO:0000155//phosphorelay sensor kinase activity	-		21.4167	27.3733	34.4133	28.4833
evm.model.Contig369.43-gene	2.63	1.58	1.94	0.69	0.87	0.81	0.03	0	0.09	0	0	0	94	62	65	25	31	33	1	0	3	0	0	0	AHK5	XP_022874358.1 histidine kinase 5-like [Olea europaea var. sylvestris] [Olea europaea]	-	-	-	-	-	-	GO:0000160//phosphorelay signal transduction system		2.05	0.79	0.04	0
evm.model.Contig413.20-gene	7.83	6.44	6.85	2.43	4.64	4.16	2.02	0.95	0.57	0.44	0.3	1.26	61	55	50	19	36	37	13	7	4	3	2	11	ARR8	XP_022848106.1 two-component response regulator ARR8-like isoform X2 [Olea europaea var. sylvestris] [Olea europaea]	Environmental Information Processing	Signal transduction	ko04075//Plant hormone signal transduction	K14492	-	-	GO:0000160//phosphorelay signal transduction system		7.04	3.74333	1.18	0.666667
evm.model.Contig44.62-gene	16.74	19.22	22.09	16.71	19.39	19.31	13.91	11.34	9.8	1.68	4.09	2.41	136.23	171.69	168.48	136.78	157.27	179.48	93.4	87	71.83	12	29	22	ARR3	XP_022878244.1 two-component response regulator ARR5-like [Olea europaea var. sylvestris] [Olea europaea]	Environmental Information Processing	Signal transduction	ko04075//Plant hormone signal transduction	K14492	-	-	GO:0000160//phosphorelay signal transduction system		19.35	18.47	11.6833	2.72667
evm.model.Contig457.36-gene	1	2.33	1.19	0.66	1.67	2.83	2.16	2.01	2.72	1.78	2.43	2.58	9	23	10	6	15	29	16	17	22	14	19	26	AHK5	XP_022874361.1 histidine kinase 5-like isoform X2 [Olea europaea var. sylvestris] [Olea europaea]	-	-	-	-	-	GO:0000155//phosphorelay sensor kinase activity	-		1.50667	1.72	2.29667	2.26333
evm.model.Contig476.22-gene	38.87	38.35	40.2	54.86	50.99	47.93	80.48	84.73	77.76	72.6	74.13	79.49	1427	1545	1383	2026	1866	2009	2437	2933	2571	2338	2369	3275	AHK3	XP_011071233.1 histidine kinase 3 isoform X1 [Sesamum indicum]	Environmental Information Processing	Signal transduction	ko04075//Plant hormone signal transduction	K14489	-	GO:0000155//phosphorelay sensor kinase activity	-		39.14	51.26	80.99	75.4067
evm.model.Contig5.324-gene	0	0.86	1.64	0.94	1.07	0.21	3.01	1.76	4.33	2.97	3.26	4.11	0	8	13	8	9	2	21	14	33	22	24	39	ARR9	XP_009803217.1 PREDICTED: two-component response regulator ARR9 [Nicotiana sylvestris]	Environmental Information Processing	Signal transduction	ko04075//Plant hormone signal transduction	K14492	-	-	GO:0000160//phosphorelay signal transduction system		0.833333	0.74	3.03333	3.44667
evm.model.Contig5.38-gene	4.61	6.63	5.71	2.51	0.45	3.25	3.78	5.99	4.62	1.52	5.12	4.5	31	49	36	17	3	25	21	38	28	9	30	34	ARR5	XP_022866401.1 two-component response regulator ARR5-like [Olea europaea var. sylvestris] [Olea europaea]	Environmental Information Processing	Signal transduction	ko04075//Plant hormone signal transduction	K14492	-	-	GO:0000160//phosphorelay signal transduction system		5.65	2.07	4.79667	3.71333
evm.model.Contig53.8-gene	0.65	1.34	0.7	0.97	0.49	2.14	2.97	1.56	5.8	2.98	5.43	4.94	4	9	4	6	3	15	15	9	32	16	29	34	ARR5	XP_022889846.1 two-component response regulator ARR15-like [Olea europaea var. sylvestris] [Olea europaea]	Environmental Information Processing	Signal transduction	ko04075//Plant hormone signal transduction	K14492	-	-	GO:0000160//phosphorelay signal transduction system		0.896667	1.2	3.44333	4.45
evm.model.Contig84.10-gene	3.13	2.44	2.98	2.45	2.76	2.39	2.15	1.63	1.58	3.24	3.46	3.76	132	113	118	104	116	115	75	65	60	120	127	178	AHK1	XP_022855718.1 histidine kinase 1 isoform X2 [Olea europaea var. sylvestris] [Olea europaea]	-	-	-	-	-	GO:0000155//phosphorelay sensor kinase activity	-		2.85	2.53333	1.78667	3.48667
evm.model.Contig89.28-gene	4.42	4.11	4.72	4.44	4.04	4.18	6.59	6.18	6.86	7.34	6.84	5.46	101	103	101	102	92	109	124	133	141	147	136	140	ARR2	XP_022869363.1 two-component response regulator ARR2-like isoform X1 [Olea europaea var. sylvestris] [Olea europaea]	Environmental Information Processing	Signal transduction	ko04075//Plant hormone signal transduction	K14491	-	-	GO:0000160//phosphorelay signal transduction system		4.41667	4.22	6.54333	6.54667
evm.model.Contig94.77-gene	46.92	44.77	42.81	29.31	27.83	29.49	28.56	30.7	29.16	13.64	14.39	13.69	1536	1608.32	1313	965	908	1102	771	947.52	859.58	391.5	410	503	AHK4	XP_022859677.1 histidine kinase 4 [Olea europaea var. sylvestris] [Olea europaea]	Environmental Information Processing	Signal transduction	ko04075//Plant hormone signal transduction	K14489	-	GO:0000155//phosphorelay sensor kinase activity	-		44.8333	28.8767	29.4733	13.9067
evm.model.Contig99.138-gene	16.35	15.32	14.7	9.97	12.48	13.38	10.29	11.03	11.32	10.06	7.46	10.86	393	404	331	241	299	367	204	250	245	212	156	293	ARR2	XP_022849310.1 two-component response regulator ARR2-like isoform X1 [Olea europaea var. sylvestris] [Olea europaea]	Environmental Information Processing	Signal transduction	ko04075//Plant hormone signal transduction	K14491	-	-	GO:0000160//phosphorelay signal transduction system		15.4567	11.9433	10.88	9.46
ethylene
evm.model.Contig10.364-gene	67.29	60.55	62.29	69	62.43	62.89	67.69	71.61	66.41	62.46	67.49	68.56	3027.67	2990	2626	3123	2800	3231	2512	3038	2691	2465	2643	3462	EIN2	XP_022841749.1 ethylene-insensitive protein 2-like isoform X1 [Olea europaea var. sylvestris] [Olea europaea]	Environmental Information Processing;Environmental Information Processing	Signal transduction;Signal transduction	ko04075//Plant hormone signal transduction;ko04016//MAPK signaling pathway - plant	K14513;K14513	-	GO:0005215//transporter activity	-		63.3767	64.7733	68.57	66.17
evm.model.Contig12.56-gene	6.29	6.25	8.13	9.09	10.8	9.01	7.85	10.61	8.46	11.4	10.07	10.1	66	72	80	96	113	108	68	105	80	105	92	119	EIN4	XP_022892533.1 protein EIN4-like isoform X1 [Olea europaea var. sylvestris] [Olea europaea]	Environmental Information Processing;Environmental Information Processing	Signal transduction;Signal transduction	ko04075//Plant hormone signal transduction;ko04016//MAPK signaling pathway - plant	K14509;K14509	-	GO:0005515//protein binding	-		6.89	9.63333	8.97333	10.5233
evm.model.Contig12.57-gene	0.66	1.64	0.7	0.65	1.48	1.44	0.6	0.87	2	0	1.88	2.05	4	11	4	4	9	10	3	5	11	0	10	14	ETR2	XP_022892533.1 protein EIN4-like isoform X1 [Olea europaea var. sylvestris] [Olea europaea]	Environmental Information Processing;Environmental Information Processing	Signal transduction;Signal transduction	ko04075//Plant hormone signal transduction;ko04016//MAPK signaling pathway - plant	K14509;K14509	-	GO:0000155//phosphorelay sensor kinase activity	-		1	1.19	1.15667	1.31
evm.model.Contig12.58-gene	4.73	6.9	6.56	9.72	10.28	11.46	10.13	10.87	11.56	10.07	10.33	8.29	30	48	39	62	65	83	53	65	66	56	57	59	EIN4	XP_022892534.1 protein EIN4-like isoform X2 [Olea europaea var. sylvestris] [Olea europaea]	Environmental Information Processing;Environmental Information Processing	Signal transduction;Signal transduction	ko04075//Plant hormone signal transduction;ko04016//MAPK signaling pathway - plant	K14509;K14509	-	-	GO:0000160//phosphorelay signal transduction system		6.06333	10.4867	10.8533	9.56333
evm.model.Contig161.104-gene	39.73	43.82	43.67	62.38	64.9	68.67	58.24	54.38	54.17	53.62	49.81	53.14	637	771	656	1006	1037	1257	770	822	782	754	695	956	ETR1	XP_022848545.1 ethylene receptor isoform X1 [Olea europaea var. sylvestris] [Olea europaea]	Environmental Information Processing;Environmental Information Processing	Signal transduction;Signal transduction	ko04075//Plant hormone signal transduction;ko04016//MAPK signaling pathway - plant	K14509;K14509	-	-	GO:0000160//phosphorelay signal transduction system		42.4067	65.3167	55.5967	52.19
evm.model.Contig17.138-gene	16.76	18.07	17.93	35.02	33.97	33.54	21.09	21.19	20.05	14.05	14.41	15.46	453	536	454	952	915	1035	470	540	488	333	339	469	ETR2	XP_022874608.1 ethylene receptor 2-like [Olea europaea var. sylvestris] [Olea europaea]	Environmental Information Processing;Environmental Information Processing	Signal transduction;Signal transduction	ko04075//Plant hormone signal transduction;ko04016//MAPK signaling pathway - plant	K14509;K14509	-	-	GO:0000160//phosphorelay signal transduction system		17.5867	34.1767	20.7767	14.64
evm.model.Contig203.71-gene	44.28	46.72	49.16	59.25	59.22	56.72	44.23	44.51	44.41	49.06	46.23	42.04	919	1064	956	1237	1225	1344	757	871	830	893	835	979	EIN3	XP_022885070.1 protein ETHYLENE INSENSITIVE 3-like [Olea europaea var. sylvestris] [Olea europaea]	Environmental Information Processing;Environmental Information Processing	Signal transduction;Signal transduction	ko04075//Plant hormone signal transduction;ko04016//MAPK signaling pathway - plant	K14514;K14514	-	-	-		46.72	58.3967	44.3833	45.7767
evm.model.Contig254.23-gene	54.15	54.36	57.1	57.86	60.36	56.16	64.64	57.48	61.63	67.58	61.25	61.83	1162	1280	1148	1249	1291	1376	1144	1163	1191	1272	1144	1489	EIN3	XP_022885070.1 protein ETHYLENE INSENSITIVE 3-like [Olea europaea var. sylvestris] [Olea europaea]	Environmental Information Processing;Environmental Information Processing	Signal transduction;Signal transduction	ko04075//Plant hormone signal transduction;ko04016//MAPK signaling pathway - plant	K14514;K14514	-	-	-		55.2033	58.1267	61.25	63.5533
evm.model.Contig266.98-gene	11.68	9.64	12.04	17.38	23.41	22.24	15.34	13.02	6.19	14.29	6.87	10.74	175.76	159.16	169.77	263.11	351	381.96	190.36	184.66	83.83	188.6	90.02	181.41	EIN3	XP_022858519.1 protein ETHYLENE INSENSITIVE 3-like [Olea europaea var. sylvestris] [Olea europaea]	Environmental Information Processing;Environmental Information Processing	Signal transduction;Signal transduction	ko04075//Plant hormone signal transduction;ko04016//MAPK signaling pathway - plant	K14514;K14514	-	-	-		11.12	21.01	11.5167	10.6333
evm.model.Contig275.71-gene	33.82	28.48	31.68	25.8	25.68	24.51	29.7	29.75	29.38	21.17	22.96	22.73	1530.33	1414	1343	1174	1158	1266	1108	1269	1197	840	904	1154	EIN2	XP_022852408.1 ethylene-insensitive protein 2-like isoform X1 [Olea europaea var. sylvestris] [Olea europaea]	Environmental Information Processing;Environmental Information Processing	Signal transduction;Signal transduction	ko04075//Plant hormone signal transduction;ko04016//MAPK signaling pathway - plant	K14513;K14513	-	GO:0005215//transporter activity	-		31.3267	25.33	29.61	22.2867
evm.model.Contig302.13-gene	31.06	28.63	25	63.64	55.08	59.51	24.9	33.22	37.11	22.05	32.82	23.39	500.24	505.84	377.23	1030.89	884	1094.04	330.64	504.34	538.17	311.4	459.98	422.59	EIN3	XP_022858519.1 protein ETHYLENE INSENSITIVE 3-like [Olea europaea var. sylvestris] [Olea europaea]	Environmental Information Processing;Environmental Information Processing	Signal transduction;Signal transduction	ko04075//Plant hormone signal transduction;ko04016//MAPK signaling pathway - plant	K14514;K14514	-	-	-		28.23	59.41	31.7433	26.0867
evm.model.Contig315.32-gene	5.95	6.37	6.71	10.18	8.31	7.95	10.39	11.34	10.12	7.97	8.8	10.35	143	168	151	246	199	218	206	257	219	168	184	279	ETR2	XP_022851687.1 protein EIN4-like [Olea europaea var. sylvestris] [Olea europaea]	Environmental Information Processing;Environmental Information Processing	Signal transduction;Signal transduction	ko04075//Plant hormone signal transduction;ko04016//MAPK signaling pathway - plant	K14509;K14509	-	GO:0005515//protein binding	-		6.34333	8.81333	10.6167	9.04
evm.model.Contig385.43-gene	91.65	91.08	93.59	153.02	141.64	147.35	114.89	124.13	113.42	84.24	88.82	89.39	2012	2194	1925	3379	3099	3693	2080	2569	2242	1622	1697	2202	EIN3	XP_022869354.1 protein ETHYLENE INSENSITIVE 3-like [Olea europaea var. sylvestris] [Olea europaea]	Environmental Information Processing;Environmental Information Processing	Signal transduction;Signal transduction	ko04075//Plant hormone signal transduction;ko04016//MAPK signaling pathway - plant	K14514;K14514	-	-	-		92.1067	147.337	117.48	87.4833
evm.model.Contig420.57-gene	49.11	42.92	49.98	77.44	77.7	78.92	65.95	66.82	61.87	61.7	56.32	56.99	1078	1034	1028	1710	1700	1978	1194	1383	1223	1188	1076	1404	EIN3	XP_022869354.1 protein ETHYLENE INSENSITIVE 3-like [Olea europaea var. sylvestris] [Olea europaea]	Environmental Information Processing;Environmental Information Processing	Signal transduction;Signal transduction	ko04075//Plant hormone signal transduction;ko04016//MAPK signaling pathway - plant	K14514;K14514	-	-	-		47.3367	78.02	64.88	58.3367
evm.model.Contig442.8-gene	50.06	50.48	49.45	61.79	58.26	57.91	79.74	81.63	81.91	83.83	82.98	80.41	845	935	782	1049	980	1116	1110	1299	1245	1241	1219	1523	EIN3	XP_022887714.1 protein ETHYLENE INSENSITIVE 3-like [Olea europaea var. sylvestris] [Olea europaea]	Environmental Information Processing;Environmental Information Processing	Signal transduction;Signal transduction	ko04075//Plant hormone signal transduction;ko04016//MAPK signaling pathway - plant	K14514;K14514	-	-	-		49.9967	59.32	81.0933	82.4067
evm.model.Contig52.67-gene	1.39	2.11	1.34	1.71	2.26	1.27	0.24	1.33	1.03	0.83	0.76	0.65	21	35	19	26	34	22	3	19	14	11	10	11	ETR1	XP_022848546.1 ethylene receptor 2 isoform X2 [Olea europaea var. sylvestris] [Olea europaea]	Environmental Information Processing;Environmental Information Processing	Signal transduction;Signal transduction	ko04075//Plant hormone signal transduction;ko04016//MAPK signaling pathway - plant	K14509;K14509	-	-	-		1.61333	1.74667	0.866667	0.746667
evm.model.Contig86.35-gene	13.06	12.24	12.59	15.32	15.88	15.26	16.8	18.08	17.02	17.42	19.2	18.93	311	320	281	367	377	415	330	406	365	364	398	506	EIN4	XP_022863859.1 protein EIN4-like [Olea europaea var. sylvestris] [Olea europaea]	Environmental Information Processing;Environmental Information Processing	Signal transduction;Signal transduction	ko04075//Plant hormone signal transduction;ko04016//MAPK signaling pathway - plant	K14509;K14509	-	GO:0000155//phosphorelay sensor kinase activity	-		12.63	15.4867	17.3	18.5167
evm.model.Contig90.76-gene	24.11	20.88	24.9	26.32	28.64	25.4	28.84	30.85	33.08	31.98	31.61	33.26	582	553	563	639	689	700	574	702	719	677	664	901	ETR1	PIN24157.1 Sensory transduction histidine kinase [Handroanthus impetiginosus]	Environmental Information Processing;Environmental Information Processing	Signal transduction;Signal transduction	ko04075//Plant hormone signal transduction;ko04016//MAPK signaling pathway - plant	K14509;K14509	-	GO:0000155//phosphorelay sensor kinase activity	-		23.2967	26.7867	30.9233	32.2833
abscisic acid
evm.model.Contig112.117-gene	42.6	46.13	44.18	59.51	55.8	53.97	79.94	77.51	77.55	61.79	67.77	69.62	632	751	614	888	825	914	978	1084	1036	804	875	1159	ABF2	XP_022898494.1 ABSCISIC ACID-INSENSITIVE 5-like protein 5 isoform X2 [Olea europaea var. sylvestris] [Olea europaea]	Environmental Information Processing	Signal transduction	ko04075//Plant hormone signal transduction	K14432	-	GO:0003700//transcription factor activity, sequence-specific DNA binding	-		44.3033	56.4267	78.3333	66.3933
evm.model.Contig16.123-gene	11.55	12.63	10.77	15.28	16.1	16.19	39.72	37.77	43.66	24.63	25.69	20.2	190	228	166	253	264	304.24	539	586	647	355.51	368	373	ABF2	XP_022894332.1 bZIP transcription factor 46-like isoform X2 [Olea europaea var. sylvestris] [Olea europaea]	Environmental Information Processing	Signal transduction	ko04075//Plant hormone signal transduction	K14432	-	GO:0003700//transcription factor activity, sequence-specific DNA binding	-		11.65	15.8567	40.3833	23.5067
evm.model.Contig163.11-gene	17.91	17.26	17.8	20.69	19.2	22.82	28.85	28.94	30.58	30.74	24.73	23.68	277	293	258	322	296	403	368	422	426	417	333	411	ABF2	XP_022884813.1 bZIP transcription factor 46-like [Olea europaea var. sylvestris] [Olea europaea]	Environmental Information Processing	Signal transduction	ko04075//Plant hormone signal transduction	K14432	-	GO:0003700//transcription factor activity, sequence-specific DNA binding	-		17.6567	20.9033	29.4567	26.3833
evm.model.Contig178.33-gene	18.11	18.1	16.83	24.68	26.66	25.62	17.33	23.27	16.91	15.22	13.95	15.54	270	296	235	370	396	436	213	327	227	199	181	260	ABF2	XP_022896816.1 ABSCISIC ACID-INSENSITIVE 5-like protein 7 isoform X1 [Olea europaea var. sylvestris] [Olea europaea]	Environmental Information Processing	Signal transduction	ko04075//Plant hormone signal transduction	K14432	-	GO:0003700//transcription factor activity, sequence-specific DNA binding	-		17.68	25.6533	19.17	14.9033
evm.model.Contig358.24-gene	10	10.69	8.14	18.67	16.82	22.97	28.59	28.26	28.88	23.82	26.9	26.06	173	203	132	325	290	453.76	408	461	450	361.49	405	506	ABF2	XP_022879888.1 bZIP transcription factor 46-like [Olea europaea var. sylvestris] [Olea europaea]	Environmental Information Processing	Signal transduction	ko04075//Plant hormone signal transduction	K14432	-	GO:0003700//transcription factor activity, sequence-specific DNA binding	-		9.61	19.4867	28.5767	25.5933
evm.model.Contig490.31-gene	33.93	31.62	28.31	42.63	46.43	45.66	56.48	58.57	59.78	45.37	56.89	42.2	220	225	172	278	300	338	302	358	349	258	321	307	ABF2	XP_022860701.1 ABSCISIC ACID-INSENSITIVE 5-like protein 7 [Olea europaea var. sylvestris] [Olea europaea]	Environmental Information Processing	Signal transduction	ko04075//Plant hormone signal transduction	K14432	-	GO:0003700//transcription factor activity, sequence-specific DNA binding	-		31.2867	44.9067	58.2767	48.1533
evm.model.Contig490.32-gene	9.87	9.11	7.5	8.73	8.54	15.51	17.04	18.78	27.01	14.18	13.04	17.34	73	74	52	65	63	131	104	131	180	92	84	144	ABF4	XP_022860701.1 ABSCISIC ACID-INSENSITIVE 5-like protein 7 [Olea europaea var. sylvestris] [Olea europaea]	Environmental Information Processing	Signal transduction	ko04075//Plant hormone signal transduction	K14432	-	-	-		8.82667	10.9267	20.9433	14.8533
